# Supplementary material for: Dispersion matters: Diagnostics and control data computer simulation in Concealed Information Test studies
Source: PLoS One. 2020 Oct 2;15(10):e0240259. doi: 10.1371/journal.pone.0240259 (PMC7531802; doi:10.1371/journal.pone.0240259)
Supplement: S1 Script — Figures and their underlying data as described in the Introduction. (R) [file pone.0240259.s003.R]

library("neatStats")
library("ggpubr")

normal_perfect = function(n, mean = 0, sd = 1) {
    stats::qnorm(seq(1 / n, 1 - 1 / n, length.out = n), mean, sd)
}

truth_1 = normal_perfect(100, mean = 30, sd = 10)
lies_1 = normal_perfect(100, mean = 60, sd = 10)

p_1 = t_neat(
    lies_1,
    truth_1,
    plot_densities = T,
    auc_added = T,
    x_label = NULL,
    factor_name = NULL,
    var_names = c("liars", "truthtellers"),
    reverse = T
)$density_plot + scale_x_continuous(limits = c(0, 100), breaks = seq(0, 100, by = 10)) +
    scale_y_continuous(limits = c(0, 0.078)) +
    theme(plot.margin = unit(c(0.2, 0.01, 0.01, 0.01), "npc")) +
    scale_fill_manual(name = NULL, values = c('#006600', '#b3b3ff'))

lies_2 = normal_perfect(50, mean = 70, sd = 10)

p_2 = t_neat(
    lies_2,
    truth_1,
    plot_densities = T,
    auc_added = T,
    x_label = NULL,
    factor_name = NULL,
    var_names = c("liars", "truthtellers"),
    reverse = T
)$density_plot + scale_x_continuous(limits = c(0, 100), breaks = seq(0, 100, by = 10)) +
    scale_y_continuous(limits = c(0, 0.078)) +
    theme(plot.margin = unit(c(0.2, 0.01, 0.01, 0.01), "npc")) +
    scale_fill_manual(name = NULL, values = c('#006600', '#b3b3ff'))

truth_2 = normal_perfect(50, mean = 30, sd = 5)

p_3 = t_neat(
    lies_2,
    truth_2,
    plot_densities = T,
    auc_added = T,
    x_label = NULL,
    factor_name = NULL,
    var_names = c("liars", "truthtellers"),
    reverse = T
)$density_plot + scale_x_continuous(limits = c(0, 100), breaks = seq(0, 100, by = 10)) + scale_y_continuous(limits = c(0, 0.078)) +
    theme(plot.margin = unit(c(0.2, 0.01, 0.01, 0.01), "npc")) +
    scale_fill_manual(name = NULL, values = c('#006600', '#b3b3ff'))

annotate_figure(
    ggarrange(
        p_1,
        p_2,
        p_3,
        labels = c("A", "B", "C"),
        nrow = 3,
        common.legend = T,
        legend = "top",
        label.x = 0,
        font.label = list(size = 20),
        hjust = -0.5,
        vjust = 1.2
    ),
    bottom = text_grob(
        "\nlie indicator value",
        hjust = 0.3,
        vjust = 0,
        size = 16,
        family = 'serif'
    )
)
