# Supplementary material for: Dispersion matters: Diagnostics and control data computer simulation in Concealed Information Test studies
Source: PLoS One. 2020 Oct 2;15(10):e0240259. doi: 10.1371/journal.pone.0240259 (PMC7531802; doi:10.1371/journal.pone.0240259)
Supplement: S2 Script — Function to create plots and print results, as well as all examples given in the main text. (R) [file pone.0240259.s004.R]

library('neatStats')
library('bayestestR')
library('ggplot2')
# library('sn') # for skewness only


calc_diffs_aucs = function(g_sd_lower,
                           i_sd_lower,
                           g_sd_upper,
                           i_sd_upper,
                           m_g_diff,
                           m_g_avg = 36.78897,
                           limits_x =  c(-100, 150),
                           limits_y = c(0, 0.026),
                           smpl = 1000,
                           skewed = FALSE,
                           guilty_gamma = 0,
                           innocent_gamma = 0) {
    m_g_lower =  m_g_avg - m_g_diff / 2
    m_g_upper = m_g_avg + m_g_diff / 2
    
    # smaller g-i difference but smaller SDs:
    g_1 = distribution_normal(n = smpl, sd = g_sd_lower, mean = m_g_lower)
    i_1 = distribution_normal(n = smpl, sd = i_sd_lower, mean = 0)
    
    # larger g-i difference but larger SDs:
    g_2 = distribution_normal(n = smpl, sd = g_sd_upper, mean = m_g_upper)
    i_2 = distribution_normal(n = smpl, sd = i_sd_upper, mean = 0)
    
    if (skewed != FALSE) {
        
        cp <- c(mean = m_g_lower, s.d. = g_sd_lower, gamma1 = guilty_gamma)
        g_1 = rsn(
            n = smpl,
            dp = cp2dp(cp, family="SN")
        )
        cp <- c(mean = 0, s.d. = i_sd_lower, gamma1 = innocent_gamma)
        i_1 = rsn(
            n = smpl,
            dp = cp2dp(cp, family="SN")
        )
        if (skewed == 2) {
            cp <- c(mean = m_g_upper, s.d. = g_sd_upper, gamma1 = guilty_gamma)
            g_2 = rsn(
                n = smpl,
                dp = cp2dp(cp, family="SN")
            )
            cp <- c(mean = 0, s.d. = i_sd_upper, gamma1 = innocent_gamma)
            i_2 = rsn(
                n = smpl,
                dp = cp2dp(cp, family="SN")
            )
        }
            
    }
    cat('\n1. Smaller guilty-innocent difference but smaller SDs:',
        fill = T)
    cat(
        '- Guilty mean:',
        m_g_lower,
        ' Guilty SD:',
        g_sd_lower,
        ' Innocent SD:',
        i_sd_lower,
        fill = T
    )
    t1 = t_neat(
        g_1,
        i_1,
        auc_added = T,
        bf_added = F,
        plot_densities = T,
        x_label = NULL,
        var_names = c('liar', 'truthteller'),
        reverse = T
    )
    roc1 <<- t1$roc_obj
    fig1 = t1$density_plot +
        scale_x_continuous(limits = limits_x,
                           breaks = seq(-50, 50, by = 50)) + 
        scale_y_continuous(limits = limits_y) + scale_fill_manual(name = NULL, values = c('#006600', '#b3b3ff'))
    
    cat('\n2. Larger guilty-innocent difference but larger SDs:',
        fill = T)
    cat(
        '- Guilty mean:',
        m_g_upper,
        ' Guilty SD:',
        g_sd_upper,
        ' Innocent SD:',
        i_sd_upper,
        fill = T
    )
    t2 = t_neat(
        g_2,
        i_2,
        auc_added = T,
        bf_added = F,
        plot_densities = T,
        x_label = NULL,
        var_names = c('liar', 'truthteller'),
        reverse = T
    )
    roc2 <<- t2$roc_obj
    fig2 = t2$density_plot  +
        scale_x_continuous(limits = limits_x,
                           breaks = seq(-50, 50, by = 50)) +
        scale_y_continuous(limits = limits_y) +
        scale_fill_manual(name = NULL, values = c('#006600', '#b3b3ff'))

    cat('\nDifferences between two guilty groups:', fill = T)
    t_neat(g_1, g_2, bf_added = F)

    show(ggpubr::annotate_figure(
        ggpubr::ggarrange(
            fig1,
            fig2,
            ncol = 1,
            nrow = 2,
            common.legend = T,
            labels = c('A', 'B'),
            font.label = list(size = 20),
            hjust = -0.9,
            vjust = 1
        ),
        bottom = ggpubr::text_grob(
            "probe-irrelevant difference values",
            hjust = 0.4,
            vjust = 0.3,
            size = 16,
            family = 'serif'
        )
    ))
    #fx1 <<- fig1
    #fx2 <<- fig2
}


# extremes:

calc_diffs_aucs(
    g_sd_lower = 19.87472,
    i_sd_lower = 15.23694,
    g_sd_upper = 43.64081,
    i_sd_upper = 29.47704,
    m_g_diff = 20
) # first Fig

calc_diffs_aucs(
    g_sd_lower = 19.87472,
    i_sd_lower = 15.23694,
    g_sd_upper = 43.64081,
    i_sd_upper = 29.47704,
    m_g_diff = 26.5
)

# 95% CI:

calc_diffs_aucs(
    g_sd_lower = 29.59950,
    i_sd_lower = 20.88514,
    g_sd_upper = 37.62754,
    i_sd_upper = 26.12452,
    m_g_diff = 20
) # second Fig

calc_diffs_aucs(
    g_sd_lower = 29.59950,
    i_sd_lower = 20.88514,
    g_sd_upper = 37.62754,
    i_sd_upper = 26.12452,
    m_g_diff = 8 # 8 / 9
)


## power examples

calc_diffs_aucs(
    g_sd_lower = 33,
    i_sd_lower = 23,
    g_sd_upper = 33,
    i_sd_upper = 23,
    m_g_diff = 20 # 9 / 10
)

calc_diffs_aucs(
    g_sd_lower = 30,
    i_sd_lower = 20,
    g_sd_upper = 36,
    i_sd_upper = 26,
    m_g_diff = 20 # 9 / 10
)

calc_diffs_aucs(
    g_sd_lower = 30,
    i_sd_lower = 20,
    g_sd_upper = 36,
    i_sd_upper = 26,
    m_g_diff = 10 # 9 / 10
)

pROC::power.roc.test(roc1, roc2, power = 0.9, method = 'delong')
pwr::pwr.t.test(
    d = 0.3,
    power = .9,
    sig.level = .05,
    type = 'paired'
)

### examples for standardized probe RT

calc_diffs_aucs(
    g_sd_lower = 0.2085392,
    i_sd_lower = 0.2830509,
    g_sd_upper = 0.6235947,
    i_sd_upper = 0.5035283,
    m_g_diff = 0.3,
    # 9 / 10
    m_g_avg = 0.5584286,
    limits_x = c(-1, 2),
    limits_y = c(0, 2)
)

# > g_sd_max
# [1] 0.6235947
# > g_sd_min
# [1] 0.2085392
# > i_sd_max
# [1] 0.5035283
# > i_sd_min
# [1] 0.2830509

calc_diffs_aucs(
    g_sd_lower = 0.4230169,
    i_sd_lower = 0.3759359,
    g_sd_upper = 0.5452662,
    i_sd_upper = 0.4523066,
    m_g_diff = 0.3,
    # 9 / 10
    m_g_avg = 0.5584286,
    limits_x = c(-1, 2),
    limits_y = c(0, 2)
)

# > mean(stat_dat$m_g)
# [1] 0.5584286
# > mean(stat_dat$sd_g)
# [1] 0.4841415
# > mean_ci(stat_dat$sd_g, distance_only = F)
# lower     upper
# 0.4230169 0.5452662

# > mean(stat_dat$m_i)
# [1] 0.0202477
# > mean(stat_dat$sd_i)
# [1] 0.4141212
# > mean_ci(stat_dat$sd_i, distance_only = F)
# lower     upper
# 0.3759359 0.4523066


# SKEWED extremes:

# from dataset 1:
# coefficient of skewness:
# guilty_gamma = 0.708347
# innocent_gamma = 0.5880738
# max: 0.9

calc_diffs_aucs(
    g_sd_lower = 19.87472,
    i_sd_lower = 15.23694,
    g_sd_upper = 43.64081,
    i_sd_upper = 29.47704,
    m_g_diff = 20,
    smpl = 100000
)

calc_diffs_aucs(
    g_sd_lower = 19.87472,
    i_sd_lower = 15.23694,
    g_sd_upper = 43.64081,
    i_sd_upper = 29.47704,
    m_g_diff = 20,
    smpl = 10000,
    skewed = 1,
    guilty_gamma = 0.708347,
    innocent_gamma = 0.5880738
)

#

calc_diffs_aucs(
    g_sd_lower = 19.87472,
    i_sd_lower = 15.23694,
    g_sd_upper = 43.64081,
    i_sd_upper = 29.47704,
    m_g_diff = 26.5,
    smpl = 10000,
    skewed = 1,
    guilty_gamma = 0.708347,
    innocent_gamma = 0.5880738
)

# 95% CI:

calc_diffs_aucs(
    g_sd_lower = 29.59950,
    i_sd_lower = 20.88514,
    g_sd_upper = 37.62754,
    i_sd_upper = 26.12452,
    m_g_diff = 20,
    smpl = 10000,
    skewed = 1,
    guilty_gamma = 0.708347,
    innocent_gamma = 0.5880738
) 

calc_diffs_aucs(
    g_sd_lower = 29.59950,
    i_sd_lower = 20.88514,
    g_sd_upper = 37.62754,
    i_sd_upper = 26.12452,
    m_g_diff = 8, # 8 / 9,
    smpl = 10000,
    skewed = 2,
    guilty_gamma = 0.708347,
    innocent_gamma = 0.5880738
)
