# Supplementary material for: Dispersion matters: Diagnostics and control data computer simulation in Concealed Information Test studies
Source: PLoS One. 2020 Oct 2;15(10):e0240259. doi: 10.1371/journal.pone.0240259 (PMC7531802; doi:10.1371/journal.pone.0240259)
Supplement: S3 Script — Demonstrates that the control data simulation procedure used by Meijer et al. (2007) for electrodermal response-based CIT is not valid for RT-CIT. (R) [file pone.0240259.s005.R]

set.seed(100)
simulated_sds = c()
for (i in 1:1000) {
    all_preds = c()
    for (i in 1:100) {
        rands = rnorm(n = 5, mean = 0, sd = 1)
        scaled_probe = (rands[1] - mean(rands)) / sd(rands)
        all_preds = c(all_preds, scaled_probe)
    }
    simulated_sds = c(simulated_sds, sd(all_preds))
}
mean(simulated_sds)
mean_ci(simulated_sds, distance_only = F)
min(simulated_sds)
max(simulated_sds)

plot(density(all_preds))
