# Supplementary material for: Dispersion matters: Diagnostics and control data computer simulation in Concealed Information Test studies
Source: PLoS One. 2020 Oct 2;15(10):e0240259. doi: 10.1371/journal.pone.0240259 (PMC7531802; doi:10.1371/journal.pone.0240259)
Supplement: S1 File — The lists of references obtained from the search, as well as after at each of the exclusion steps (either as extracted search results or as plain text). (ZIP) [file pone.0240259.s007.zip]

Archive with 9 entries (8 files):
- extracted_search_results/
- extracted_search_results/all_found_unique_merged_20190928.bib
- extracted_search_results/psycinfo_citation_101_200_ovidweb.cgi
- extracted_search_results/psycinfo_citation_1_100_ovidweb.cgi
- extracted_search_results/psycinfo_citation_201_300_ovidweb.cgi
- extracted_search_results/psycinfo_citation_301_342_ovidweb.cgi
- extracted_search_results/pubmed_result.xml
- extracted_search_results/web_of_science_savedrecs.bib
- rt_cit_all_references.txt
