# Supplementary material for: Dispersion matters: Diagnostics and control data computer simulation in Concealed Information Test studies
Source: PLoS One. 2020 Oct 2;15(10):e0240259. doi: 10.1371/journal.pone.0240259 (PMC7531802; doi:10.1371/journal.pone.0240259)
Supplement: S1 File — The lists of references obtained from the search, as well as after at each of the exclusion steps (either as extracted search results or as plain text). (ZIP) [file pone.0240259.s007.zip › extracted_search_results/all_found_unique_merged_20190928.bib]

@article{leue_meta-analysis_2019,
	title = {A meta-analysis of the {P}3 amplitude in tasks requiring deception in legal and social contexts},
	volume = {135},
	issn = {0278-2626},
	doi = {10.1016/j.bandc.2019.05.002},
	abstract = {In deception tasks the parietal P3 amplitude of the event-related potential indicates either recognition of salient stimuli (larger P3 following salient information) or mental effort (smaller P3 following demanding information). This meta-analysis (k = 77) investigated population effect sizes (delta) for conceptual and methodological a-priori moderators (study design, pre-task scenario, context of deception tasks, and P3 quantification). Within-subject designs show evidence of the underlying cognitive processes, between-subject designs allow for comparisons of cognitive processes in culprits vs. innocents. Committed vs. imagined mock crime scenarios yield larger delta. Deception tasks with a legal context result in almost twice as large delta than deception tasks with social-evaluative and social-biographical contexts. Peak-to-peak P3 quantification resulted in larger delta than other quantifications. Counter-measure techniques in 3-stimulus protocols reduce the discriminability of concealed vs. truthful P3 amplitudes. Depending on stimulus knowledge, deception tasks provide evidence for the salience hypothesis and the mental effort hypothesis, respectively.},
	journal = {BRAIN AND COGNITION},
	author = {Leue, Anja and Beauducel, Andre},
	month = oct,
	year = {2019}
}

@article{meek_deception_2019,
	title = {Deception {Processing} by {Third}-{Party} {Observers}: {The} {Role} of {Speaker} {Intent}},
	volume = {122},
	issn = {0033-2941},
	doi = {10.1177/0033294118794411},
	abstract = {Deception studies typically focus on the deceiver (or the deceived), with lie detection of paramount concern. Consequently, little attention has been paid to the experience of third-party observers of deceptive communications. In the current study, therefore, we investigated the impact of deception priming on the subsequent information processing of outsiders, with a primary focus on the intent to deceive. Participants read pairs of stories (A and B) depicting everyday interpersonal interactions. In Story A, a phrase was rendered truthful, intentionally deceptive, or unintentionally misleading by context. In Story B, this same phrase was initially presented ambiguously, but followed by a sentence revealing it to be intentionally deceptive. Reading about an intentionally deceptive (as opposed to truthful) speaker (Experiment 1) and an unintentionally deceptive (as opposed to unintentionally misleading) speaker (Experiment 2) in Story A primed faster reading of the “deception” sentence in Story B. These results support the possibility of deception priming and suggest that observers are sensitive to intent (and not mere falsity) when exposed to misinformation scenarios.},
	number = {5},
	journal = {PSYCHOLOGICAL REPORTS},
	author = {Meek, Scott W. and Bunde, James and Phillips-Meek, Michelle C. and Vendemia, Jennifer M. C.},
	month = oct,
	year = {2019},
	pages = {1808--1823}
}

@article{bird_cognitive_2019,
	title = {The cognitive load of narrative lies},
	volume = {33},
	issn = {0888-4080},
	doi = {10.1002/acp.3567},
	abstract = {Lying is assumed to increase cognitive load, and it has been shown to slow response times to simple questions. We employed a dual-task methodology, the detection response task (DRT), to assess cognitive load in telling narrative lies in a live, open-question interview. The DRT requires participants to press a button in response to a tactile stimulus every 3-5 s while performing a primary task, in this case, recounting either truthful or deceitful narratives. We found weak support for slowing in the time to initiate a narrative response when lying. In contrast, we found strong support for an increase in cognitive load when producing a narrative lie, as measured by both slowed DRT responses and increased response omissions, although this effect decreased with time on task. We advocate dual-task methodologies such as the DRT for increasing understanding of the assumptions made by theories of deception and for refining lie detection techniques.},
	number = {5},
	journal = {APPLIED COGNITIVE PSYCHOLOGY},
	author = {Bird, Lisa and Gretton, Matthew and Cockerell, Robert and Heathcote, Andrew},
	month = sep,
	year = {2019},
	pages = {936--942}
}

@article{olson_deleterious_nodate,
	title = {Deleterious effects of probe-related versus irrelevant targets on the “{CIT} effect” in the {P}300-and {RT}-based three-stimulus protocol for detection of concealed information},
	issn = {0048-5772},
	doi = {10.1111/psyp.13459},
	abstract = {Two groups of participants committed the same mock crime in which one of two items, a watch or a ring, was removed from a drawer and concealed. One group, the crime-familiar group next experienced a three-stimulus protocol (3SP), a Concealed Information Test (CIT), in which they were tested on the stolen (probe) item presented in a random series of five irrelevant (unseen) stimuli from the same jewelry category. A left-hand button press, meaning “I don't recognize” was to follow each of these six items. A right-hand press (”I do recognize”) was to follow the one other presented item, the target item, which in the case of the crime-familiar group was the other, not-stolen item in the drawer at the mock crime scene. For the other crime-unfamiliar group, the target was a sixth unseen irrelevant item as in the original P300 CIT. In terms of P300 latency and reaction time (RT), crime-familiar participants processed all stimuli faster than crime-unfamiliar participants. The CIT effects (probe-minus-irrelevant differences) for crime-familiar group members were inferior to those of crime-unfamiliar group members for RT and P300 amplitude measures. Thus, familiar targets negatively impact the 3SP.},
	journal = {PSYCHOPHYSIOLOGY},
	author = {Olson, Joseph and Rosenfeld, J. Peter and Perrault, Ella}
}

@article{walczyk_cognitive_2019,
	title = {A cognitive framework for understanding development of the ability to deceive},
	volume = {54},
	issn = {0732-118X},
	doi = {10.1016/j.newideapsych.2019.02.003},
	abstract = {A large research literature shows how the ability to deceive improves from early childhood on. For instance, growth in Theory of Mind allows older children to infer accurately others' mental states, enabling plausible lying. However, theoretical frameworks for integrating these findings are scarce. We expand a cognitive theory of adult high-stakes deception for this purpose: Activation-Decision-Construction-Action Theory (ADCAT). According to ADCAT, deception typically involves four components: activation of the truth, a decision to lie if sharing the truth is sufficiently negative and if conveying a deception is sufficiently positive, construction of a lie that achieves goals, and then acting the deception out. Each component is elaborated developmentally, predictions are generated, and possible tests are proposed. The core developmental principle is that with age deceivers will discover more effective ways to reduce the cognitive load of deception. Expanded ADCAT organizes and explains many research findings and suggests dimensions for understanding deception development throughout the lifespan.},
	journal = {NEW IDEAS IN PSYCHOLOGY},
	author = {Walczyk, Jeffrey J. and Fargerson, Caroline},
	month = aug,
	year = {2019},
	pages = {82--92}
}

@article{schuetzler_effect_2019,
	title = {The effect of conversational agent skill on user behavior during deception},
	volume = {97},
	issn = {0747-5632},
	doi = {10.1016/j.chb.2019.03.033},
	abstract = {Conversational agents (CM) are an integral component of many personal and business interactions. Many recent advancements in CA technology have attempted to make these interactions more natural and human-like. However, it is currently unclear how human-like traits in a CA impact the way users respond to questions from the CA. In some applications where CAs may be used, detecting deception is important. Design elements that make CA interactions more human-like may induce undesired strategic behaviors from human deceivers to mask their deception. To better understand this interaction, this research investigates the effect of conversational skill-that is, the ability of the CA to mimic human conversation-from CAs on behavioral indicators of deception. Our results show that cues of deception vary depending on CA conversational skill, and that increased conversational skill leads to users engaging in strategic behaviors that are detrimental to deception detection. This fading suggests that for applications in which it is desirable to detect when individuals are lying, the pursuit of more human-like interactions may be counter-productive.},
	journal = {COMPUTERS IN HUMAN BEHAVIOR},
	author = {Schuetzler, Ryan M. and Grimes, G. Mark and Giboney, Justin Scott},
	month = aug,
	year = {2019},
	pages = {250--259}
}

@article{gonzalez-billandon_can_2019,
	title = {Can a {Robot} {Catch} {You} {Lying}? {A} {Machine} {Learning} {System} to {Detect} {Lies} {During} {Interactions}},
	volume = {6},
	issn = {2296-9144},
	doi = {10.3389/frobt.2019.00064},
	abstract = {Deception is a complex social skill present in human interactions. Many social professions such as teachers, therapists and law enforcement officers leverage on deception detection techniques to support their work activities. Robots with the ability to autonomously detect deception could provide an important aid to human-human and human-robot interactions. The objective of this work is to demonstrate the possibility to develop a lie detection system that could be implemented on robots. To this goal, we focus on human and human robot interaction to understand if there is a difference in the behavior of the participants when lying to a robot or to a human. Participants were shown short movies of robberies and then interrogated by a human and by a humanoid robot “detectives.” According to the instructions, subjects provided veridical responses to half of the question and false replies to the other half. Behavioral variables such as eye movements, time to respond and eloquence were measured during the task, while personality traits were assessed before experiment initiation. Participant's behavior showed strong similarities during the interaction with the human and the humanoid. Moreover, the behavioral features were used to train and test a lie detection algorithm. The results show that the selected behavioral variables are valid markers of deception both in human-human and in human-robot interactions and could be exploited to effectively enable robots to detect lies.},
	journal = {FRONTIERS IN ROBOTICS AND AI},
	author = {Gonzalez-Billandon, Jonas and Aroyo, Alexander M. and Tonelli, Alessia and Pasquali, Dario and Sciutti, Alessandra and Gori, Monica and Sandini, Giulio and Rea, Francesco},
	month = jul,
	year = {2019}
}

@article{demartini_truth_2019,
	title = {The truth about cognitive impairment in functional motor symptoms: {An} experimental deception study with the {Guilty} {Knowledge} {Task}},
	volume = {64},
	issn = {0967-5868},
	doi = {10.1016/j.jocn.2019.03.005},
	abstract = {Background: A century ago, Janet was the first to conceptualize conversion reactions as having a neurocognitive component, as disorders of memory processing that arise in the wake of trauma. The available evidence suggests that this impairment might arise from dysfunction in the fronto-subcortical circuits. Our aim was to examine the cognitive functions regulating deception in patients with functional motor symptoms (FMS), using a computerised task, the Guilty Knowledge Task (GKT). We also tested a group of healthy subjects (HS) as a control group. Materials and methods: Thirteen patients affected by FMS and 14 HS underwent a modified version of the GKT, a computer-controlled procedure used to detect truthful and deceptive responses. All participants were also screened for depression, anxiety, alexithymia and for moral sense (moral judgment task). Results: The reaction times (RTs) were significantly longer for lie responses than for true responses (F (1,26) = 50.47; p {\textless} 0.001) in the two groups. Total RTs were significantly longer for patients with FMS than for HS, in true responses (F(1,25) = 4,36; p = 0.047) and lie responses (F(1,25) = 4.26; p = 0.05). No differences were found between the two groups for accuracy in producing true responses (F(1,25) = 0.09, p = 0.77), and lie responses (F(1,25) = 0,12, p = 0.73. Conclusions: When tested with the GKT, patients with FMS were slower than HS in producing truthful and lying responses. Current knowledge along with our new findings in patients with FMS - possibly arising from individually unrecognised extremely mild, cognitive difficulties - should help in designing specific rehabilitative programmes to improve cognitive and behavioural disturbances in these patients. (C) 2019 Elsevier Ltd. All rights reserved.},
	journal = {JOURNAL OF CLINICAL NEUROSCIENCE},
	author = {Demartini, Benedetta and Ferrucci, Roberta and Goeta, Diana and Ruggiero, Fabiana and D'Agostino, Armando and Priori, Alberto and Gambini, Orsola},
	month = jun,
	year = {2019},
	pages = {174--179}
}

@article{foerster_capacity_2019,
	title = {Capacity {Limitations} of {Dishonesty}},
	volume = {148},
	issn = {0096-3445},
	doi = {10.1037/xge0000510},
	abstract = {Cognitive theories of dishonesty revolve around an automatic activation of honest response tendencies, which is assumed to impair response selection for the intended dishonest response. Clear-cut evidence for the claim is still limited, however. We therefore present a novel approach to dishonest responding that takes advantage of psychological refractory period methodology. Four experiments yielded evidence supporting the assumption of prolonged response selection during dishonest responding. Moreover, they also showed differences in early response activation and they revealed additional downstream consequences of this behavior that are currently not sufficiently covered by common theoretical models. Notably, these downstream consequences included increased monitoring relative to honest behavior. Our results thus provide an extensive coverage of the cognitive architecture of dishonest responses, informing current theorizing while simultaneously grounding the assumed processes in the framework of sensorimotor stage models of information processing.},
	number = {6},
	journal = {JOURNAL OF EXPERIMENTAL PSYCHOLOGY-GENERAL},
	author = {Foerster, Anna and Wirth, Robert and Berghoefer, Frauke L. and Kunde, Wilfried and Pfister, Roland},
	month = jun,
	year = {2019},
	pages = {943--961}
}

@article{shelley-tremblay_laboratory_2019,
	title = {A {Laboratory} {Word} {Memory} {Test} {Analogue} {Differentiates} {Intentional} {Feigning} from {True} {Responding} {Using} the {P}300 {Event}-{Related} {Potential}},
	volume = {9},
	doi = {10.3390/brainsci9050109},
	abstract = {Symptom exaggeration and feigned cognitive impairment occur commonly in forensic and medicolegal evaluations. As a result, methods to detect feigned cognitive impairment are an indispensable component of neuropsychological assessments. This study reports the results of two neurophysiological experiments using a forced-choice recognition task built from the stimuli of the Word Memory Test and Medical Symptom Validity Test as well as a new linguistically informed stimulus set. Participant volunteers were instructed either to do their best or to feign cognitive impairment consistent with a mild traumatic brain injury while their brain activity was monitored using event-related potentials (ERP). Experiment 1 varied instructions across individuals, whereas Experiment 2 varied instructions within individuals. The target brain component was a positive deflection indicating stimulus recognition that occurs approximately 300 ms after exposure to a stimulus (i.e., the P300). Multimodal comparison (P300 amplitude to behavioral accuracy) allowed the detection of feigned cognitive impairment. Results indicate that, for correct responses, P300s were equivalent for the simulated malingering and good effort conditions. However, for incorrect responses, feigned impairment produced reliable but significantly reduced P300 amplitudes. Although the P300 is an automatic index of recognitioneven when knowledge is hiddenits amplitude appears capable of modulation by feigning strategies. Implications of this finding are discussed for research and clinical applications.},
	number = {5},
	journal = {BRAIN SCIENCES},
	author = {Shelley-Tremblay, John E. and Eyer, Joshua C. and Hill, Benjamin D.},
	month = may,
	year = {2019}
}

@article{zhu_ecological_2019,
	title = {Ecological micro-expression recognition characteristics of young adults with subthreshold depression},
	volume = {14},
	issn = {1932-6203},
	doi = {10.1371/journal.pone.0216334},
	abstract = {The micro-expression (ME) processing characteristics of patients with depression has been studied but has not been investigated in people with subthreshold depression. Based on this, by adopting the ecological MEs recognition paradigm, this study aimed to explore ME recognition in people with subthreshold depression. A 4 (background expression: happy, neutral, sad and fearful) x 4 (ME: happy, neutral, sad, and fearful) study was designed; two groups of participants (experimental group with subthreshold depression vs. healthy control group, 32 participants in each group) were asked to complete the ecological ME recognition task, and the corresponding accuracy (ACC) and reaction time (RT) were analyzed. Results: (1) Under different background conditions, recognizing happy MEs had the highest ACC and shortest RT. (2) There was no significant difference in the ACC and RT between experimental and control groups. (3) In different contexts, individuals with subthreshold depression tended to misjudge neutral, sad, and fearful MEs as happy, while neutral MEs were misjudged as sad and fearful. (4) The performance of individuals with subthreshold depression in the ecological ME recognition task were influenced by the type of ME; they showed highest ACC and shortest RT when recognizing happy MEs (vs. the other MEs). Conclusions: (1) The performance of individuals' ecological ME recognition were influenced by the background expression, and this embodied the need for ecological ME recognition. (2) Individuals with subthreshold depression showed normal ecological ME recognition ability. (3) In terms of misjudgment, individuals with subthreshold depression showed both positive and negative bias, when completing the ecological ME recognition task. (4) Compared with the other MEs, happy MEs showed an advantage recognition effect for individuals with subthreshold depression who completed the ecological ME recognition task.},
	number = {5},
	journal = {PLOS ONE},
	author = {Zhu, Chuanlin and Yin, Ming and Chen, Xinyun and Zhang, Jianxin and Liu, Dianzhi},
	month = may,
	year = {2019}
}

@article{rosenfeld_financial_2019,
	title = {Financial {Incentive} {Does} {Not} {Affect} {P}300 in the {Complex} {Trial} {Protocol} ({CTP}) {Version} of the {Concealed} {Information} {Test} ({CIT}) in {Malingering} {Detection}. {II}. {Uninstructed} {Subjects}},
	volume = {10},
	issn = {1664-0640},
	doi = {10.3389/fpsyt.2019.00189},
	abstract = {Well-known research showed that the skin conductance response (SCR) of the Autonomic Nervous System (ANS) in the Concealed Information Test (CIT) is usually augmented in participants who are financially and motivationally incentivized to beat the CIT. This is not what happens with Reaction Time (RT)-based CITs, P300 CITs based on the 3-stimulus protocol, nor on the P300-based complex trial protocol for detection of malingering (however these tests differ from forensic CITs). The present report follows up the Rosenfeld et al. (1, 2) study of motivated malingerers instructed how to beat the test, with uninstructed motivated (paid and unpaid) and unmotivated (” simple malingering”) subjects, using episodic and semantic memory probes. The Test of Memory Malingering (TOMM) validated behavioral differences among groups. The “CIT effect” (probe-minus-irrelevant P300 differences) did not differ among incentive groups, although as previously, semantic memory-evoked P300s exceeded episodic memory evoked P300s. An effect of specific test-beating instructions was found to enhance the CIT effect for semantic information.},
	journal = {FRONTIERS IN PSYCHIATRY},
	author = {Rosenfeld, J. Peter and Davydova, Elena and Labkovsky, Elena and Ward, Anne},
	month = apr,
	year = {2019}
}

@article{gustafsson_predicting_2019,
	title = {Predicting {Accuracy} in {Eyewitness} {Testimonies} {With} {Memory} {Retrieval} {Effort} and {Confidence}},
	volume = {10},
	issn = {1664-1078},
	doi = {10.3389/fpsyg.2019.00703},
	abstract = {Evaluating eyewitness testimonies has proven a difficult task. Recent research, however, suggests that incorrect memories are more effortful to retrieve than correct memories, and confidence in a memory is based on retrieval effort. We aimed to replicate and extend these findings, adding retrieval latency as a predictor of memory accuracy. Participants watched a film sequence with a staged crime and were interviewed about its content. We then analyzed retrieval effort cues in witness responses. Results showed that incorrect memories included more “effort cues” than correct memories. While correct responses were produced faster than incorrect responses, delays in responses proved a better predictor of accuracy than response latency. Furthermore, participants were more confident in correct than incorrect responses, and the effort cues partially mediated this confidence-accuracy relation. In sum, the results support previous findings of a relationship between memory accuracy and objectively verifiable cues to retrieval effort.},
	journal = {FRONTIERS IN PSYCHOLOGY},
	author = {Gustafsson, Philip U. and Lindholm, Torun and Jonsson, Fredrik U.},
	month = mar,
	year = {2019}
}

@article{sen_nonverbal_2019,
	title = {Nonverbal {Markers} of {Lying} {During} {Children}'s {Collective} {Interviewing} with {Friends}},
	volume = {43},
	issn = {0191-5886},
	doi = {10.1007/s10919-018-0287-2},
	abstract = {To examine nonverbal behaviors that may differentiate between lie- and truth-tellers, recent studies have relied on collective interviews (e.g., Vrij and Granhag in Appl Cognit Psychol 28(6):936-944, 2014. https://doi.org/10.1002/acp.3071), where participants were solicited to fake their responses about an unexperienced event. In this study, we made participants experience actual events that involved a potential rule violation, and later interviewed them collectively and unanticipatedly about these previously experienced events. Ninety same-sex preschool dyads were observed in a temptation resistance paradigm, where an adult experimenter proscribed touching of attractive toys and left the children alone. The dyads of children were later interviewed by the experimenter about how they handled this rule. Nonverbal behaviors were coded during the entire interview phase where they could lie by withholding transgression (i.e., lying by omission) and right after a target question where children chose to lie or tell the truth (i.e., lying by commission). Truth-tellers and lie-tellers showed (1) differences in response latency, looking at friend, and use of gestures right after the target question, but were (2) similar in their interactive nonverbal behaviors during the entire interview (i.e., speech transition, looking at friend, and utterance rate). This is the first study showing that nonverbal behaviors accompanying lie-telling behavior are different when a collective interview is carried out in a spontaneous deceptive context as opposed to planned deceptive contexts.},
	number = {1},
	journal = {JOURNAL OF NONVERBAL BEHAVIOR},
	author = {Sen, Hilal H. and Kuntay, Aylin C.},
	month = mar,
	year = {2019},
	pages = {39--57}
}

@article{yin_i_2019,
	title = {I lie, why don't you: {Neural} mechanisms of individual differences in self-serving lying},
	volume = {40},
	issn = {1065-9471},
	doi = {10.1002/hbm.24432},
	abstract = {People tend to lie in varying degrees. To advance our understanding of the underlying neural mechanisms of this heterogeneity, we investigated individual differences in self-serving lying. We performed a functional magnetic resonance imaging study in 37 participants and introduced a color-reporting game where lying about the color would in general lead to higher monetary payoffs but would also be punished if get caught. At the behavioral level, individuals lied to different extents. Besides, individuals who are more dishonest showed shorter lying response time, whereas no significant correlation was found between truth-telling response time and the degree of dishonesty. At the neural level, the left caudate, ventromedial prefrontal cortex (vmPFC), right inferior frontal gyrus (IFG), and left dorsolateral prefrontal cortex (dlPFC) were key regions reflecting individual differences in making dishonest decisions. The dishonesty associated activity in these regions decreased with increased dishonesty. Subsequent generalized psychophysiological interaction analyses showed that individual differences in self-serving lying were associated with the functional connectivity among the caudate, vmPFC, IFG, and dlPFC. More importantly, regardless of the decision types, the neural patterns of the left caudate and vmPFC during the decision-making phase could be used to predict individual degrees of dishonesty. The present study demonstrated that lying decisions differ substantially from person to person in the functional connectivity and neural activation patterns which can be used to predict individual degrees of dishonesty.},
	number = {4},
	journal = {HUMAN BRAIN MAPPING},
	author = {Yin, Lijun and Weber, Bernd},
	month = mar,
	year = {2019},
	pages = {1101--1113}
}

@article{durante_comparative_2019,
	title = {Comparative {Study} of {Two} {Oxidizing} {Agents}, {Chloramine} {T} and {Iodo}-{Gen} ({R}), for the {Radiolabeling} of beta-{CIT} with {Iodine}-131: {Relevance} for {Parkinson}'s {Disease}},
	volume = {12},
	issn = {1424-8247},
	doi = {10.3390/ph12010025},
	abstract = {Parkinson's disease (PD) is a neurodegenerative disease characterized by the loss of dopaminergic neurons in the substantia nigra pars compacta, leading to alteration of the integrity of dopaminergic transporters (DATs). In recent years, some radiopharmaceuticals have been used in the clinic to evaluate the integrity of DATs. These include tropane derivatives such as radiolabeled beta-CIT and FP-CIT with iodine-123 (I-123), and TRODAT-1 with metastable technetium-99 (Tc-99m). Radiolabeling of beta-CIT with radioactive iodine is based on electrophilic radioiodination using oxidizing agents, such as Chloramine T or Iodo-Gen (R). For the first time, the present work performed a comparative study of the radiolabeling of beta-CIT with iodine-131 (I-131), using either Chloramine T or Iodo-Gen (R) as oxidizing agents, in order to improve the radiolabeling process of beta-CIT and to choose the most advantageous oxidizing agent to be used in nuclear medicine. Both radiolabeling methods were similar and resulted in high radiochemical yield ({\textgreater} 95\%), with suitable I-131-beta-CIT stability up to 72 h. Although Chloramine T is a strong oxidizing agent, it was as effective as Iodo-Gen (R) for beta-CIT radiolabeling with I-131, with the advantage of briefer reaction time and solubility in aqueous medium.},
	number = {1},
	journal = {PHARMACEUTICALS},
	author = {Durante, Ana Claudia R. and Sobral, Danielle V. and Miranda, Ana Claudia C. and de Almeida, Erika V. and Fuscaldi, Leonardo L. and de Barboza, Marycel R. F. F. and Malavolta, Luciana},
	month = feb,
	year = {2019}
}

@article{suchotzki_validity_2019,
	title = {Validity of the {Reaction} {Time} {Concealed} {Information} {Test} in a {Prison} {Sample}},
	volume = {9},
	issn = {1664-0640},
	doi = {10.3389/fpsyt.2018.00745},
	abstract = {Detecting whether a suspect possesses incriminating (e.g., crime-related) information can provide valuable decision aids in court. To this means, the Concealed Information Test (CIT) has been developed and is currently applied on a regular basis in Japan. But whereas research has revealed a high validity of the CIT in student and normal populations, research investigating its validity in forensic samples in scarce. This applies even more to the reaction time-based CIT (RT-CIT), where no such research is available so far. The current study tested the application of the RT-CIT for an imaginary mock crime scenario both in a sample of prisoners (n = 27) and a matched control group (n = 25). Results revealed a high validity of the RT-CIT for discriminating between crime-related and crime-unrelated information, visible in medium to very high effect sizes for error rates and reaction times. Interestingly, in accordance with theories that criminal offenders may have worse response inhibition capacities and that response inhibition plays a crucial role in the RT-CIT, CIT-effects in the error rates were even elevated in the prisoners compared to the control group. No support for this hypothesis could, however, be found in reaction time CIT-effects. Also, performance in a standard Stroop task, that was conducted to measure executive functioning, did not differ between both groups and no correlation was found between Stroop task performance and performance in the RT-CIT. Despite frequently raised concerns that the RT-CIT may not be applicable in non-student and forensic populations, our results thereby do suggest that such a use may be possible and that effects seem to be quite large. Future research should build up on these findings by increasing the realism of the crime and interrogation situation and by further investigating the replicability and the theoretical substantiation of increased effects in non-student and forensic samples.},
	journal = {FRONTIERS IN PSYCHIATRY},
	author = {Suchotzki, Kristina and Kakavand, Aileen and Gamer, Matthias},
	month = jan,
	year = {2019}
}

@article{leng_sophisticated_2019,
	title = {Sophisticated {Deception} in {Junior} {Middle} {School} {Students}: {An} {ERP} {Study}},
	volume = {9},
	issn = {1664-1078},
	doi = {10.3389/fpsyg.2018.02675},
	abstract = {Sophisticated deception refers to the deception of others based on inferences of their mental states (e.g., answering honestly when inferring that the other will not believe their answer). Studying the brain mechanism of sophisticated deception in junior middle school students can provide physiological evidence for deception detection and deceptive ability measurement. Sixteen junior middle school students were asked to engage in different trial types (i.e., instructed truth/lie and chosen truth/lie), during which we recorded their response times (RT) along with electroencephalographic data to calculate event-related potentials (ERPs). We observed significant differences in amplitude [N2, P3, N450, and medial frontal negativity (MFN)] between chosen reactions (sophisticated deception and simple deception) and instructed reactions (instructed truth and instructed lie) in both the stimulus presentation and feedback stages. In the former, the task scores of participants in the chosen condition were significantly and positively correlated with the N2 amplitude over the central brain area during sophisticated deception. In the latter, the task scores of participants in the chosen condition were negatively correlated with the MFN amplitude over the left frontal and left frontocentral regions. Overall, deception intention, rather than simply making counterfactual statements, appears to underlie the increased demand for cognitive control in deceivers. This can be attributed to deceivers' need to strongly consider their opponent's mental state-the better the deceivers' deceptive ability, the more they will make conjectures about the mental state of their opponent with sophisticated deception and monitor conflict; the less conflict they experience while answering honestly with the intention to deceive, the more conflict may arise when the results of their deception are inconsistent with these conjectures.},
	journal = {FRONTIERS IN PSYCHOLOGY},
	author = {Leng, Haizhou and Wang, Yanrong and Li, Qian and Yang, Lizhu and Sun, Yan},
	month = jan,
	year = {2019}
}

@article{williams_relation_2019,
	title = {The {Relation} {Between} {Young} {Children}'s {False} {Statements} and {Response} {Latency}, {Executive} {Functioning}, and {Truth}-{Lie} {Understanding}},
	volume = {65},
	issn = {0272-930X},
	doi = {10.13110/merrpalmquar1982.65.1.0081},
	abstract = {This study examined relations between children's false statements and response latency, executive functioning, and truth-lie understanding in order to understand what underlies children's emerging ability to make false statements. A total of 158 (2- to 5-year-old) children earned prizes for claiming that they were looking at birds even when presented with images of fish. Children were asked recall (”What do you have?”), recognition (”Do you have a bird/fish?”), and outcome (”Did you win/lose?”) questions. Response latencies were greater when children were presented with fish pictures than bird pictures, particularly when they were asked recall questions, and were greater for false statements than for true statements, again when children were asked recall questions. Older but not younger children exhibited longer latencies when making false responses to outcome questions, which suggests that younger children were providing impulsive desire-based responses to the outcome questions. Executive functioning, as measured by the Shoop task, was not related to false statements. Children who were better at labeling statements as the truth or not the truth were more proficient at making false statements. The results support the proposition that the cognitive effort required for making false statements depends on the types of questions asked.},
	number = {1},
	journal = {MERRILL-PALMER QUARTERLY-JOURNAL OF DEVELOPMENTAL PSYCHOLOGY},
	author = {Williams, Shanna and Ahern, Elizabeth and Lyon, Thomas D.},
	month = jan,
	year = {2019},
	pages = {81--100}
}

@article{andersen_responding_2019,
	title = {Responding to {Socially} {Desirable} and {Undesirable} {Topics}: {Different} {Types} of {Response} {Behaviour}?},
	volume = {13},
	issn = {1864-6956},
	doi = {10.12758/mda.2018.06},
	abstract = {Social desirability describes the tendency of respondents to present themselves in a more positive light than is accurate and is a serious concern in surveys. If researchers are better able to understand the underlying mechanisms responsible for social desirability bias, they may be able to devise ways to identify and correct for it. One possibility involves determining whether social desirability is more of a deliberate `editing' of responses or an automatic, perhaps `self-deceptive', act. Then researchers could potentially flag conspicuously fast or slow responses to improve data quality. We outline dual-process-related theoretical arguments for both scenarios and test their plausibility using data gathered in a tablet-based CASI survey of pre-service teachers in Germany that were asked to assess their suitability for their chosen profession. Our analysis involves the use of fixed-effects multilevel models that enable us to control for unobserved differences between respondent-and item-characteristics while also examining cross-level interactions between the predictors at various levels. Specifically, we examine the classic respondent- (i.e. need for social approval) and item-related characteristics (i.e. trait desirability) associated with social desirability bias, as well as the speed at which the respondents gave their answers. Doing so allows us to observe under what circumstances the respondents tended to overstate positive characteristics as well as understate negative ones. We find evidence for social desirability as an automatic as well as a deliberate response behaviour. However, the mechanism responsible for determining whether social desirability occurs automatically or deliberately seems to be whether the item content is desirable or undesirable. Desirable traits seem to elicit faster socially desirable responses whereas undesirable traits seem to elicit slower socially desirable responses.},
	number = {1},
	journal = {METHODS DATA ANALYSES},
	author = {Andersen, Henrik and Mayerl, Jochen},
	year = {2019},
	pages = {7--35}
}

@article{walczyk_review_2018,
	title = {A {Review} of {Approaches} to {Detecting} {Malingering} in {Forensic} {Contexts} and {Promising} {Cognitive} {Load}-{Inducing} {Lie} {Detection} {Techniques}},
	volume = {9},
	issn = {1664-0640},
	doi = {10.3389/fpsyt.2018.00700},
	abstract = {Malingering, the feigning of psychological or physical ailment for gain, imposes high costs on society, especially on the criminal-justice system. In this article, we review some of the costs ofmalingering in forensic contexts. Then themost commonmethods ofmalingering detection are reviewed, including those for feigned psychiatric and cognitive impairments. The shortcomings of each are considered. The article continues with a discussion of commonly used means for detecting deception. Although not traditionally used to uncover malingering, new, innovative methods are emphasized that attempt to induce greater cognitive load on liars than truth tellers, some informed by theoretical accounts of deception. As a type of deception, we argue that such cognitive approaches and theoretical understanding can be adapted to the detection of malingering to supplement existing methods.},
	journal = {FRONTIERS IN PSYCHIATRY},
	author = {Walczyk, Jeffrey J. and Sewell, Nate and DiBenedetto, Meghan B.},
	month = dec,
	year = {2018}
}

@article{olson_effect_2018,
	title = {The effect of countermeasures against the reaction time based concealed information test on the {P}300 index of knowledge recognition: {A} combined {RT} and {P}300-based test},
	volume = {134},
	issn = {0167-8760},
	doi = {10.1016/j.ijpsycho.2018.10.003},
	abstract = {Behavioral reaction time (RT) to key (probe) stimuli in a concealed information test (CIT) is usually greater than RT to irrelevant stimuli, and this difference has been utilized as a sign of recognition of concealed information. The ability to voluntarily increase irrelevant RT would appear to be an obvious countermeasure to the RT-based CIT. This study examined the effect of such countermeasure use on the simultaneously recorded P300 event related potentials. There were two blocks of trials in the present study, based on the 3-stimulus protocol. On the first trial block, half the participants were tested on concealed recognition of their phone numbers without a countermeasure. In the second block, this subset of participants were tested on their birth dates, while they applied a countermeasure consisting of the mental statement of the phrase “yes sir” prior to the button press signaling irrelevant stimulus. The other half of the subjects received the reverse order of stimulus categories. Results were that probe RT exceeded irrelevant RT in the first block, but that this relationship was reversed on the second block. In contrast, although the probe P300 exceeded the irrelevant P300 in the first block, this difference significantly increased in the second (RT countermeasure) block, leading to more detections based on P300. Thus, there was a differential effect of this novel countermeasure (directed at countering RT) on RT and P300, which actually led to improved detection with P300, suggesting that both measures might be profitably used in field applications.},
	journal = {INTERNATIONAL JOURNAL OF PSYCHOPHYSIOLOGY},
	author = {Olson, Joseph and Rosenfeld, J. Peter and Kim, Taewoo and Perrault, Ella},
	month = dec,
	year = {2018},
	pages = {9--14}
}

@article{lo_electrophysiological_2018,
	title = {Electrophysiological markers of working memory usage as an index for truth-based lies},
	volume = {18},
	issn = {1530-7026},
	doi = {10.3758/s13415-018-0624-2},
	abstract = {People prefer to lie using altered truthful events from memory, perhaps because doing so can increase their credibility while reducing cognitive and working memory (WM) load. One possible way to counter such deceptive behavior is to track WM usage, since fabricating coherent lies or managing between truth and lies is likely to involve heavy WM load. In this study, participants memorized a list of words in the study session and used these old words to provide deceptive answers when cued later, in the testing session. Our behavioral results showed that people needed more time to make a deceptive response during the execution stage, and this prolonged deceptive reaction time (RT) was negatively correlated with each participant's WM capacity. Event-related potential findings showed a more negative-going frontal amplitude between the lie and truth conditions during the preparation stage, suggesting that WM preparatory processes can be detected long before a deceptive response is verbalized. Furthermore, we observed a larger positive frontal-central amplitude during the execution stage, which was negatively correlated with participants' lie-truth RT differences, suggesting that participants' efficiency in producing deceptive responses can be readily traced electrophysiologically. Together, these findings suggest that WM capacity and preparation are crucial to efficient lying and that their related electrophysiological signatures can potentially be used to uncover deceptive behaviors.},
	number = {6},
	journal = {COGNITIVE AFFECTIVE \& BEHAVIORAL NEUROSCIENCE},
	author = {Lo, Yu-Hui and Tseng, Philip},
	month = dec,
	year = {2018},
	pages = {1089--1104}
}

@article{lindholm_retrieval_2018,
	title = {Retrieval {Effort} {Cues} {Predict} {Eyewitness} {Accuracy}},
	volume = {24},
	issn = {1076-898X},
	doi = {10.1037/xap0000175},
	abstract = {Previous research has documented that correct eyewitness memories are more rapidly recalled and recognized than are incorrect ones, suggesting that retrieval ease is diagnostic of memory accuracy. Building on these findings, the current research explores whether verbal and paraverbal cues to retrieval effort could be used to determine the accuracy of honestly reported eyewitness statements about a crime event. Moreover, we examine the relative role of such effort cues and witnesses' subjective confidence in predicting memory accuracy. The results of 2 studies demonstrate that objectively verifiable verbal and paraverbal cues to retrieval effort are strongly related to honest witnesses' memory accuracy and that several of these cues contribute uniquely to predict accuracy. Moreover, we show that subjective confidence in a memory rests on these effort cues and that the cues mediate the confidence-accuracy relation. Given research showing that most people have vast difficulties in judging the quality of others' memories, combined with the scarcity of research on predictors of genuinely reported memories, these initial findings suggest unexplored alternatives that may prove highly useful for improving accuracy judgments, with potentially far-reaching significance not the least in the legal context.},
	number = {4},
	journal = {JOURNAL OF EXPERIMENTAL PSYCHOLOGY-APPLIED},
	author = {Lindholm, Torun and Jonsson, Fredrik U. and Liuzza, Marco Tullio},
	month = dec,
	year = {2018},
	pages = {534--542}
}

@article{marotz-clausen_incomplete_2018,
	title = {Incomplete synchrony of inflorescence scent and temperature patterns in {Arum} maculatum {L}. ({Araceae})},
	volume = {154},
	issn = {0031-9422},
	doi = {10.1016/j.phytochem.2018.07.001},
	abstract = {In many Araceae both scent and heat production are known to temporally vary throughout anthesis, and in several species strong scents are released for pollinator attraction when thermogenesis is also strong. However, it is not known whether the temporal patterns of both scent emission and temperature are strictly synchronous and, for example, reach their maxima at the same time. We studied Arum maculatum, a brood-site deceptive species attracting its moth fly pollinators with strong fetid scents, to study temporal patterns in scent emission and temperature during anthesis. Inflorescence scents were collected and analysed by dynamic headspace and gas chromatography-mass spectrometry (GC-MS) or by proton-transfer-reaction-time-of-flight mass spectrometry (PTR-TOFMS), and the temperature of the appendix, which is the heating osmophore during pollinator attraction, was recorded by a thermocouple. We overall found that scent emission and temperature patterns were strongly correlated. However, in none of the seven studied individuals was the highest amount of scent released at times with the maximum temperature difference. Thus, patterns of scent emission and temperature are somewhat asynchronous suggesting that high scent emission rates and temporal scent patterns in plants with thermogenesis cannot be solely explained by temperature patterns. This calls for more in-depth studies to better understand the interplay between scent emission and thermogenesis.},
	journal = {PHYTOCHEMISTRY},
	author = {Marotz-Clausen, Gertrud and Juerschik, Simone and Fuchs, Roman and Schaeffler, Irmgard and Sulzer, Philipp and Gibernau, Marc and Doetterl, Stefan},
	month = oct,
	year = {2018},
	pages = {77--84}
}

@article{aite_stop_2018,
	title = {Stop in the name of lies: {The} cost of blocking the truth to deceive},
	volume = {65},
	issn = {1053-8100},
	doi = {10.1016/j.concog.2018.07.015},
	abstract = {Most researchers assume that deception involves a conflict between a predominant truth response and a deliberate deceptive response. Such a view is consistent with dual process theories that state that high-order cognition operates through fast-automatic processes that may conflict with slow-deliberate ones. In the present study, we tested whether one must inhibit the truth to deceive in light of inconsistent findings in the literature. One hundred and eighty-nine participants were tested across two Negative Priming paradigms that rest on the logic that the activation of a fast-automatic process will be hampered on a given display if it is inhibited on the previous display. Our findings suggest that truthful responses are predominant in healthy adults, which is why inhibitory control is required to activate a deliberate deceptive mode. We argue that the findings from deception studies could be best accounted for by dual process theories.},
	journal = {CONSCIOUSNESS AND COGNITION},
	author = {Aite, Ania and Houde, Olivier and Borst, Gregoire},
	month = oct,
	year = {2018},
	pages = {141--151}
}

@article{jeong_cognitive_2018,
	title = {Cognitive {Load} {Changes} during {Music} {Listening} and its {Implication} in {Earcon} {Design} in {Public} {Environments}: {An} {fNIRS} {Study}},
	volume = {15},
	issn = {1660-4601},
	doi = {10.3390/ijerph15102075},
	abstract = {A key for earcon design in public environments is to incorporate an individual's perceived level of cognitive load for better communication. This study aimed to examine the cognitive load changes required to perform a melodic contour identification task (CIT). While healthy college students (N = 16) were presented with five CITs, behavioral (reaction time and accuracy) and cerebral hemodynamic responses were measured using functional near-infrared spectroscopy. Our behavioral findings showed a gradual increase in cognitive load from CIT1 to CIT3 followed by an abrupt increase between CIT4 (i.e., listening to two concurrent melodic contours in an alternating manner and identifying the direction of the target contour, p {\textless} 0.001) and CIT5 (i.e., listening to two concurrent melodic contours in a divided manner and identifying the directions of both contours, p {\textless} 0.001). Cerebral hemodynamic responses showed a congruent trend with behavioral findings. Specific to the frontopolar area (Brodmann's area 10), oxygenated hemoglobin increased significantly between CIT4 and CIT5 (p {\textless} 0.05) while the level of deoxygenated hemoglobin decreased. Altogether, the findings indicate that the cognitive threshold for young adults (CIT5) and appropriate tuning of the relationship between timbre and pitch contour can lower the perceived cognitive load and, thus, can be an effective design strategy for earcon in a public environment.},
	number = {10},
	journal = {INTERNATIONAL JOURNAL OF ENVIRONMENTAL RESEARCH AND PUBLIC HEALTH},
	author = {Jeong, Eunju and Ryu, Hokyoung and Jo, Geonsang and Kim, Jaehyeok},
	month = oct,
	year = {2018}
}

@article{van_biemen_effect_2018,
	title = {The {Effect} of {Blurred} {Perceptual} {Training} on the {Decision} {Making} of {Skilled} {Football} {Referees}},
	volume = {9},
	issn = {1664-1078},
	doi = {10.3389/fpsyg.2018.01803},
	abstract = {When judging ambiguous foul situations in football (soccer), referees must attune to the kinematic characteristics inherent in genuine fouls to ensure that they can (i) recognize when a foul has taken place, and (ii) discriminate the presence of deceptive intent on the part of the tackled player. The aim of this study was to determine whether perceptual training that removes superficial visual information would improve the decision-making performance of football referees. Two groups of skilled referees judged ambiguous foul situations on video before and after a training intervention that involved adjudicating foul situations. During the training phase, participants in a blurred-footage training group watched digitally altered, blurred videos that removed superficial visual information, whilst participants in a normal-footage control group viewed the same videos without blur (i.e., with the superficial information present). We hypothesized that blurred-training would train referees to ignore superficial visual information and instead focus on the basic kinematic movements that would better reveal the true nature of the inter-personal interaction. Consistent with this idea, training with blurred footage resulted in a positive change in response accuracy from pre to post-test when compared with normal-footage training. This improvement could not be explained on the basis of changes in response time or bias, but instead reflected a change in the sensitivity to genuine fouls. These findings provide a promising indication of the potential efficacy of blurred-footage training for referees to attune to the kinematic information that characterizes a foul. Blurred training might offer an innovative means of enhancing the decision-making performance of football referees via perceptual training.},
	journal = {FRONTIERS IN PSYCHOLOGY},
	author = {van Biemen, Tammie and Koedijker, J. and Renden, Peter G. and Mann, David L.},
	month = sep,
	year = {2018}
}

@article{verschuere_taxing_2018,
	title = {Taxing the {Brain} to {Uncover} {Lying}? {Meta}-analyzing the {Effect} of {Imposing} {Cognitive} {Load} on the {Reaction}-{Time} {Costs} of {Lying}},
	volume = {7},
	issn = {2211-3681},
	doi = {10.1016/j.jarmac.2018.04.005},
	abstract = {Lying typically requires greater mental effort than telling the truth. Imposing cognitive load may improve lie detection by limiting the cognitive resources needed to lie effectively, thereby increasing the difference in speed between truths and lies. We test this hypothesis meta-analytically. Across 21 studies using response-time (RT) paradigms (11 unpublished; total N = 792), we consistently found that truth-telling was faster than lying, but found no evidence that imposing cognitive load increased that difference (Control, d = 1.45; Load, d = 1.28). Instead, load significantly decreased the lie-truth RT difference by increasing the RT of truths, g = -.18, p = .027. Our findings therefore suggest that imposing cognitive load does not necessarily improve RT-based lie detection, and may actually worsen it by taxing the mental system and thus impeding people's ability to easily-and thus quickly-tell the truth.},
	number = {3},
	journal = {JOURNAL OF APPLIED RESEARCH IN MEMORY AND COGNITION},
	author = {Verschuere, Bruno and Kobis, Nils C. and Bereby-Meyer, Yoella and Rand, David and Shalvi, Shaul},
	month = sep,
	year = {2018},
	pages = {462--469}
}

@article{abe_reduced_2018,
	title = {Reduced engagement of the anterior cingulate cortex in the dishonest decision-making of incarcerated psychopaths},
	volume = {13},
	issn = {1749-5016},
	doi = {10.1093/scan/nsy050},
	abstract = {A large body of research indicates that psychopathic individuals lie chronically and show little remorse or anxiety. Yet, little is known about the neurobiological substrates of dishonesty in psychopathy. In a sample of incarcerated individuals (n = 67), we tested the hypothesis that psychopathic individuals show reduced activity in the anterior cingulate cortex (ACC) when confronted with an opportunity for dishonest gain, reflecting dishonest behavior that is relatively unhindered by response conflict. During functional magnetic resonance imaging, incarcerated offenders with different levels of psychopathy performed an incentivized prediction task wherein they were given real and repeated opportunities for dishonest gain. We found that while incarcerated offenders showed a high rate of cheating, levels of psychopathic traits did not influence the frequency of dishonesty. Higher psychopathy scores predicted decreased activity in the ACC during dishonest decision-making. Further analysis revealed that the ACC was functionally connected to the dorsolateral prefrontal cortex, and that ACC activity mediated the relationship between psychopathic traits and reduced reaction times for dishonest behavior. These findings suggest that psychopathic individuals behave dishonestly with relatively low levels of response conflict and that the ACC may play a critical role in this pattern of behavior.},
	number = {8},
	journal = {SOCIAL COGNITIVE AND AFFECTIVE NEUROSCIENCE},
	author = {Abe, Nobuhito and Greene, Joshua D. and Kiehl, Kent A.},
	month = aug,
	year = {2018},
	pages = {797--807}
}

@article{yoon_dimensional_2018,
	title = {Dimensional approaches to the assessment of antisocial personality disorder and psychopathy},
	volume = {12},
	issn = {1862-7072},
	doi = {10.1007/s11757-018-0487-y},
	abstract = {In the field of diagnostics of personality disorders, a development from categorical towards dimensional approaches has recently become apparent. A dimensional approach relies on the assessment of personality traits in terms of continuous variables and also entails an evidence-based description of an individual's configuration of personality traits. Similarly, the assessment of the psychopathy construct according to Hare's classical concept has also changed, thereby replacing the notion of psychopaths as a discrete subgroup of individuals. Meanwhile, there are various conceptualizations of psychopathic personality traits. Some of these conceptualizations also include general or even functional personality traits, apart from deceitfulness, callous unemotional traits, and social deviance. These considerations also found their way into the alternative model for the diagnosis of personality disorders in part III of the DSM-5. More specifically, the alternative model entails changes with respect to antisocial personality disorder and psychopathy (e.aEuro{\textless}overline{\textgreater}g., regarding aspects, such as fearless dominance or boldness). The current article provides a review of the various conceptualizations and research findings on latent structure. Moreover, the article provides an overview of assessment instruments. This overview includes a reference to the development of indirect measures that are intended to allow psychopathic traits to be measured based on reaction times.},
	number = {3},
	journal = {FORENSISCHE PSYCHIATRIE PSYCHOLOGIE KRIMINOLOGIE},
	author = {Yoon, Dahlnym and Kruppel, Jonas and Mokros, Andreas and Zimmermann, Johannes},
	month = aug,
	year = {2018},
	pages = {217--228}
}

@article{roma_could_2018,
	title = {Could {Time} {Detect} a {Faking}-{Good} {Attitude}? {A} {Study} {With} the {MMPI}-2-{RF}},
	volume = {9},
	issn = {1664-1078},
	doi = {10.3389/fpsyg.2018.01064},
	abstract = {Background and Purpose: Research on the relationship between response latency (RL) and faking in self-administered testing scenarios have generated contradictory findings. We explored this relationship further, aiming to add further insight into the reliability of self-report measures. We compared RLs and T-scores on the MMPI-2RF (validity and restructured clinical [RC] scales) in four experimental groups. Our hypotheses were that: the Fake-Good Speeded group would obtain a different completion time; show higher RLs than the Honesty Speeded Group in the validity scales; show higher T-Scores in the L-r and K-r scales and lower T-scores in the F-r and RC scales; and show higher levels of tension and fatigue. Finally, the impact of the speeded condition in malingering was assessed. Materials and Methods: The sample was comprised of 135 subjects (M = 26.64; SD = 1.88 years old), all of whom were graduates (having completed at least 17 years of instruction), male, and Caucasian. Subjects were randomly assigned to four groups: Honesty Speeded, Fake-Good Speeded, Honesty Un-Speeded, and Fake-Good UnSpeeded. A software version of the MMPI-2-RF and Visual Analog Scale (VAS) were administered. To test the hypotheses, MANOVAs and binomial logistic regressions were run. Results: Significant differences were found between the four groups, and particularly between the Honest and Fake-Good groups in terms of test completion time and the L-r and K-r scales. The speeded condition increased T-scores in the L-r and K-r scales but decreased T-scores in some of the RC scales. The Fake groups also scored higher on the VAS Tension subscale. Completion times for the first and second parts of the MMPI-2-RF and T-scores for the K-r scale seemed to predict malingering. Conclusion: The speeded condition seemed to bring out the malingerers. Limitations include the sample size and gender bias.},
	journal = {FRONTIERS IN PSYCHOLOGY},
	author = {Roma, Paolo and Verrocchio, Maria C. and Mazza, Cristina and Marchetti, Daniela and Burla, Franco and Cinti, Maria E. and Ferracuti, Stefano},
	month = jul,
	year = {2018}
}

@article{ashley_impact_2018,
	title = {Impact of {L}-citrulline supplementation on oxygen uptake kinetics during walking},
	volume = {43},
	issn = {1715-5312},
	doi = {10.1139/apnm-2017-0696},
	abstract = {Supplementation with L-citrulline (Cit) has been shown to improve muscle oxygenation and oxygen uptake kinetics during moderate-to high-intensity cycling in young men. The aim of this study was to test the hypothesis that Cit would improve oxygen uptake kinetics during walking in older and young adults. In a randomized, double-blind study, 26 (15 women, 11 men) adults between the ages of 20-35 years (n = 15) and 64-86 years (n = 11) completed 7-day periods of taking placebo and Cit (6 g/day) in a crossover manner. Participants walked on a treadmill at 40\% heart rate reserve while pulmonary oxygen uptake was measured using indirect calorimetry. Net oxygen cost, mean response time (MRT), and the oxygen deficit were calculated before and after each supplement period. There was no significant change (P {\textgreater} 0.05) in net oxygen cost, MRT, or the oxygen deficit after Cit in older adults, while young adults showed a decrease (P = 0.05) in the oxygen deficit after Cit that tended (P = 0.053) to be different than the change after placebo. Sex-stratified analysis revealed that Cit decreased MRT (P = 0.04, Cohen's d = 0.41) and the oxygen deficit (P {\textless} 0.01, Cohen's d = 0.56) in men with the change after Cit being greater than the change after placebo (MRT: -4.5 +/- 2.1 vs. 3.4 +/- 2.1 s, P = 0.01; deficit: -0.15 +/- 0.05 vs. 0.01 +/- 0.05 L, P = 0.02). All oxygen uptake parameters were unchanged (P {\textgreater} 0.05) following Cit and placebo in women. Cit does not alter the oxygen cost of moderate-intensity walking in young or older adults, but Cit improved the rate of rise in oxygen uptake at exercise onset in men.},
	number = {6},
	journal = {APPLIED PHYSIOLOGY NUTRITION AND METABOLISM},
	author = {Ashley, John and Kim, Youngdeok and Gonzales, Joaquin U.},
	month = jun,
	year = {2018},
	pages = {631--637}
}

@article{gibbons_detection_2018,
	title = {Detection of deception: {Event}-related potential markers of attention and cognitive control during intentional false responses},
	volume = {55},
	issn = {0048-5772},
	doi = {10.1111/psyp.13047},
	abstract = {Successful deception requires the coordination of multiple mental processes, such as attention, conflict monitoring, and the regulation of emotion. We employed a simple classification task, assessing ERPs to further investigate the attentional and cognitive control components of (instructed) deception. In Experiment 1, 20 participants repeatedly categorized visually presented names of five animals and five plants. Prior to the experiment, however, each participant covertly selected one animal and one plant for deliberate misclassification. For these critical items, we observed significantly increased response times (RTs), error rates, and amplitudes of three ERP components: anterior P3a indicating the processing of task relevance, medial-frontal negativity reflecting conflict monitoring, and posterior P3b indicating sustained visual attention. In a blind identification of the individual critical words based on a priori defined criteria, an algorithm using two behavioral and two ERP measures combined showed a sensitivity of 0.73 and a specificity of 0.95, thus performing far above chance (0.2/0.2). Experiment 2 used five clothing and five furniture names and successfully replicated the findings of Experiment 1 in 25 new participants. For detection of the critical words, the algorithm from Experiment 1 was reused with only slight adjustments of the ERP time windows. This resulted in a very high detection performance (sensitivity 0.88, specificity 0.94) and significantly outperformed an algorithm based on RT alone. Thus, at least under controlled laboratory conditions, a highly accurate detection of instructed lies via the attentional and cognitive control components is feasible, and benefits strongly from combined behavioral and ERP measures.},
	number = {6},
	journal = {PSYCHOPHYSIOLOGY},
	author = {Gibbons, Henning and Schnuerch, Robert and Wittinghofer, Christina and Armbrecht, Anne-Simone and Stahl, Jutta},
	month = jun,
	year = {2018}
}

@article{suchotzki_alcohol_2018,
	title = {Alcohol facilitates detection of concealed identity information},
	volume = {8},
	issn = {2045-2322},
	doi = {10.1038/s41598-018-25811-z},
	abstract = {The Concealed Information Test (CIT) is a well-validated means to detect whether someone possesses certain (e.g., crime-relevant) information. The current study investigated whether alcohol intoxication during CIT administration influences reaction time (RT) CIT-effects. Two opposing predictions can be made. First, by decreasing attention to critical information, alcohol intoxication could diminish CIT-effects. Second, by hampering the inhibition of truthful responses, alcohol intoxication could increase CIT-effects. A correlational field design was employed. Participants (n = 42) were recruited and tested at a bar, where alcohol consumption was voluntary and incidental. Participants completed a CIT, in which they were instructed to hide knowledge of their true identity. BAC was estimated via breath alcohol ratio. Results revealed that higher BAC levels were correlated with higher CIT-effects. Our results demonstrate that robust CIT effects can be obtained even when testing conditions differ from typical laboratory settings and strengthen the idea that response inhibition contributes to the RT-CIT effect.},
	journal = {SCIENTIFIC REPORTS},
	author = {Suchotzki, Kristina and Gamer, Matthias},
	month = may,
	year = {2018}
}

@article{suchotzki_language_2018,
	title = {The {Language} of {Lies}: {Behavioral} and {Autonomic} {Costs} of {Lying} in a {Native} {Compared} to a {Foreign} {Language}},
	volume = {147},
	issn = {0096-3445},
	doi = {10.1037/xge0000437},
	abstract = {Research on trustworthiness indicates that non-native speakers are perceived as less trustworthy than native speakers. Research investigating whether people do indeed lie less well in a non-native language is, however, scarce and yielded inconsistent results. Two opposing predictions are possible. Based on the idea that lying is more demanding than truth telling, the cognitive load account predicts that speaking a foreign language imposes additional cognitive load and thereby hampers lying. Based on the idea that lying is emotionally arousing and that communication in a non-native language is perceived as less emotional, the emotional distance account predicts that speaking a foreign language facilitates lying. In three experiments, participants were asked neutral and emotional questions both in their mother tongue (German) and in a foreign language (English). Depending on a color cue, questions had to be answered sometimes truthfully and sometimes deceptively. Results across all experiments consistently revealed smaller reaction time (RT) differences between lying and truth telling in the foreign compared to the native language condition, which was mostly driven by prolonged truth responses. There were neither differences in this language modulation between emotional and neutral questions nor in autonomic responses. Results could be explained by the antagonistic effects of cognitive load and emotional distance on lying, and suggestions are made how further research may disentangle those effects. Importantly, the observation that foreign language use hampers truth telling could explain the perceived lower trustworthiness of foreign language speakers and education about this effect may help to reduce such a bias.},
	number = {5},
	journal = {JOURNAL OF EXPERIMENTAL PSYCHOLOGY-GENERAL},
	author = {Suchotzki, Kristina and Gamer, Matthias},
	month = may,
	year = {2018},
	pages = {734--746}
}

@article{foerster_focused_2018,
	title = {Focused {Cognitive} {Control} in {Dishonesty}: {Evidence} for {Predominantly} {Transient} {Conflict} {Adaptation}},
	volume = {44},
	issn = {0096-1523},
	doi = {10.1037/xhp0000480},
	abstract = {Giving a dishonest response to a question entails cognitive conflict due to an initial activation of the truthful response. Following conflict monitoring theory, dishonest responding could therefore elicit transient and sustained control adaptation processes to mitigate such conflict, and the current experiments take on the scope and specificity of such conflict adaptation in dishonesty. Transient adaptation reduces differences between honest and dishonest responding following a recent dishonest response. Sustained adaptation has a similar behavioral signature but is driven by the overall frequency of dishonest responding. Both types of adaptation to recent and frequent dishonest responses have been separately documented, leaving open whether control processes in dishonest responding can flexibly adapt to transient and sustained conflict signals of dishonest and other actions. This was the goal of the present experiments which studied (dis) honest responding to autobiographical yes/no questions. Experiment 1 showed robust transient adaptation to recent dishonest responses whereas sustained control adaptation failed to exert an influence on behavior. It further revealed that transient effects may create a spurious impression of sustained adaptation in typical experimental settings. Experiments 2 and 3 examined whether dishonest responding can profit from transient and sustained adaption processes triggered by other behavioral conflicts. This was clearly not the case: Dishonest responding adapted markedly to recent (dis) honest responses but not to any context of other conflicts. These findings indicate that control adaptation in dishonest responding is strong but surprisingly focused and they point to a potential trade-off between transient and sustained adaptation. Public Significance Statement When asked a simple yes/no question, humans automatically retrieve the correct response from memory. Automatic retrieval renders honest responding smooth and efficient-but it triggers cognitive conflict whenever 1 intends to give a dishonest response. This study explored whether cognitive conflict during dishonesty can be mitigated by experimental manipulations that have been demonstrated to boost cognitive control in general. Our results highlight 1 of these manipulations to be particularly efficient: Having responded dishonestly in the immediate past helps to counter conflict. By contrast, all remaining manipulations-frequent dishonest responding or overcoming cognitive conflicts that are unrelated to dishonesty-did not make any unique contributions to the resolution of conflict during dishonesty. Countering the automatic retrieval of honest responses is only possible if recent experiences have just paved the way for giving a dishonest response.},
	number = {4},
	journal = {JOURNAL OF EXPERIMENTAL PSYCHOLOGY-HUMAN PERCEPTION AND PERFORMANCE},
	author = {Foerster, Anna and Pfister, Roland and Schmidts, Constantin and Dignath, David and Wirth, Robert and Kunde, Wilfried},
	month = apr,
	year = {2018},
	pages = {578--602}
}

@article{besken_generating_2018,
	title = {Generating {Lies} {Produces} {Lower} {Memory} {Predictions} and {Higher} {Memory} {Performance} {Than} {Telling} the {Truth}: {Evidence} for a {Metacognitive} {Illusion}},
	volume = {44},
	issn = {0278-7393},
	doi = {10.1037/xlm0000459},
	abstract = {Manipulations that induce disfluency during encoding generally produce lower memory predictions for the disfluent condition than for the fluent condition. Similar to other manipulations of disfluency, generating lies takes longer and requires more mental effort than does telling the truth; hence, a manipulation of lie generation might produce patterns similar to other types of fluency for memory predictions. The current study systematically investigates the effect of a lie-generation manipulation on both actual and predicted memory performance. In a series of experiments, participants told the truth or generated plausible lies to general knowledge questions and made item-by-item predictions about their subsequent memory performance during encoding, followed by a free recall test. Participants consistently predicted their memory performance to be higher for truth than for lies (Experiments 1 through 4), despite their typically superior actual memory performance for lies than for the truth (Experiments 1 through 3), producing double dissociations between memory and metamemory. Moreover, lying led to longer response latencies than did telling the truth, showing that generating lies is in fact objectively more disfluent. An additional experiment compared memory predictions for truth and lie trials via a scenario about the lie-generation manipulation used in the present study, which revealed superior memory predictions of truth than of lies, providing proof for a priori beliefs about the effects of lying on predicted memory (Experiment 5). The effects of the current lie-generation manipulation on metamemory are discussed in light of experience-based and theory-based processes on making judgments of learning. Theoretical and practical implications of this experimental paradigm are also considered.},
	number = {3},
	journal = {JOURNAL OF EXPERIMENTAL PSYCHOLOGY-LEARNING MEMORY AND COGNITION},
	author = {Besken, Miri},
	month = mar,
	year = {2018},
	pages = {465--484}
}

@article{rosenfeld_moderate_2018,
	title = {Moderate financial incentive does not appear to influence the {P}300 {Concealed} {Information} {Test} ({CIT}) effect in the {Complex} {Trial} {Protocol} ({CTP}) version of the {CIT} in a forensic scenario, while affecting {P}300 peak latencies and behavior},
	volume = {125},
	issn = {0167-8760},
	doi = {10.1016/j.ijpsycho.2018.02.006},
	abstract = {Previous research indicated that the skin conductance response (SCR) of the Autonomic Nervous System (ANS) in the Concealed Information Test (CIT) is typically increased in subjects who are financially and otherwise incentivized to defeat the CIT (the paradoxical “motivational impairment” effect). This is not the case for RT-based CITs, nor for P300 tests based on the 3-stimulus protocol or Complex Trial Protocol for detection of cognitive malingering (although these are not the same as forensic CITs). The present report extends earlier studies of malingerers by running five groups of subjects (15-16 per group yielding 78 total) in a mock crime (forensic) scenario: paid (to beat the test) and unpaid, instructed and uninstructed, and simply guilty. There was no evidence that the “CIT effect” (probe-minus-irrelevant P300 differences) differed among groups, although behavioral differences among groups were seen.},
	journal = {INTERNATIONAL JOURNAL OF PSYCHOPHYSIOLOGY},
	author = {Rosenfeld, J. Peter and Sitar, Evan and Wasserman, Joshua and Ward, Anne},
	month = mar,
	year = {2018},
	pages = {42--49}
}

@article{kawakubo_reducing_2018,
	title = {Reducing {Vaporization} - {Catalytic} {Determination} of {Trace} {Mercury} in {Fresh}-water {Samples}},
	volume = {67},
	issn = {0525-1931},
	abstract = {A catalytic determination method for mercury has been developed by combining two catalytic reactions: mercury-catalyzed dissociation of iron from Fe(CN)(6)(4-) and iron-catalyzed oxidative coupling of 3-mety1-2-benzothiazoline hydrazone with N,N-dimetylaniline in the presence of H2O2. Under an optimized reaction condition, the first reaction was carried out for a reaction time of 10 min at a reaction temperature of 60 degrees C and the second reaction was done for 5 min at 25 degrees C. The absorbance of an indamine dye produced by the second reaction was measured at 590 nm. The absorbance was proportional to the concentration of mercury. The concentration of toxic CIT generated from the first reaction was reduced to that much less than the effluent standard in Japan. Mercury was separated from interfering foreign ions by the reducing evaporation at 40 degrees C for 10 min using a Conway microdiffusion unit. Mercury ions in sample were reduced by tin(II), and mercury vapor generated was absorbed into an acidic permanganate solution. The interference of chloride ion, evaporating with mercury, was inhibited by adding thiourea into the sample. In the analysis of a 1-mL sample, the calibration curve of mercury was linear up to 200 ng mL(-1), and the detection limit of mercury was 5 ng mL(-1). The proposed method was applied to river water and industrial waste samples. The recoveries of mercury (50 or 150 ng) added were satisfactory within an error of 5 \%.},
	number = {2},
	journal = {BUNSEKI KAGAKU},
	author = {Kawakubo, Susumu and Komatsu, Yusuke and Komiya, Teruyoshi and Ueta, Ikuo and Suzuki, Yasutada},
	month = feb,
	year = {2018},
	pages = {103--108}
}

@inproceedings{sukma_increasing_2018,
	series = {International {Joint} {Conference} on {Computer} {Science} and {Software} {Engineering}},
	title = {Increasing the efficiency of {One}-time key {Issuing} for {The} {First} {Verification} {Caller} {ID} {Spoofing} {Attacks}},
	isbn = {978-1-5386-5538-2},
	abstract = {Nowadays, verifying the owner of every phone number is still possible only by showing the phone number on the screen. The telephone networks today do not have a proper validation process. This is a critical vulnerability for attackers to use this vulnerability to fake a phone number to deceive themselves as someone, i.e., a government agency and trick people into believing and eventually transferring money. Based on this problem, the research team has researched and found that many kinds of research have tried to solve the problem using a short message. (SMS), time spent on user response, hardware usage, and digital signature verification. However, the research team presented a new conceptual model as a one-time password authentication model for authentication. This new approach can reduce the need for external hardware, learning time and response time without the use of an external CA or a certification authority. This paper base on our previous paper [1] has a point that needed for improvement in the first time verification process. We propose a model that adds the ability to the first verification called advisory system which uses statistics to assist responsiveness to unknown calls. The testing result has shown the presence of fraud detection at the first call. The performance of the system is satisfied because the mobile phone that has this monitoring system installed still usually operates. Temperature, resources usage, and power consumption are not affected.},
	booktitle = {2018 15TH {INTERNATIONAL} {JOINT} {CONFERENCE} {ON} {COMPUTER} {SCIENCE} {AND} {SOFTWARE} {ENGINEERING} ({JCSSE})},
	publisher = {IEEE},
	author = {Sukma, Narongsak and Chokngamwong, Roongroj},
	editor = {{Mitrpanont, J and Sawangphol, W}},
	year = {2018},
	pages = {317--322},
	annote = {15th International Joint Conference on Computer Science and Software Engineering (JCSSE), Mahidol Univ, Fac ICT, THAILAND, JUL 11-13, 2018}
}

@article{liang_effects_2018,
	title = {Effects of task-irrelevant emotional information on deception},
	volume = {32},
	issn = {0269-9931},
	doi = {10.1080/02699931.2017.1404967},
	abstract = {Deception has been reported to be influenced by task-relevant emotional information from an external stimulus. However, it remains unclear how task-irrelevant emotional information would influence deception. In the present study, facial expressions of different valence and emotion intensity were presented to participants, where they were asked to make either truthful or deceptive gender judgments according to the preceding cues. We observed the influence of facial expression intensity upon individuals' cognitive cost of deceiving (mean difference of individuals' truthful and deceptive response times). Larger cost was observed for high intensity faces compared to low intensity faces. These results provided insights on how automatic attraction of attention evoked by task-irrelevant emotional information in facial expressions influenced individuals' cognitive cost of deceiving.},
	number = {6},
	journal = {COGNITION \& EMOTION},
	author = {Liang, Jing and Chen, Yu-Hsin and Yan, Wen-Jing and Qu, Fangbing and Fu, Xiaolan},
	year = {2018},
	pages = {1265--1274}
}

@article{lupu_enhanced_2018,
	title = {Enhanced detection of feigned cognitive impairment using per item response time measurements in the {Word} {Memory} {Test}},
	volume = {25},
	issn = {2327-9095},
	doi = {10.1080/23279095.2017.1341410},
	abstract = {Response time (RT) is a less obvious outcome measure than conventional accuracy measures used in performance validity tests (PVTs). It is also under less conscious control and is affected by cognitive processes associated with deception. Studies that assessed the utility of RT for the detection of feigned cognitive impairment are however numbered. Moreover, RT variability was not assessed in a clinically used PVT. In the current study, we assessed the utility of RT measures for the detection of feigned cognitive impairment in the Word Memory Test (WMT). Healthy participants (N=90) were randomly assigned to a simulation or control condition and their per-item RTs were recorded while they performed the WMT's immediate recognition (IR) subtest. Simulators had longer mean RTs and larger RT variance than controls. Combining RT measures and the IR-subtest's accuracy score enabled a highly accurate detection of simulators. Moreover, the combined scale demonstrated incremental value (though slight) in predicting group membership beyond the use of the accuracy score as the sole PVT measure. The findings tentatively point toward the usefulness of RT measures to enhance the detection of feigned cognitive impairment. Further studies are needed, however, in order to explore the utility of these measures in clinical settings.},
	number = {6},
	journal = {APPLIED NEUROPSYCHOLOGY-ADULT},
	author = {Lupu, T. and Elbaum, T. and Wagner, M. and Braw, Y.},
	year = {2018},
	pages = {532--542}
}

@article{andersen_allowing_2018,
	title = {Allowing for reflection time does not change behavior in dictator and cheating games},
	volume = {145},
	issn = {0167-2681},
	doi = {10.1016/j.jebo.2017.10.012},
	abstract = {Reaction time, usually measured in seconds, has been shown to be correlated with decisions in experimental games. In this paper, we study how allowing for a full day of “reflection time” alters behavior. We compare behavior in dictator and cheating games when participants make immediate choices with behavior when participants have an extra day to decide, and find that allowing for more time does not affect behavior. (C) 2017 Elsevier B.V. All rights reserved.},
	journal = {JOURNAL OF ECONOMIC BEHAVIOR \& ORGANIZATION},
	author = {Andersen, Steffen and Gneezy, Uri and Kajackaite, Agne and Marx, Julie},
	month = jan,
	year = {2018},
	pages = {24--33}
}

@article{yao_controlled_2017,
	title = {Controlled {Synthesis} of {BaYF}5: {Er}3+, {Yb}3+ with {Different} {Morphology} for the {Enhancement} of {Upconversion} {Luminescence}},
	volume = {12},
	issn = {1556-276X},
	doi = {10.1186/s11671-017-2390-4},
	abstract = {In this work, Er3+/Yb3+-codoped BaYF5 with different sizes and shapes have been synthesized by a simple solvothermal method. By changing the fluoride source, pH value, solvent, surfactants, Yb3+ concentration, temperature, and reaction time, the optimum synthetic conditions of BaYF5: Er3+, Yb3+ were found to improve the upconversion luminescent properties. It is found that the emission intensity of green and red light is enhanced for several times by the way of using NaBF4 as a fluoride source with the comparison of NH4F and NaF. Moreover, the effects of different surfactants are not the same. Adding 5\% polyetherimide (PEI) as surfactant can also improve the upconversion emission. On the contrary, when sodium citrate (CIT) as another surfactant was used to add, the sizes of the nanocrystals were gradually increased and the luminous properties also declined.},
	journal = {NANOSCALE RESEARCH LETTERS},
	author = {Yao, Jialiang and Zhao, Fenghua and Pan, Chunyang and Zhuang, Jianle},
	month = dec,
	year = {2017}
}

@article{zhu_comparison_2017,
	title = {Comparison of {Ecological} {Micro}-{Expression} {Recognition} in {Patients} with {Depression} and {Healthy} {Individuals}},
	volume = {11},
	issn = {1662-5153},
	doi = {10.3389/fnbeh.2017.00199},
	abstract = {Previous studies have focused on the characteristics of ordinary facial expressions in patients with depression, and have not investigated the processing characteristics of ecological micro-expressions (MEs, i.e., MEs that presented in different background expressions) in these patients. Based on this, adopting the ecological MEs recognition paradigm, this study aimed to comparatively evaluate facial ME recognition in depressed and healthy individuals. The findings of the study are as follows: (1) background expression: the accuracy (ACC) in the neutral background condition tended to be higher than that in the fear background condition, and the reaction time (RT) in the neutral background condition was significantly longer than that in other backgrounds. The type of ME and its interaction with the type of background expression could affect participants' ecological MEs recognition ACC and speed. Depression type: there was no significant difference between the ecological MEs recognition ACC of patients with depression and healthy individuals, but the patients' RT was significantly longer than that of healthy individuals; and (2) patients with depression judged happy MEs that were presented against different backgrounds as neutral and judged neutral MEs that were presented against sad backgrounds as sad. The present study suggested the following: (1) ecological MEs recognition was influenced by background expressions. The ACC of happy MEs was the highest, of neutral ME moderate and of sadness and fear the lowest. The response to the happy MEs was significantly shorter than that of identifying other MEs. It is necessary to conduct research on ecological MEs recognition; (2) the speed of patients with depression in identifying ecological MEs was slower than of healthy individuals; indicating that the patients' cognitive function was impaired; and (3) the patients with depression showed negative bias in the ecological MEs recognition task, reflecting the lack of happy ME recognition ability and the generalized identification of sad MEs in those patients.},
	journal = {FRONTIERS IN BEHAVIORAL NEUROSCIENCE},
	author = {Zhu, Chuanlin and Chen, Xinyun and Zhang, Jianxin and Liu, Zhiying and Tang, Zhen and Xu, Yuting and Zhang, Didi and Liu, Dianzhi},
	month = oct,
	year = {2017}
}

@article{mu_3d_2017,
	title = {3D flower-like {MnCO}3 microcrystals: evolution mechanisms of morphology and enhanced electrochemical performances},
	volume = {251},
	issn = {0013-4686},
	doi = {10.1016/j.electacta.2017.08.104},
	abstract = {3D flower-like MnCO3 microcrystals have been prepared via a facile hydrothermal method with the addition of sodium citrate (Na(3)Cit). The microstructures of the prepared microcrystals were characterized through X-ray diffraction (XRD), scanning electron microscope (SEM), thermogravimetric analysis (TGA), fourier transform infrared spectroscopy (FTIR) and N-2 adsorption. Moreover, a mechanism for the morphology evolution of 3D flower-like MnCO3 microcrystals was also discussed in detail. Using the obtained 3D flower-like MnCO3 microcrystals as anode for lithium ion batteries and a series of tests including charge-discharge test, cycling ability, rate performances, cyclic voltammetry (CV) and electrochemical impedance spectroscopy (EIS) were carried out. The results show that 3D flower-like MnCO3 microcrystals can be obtained by varying the reaction time and the dosage of Na(3)Cit at the hydrothermal temperature of 180 degrees C, and the suitable hydrothermal reaction time and the dosage of Na(3)Cit for the 3D flower-like MnCO3 microcrystals are 12 h and 3 mmol, respectively. The electrochemical measurements indicate that 3D flower-like MnCO3 microcrystals exhibit specific capacity of 384 mAh g(-1) at 0.2 C after 200 cycles, showing the significantly enhanced cycling performance than that of the obtained spherical MnCO3 microcrystals. (C) 2017 Elsevier Ltd. All rights reserved.},
	journal = {ELECTROCHIMICA ACTA},
	author = {Mu, Yanlin and Wang, Li and Zhao, Yan and Liu, Mengjiao and Zhang, Wei and Wu, Jiangtao and Lai, Xin and Fan, Guangyin and Bi, Jian and Gao, Daojiang},
	month = oct,
	year = {2017},
	pages = {119--128}
}

@article{ding_functional_2017,
	title = {Functional neural networks of honesty and dishonesty in children: {Evidence} from graph theory analysis},
	volume = {7},
	issn = {2045-2322},
	doi = {10.1038/s41598-017-11754-4},
	abstract = {The present study examined how different brain regions interact with each other during spontaneous honest vs. dishonest communication. More specifically, we took a complex network approach based on the graph-theory to analyze neural response data when children are spontaneously engaged in honest or dishonest acts. Fifty-nine right-handed children between 7 and 12 years of age participated in the study. They lied or told the truth out of their own volition. We found that lying decreased both the global and local efficiencies of children's functional neural network. This finding, for the first time, suggests that lying disrupts the efficiency of children's cortical network functioning. Further, it suggests that the graph theory based network analysis is a viable approach to study the neural development of deception.},
	journal = {SCIENTIFIC REPORTS},
	author = {Ding, Xiao Pan and Wu, Si Jia and Liu, Jiangang and Fu, Genyue and Lee, Kang},
	month = sep,
	year = {2017}
}

@article{lukacs_association-based_2017,
	title = {Association-based {Concealed} {Information} {Test}: {A} {Novel} {Reaction} {Time}-{Based} {Deception} {Detection} {Method}},
	volume = {6},
	issn = {2211-3681},
	doi = {10.1016/j.jarmac.2017.06.001},
	abstract = {In recent years, numerous studies were published on the reaction time (RT)-based Concealed Information Test (CIT). However, an important limitation of the CIT is the reliance on the recognition of the probe item, and therefore the limited applicability when an innocent person is aware of this item. In the present paper, we introduce an RT-based CIT that is based on item-category associations: the Association-based Concealed Information Test (A-CIT). Using the participants' given names as probe items and self-referring “inducer” items (e.g., “MINE” or “ME”) that establish an association between ownership and responses choices, in Experiment 1 (within-subject design; n = 27), this method differentiated with high accuracy between guilty and innocent conditions. Experiment 2 (n=25) replicated Experiment 1, except that the participants were informed of the probe item in the innocent condition nonetheless, the accuracy rate remained high. Implications and future possibilities are discussed.},
	number = {3},
	journal = {JOURNAL OF APPLIED RESEARCH IN MEMORY AND COGNITION},
	author = {Lukacs, Gaspar and Gula, Bartosz and Szegedi-Hallgato, Emese and Csifcsak, Gabor},
	month = sep,
	year = {2017},
	pages = {283--294}
}

@article{lukacs_familiarity-related_2017,
	title = {Familiarity-{Related} {Fillers} {Improve} the {Validity} of {Reaction} {Time}-{Based} {Memory} {Detection}},
	volume = {6},
	issn = {2211-3681},
	doi = {10.1016/j.jarmac.2017.01.013},
	abstract = {The reaction time (RT)-based Concealed Information Test (CIT) allows for the detection of concealed knowledge (e.g., one's true identity) when the questions are presented randomly (multiple-probe protocol), but its performance is much weaker when questions are presented in blocks (e.g., first question about surname, then about birthday; single-probe protocol). The latter test protocol, however, is the preferred and sometimes even the only feasible interviewing method in real-life. In a first, preregistered, experiment (n = 363), we show that the validity of the single-probe protocol version can be substantially improved by including familiarity-related fillers: stimuli related to either familiarity (e.g., the word “FAMILIAR,”) or unfamiliarity (e.g., the word “UNFAMILIAR”). We replicated these findings in a second, preregistered, experiment (n = 237), where we further found that the use of familiarity related fillers even improved the classic multiple-probe protocol. We recommend the use of familiarity-related filler trials for the RT-based CIT.},
	number = {3},
	journal = {JOURNAL OF APPLIED RESEARCH IN MEMORY AND COGNITION},
	author = {Lukacs, Gaspar and Kleinberg, Bennett and Verschuere, Bruno},
	month = sep,
	year = {2017},
	pages = {295--305}
}

@article{fu_neurocognitive_2017,
	title = {Neurocognitive mechanisms underlying deceptive hazard evaluation: {An} event-related potentials investigation},
	volume = {12},
	issn = {1932-6203},
	doi = {10.1371/journal.pone.0182892},
	abstract = {Deceptive behavior is common in human social interactions. Researchers have been trying to uncover the cognitive process and neural basis underlying deception due to its theoretical and practical significance. We used Event-related potentials (ERPs) to investigate the neural correlates of deception when the participants completed a hazard judgment task. Pictures conveying or not conveying hazard information were presented to the participants who were then requested to discriminate the hazard content (safe or hazardous) and make a response corresponding to the cues (truthful or deceptive). Behavioral and electrophysiological data were recorded during the entire experiment. Results showed that deceptive responses, compared to truthful responses, were associated with longer reaction time (RT), lower accuracy, increased N2 and reduced late positive potential (LPP), suggesting a cognitively more demanding process to respond deceptively. The decrement in LPP correlated negatively with the increment in RT for deceptive relative to truthful responses, regardless of hazard content. In addition, hazardous information evoked larger N1 and P300 than safe information, reflecting an early processing bias and a later evaluative categorization process based on motivational significance, respectively. Finally, the interaction between honesty (truthful/deceptive) and safety (safe/hazardous) on accuracy and LPP indicated that deceptive responses towards safe information required more effort than deceptive responses towards hazardous information. Overall, these results demonstrate the neurocognitive substrates underlying deception about hazard information.},
	number = {8},
	journal = {PLOS ONE},
	author = {Fu, Huijian and Qiu, Wenwei and Ma, Haiying and Ma, Qingguo},
	month = aug,
	year = {2017}
}

@article{mapala_jumping_2017,
	title = {Jumping the gun: {Faster} response latencies to deceptive questions in a realistic scenario},
	volume = {24},
	issn = {1069-9384},
	doi = {10.3758/s13423-016-1218-z},
	abstract = {Most theories of lie detection assume that lying increases cognitive load, resulting in longer response latencies during questioning. However, the studies supporting this theory are typically laboratory-based, in settings with no specific validity in security contexts. Consequently, using virtual reality (VR), we investigated how response latencies were influenced in an ecologically valid environment of interest to security professionals. In a highly realistic airport security terminal presented in VR, a security officer asked participants yes/no questions about their belongings. We found that liars actually responded more quickly to questions on which they were lying than to questions on which they were telling the truth. A control group, who answered the same questions but were not lying, answered equally quickly for all questions. We argue that this decrease in response time is possibly an unconscious reaction to questions on which individuals must answer deceptively. These results call into question the generalizability of previous research and highlight the importance of ecological validity when researching lie detection. These findings also uncover a new potential tool for enhancing lie detection in real-world scenarios.},
	number = {4},
	journal = {PSYCHONOMIC BULLETIN \& REVIEW},
	author = {Mapala, Tessa and Warmelink, Lara and Linkenauger, Sally A.},
	month = aug,
	year = {2017},
	pages = {1350--1358}
}

@article{suchotzki_lying_2017,
	title = {Lying {Takes} {Time}: {A} {Meta}-{Analysis} on {Reaction} {Time} {Measures} of {Deception}},
	volume = {143},
	issn = {0033-2909},
	doi = {10.1037/bul0000087},
	abstract = {Lie detection techniques are frequently used, but most of them have been criticized for the lack of empirical support for their predictive validity and presumed underlying mechanisms. This situation has led to increased efforts to unravel the cognitive mechanisms underlying deception and to develop a comprehensive theory of deception. A cognitive approach to deception has reinvigorated interest in reaction time (RT) measures to differentiate lies from truths and to investigate whether lying is more cognitively demanding than truth telling. Here, we provide the results of a meta-analysis of 114 studies (n = 3307) using computerized RT paradigms to assess the cognitive cost of lying. Results revealed a large standardized RT difference, even after correction for publication bias (d = 1.049; 95\% CI [0.930; 1.169]), with a large heterogeneity amongst effect sizes. Moderator analyses revealed that the RT deception effect was smaller, yet still large, in studies in which participants received instructions to avoid detection. The autobiographical Implicit Association Test produced smaller effects than the Concealed Information Test, the Sheffield Lie Test, and the Differentiation of Deception paradigm. An additional meta-analysis (17 studies, n = 348) showed that, like other deception measures, RT deception measures are susceptible to countermeasures. Whereas our meta-analysis corroborates current cognitive approaches to deception, the observed heterogeneity calls for further research on the boundary conditions of the cognitive cost of deception. RT-based measures of deception may have potential in applied settings, but countermeasures remain an important challenge.},
	number = {4},
	journal = {PSYCHOLOGICAL BULLETIN},
	author = {Suchotzki, Kristina and Verschuere, Bruno and Van Bockstaele, Bram and Ben-Shakhar, Gershon and Crombez, Geert},
	month = apr,
	year = {2017},
	pages = {428--453}
}

@article{luan_controlled_2017,
	title = {Controlled {Hydrothermal} {Synthesis} and {Photoluminescence} of {Nanocrystalline} {ZnGa}2O4:{Cr}3+ {Monospheres}},
	volume = {12},
	issn = {1931-7573},
	doi = {10.1186/s11671-017-1996-x},
	abstract = {The hydrothermal synthesis of nanocrystalline ZnGa2O4: Cr3+ (ZGC) red phosphor monospheres was accomplished in this work, and the effects of system pH, reactant content, reaction time, and citrate anions (Cit(3-)) on the phase and morphology evolution of the product were systematically studied. Under the optimized conditions of Cit(3-)/M = 1.0 molar ratio (M = total cations), pH = 5.0, and 0.2 mmol of Zn2+, well-dispersed ZGC monospheres with an average diameter of similar to 454 +/- 56 nm (average crystallite size similar to 15 nm) were successfully obtained via hydrothermal reaction at 180 degrees C for 18 h. Cit(3+) ions were demonstrated to be crucial to the formation of monospheres and substantially affect the pathway of phase formation. The ZGC monospheres calcined at 800 degrees C (average diameter similar to 353 +/- 59 nm; average crystallite size similar to 30 nm) have an intensity similar to 6 times that of the original phosphor for the 700 nm red emission of Cr3+ (the E-2 -{\textgreater} (4)A(2) transition) under excitation with the O-2 -{\textgreater} Ga3+ charge transfer band at 250 nm. Fluorescence decay analysis found that the 700 nm emission has lifetime values of similar to 5 ms for the ZGC phosphors.},
	journal = {NANOSCALE RESEARCH LETTERS},
	author = {Luan, Tian and Liu, Jinhan and Yuan, Xiaoxue and Li, Ji-Guang},
	month = mar,
	year = {2017}
}

@article{rosenfeld_instructions_2017,
	title = {Instructions to suppress semantic memory enhances or has no effect on {P}300 in a concealed information test ({CIT})},
	volume = {113},
	issn = {0167-8760},
	doi = {10.1016/j.ijpsycho.2017.01.001},
	abstract = {The present study investigated the extent to which people can suppress semantic memory as indexed with the P300 ERP and the autobiographical implicit association test (aIAT). In EXP 1, participants (22) were run in a counterbalanced repeated measures study in both simply knowledgeable (SK) and knowledgeable with suppression (SP) conditions. A P300-based, concealed information test (”Complex Trial Protocol”; CTP) with a 50/50 Target/Nontarget (T/NT) ratio was given both with and without instructions to suppress semantic memories. The results showed increased P300s to probe name stimuli, reduced (but still high positive) aIAT d-scores, and increased simple reaction times to all stimuli used in ERP tests in the SP condition. EXP 2 was similar, but with SP and SK in two separate groups, and a 20/80 T/NT ratio. Again, ERP and aIAT results failed to show a suppression effect for semantic memory. The behavioral data suggest some task demand effects under suppression instructions, and that EXP 1 was more demanding than EXP 2. (C) 2017 Elsevier B.V. All rights reserved.},
	journal = {INTERNATIONAL JOURNAL OF PSYCHOPHYSIOLOGY},
	author = {Rosenfeld, J. Peter and Ward, Anne and Drapekin, Jesse and Labkovsky, Elena and Tullman, Samuel},
	month = mar,
	year = {2017},
	pages = {29--39}
}

@article{blandon-gitlin_cognition_2017,
	title = {Cognition, emotion, and lying: {Implications} to detect deception},
	volume = {27},
	issn = {1133-0740},
	doi = {10.1016/j.apj.2017.02.004},
	abstract = {Recently, the dearth of evidence supporting nonverbal-emotional approach to lie detection has favored the development of cognitive orientation. According to cognitive orientation, lying is cognitively more complex than truth telling, such that an artificial increase of cognitive difficulty during an interview will lead liars to show indicators of cognitive overload. In this paper we argue that lying is not always more cognitively difficult than telling the truth. Automatically inferring deception from the observation of cognitive load indicators may lead to erroneous judgments. Practitioners must know how memory and the human cognitive system work, so they can understand the actual meaning of cognitive load indicators. Scientists should develop cognitive models of deception to guide their research, and should base their research hypotheses on specific cognitive mechanisms and processes. Finally, because emotions influence cognition, the role of emotions in lie detection cannot be neglected.},
	number = {1},
	journal = {ANUARIO DE PSICOLOGIA JURIDICA},
	author = {Blandon-Gitlin, Iris and Lopez, Rafael M. and Masip, Jaume and Fenn, Elise},
	year = {2017},
	pages = {95--106}
}

@article{bouveng_first-year_2017,
	title = {First-year follow-up of the {Psychiatric} {Emergency} {Response} {Team} ({PAM}) in {Stockholm} {County}, {Sweden}: {A} descriptive study},
	volume = {46},
	issn = {0020-7411},
	doi = {10.1080/00207411.2016.1264040},
	abstract = {In the spring of 2015 a project named PAM (Psykiatrisk akut mobilitet, i.e., Psychiatric Emergency Response Team) started in Stockholm, Sweden. The main purpose of PAM is to respond to emergency calls regarding persons in severe mental health or behavioral distress, with focus towards patients with acute risk of suicidal behavior. In Sweden these emergency cases are traditionally handled by the police, though suggestions have been made to involve trained health professionals, thus improving the quality of care provided, as well as minimizing stigmatization of patients with psychiatric problems. The PAM vehicle is staffed with two specialized psychiatry nurses and a paramedic, who often collaborate with police, ambulance and rescue services. This article is an evaluation of the first year of the project. Our objective was to quantify certain parameters regarding patients, response time and cooperation with other departments. Data were collected from medical records, the police department, the emergency call center and from a logbook kept by the PAM personnel. During the first year, PAM was requested 1,580 times, and had 1,254 cases attended to which is an average of 4.3 requests and 3.4 cases per day. 1,036 individuals of all ages were attended to, and 96 of them had contact more than once. One third of all attended cases resulted in no further action after a psychiatric assessment and sometimes crisis intervention had been made on site.},
	number = {2},
	journal = {INTERNATIONAL JOURNAL OF MENTAL HEALTH},
	author = {Bouveng, Olof and Bengtsson, Fredrik A. and Carlborg, Andreas},
	year = {2017},
	pages = {65--73}
}

@article{nahari_external_2017,
	title = {The {External} {Validity} of the {Concealed} {Information} {Test}: {The} {Effect} of {Choosing} to {Commit} a {Mock} {Crime}},
	volume = {31},
	issn = {0888-4080},
	doi = {10.1002/acp.3304},
	abstract = {The Concealed Information Test (CIT) aims to detect concealed information through differential physiological and behavioral responses to the concealed items. Although extensive experimental research has demonstrated the empirical validity of the CIT, the external validity of these studies has been questioned. One essential difference between experimental setups and realistic contexts is the voluntary act of committing the crime and concealing the critical (crime-related) items. The present study examined whether the detection efficiency of the CIT alters under conditions of free choice to commit a mock crime. In the choice' condition, participants chose to perform a mock crime or a computerized task, while in the control, instructed' condition participants were instructed either to commit the mock crime or a computerized task. The results revealed no significant differences in the detection efficiency between the two conditions in electrodermal, respiration, and reaction time measures. Copyright (c) 2016 John Wiley \& Sons, Ltd.},
	number = {1},
	journal = {APPLIED COGNITIVE PSYCHOLOGY},
	author = {Nahari, Tal and Breska, Assaf and Elber, Lotem and Selle, Nathalie Klein and Ben-Shakhar, Gershon},
	month = feb,
	year = {2017},
	pages = {81--90}
}

@article{pollina_verbal_2017,
	title = {Verbal response time and duration indices of deception in humans interviewed by a computer-generated agent},
	volume = {97},
	issn = {1071-5819},
	doi = {10.1016/j.ijhcs.2016.07.003},
	abstract = {To examine the relationship between verbal response time, response duration, and deception during an interview with a computer-generated agent, we developed a model using logistic regression conducted on a training group (n=90) and cross-validated the model on an additional 127 participants who either did or did not engage in a simulated crime at a mock security checkpoint. Verbal responses during the interviews required simple “yes” or “no” utterances, which examinees were instructed to produce “promptly” but not in a speeded manner. The results showed that, overall, 75 of 127 (59.1\%) participants in the cross-validation group were correctly classified (p{\textless}.05). This result was due to the ability to correctly classify nondeceptive participants (specificity), and we interpreted this finding as being due to the presence of subpopulations of deceptive participants. Group analyses also revealed that response durations to mock crime-relevant questions were shorter when participants believed that a human was controlling the interview (p{\textless}.05), and that relative changes in response durations among different types of questions during the interview were related to deceptive status. The response duration shortening observed in the present study was attributed to variations in social dominance, motivational systems, or some combination of these factors. Published by Elsevier Ltd.},
	journal = {INTERNATIONAL JOURNAL OF HUMAN-COMPUTER STUDIES},
	author = {Pollina, Dean A. and Woods, Robert J. and Salyer, C. David and Leffingwell, T. Grant and Cooper, Cynthia and Rohrbaugh, John W.},
	month = jan,
	year = {2017},
	pages = {23--33}
}

@article{walczyk_impromptu_2016,
	title = {Impromptu {Decisions} to {Deceive}},
	volume = {30},
	issn = {0888-4080},
	doi = {10.1002/acp.3282},
	abstract = {This research furthers understanding of the factors that induce individuals to choose deception. Its goals were to expand and test a recent account of the cognition of deception, Activation-Decision-Construction-Action Theory (ADCAT), in a mock job interview inviting impromptu deception. Decisions to lie are hypothesized to depend on the truth and other information activated from long-term memory by the social context. Activated information then guides evaluation of the likely costs of truth telling and benefits of deception; 166 college students participated in the job interview, who learned about the position and then adopted the role of job applicants. Afterward, participants shared their thoughts when responding to five questions from the interview. The most important findings are that the negative expectations of sharing truths and the positive expectations of sharing deceptions each account for unique variance in deciding to lie. Implications for lie reduction and detection are considered. Copyright (c) 2016 John Wiley \& Sons, Ltd.},
	number = {6},
	journal = {APPLIED COGNITIVE PSYCHOLOGY},
	author = {Walczyk, Jeffrey J. and Tcholakian, Talar and Newman, Danielle N. and Duck, Terri},
	month = dec,
	year = {2016},
	pages = {934--945}
}

@article{varshney_phish_2016,
	title = {A phish detector using lightweight search features},
	volume = {62},
	issn = {0167-4048},
	doi = {10.1016/j.cose.2016.08.003},
	abstract = {Web phishing is a well-known cyber-attack which is used by attackers to obtain vital information such as username, password, credit card number, social security number, and/or other credentials from Internet users via deception. A number of web phishing detection solutions have been proposed and implemented in the recent years. These solutions include the use of phishing black list, search engine, heuristics and machine learning, visual similarity techniques, DNS, access list and proactive phishing URLs detection based techniques. However, the current solutions are quite heavy in terms of their computational and communication requirements. Most of these solutions are dependent on third parties and require dedicated servers for their operation. It has been observed that search engine based solutions are the most lightweight and viable. This paper advances search engine based antiphishing research and presents the lightest possible phishing detection system, named the Lightweight Phish Detector (LPD). The LPD can run on client browsers for phishing detection. The development of LPD was done using the Google Chrome browser. Exhaustive testing has been performed to evaluate its accuracy and effectiveness. Comparisons are performed with currently available search engine based antiphishing approaches and other approaches that are currently used by popular browsers such as Chrome, Firefox, Internet Explorer, Netcraft toolbar and Cascaded Phish Detector. For testing, phishing sites reported from the Phishtank and normal sites available from Alexa ranking are used in the experiments. A true negative rate varying from 92.4\% to 100\% was obtained from the Alexa dataset of normal URLs while a true positive rate of 99.5\% was recorded from the Phishtank URLs. Results show that the proposed scheme is very accurate. A competitive response time and intelligent action-response mechanism makes LPD a fast and intelligent antiphishing solution. (C) 2016 Elsevier Ltd. All rights reserved.},
	journal = {COMPUTERS \& SECURITY},
	author = {Varshney, Gaurav and Misra, Manoj and Atrey, Pradeep K.},
	month = sep,
	year = {2016},
	pages = {213--228}
}

@article{masip_empirical_2016,
	title = {An empirical test of the decision to lie component of the {Activation}-{Decision}-{Construction}-{Action} {Theory} ({ADCAT})},
	volume = {169},
	issn = {0001-6918},
	doi = {10.1016/j.actpsy.2016.05.004},
	abstract = {Meta-analyses reveal that behavioral differences between liars and truth tellers are small. To facilitate lie detection, researchers are currently developing interviewing approaches to increase these differences. Some of these approaches assume that lying is cognitively more difficult than truth telling; however, they are not based on specific cognitive theories of lie production, which are rare. Here we examined one existing theory, Walczyk et al.'s (2014) Activation-Decision-Construction-Action Theory (ADCAT). We tested the Decision component. According to ADCAT, people decide whether to lie or tell the truth as if they were using a specific mathematical formula to calculate the motivation to lie from (a) the probability of a number of outcomes derived from lying vs. telling the truth, and (b) the costs/benefits associated with each outcome. In this study, participants read several hypothetical scenarios and indicated whether they would lie or tell the truth in each scenario (Questionnaire 1). Next, they answered several questions about the consequences of lying vs. telling the truth in each scenario, and rated the probability and valence of each consequence (Questionnaire 2). Significant associations were found between the participants' dichotomous decision to lie/tell the truth in Questionnaire 1 and their motivation to lie scores calculated from the Questionnaire 2 data. However, interestingly, whereas the expected consequences of truth telling were associated with the decision to lie vs. tell the truth, the expected consequences of lying were not Suggestions are made to refine ADCAT, which can be a useful theoretical framework to guide deception research. (C) 2016 Elsevier B.V. All rights reserved.},
	journal = {ACTA PSYCHOLOGICA},
	author = {Masip, Jaume and Blandon-Gitlin, Iris and de la Riva, Clara and Herrero, Carmen},
	month = sep,
	year = {2016},
	pages = {45--55}
}

@article{marini_electrophysiological_2016,
	title = {Electrophysiological {Correlates} of the {Autobiographical} {Implicit} {Association} {Test} ({aIAT}): {Response} {Conflict} and {Conflict} {Resolution}},
	volume = {10},
	issn = {1662-5161},
	doi = {10.3389/fnhum.2016.00391},
	abstract = {The autobiographical IAT (aIAT) is an implicit behavioral instrument that can detect autobiographical memories encoded in an individual's mind by measuring how quickly this person can categorize and associate sentences related to a specific event with the logical dimensions true and false. Faster categorization when an event (e.g., I went to Paris) is associated with the dimension true than false indicates that that specific event is encoded as true in the individual's mind. The aim of this study is to investigate the electrophysiological correlates of the aIAT, used as a memory-detection technique (i.e., to identify which of two events is true). To this end, we recorded ERPs while participants performed an aIAT assessing which of two playing cards they had previously selected. We found an increased N200 and a decreased LPC (or P300) at the fronto-central sites when participants associated the selected playing card with the dimension false than true. Notably, both components have been previously and consistently reported in studies investigating deception. These results suggest that associating a true autobiographical event with the concept of false may involve the same cognitive processes associated with deception.},
	journal = {FRONTIERS IN HUMAN NEUROSCIENCE},
	author = {Marini, Maddalena and Agosta, Sara and Sartori, Giuseppe},
	month = aug,
	year = {2016}
}

@article{liu_surfactant_2016,
	title = {Surfactant assisted synthesis of the {YVO}4:{Ln}(3+) ({Ln} = {Eu}, {Dy}, {Sm}) phosphors and shape-dependent luminescence properties},
	volume = {502},
	issn = {0927-7757},
	doi = {10.1016/j.colsurfa.2016.05.006},
	abstract = {YVO4 nano/microcrystals with multiform morphologies were successfully synthesized via a facile hydrothermal method using NH4VO3 as vanadium source. The samples were characterized by XRD, FT-IR, SEM, EDX and photoluminescence (PL) spectroscopies. The experimental results indicate that the shape and size of as-prepared architectures can be rationally modified by controlling the reaction conditions, such as reaction time, different organic additives and the pH value of solution. Multiform morphologies YVO4:Eu3+ sample have been obtained with the sodium citrate reagent (Cit(3-)), macrogol (PEG), polyvinylpyrrolidone (PVP) and cetyl trimethyl ammonium bromide (CTAB) were employed as surfactant. When Cit(3-) added to solution, YVO4:Eu3+ has the highest PL intensity. In addition, the luminescent properties of the YVO4:Ln(3+) (Ln= Eu, Dy and Sm) have been systematically investigate. Upon ultraviolet excitation, the obtained YVO4:Ln(3+) exhibit red, light blue, orange red, emission, respectively. (C) 2016 Elsevier B.V. All rights reserved.},
	journal = {COLLOIDS AND SURFACES A-PHYSICOCHEMICAL AND ENGINEERING ASPECTS},
	author = {Liu, Yali and Yang, Chunming and Xiong, Hailong and Zhang, Nannan and Leng, Zhihua and Li, Ruiqing and Gan, Shucai},
	month = aug,
	year = {2016},
	pages = {139--146}
}

@article{von_stuelpnagel_cognitive_2016,
	title = {Cognitive costs of encoding novel natural activities: {Can} “learning by doing” be distracting and deceptive?},
	volume = {69},
	issn = {1747-0218},
	doi = {10.1080/17470218.2015.1087581},
	abstract = {Findings from action memory research suggest that the enactment of simple actions and naturalistic activities results in similar memory performance to that from their observation. However, little is known about potential differences between the conditions during the encoding of the to-be-studied actions and activities. We analysed the cognitive costs of encoding two novel naturalistic activities studied via enactment or via observation in four experiments. In addition to memory performance, we measured objective cognitive costs with a secondary task and subjective cognitive costs with repeated ratings of mental effort and estimates of general activity difficulty. Memory performance was comparable across study conditions throughout all experiments. The enactment of activities repeatedly resulted in slower reaction times in the secondary task than did observation, suggesting higher objective costs. In contrast, subjective costs were rated lower after enactment than after observation. Findings from a pantomimic enactment condition suggested that the low ratings of subjective costs after enactment represent a misinterpretation of task demands. Our findings imply that the widespread belief about “learning by doing” as an easy way of learning does not stem from an actual advantage in memory performance, but rather from continuous feedback about one's performance resulting from enactment.},
	number = {8},
	journal = {QUARTERLY JOURNAL OF EXPERIMENTAL PSYCHOLOGY},
	author = {von Stuelpnagel, Rul and Schult, Janette C. and Richter, Claudia and Steffens, Melanie C.},
	month = aug,
	year = {2016},
	pages = {1545--1563}
}

@article{cao_complex_2016,
	title = {Complex solution chemistry behind the simple “one-pot” synthesis of vanadium-substituted polyoxometalates unraveled by electrospray ionization mass spectrometry},
	volume = {30},
	issn = {0951-4198},
	doi = {10.1002/rcm.7641},
	abstract = {RATIONALE: The “one-pot” method is a deceptively simple and straightforward method for synthesis of polyoxometalates (POMs). However, the complex solution chemistry behind the simple method is neither clear nor elucidated thoroughly by a suitable method. In general, POM chemists are more focused on what final products are obtained by deliberately choosing the ingredients used in the “one-pot” process with a limited knowledge of what is actually happening in the reaction solution. METHODS: Time-resolved electrospray ionization mass spectrometry (ESI-MS) was developed to monitor the dynamic solution speciation changes occurred in the reaction mixtures (\{SiW12-x\} (x = 1-3) + NaVO3) against reaction time. The reactions were conducted as normal, with 2 mu L aliquots removed at specific time intervals during the reaction. The aliquots were immediately diluted with 1 mL of HPLC grade water and then analyzed by ESI-MS. As a control, solutions of each \{SiW12-x\} were analyzed alongside the vanadium reactions to corroborate which fragments were due to the lacunary precursors and which were due to the reactions with sodium metavanadate. RESULTS: It was discovered that the reaction solution speciation was sensitively changed with the reaction conditions such as concentration, temperature, and reaction time. Spontaneous transformations from mono-into di- and eventually tri-substituted products (\{SiW11V\} -{\textgreater} \{SiW10V2\} -{\textgreater} \{SiW9V3\}) were observed for the reactions of \{SiW11\} + VO3- and \{SiW10\} + VO3-, respectively. Higher concentration and temperature definitely accelerate the transformation reaction rates whereas different molar ratios of reactants have minimal effects on changing the solution speciation in the cases studied. CONCLUSIONS: Time-resolved ESI-MS is effectively and successfully used in the monitoring of the dynamic speciation changes in the reaction mixtures consisting of lacunary POMs with transition salts. This study will provide guidance for the oriented design and controlled synthesis of POMs with novel structures. Copyright (C) 2016 John Wiley \& Sons, Ltd.},
	number = {1, SI},
	journal = {RAPID COMMUNICATIONS IN MASS SPECTROMETRY},
	author = {Cao, Jie and Liu, Chang and Jia, Qiao-Di},
	month = aug,
	year = {2016},
	pages = {14--19},
	annote = {2nd National Conference on Mass Spectrometry Analysis of China, PEOPLES R CHINA, OCT, 2015}
}

@article{deng_superiority_2016,
	title = {Superiority of visual (verbal) vs. auditory test presentation modality in a {P}300-based {CIT}: {The} {Complex} {Trial} {Protocol} for concealed autobiographical memory detection},
	volume = {105},
	issn = {0167-8760},
	doi = {10.1016/j.ijpsycho.2016.04.010},
	abstract = {This paper continues our efforts to determine which modality is best for presentation of stimuli in the P300-based concealed information test (CIT) called the Complex Trial Protocol (CTP). The first part of the CTP trial involves presentation of the key probe or irrelevant stimuli, and is followed by presentation of target (T) or non-target (NT). In Rosenfeld et al. (2015), probes and irrelevants regularly alternated modality over trials, but Ts and NTs were always visual. In the present study, (in both its experiments, EXP 1 and EXP 2), probes and irrelevants alternated modalities on successive trials, as before. In present EXP 1, Ts and NTs were always auditory, but in EXP 2, they were simultaneously auditory and visual. Probe P300 data were different in each study: In Rosenfeld et al. (2015) and EXP 2 here, the bootstrap-based detection rates based on probe-minus-irrelevant differences, significantly differed favoring visual probe and irrelevant presentation modality. In EXP 1 here, detection rates were the same for the two modalities. In Rosenfeld et al. (2015) there was no main effect of probe modality, visual vs. auditory on probe-minus-irrelevant P300 difference. There were such effects here in EXP 1 (p {\textless} 0.08, effect size = 0.19) and EXP 2 (p {\textless} 0.02, effect size = 0.31), favoring the visual modality. Probe P300 latencies were shorter for visual than for auditory stimuli in Rosenfeld et al. (2015), a trend specifically reversed in the present pair of studies. RT was faster for visual stimuli in the present studies. The T and NT modality appears to interact with probe/irrelevant modality, and the best protocol for detecting concealed information is with the 2015 study protocol or that of EXP 2, using visual stimulus presentation. (C) 2016 Elsevier B.V. All rights reserved.},
	journal = {INTERNATIONAL JOURNAL OF PSYCHOPHYSIOLOGY},
	author = {Deng, Xiaohong and Rosenfeld, J. Peter and Ward, Anne and Labkovsky, Elena},
	month = jul,
	year = {2016},
	pages = {26--34}
}

@article{osugi_effect_2016,
	title = {Effect of emotional arousal at memory encoding on the subliminal {Concealed} {Information} {Test} ({CIT}) using {Event} related potential and {Reaction} time},
	volume = {51},
	issn = {0020-7594},
	number = {1, SI},
	journal = {INTERNATIONAL JOURNAL OF PSYCHOLOGY},
	author = {Osugi, Akemi and Ohira, Hideki},
	month = jul,
	year = {2016},
	pages = {930}
}

@article{jeong_melodic_2016,
	title = {Melodic {Contour} {Identification} {Reflects} the {Cognitive} {Threshold} of {Aging}},
	volume = {8},
	issn = {1663-4365},
	doi = {10.3389/fnagi.2016.00134},
	abstract = {Cognitive decline is a natural phenomenon of aging. Although there exists a consensus that sensitivity to acoustic features of music is associated with such decline, no solid evidence has yet shown that structural elements and contexts of music explain this loss of cognitive performance. This study examined the extent and the type of cognitive decline that is related to the contour identification task (CIT) using tones with different pitches (i.e., melodic contours). Both younger and older adult groups participated in the CIT given in three listening conditions (i.e., focused, selective, and alternating). Behavioral data (accuracy and response times) and hemodynamic reactions were measured using functional near-infrared spectroscopy (fNIRS). Our findings showed cognitive declines in the older adult group but with a subtle difference from the younger adult group. The accuracy of the melodic CITs given in the target-like distraction task (CIT2) was significantly lower than that in the environmental noise (CIT1) condition in the older adult group, indicating that CIT2 may be a benchmark test for age-specific cognitive decline. The fNIRS findings also agreed with this interpretation, revealing significant increases in oxygenated hemoglobin (oxyHb) concentration in the younger (p {\textless} 0.05 for Delta pre - on task; p {\textless} 0.01 for Delta on - post task) rather than the older adult group (n.s for Delta pre - on task; rho for Delta on - post task). We further concluded that the oxyHb difference was present in the brain regions near the right dorsolateral prefrontal cortex. Taken together, these findings suggest that CIT2 (i.e., the melodic contour task in the target-like distraction) is an optimized task that could indicate the degree and type of age-related cognitive decline.},
	journal = {FRONTIERS IN AGING NEUROSCIENCE},
	author = {Jeong, Eunju and Ryu, Hokyoung},
	month = jun,
	year = {2016}
}

@article{koopman_brain_2016,
	title = {Brain dopamine and serotonin transporter binding are associated with visual attention bias for food in lean men},
	volume = {46},
	issn = {0033-2917},
	doi = {10.1017/S0033291716000222},
	abstract = {Background. In rodents, the striatal dopamine (DA) system and the (hypo) thalamic serotonin (5-HT) system are involved in the regulation of feeding behavior. In lean humans, little is known about the relationship between these brain neurotransmitter systems and feeding. We studied the relationship between striatal DA transporters (DAT) and diencephalic 5-HT transporters (SERT), behavioral tasks and questionnaires, and food intake. Method. We measured striatal DAT and diencephalic SERT binding with [I-123] FP-CIT SPECT in 36 lean male subjects. Visual attention bias for food (detection speed and distraction time) and degree of impulsivity were measured using response-latency-based computer tasks. Craving and emotional eating were assessed with questionnaires and ratings of hunger by means of VAS scores. Food intake was assessed through a self-reported online diet journal. Results. Striatal DAT and diencephalic SERT binding negatively correlated with food detection speed (p = 0.008, r = -0.50 and p = 0.002, r = -0.57, respectively), but not with food distraction time, ratings of hunger, craving or impulsivity. Striatal DAT and diencephalic SERT binding did not correlate with free choice food intake, whereas food detection speed positively correlated with total caloric intake (p = 0.001, r = 0.60), protein intake (p = 0.01, r = 0.44), carbohydrate intake (p = 0.03, r = 0.39) and fat intake (p = 0.06, r = 0.35). Conclusions. These results indicate a role for the central 5-HT and DA system in the regulation of visual attention bias for food, which contributes to the motivation to eat, in non-obese, healthy humans. In addition, this study confirms that food detection speed, measured with the latency-based computer task, positively correlates with total food and macro-nutrient intake.},
	number = {8},
	journal = {PSYCHOLOGICAL MEDICINE},
	author = {Koopman, K. E. and Roefs, A. and Elbers, D. C. E. and Fliers, E. and Booij, J. and Serlie, M. J. and la Fleur, S. E.},
	month = jun,
	year = {2016},
	pages = {1707--1717}
}

@article{sporer_deception_2016,
	title = {Deception and {Cognitive} {Load}: {Expanding} {Our} {Horizon} with a {Working} {Memory} {Model}},
	volume = {7},
	issn = {1664-1078},
	doi = {10.3389/fpsyg.2016.00420},
	abstract = {Recently, studies on deception and its detection have increased dramatically. Many of these studies rely on the “cognitive load approach” as the sole explanatory principle to understand deception. These studies have been exclusively on lies about negative actions (usually lies of suspects of [mock] crimes). Instead, we need to re -focus more generally on the cognitive processes involved in generating both lies and truths, not just on manipulations of cognitive load. Using Baddeley's (2000, 2007, 7012) working memory model, which integrates verbal and visual processes in working memory with retrieval from long-term memory and control of action, not only verbal content cues but also nonverbal, paraverbal, and linguistic cues can be investigated within a single framework. The proposed model considers long-term semantic, episodic and autobiographical memory and their connections with working memory and action. It also incorporates ironic processes of mental control (Wegner, 1994, 2009), the role of scripts and schemata and retrieval cues and retrieval processes. Specific predictions of the model are outlined and support from selective studies is presented. The model is applicable to different types of reports, particularly about lies and truths about complex events, and to different modes of production (oral, hand-written, typed). Predictions regarding several moderator variables and methods to investigate them are proposed.},
	journal = {FRONTIERS IN PSYCHOLOGY},
	author = {Sporer, Siegfried L.},
	month = apr,
	year = {2016}
}

@article{visu-petra_can_2016,
	title = {Can you keep a secret? {Introducing} the {RT}-based {Concealed} {Information} {Test} to children},
	volume = {22},
	issn = {1068-316X},
	doi = {10.1080/1068316X.2015.1109085},
	abstract = {The present study validates a novel version of the Reaction time-based Concealed Information Test (RT-CIT) adapted for young children (7-10 years). Their ability to deny the possession of relevant information was related to individual differences in intelligence, processing speed, executive functioning and affective problems. The comparison between the knowledgeable group of children (N = 84) who took part in a mock surprise scenario and the unknowledgeable group (N = 78) indicated that by early school-age the RT-CIT can be considered a relatively reliable diagnostic tool for detecting concealed information. We found evidence indicating that executive functions are predictors of children's proficiency in concealing information; however, the specific interrelations were complex (children with lower inhibition and spatial working memory, but with better shifting performance were easier to detect as possessing concealed information). Finally, we found limited evidence for a substantial association between parent-reported emotional problems and children's proficiency in concealing information. This investigation has practical implications for the development of rigorous protocols to detect children's concealed knowledge within legal environments.},
	number = {3},
	journal = {PSYCHOLOGY CRIME \& LAW},
	author = {Visu-Petra, Laura and Jurje, Ovidiu and Ciornei, Oana and Visu-Petra, George},
	month = mar,
	year = {2016},
	pages = {276--301}
}

@article{gawrylowicz_does_2016,
	title = {Does {Practice} {Make} the {Perfect} {Liar}? {The} {Effect} of {Rehearsal} and {Increased} {Cognitive} {Load} on {Cues} to {Deception}},
	volume = {30},
	issn = {0888-4080},
	doi = {10.1002/acp.3199},
	abstract = {Recent studies have explored ways to increase cognitive load in liars to identify cues to deception. This study used a driving simulator as a load-inducing technique to explore differences between truth-tellers and liars during an investigative interview scenario and also investigated the effect of rehearsing lies in this context. Deception affected driving performance. Truth-tellers drove more slowly compared with their own baseline, whereas unrehearsed liars sped up. There was no difference in speed between truth-tellers and rehearsed liars. In addition, truth-tellers had significantly faster reaction times compared with their own baseline, than both rehearsed and unrehearsed liars. During the interviews, truth-tellers provided significantly more visual and auditory details and mentioned significantly fewer cognitive operations than liars. The findings add to the body of literature exploring the optimal relationship between cognitive load and secondary task performance to identify cues to deception.Copyright (c) 2015 John Wiley \& Sons, Ltd.},
	number = {2},
	journal = {APPLIED COGNITIVE PSYCHOLOGY},
	author = {Gawrylowicz, Julie and Fairlamb, Samuel and Tantot, Emily and Qureshi, Zehra and Redha, Amadeus and Ridley, Anne M.},
	month = apr,
	year = {2016},
	pages = {250--259}
}

@article{fine_faking_2016,
	title = {Faking {Fast} and {Slow}: {Within}-{Person} {Response} {Time} {Latencies} for {Measuring} {Faking} in {Personnel} {Testing}},
	volume = {31},
	issn = {0889-3268},
	doi = {10.1007/s10869-015-9398-5},
	abstract = {Item response time (RT) latencies offer a potentially promising approach for measuring faking in personnel testing, but have been studied almost exclusively as either long or short RTs relative to group norms. As such, the ability to reliably assess faking RTs at the individual level remains a challenge. To address this issue, the present study set out to examine the usefulness of a within-person difference score index (DSI) method for measuring faking, in which “control question” (baseline) RTs were compared to “target question” RTs, within single test administrations. Two hundred six participants were randomly selected to simulated faking or honest testing conditions, and were administered two types of integrity test items (overt and personality), whereby group classification (faking/honest) served as the main dependent variable. Faking condition RTs were longer than honest condition RTs for both item types (overt: d = .43; personality: d = .47), and overt item RTs were slightly shorter than personality item RTs in both testing conditions (honest: d = .34; faking: d = .41). Finally, using a sample cut score, the DSI correctly classified an average of 26 \% more cases of faking, and 53 \% less false positives, compared to the traditional normative method. The results suggest that the DSI can be an advantageous method for identifying faking in personnel testing scenarios. This is the one of the first studies to propose a practical method for identifying individual-level faking RTs within single test administrations.},
	number = {1},
	journal = {JOURNAL OF BUSINESS AND PSYCHOLOGY},
	author = {Fine, Saul and Pirak, Merav},
	month = mar,
	year = {2016},
	pages = {51--64}
}

@incollection{mameli_honesty_2016,
	title = {Honesty},
	isbn = {978-0-12-801166-9 978-0-12-800935-2},
	booktitle = {{NEUROIMAGING} {PERSONALITY}, {SOCIAL} {COGNITION} {AND} {CHARACTER}},
	author = {Mameli, Francesca and Sartori, Giuseppe and Scarpazza, Cristina and Zangrossi, Andrea and Pietrini, Pietro and Fumagalli, Manuela and Priori, Alberto},
	editor = {{Absher, JR and Cloutier, J}},
	year = {2016},
	doi = {10.1016/B978-0-12-800935-2.00016-6},
	pages = {305--322}
}

@inproceedings{pan_evaluation_2016,
	title = {Evaluation of {ERP} {Polygraph} {Technology} in {Hidden} {Information} {Based} on {P}300 and {CNV} with {BP} neural {Network}},
	isbn = {978-1-5090-0464-5},
	doi = {10.1109/ICITBS.2015.105},
	abstract = {In recent years, legal society has become the mainstream in development of the times. It requires evidence of a crime in any case, whereby the testimony of criminals become more important. However, the effectiveness of testimony becomes concerned issue. ERP hidden information polygraph technology, as a new type of technology, is particularly important in case management. In this paper, P300 and CNV indicators were studied with AHP, selecting a suitable indicator used in crimes of theft. Based on BP neural network model, comparative experiment as a reference, both from the tester's reaction time and waveform amplitude, evaluation model was established to provide a theoretical basis for the future.},
	booktitle = {2015 {INTERNATIONAL} {CONFERENCE} {ON} {IN}℡{LIGENT} {TRANSPORTATION}, {BIG} {DATA} {AND} {SMART} {CITY} ({ICITBS})},
	publisher = {Hunan Univ, Res Inst New Energy \& Energy Saving \& Emiss Reduct; Changsha Univ Sci \& Technol, Commun Res Inst; Nanjing Univ Forest; Jilin Software Inst; Guangdong Acad Bldg Res, Res Inst Road \& Bridge},
	author = {Pan, Liping},
	year = {2016},
	pages = {400--403},
	annote = {International Conference on Intelligent Transportation, Big Data and Smart City (ICITBS), Vietnam, AUSTRIA, DEC 19-20, 2015}
}

@article{cid-fernandez_information_2016,
	title = {Information processing becomes slower and predominantly serial in aging: {Characterization} of response-related brain potentials in an auditory-visual distraction-attention task},
	volume = {113},
	issn = {0301-0511},
	doi = {10.1016/j.biopsycho.2015.11.002},
	abstract = {The aim of this study was to evaluate the effects of aging and attentional capture provoked by novel auditory stimuli on behavior (reaction time [RT], hits) and on response-related brain potentials (pre-RFP, CRN, postRFP, parietalRP) to target visual stimuli. Twenty-two young, 27 middle-aged, and 24 old adults performed an auditory-visual distraction-attention task. The RTs and latencies of preRFP, postRFP and parietaIRT were longer in old and middle-aged than in young participants, reflecting the well-established age-related slowing of processing and performance. The inter-peak latencies (P3b-preRFP, preRFP-parietalRP, parietalRP-postRFP) were also longer in old and middle-aged than in young participants, further indicating an age-related tendency to increased predominance of serial (rather than parallel) processing of information, and that preRFP, CRN, postRFP, and parietalRP represent different cognitive processes from those indexed by the stimulus-related P3b. Finally, a distraction effect in performance (all three groups) and in postRFP latency (only middle-aged group) was also observed. (C) 2015 Elsevier B.V. All rights reserved.},
	journal = {BIOLOGICAL PSYCHOLOGY},
	author = {Cid-Fernandez, Susana and Lindin, Monica and Diaz, Fernando},
	month = jan,
	year = {2016},
	pages = {12--23}
}

@article{padrao_violating_2016,
	title = {Violating body movement semantics: {Neural} signatures of self-generated and external-generated errors},
	volume = {124},
	issn = {1053-8119},
	doi = {10.1016/j.neuroimage.2015.08.022},
	abstract = {How do we recognize ourselves as the agents of our actions? Do we use the same error detection mechanisms to monitor self-generated vs. externally imposed actions? Using event-related brain potentials (ERPs), we identified two different error-monitoring loops involved in providing a coherent sense of the agency of our actions. In the first ERP experiment, the participants were embodied in a virtual body (avatar) while performing an error-prone fast reaction time task. Crucially, in certain trials, participants were deceived regarding their own actions, i.e., the avatar movement did not match the participant's movement. Self-generated real errors and false (avatar) errors showed very different ERP signatures and with different processing latencies: while real errors showed a classical frontal-central error-related negativity (Ne/ERN), peaking 100 ms after error commission, false errors elicited a larger and delayed parietal negative component (at about 350-400 ms). The violation of the sense of agency elicited by false avatar errors showed a strong similarity to ERP signatures related to semantic or conceptual violations (N400 component). In a follow-up ERP control experiment, a subset of the same participants merely acted as observers of the avatar correct and error movements. This experimental situation did not elicit the N400 component associated with agency violation. Thus, the results show a clear neural dissociation between internal and external error-monitoring loops responsible for distinguishing our self-generated errors from those imposed externally, opening new avenues for the study of the mental processes underlying the integration of internal and sensory feedback information while being actors of our own actions. (C) 2015 Elsevier Inc. All rights reserved.},
	number = {A},
	journal = {NEUROIMAGE},
	author = {Padrao, Goncalo and Gonzalez-Franco, Mar and Sanchez-Vives, Maria V. and Slater, Mel and Rodriguez-Fornells, Antoni},
	month = jan,
	year = {2016},
	pages = {147--156}
}

@article{debey_suppressing_2015,
	title = {Suppressing the truth as a mechanism of deception: {Delta} plots reveal the role of response inhibition in lying},
	volume = {37},
	issn = {1053-8100},
	doi = {10.1016/j.concog.2015.09.005},
	abstract = {Lying takes more time than telling the truth. Because lying involves withholding the truth, this “lie effect” has been related to response inhibition. We investigated the response inhibition hypothesis of lying using the delta-plot method: A leveling-off of the standard increase of the lie effect with slower reaction times would be indicative of successful response inhibition. Participants performed a reaction-time task that required them to alternate between lying and truth telling in response to autobiographical questions. In two experiments, we found that the delta plot of the lie effect leveled off with longer response latencies, but only in a group of participants who had better inhibitory skills as indexed by relatively small lie effects. This finding supports the role of response inhibition in lying. We elaborate on repercussions for cognitive models of deception and the data analysis of reaction-time based lie tests. (C) 2015 Elsevier Inc. All rights reserved.},
	journal = {CONSCIOUSNESS AND COGNITION},
	author = {Debey, Evelyne and Ridderinkhof, Richard K. and De Houwer, Jan and De Schryver, Maarten and Verschuere, Bruno},
	month = dec,
	year = {2015},
	pages = {148--159}
}

@article{zangrossil_i_2015,
	title = {“{I} didn't want to do it!” {The} detection of past intentions},
	volume = {9},
	issn = {1662-5161},
	doi = {10.3389/fnhum.2015.00608},
	abstract = {In daily life and in courtrooms, people regularly analyze the minds of others to understand intentions. Specifically, the detection of intentions behind prior events is one of the main issues dealt with in courtrooms. To our knowledge, there are no experimental works focused on the use of memory detection techniques to detect past intentions. This study aims at investigating whether reaction times (RTs) could be used for this purpose, by evaluating the accuracy of the autobiographical Implicit Association Test (alAT) in the detection of past intentions. Sixty healthy volunteers took part in the experiment (mean age: 36.5 y; range: 18-55; 30 males). Participants were asked to recall and report information about a meeting with a person that had occurred at least 1 month before. Half of the participants were required to report about an intentional meeting, whereas the other half reported on a chance meeting. Based on the conveyed information, participants performed a tailored alAT in which they had to categorize real reported information contrasted with counterfeit information. Results demonstrated that RTs can be a useful measure for the detection of past intentions and that alAT can detect real past intentions with an accuracy of 95\%.},
	journal = {FRONTIERS IN HUMAN NEUROSCIENCE},
	author = {Zangrossil, Andrea and Agosta, Sara and Cervesato, Gessica and Tessarotto, Federica and Sartori, Giuseppe},
	month = nov,
	year = {2015}
}

@article{siller_investigating_2015,
	title = {Investigating expectation effects using multiple physiological measures},
	volume = {6},
	issn = {1664-1078},
	doi = {10.3389/fpsyg.2015.01553},
	abstract = {The study aimed at experimentally investigating whether the human body can anticipate future events under improved methodological conditions. Previous studies have reported contradictory results for the phenomenon typically called presentiment. If the positive findings are accurate, they call into doubt our views about human perception, and if they are inaccurate, a plausible conventional explanation might be based on the experimental design of the previous studies, in which expectation due to item sequences was misinterpreted as presentiment. To address these points, we opted to collect several physiological variables, to test different randomization types and to manipulate subjective significance individually. For the latter, we combined a mock crime scenario, in which participants had to steal specific items, with a concealed information test (CIT), in which the participants had to conceal their knowledge when interrogated about items they had stolen or not stolen. We measured electrodermal activity, respiration, finger pulse, heart rate (HR), and reaction times. The participants (n = 154) were assigned randomly to four different groups. Items presented in the CIT were either drawn with replacement (full) or without replacement (pseudo) and were either presented category-wise (cat) or regardless of categories (nocat). To understand how these item sequences influence expectation and modulate physiological reactions, we compared the groups with respect to effect sizes for stolen vs not stolen items. Group pseudo cat yielded the highest effect sizes, and pseude\_nocat yielded the lowest. We could not find any evidence of presentiment but did find evidence of physiological correlates of expectation. Due to the design differing fundamentally from previous studies, these findings do not allow for conclusions on the question whether the expectation bias is being confounded with presentiment.},
	journal = {FRONTIERS IN PSYCHOLOGY},
	author = {Siller, Alexander and Ambach, Wolfgang and Vaitl, Dieter},
	month = oct,
	year = {2015}
}

@article{debey_junior_2015,
	title = {From junior to senior {Pinocchio}: {A} cross-sectional lifespan investigation of deception},
	volume = {160},
	issn = {0001-6918},
	doi = {10.1016/j.actpsy.2015.06.007},
	abstract = {We present the first study to map deception across the entire lifespan. Specifically, we investigated age-related difference in lying proficiency and lying frequency. A large community sample (n = 1005) aged between 6 and 77 were surveyed on their lying frequency, and performed a reaction-time (RT) based deception task to assess their lying proficiency. Consistent with the inverted U-shaped pattern of age-related changes in inhibitory control that we observed in a stop signal task, we found that lying proficiency improved during childhood (in accuracy, not RTs), excelled in young adulthood (in accuracy and RTs), and worsened throughout adulthood (in accuracy and RTs). Likewise, lying frequency increased in childhood, peaked in adolescence, and decreased during adulthood. In sum, we observed important age-related difference in deception that generally fit with the U-shaped pattern of age-related changes observed in inhibitory control. Theoretical and practical implications are discussed from a cognitive view of deception. (C) 2015 Elsevier B.V. All rights reserved.},
	journal = {ACTA PSYCHOLOGICA},
	author = {Debey, Evelyne and De Schryver, Maarten and Logan, Gordon D. and Suchotzki, Kristina and Verschuere, Bruno},
	month = sep,
	year = {2015},
	pages = {58--68}
}

@article{masip_new_2015,
	title = {{NEW} {APPROACHES} {IN} {DECEPTION} {DETECTION} {I}. {BACKGROUND} {AND} {THEORETICAL} {FRAMEWORK}},
	volume = {36},
	issn = {0214-7823},
	abstract = {Deception detection research has traditionally assumed that when humans deceive they spontaneously display tell-tale behavioural indicators. However, recent meta-analytical integrations reveal that such indicators do not abound. This has produced a shift in deception research, which has taken two different directions: (a) the development of active interviewing strategies to detect deception, and (b) the use of contextual (rather than behavioural) indicators of deception. This paper is the first of two articles where we review this research. We begin by describing the traditional approaches, as well as the evidence that questions these approaches and justifies the shift in focus. We also argue that the new active interviewing approaches should be grounded on solid and coherent cognitive models. In the subsequent article (published in this same issue), specific interviewing strategies to detect deception will be described along with the contextual indicia approach.},
	number = {2},
	journal = {PAPELES DEL PSICOLOGO},
	author = {Masip, Jaume and Herrero, Carmen},
	month = aug,
	year = {2015},
	pages = {83--95}
}

@article{masip_new_2015-1,
	title = {{NEW} {APPROACHES} {IN} {DECEPTION} {DETECTION} {II}. {ACTIVE} {INTERVIEWING} {STRATEGIES} {AND} {CONTEXTUAL} {INFORMATION}},
	volume = {36},
	issn = {0214-7823},
	abstract = {Meta-analytical evidence shows that behavioural indicators of deception are scant, poorly diagnostic and inconsistent. This has yielded a shift in deception detection research. Rather than passively scrutinising the communication sender to find tell-tale behavioural indicators of deception, the deception judge needs to (a) adopt an active role by using interviewing techniques specifically designed to detect deception, or (b) focus on contextual (rather than behavioural) deception cues. In the previous paper (Masip \& Herrero, 2015a), we reviewed the antecedents of this change in focus, as well as the theoretical grounding of the new approaches. Here we describe specific interviewing strategies for detecting deception, as well as the (still scant) research on contextual deception indicia. In doi ng this, we hope to offer the reader a detailed perspective on the recent developments in this specific area of psychology and law.},
	number = {2},
	journal = {PAPELES DEL PSICOLOGO},
	author = {Masip, Jaume and Herrero, Carmen},
	month = aug,
	year = {2015},
	pages = {96--108}
}

@article{debey_lie_2015,
	title = {Lie, truth, lie: the role of task switching in a deception context},
	volume = {79},
	issn = {0340-0727},
	doi = {10.1007/s00426-014-0582-4},
	abstract = {A cornerstone of the task switching literature is the finding that task performance is typically slower and more error-prone when the task switches than when it repeats. So far, deception research has largely ignored that such cognitive switch costs should also emerge when switching between truth telling and lying, and may affect the cognitive cost of lying as reflected in higher prefrontal brain activity and slower and less accurate responding compared to truth telling. To get a grasp on the relative size of the switch costs associated with lying and truth telling, the current study had participants perform a reaction time-based deception task, in which they alternated between lying and telling the truth to yes/no questions that were related to activities performed in the lab (Experiment 1) or neutral autobiographical facts (Experiment 2). In both experiments, the error and reaction time switch costs were found to be equally large for switching from truth telling to lying and from lying to truth telling. This symmetry in switch costs can be explained from the hypothesis that lying requires a first step of truth telling, and demonstrates that task switching does not contribute to the cognitive cost of lying when the repetition/switch ratio is balanced. Theoretical and methodological implications are considered.},
	number = {3},
	journal = {PSYCHOLOGICAL RESEARCH-PSYCHOLOGISCHE FORSCHUNG},
	author = {Debey, Evelyne and Liefooghe, Baptist and De Houwer, Jan and Verschuere, Bruno},
	month = may,
	year = {2015},
	pages = {478--488}
}

@article{kleinberg_memory_2015,
	title = {Memory {Detection} 2.0: {The} {First} {Web}-{Based} {Memory} {Detection} {Test}},
	volume = {10},
	issn = {1932-6203},
	doi = {10.1371/journal.pone.0118715},
	abstract = {There is accumulating evidence that reaction times (RTs) can be used to detect recognition of critical (e.g., crime) information. A limitation of this research base is its reliance upon small samples (average n = 24), and indications of publication bias. To advance RT-based memory detection, we report upon the development of the first web-based memory detection test. Participants in this research (Study1: n = 255; Study2: n = 262) tried to hide 2 high salient (birthday, country of origin) and 2 low salient (favourite colour, favourite animal) autobiographical details. RTs allowed to detect concealed autobiographical information, and this, as predicted, more successfully so than error rates, and for high salient than for low salient items. While much remains to be learned, memory detection 2.0 seems to offer an interesting new platform to efficiently and validly conduct RT-based memory detection research.},
	number = {4},
	journal = {PLOS ONE},
	author = {Kleinberg, Bennett and Verschuere, Bruno},
	month = apr,
	year = {2015}
}

@article{verschuere_rt-based_2015,
	title = {{RT}-based memory detection: {Item} saliency effects in the single-probe and the multiple-probe protocol},
	volume = {4},
	issn = {2211-3681},
	doi = {10.1016/j.jarmac.2015.01.001},
	abstract = {RT-based memory detection may provide an efficient means to assess recognition of concealed information. There is, however, considerable heterogeneity in detection rates, and we explored two potential moderators: item saliency and test protocol. Participants tried to conceal low salient (e.g., favourite colour) and high salient items (e.g., first name) and were tested with either the single-probe protocol or the multiple-probe protocol. Experiment 1 was a laboratory study with knowledgeable individuals only (n = 47). Experiment 2 was an Internet study (n = 283) that also included unknowledgeable individuals. High salient items were better detected than low salient items in the laboratory, but not the Internet study (in which the item saliency manipulation was less successful). The multiple-probe protocol outperformed the single-probe protocol in both studies. We conclude that pronounced differences in item saliency affect the validity of RT-based memory detection, and we recommend the multiple-probe protocol for RT-based memory detection. (C) 2015 Society for Applied Research in Memory and Cognition. Published by Elsevier Inc. All rights reserved.},
	number = {1},
	journal = {JOURNAL OF APPLIED RESEARCH IN MEMORY AND COGNITION},
	author = {Verschuere, Bruno and Kleinberg, Bennett and Theocharidou, Kalliopi},
	month = mar,
	year = {2015},
	pages = {59--65}
}

@article{doemoetoer_subjective_2015,
	title = {Subjective and objective effects of coffee consumption - caffeine or expectations?},
	volume = {102},
	issn = {0231-424X},
	doi = {10.1556/APhysiol.101.2014.012},
	abstract = {Impact of 5 mg/kg caffeine, chance of receiving caffeine (stimulus expectancies), and expectations of effects of caffeine (response expectancies) on objective (heart rate (HR), systolic/diastolic blood pressure (SBP/DBP), measures of heart rate variability (HRV), and reaction time (RT)) and subjective variables were investigated in a double-blind, placebo-controlled experiment with a no-treatment group. Participants were 107 undergraduate university students (mean age 22.3 +/- 3.96 years). Consumption of 5 mg/kg caffeine had an impact on participants' SBP, standard deviation of normal heartbeat intervals, HR (decrease), and subjective experience 40 minutes later even after controlling for respective baseline values, stimulus and response expectancies, and habitual caffeine consumption. No effects on DBP, high frequency component of HRV, the ratio of low-and high-frequency, and RT were found. Beyond actual caffeine intake, response expectancy score was also a determinant of subjective experience which refers to a placebo component in the total effect. Actual autonomic (SBP, HR) changes and somatosensory amplification tendency, however, had no significant impact on subjective experience. Placebo reaction plays a role in the subjective changes caused by caffeine consumption but it has no impact on objective variables. Conditional vs deceptive administration of caffeine (i.e. stimulus expectancies) had no impact on any assessed variable.},
	number = {1},
	journal = {ACTA PHYSIOLOGICA HUNGARICA},
	author = {Doemoetoer, Z. S. and Szemerszky, R. and Koeteles, F.},
	month = mar,
	year = {2015},
	pages = {77--85}
}

@article{wang_electroencephalography_2015,
	title = {An {Electroencephalography} {Network} and {Connectivity} {Analysis} for {Deception} in {Instructed} {Lying} {Tasks}},
	volume = {10},
	issn = {1932-6203},
	doi = {10.1371/journal.pone.0116522},
	abstract = {Deception is an impactful social event that has been the focus of an abundance of researches over recent decades. In this paper, an electroencephalography (EEG) study is presented regarding the cognitive processes of an instructed liar/truth-teller during the time window of stimulus (question) delivery period (SDP) prior to their deceptive/truthful responses towards questions related to authentic (WE: with prior experience) and fictional experience (NE: no prior experience). To investigate deception in non-experienced events, the subjects were given stimuli in a mock interview scenario that induced them to fabricate lies. To analyze the data, frequency domain network and connectivity analysis was performed in the source space in order to provide a more systematic level understanding of deception during SDP. This study reveals several groups of neuronal generators underlying both the instructed lying (IL) and the instructed truth-telling (IT) conditions for both tasks during the SDP. Despite the similarities existed in these group components, significant differences were found in the intra- and inter-group connectivity between the IL and IT conditions in either task. Additionally, the response time was found to be positively correlated with the clustering coefficient of the inferior frontal gyrus (44R) in the WE-IL condition and positively correlated with the clustering coefficient of the precuneus (7L) and the angular gyrus (39R) in the WE-IT condition. However, the response time was found to be marginally negatively correlated with the clustering coefficient of the secondary auditory cortex (42L) in the NE-IL condition and negatively correlated with the clustering coefficient of the somatosensory association cortex (5L, R) in the NE-IT condition. Therefore, these results provide complementary and intuitive evidence for the differences between the IL and IT conditions in SDP for two types of deception tasks, thus elucidating the electrophysiological mechanisms underlying SDP of deception from regional, inter-regional, network, and inter-network scale analyses.},
	number = {2},
	journal = {PLOS ONE},
	author = {Wang, Yue and Ng, Wu Chun and Ng, Khoon Siong and Yu, Ke and Wu, Tiecheng and Li, Xiaoping},
	month = feb,
	year = {2015}
}

@article{marinelli_orbitofrontal_2015,
	title = {Orbitofrontal {F}-18-{DOPA} {Uptake} and {Movement} {Preparation} in {Parkinson}'s {Disease}},
	issn = {2090-8083},
	doi = {10.1155/2015/180940},
	abstract = {In Parkinson's disease (PD) degeneration of mesocortical dopaminergic projections may determine cognitive and behavioral symptoms. Choice reaction time task is related to attention, working memory, and goal-directed behavior. Such paradigm involves frontal cortical circuits receiving mesocortical dopamine which are affected early in PD. The aim of this study is to characterize the role of dopamine on the cognitive processes that precede movement in a reaction time paradigm in PD. We enrolled 16 newly diagnosed and untreated patients with PD without cognitive impairment or depression and 10 control subjects with essential tremor. They performed multiple-choice reaction time task with the right upper limb and brain F-18-DOPA PET/CT scan. A significant inverse correlation was highlighted between average reaction time and F-18-DOPA uptake in the left lateral orbitofrontal cortex. No correlations were found between reaction time and PD disease severity or between reaction time and F-18-DOPA uptake in controls. Our study shows that in PD, but not in controls, reaction time is inversely related to the levels of dopamine in the left lateral orbitofrontal cortex. This novel finding underlines the role of dopamine in the lateral orbitofrontal cortex in the early stages of PD, supporting a relation between the compensatory cortical dopamine and movement preparation.},
	journal = {PARKINSONS DISEASE},
	author = {Marinelli, Lucio and Piccardo, Arnoldo and Mori, Laura and Morbelli, Silvia and Girtler, Nicola and Castaldi, Antonio and Picco, Agnese and Trompetto, Carlo and Ghilardi, Maria Felice and Abbruzzese, Giovanni and Nobili, Flavio},
	year = {2015}
}

@article{farrow_neural_2015,
	title = {Neural correlates of self-deception and impression-management},
	volume = {67},
	issn = {0028-3932},
	doi = {10.1016/j.neuropsychologia.2014.12.016},
	abstract = {Self-deception and impression-management comprise two types of deceptive, but generally socially acceptable behaviours, which are common in everyday life as well as being present in a number of psychiatric disorders. We sought to establish and dissociate the `normal' brain substrates of self-deception and impression-management. Twenty healthy participants underwent fMRI scanning at 3T whilst completing the `Balanced Inventory of Desirable Responding' test under two conditions: `fake good', giving the most desirable impression possible and `fake bad' giving an undesirable impression. Impression-management scores were more malleable to manipulation via `faking' than self-deception scores. Response times to self-deception questions and `fake bad' instructions were significantly longer than to impression-management questions and `fake good' instructions respectively. Self-deception and impression-management manipulation and `faking bad' were associated with activation of medial prefrontal cortex (mPFC) and left ventrolateral prefrontal cortex (vIPFC). Impression-management manipulation was additionally associated with activation of left dorsolateral prefrontal cortex and left posterior middle temporal gyrus. `Faking bad' was additionally associated with activation of right vIPFC, left temporo-parietal junction and right cerebellum. There were no supra-threshold activations associated with `faking good'. Our neuroimaging data suggest that manipulating self-deception and impression-management and more specifically `faking bad' engages a common network comprising mPFC and left vIPFC. Shorter response times and lack of dissociable neural activations suggests that `faking good', particularly when it comes to impression-management, may be our most practiced `default' mode. (c) 2014 Elsevier Ltd. All rights reserved.},
	journal = {NEUROPSYCHOLOGIA},
	author = {Farrow, Tom F. D. and Burgess, Jenny and Wilkinson, Iain D. and Hunter, Michael D.},
	month = jan,
	year = {2015},
	pages = {159--174}
}

@article{suchotzki_vino_2015,
	title = {In {Vino} {Veritas}? {Alcohol}, {Response} {Inhibition} and {Lying}},
	volume = {50},
	issn = {0735-0414},
	doi = {10.1093/alcalc/agu079},
	abstract = {Aims: Despite the widespread belief that alcohol makes the truth come out more easily, we know very little on how alcohol impacts deception. Given that alcohol impairs response inhibition, and that response inhibition may be critically involved in deception, we expected that alcohol intake would hamper lying. Methods: In total, 104 volunteers were tested at a science festival, where they had the opportunity to drink alcohol. Stop-Signal Reaction Times (SSRTs) served as operationalization of response inhibition. Differences in error rates and reaction times (RTs) between lying and truth telling served as indicators of the cognitive cost of lying. Results: Higher blood alcohol concentration was related to longer SSRTs, but unrelated to the cognitive costs of lying. Conclusion: This study validates previous laboratory research on alcohol and response inhibition in a realistic drinking environment, yet failed to find an effect of alcohol on lying. Implications of these findings and for the role of response inhibition in lying are discussed.},
	number = {1},
	journal = {ALCOHOL AND ALCOHOLISM},
	author = {Suchotzki, Kristina and Crombez, Geert and Debey, Evelyne and van Oorsouw, Kim and Verschuere, Bruno},
	month = feb,
	year = {2015},
	pages = {74--81}
}

@incollection{bull_detecting_2015,
	series = {Wiley {Series} in the {Psychology} of {Crime} {Policing} and {Law}},
	title = {Detecting {Deception} {Through} {Reaction} {Times}},
	isbn = {978-1-118-50975-3 978-1-118-51000-1 978-1-118-50966-1},
	booktitle = {{DETECTING} {DECEPTION}: {CURRENT} {CHALLENGES} {AND} {COGNITIVE} {APPROACHES}},
	author = {Bull, Ray},
	editor = {{Granhag, PA and Vrij, A and Verschuere, B}},
	year = {2015},
	pages = {269--291}
}

@article{ceylan_relationship_2014,
	title = {The {Relationship} between {Attention} {Del}? cit {Hyperactivity} {Disorder} {Symptoms} in {University} {Students}, {Electrophysiological} {Components}, and {MMPI}-2 {Scores}},
	volume = {29},
	issn = {1300-4433},
	abstract = {This study examined ADHD symptoms based on brain function and determined the correlation between them and clinical scale scores. The sample used in the initial phase of the study consisted of a total of 232 young adults (158 female, 74 male) within the age range of 17 to 25 years (M = 20.11 +/- 1.60). These participants were all university students who volunteered to participate in the study. The sample used in the second phase of the study, which involved electrophysiological measurements, consisted of 17 subjects with ADHD (ADHD+; eight female, nine male) and 16 control subjects (ADHD-; nine female, seven male), all of whom obtained extreme scores on the Adult ADD/ADHD Scale and were right-handed. The effects of the stimulus conditions used in the selective attention neuropsychological task on behavior (correct response percentages and correct response latencies) and event-related potential parameters (amplitude and latency) were tested and analyzed through multivariate analysis of variance (2 x 5). The peak amplitudes of the P200 and P300 groups and the effect of the P300 peak on latency were significant. The relationships between the clinical scale scores and the amplitude and latency values were mostly obtained for the distracting stimuli. Furthermore, the anxiety and depression scores obtained using the Minnesota Multiphasic Personality Inventory-2 (MMPI-2), as well as the lie and infrequency scale scores; were found to correlate with the total score from the ADD/ADHD Scale. These main results showed that a multi-technological bio-psychological approach involving the use of neuropsychological tasks that allow the observation of electrical activity in the brain during the evaluation of ADHD symptoms and personality introduces new perspectives and interpretations.},
	number = {74},
	journal = {TURK PSIKOLOJI DERGISI},
	author = {Ceylan, Arzu Ozkan and Culha, Meral and Karakas, Sirel},
	month = dec,
	year = {2014},
	pages = {66--94}
}

@article{ren_sodium_2014,
	title = {Sodium citrate ({Na}(3){Cit})-assisted hydrothermal synthesis of uniform spindle-like {SrMoO}4:{Eu}3+ phosphors},
	volume = {59},
	issn = {0025-5408},
	doi = {10.1016/j.materresbull.2014.07.036},
	abstract = {Highly uniform spindle-like SrMoO4:Eu3+ phosphors have been prepared by a facile hydrothermal method using sodium citrate (Na(3)Cit) as the chelating reagent. X-ray powder diffraction (XRD), field emission scanning electron microscopy (FE-SEM), energy-dispersive X-ray spectrum (EDS), transmission electron microscopy (TEM), X-ray photoelectron spectra (XPS), Fourier transform-infrared spectroscopy (FT-IR) and photoluminescence spectra (PL) were used to characterize the resulting samples. The dosage of sodium citrate, reaction temperature and reaction time. play key roles in the formation of the final samples. The possible formation mechanism for SrMoO4:Eu3+ phosphors has been proposed. Upon excitation by ultraviolet radiation, the as-synthesized SrMoO4:Eu3+ phosphors show the characteristic D-5(0)-F-7(J) (J= 1, 2, 3, 4) emission lines with red emission D-5(0)-F-7(2) (613 nm) as the most prominent group. (C) 2014 Elsevier Ltd. All rights reserved.},
	journal = {MATERIALS RESEARCH BULLETIN},
	author = {Ren, Xiaolei and Zhang, Yu and Li, Qiuyu and Yu, Min},
	month = nov,
	year = {2014},
	pages = {283--289}
}

@article{pollina_effectiveness_2014,
	title = {The effectiveness of a national security screening interview conducted by a computer-generated agent},
	volume = {39},
	issn = {0747-5632},
	doi = {10.1016/j.chb.2014.06.010},
	abstract = {To determine the feasibility of automating the process of interviewing applicants for Federal security clearances, the authors examined behavioral and physiological responses of individuals (n = 120) to questions concerning their mental health, drug, alcohol, and criminal histories. The interviews were administered by a computer-generated (CG) agent. The results indicated that the number of relevant admissions during the CG interview exceeded the number of admissions made using a self-report questionnaire. In addition, significant blood volume and skin conductance amplitude differences were observed between individuals who made two or more relevant admissions and individuals who made less than two admissions. An interaction between perceived locus of interview control (either computer or human) and behavioral activation systems (BAS) on skin conductance (SC) responses was also observed. Published by Elsevier Ltd.},
	journal = {COMPUTERS IN HUMAN BEHAVIOR},
	author = {Pollina, Dean A. and Barretta, Allison},
	month = oct,
	year = {2014},
	pages = {39--50}
}

@article{hao_growth_2014,
	title = {The growth process of hierarchical porous hydroxyapatite microspheres precipitated by propionamide and citrate through hydrothermal synthesis},
	volume = {131},
	issn = {0167-577X},
	doi = {10.1016/j.matlet.2014.05.193},
	abstract = {Hydroxyapatite (HA) microspheres were hydrothermally synthesized by using propionamide (PA) and trisodium citrate (Cit). The capability of PA and Cit to control ions release in synthesis solution contributed to the formation of hierarchical porous structure. The effect of hydrothermal time was investigated to explore the formation mechanism of HA microspheres. The result demonstrated that the morphology of products transformed from microsheets to microspheres as reaction time increased. Combining with the theory of Ostwald ripening, it was proposed that earlandite nanosheets as primary building units were firstly formed from nucleation and then self-assembled into the final HA microspheres. (C) 2014 Elsevier B.V. All rights reserved.},
	journal = {MATERIALS LETTERS},
	author = {Hao, Lijing and Yang, Hui and Du, Shaolong and Zhao, Naru and Wang, Yingjun},
	month = sep,
	year = {2014},
	pages = {252--254}
}

@article{verschuere_truth_2014,
	title = {The {Truth} {Comes} {Naturally}! {Does} {It}?},
	volume = {33},
	issn = {0261-927X},
	doi = {10.1177/0261927X14535394},
	abstract = {Does the truth come naturally? And by implication, does this mean that a lie may not come as naturally as the truth? Truth-Default Theory and the Information Manipulation Theory 2 diverge in their opinion on whether people's natural response is to lie or tell the truth. In line with Truth-Default Theory, cognitive psychology research supports the notion that the truth is the default in human communication. Information Manipulation Theory 2 holds that lying may come as naturally as, or even more naturally than, truth telling, and recent social psychology research supports this possibility. We suggest that motivation may explain the divergence between the two theories and the two lines of research. We raise the hypothesis that truth telling may be the natural response absent clear motivations to lie (hence, most human communication) and that lying may prevail as the automatic reaction when it brings about important self-profit. We hope that this hypothesis will stimulate new research that will allow for bridging the theoretical and empirical findings that seem discrepant at first and show when the truth (vs. the lie) comes naturally.},
	number = {4, SI},
	journal = {JOURNAL OF LANGUAGE AND SOCIAL PSYCHOLOGY},
	author = {Verschuere, Bruno and Shalvi, Shaul},
	month = sep,
	year = {2014},
	pages = {417--423}
}

@article{walczyk_commentary_2014,
	title = {A {Commentary} on {Information} {Manipulation} {Theory} 2: {Its} {Place} in {Deception} {Research} and {Suggestions} for {Elaboration}},
	volume = {33},
	issn = {0261-927X},
	doi = {10.1177/0261927X14535395},
	abstract = {Information Manipulation Theory 2 is a powerful, expansive account of deception, drawing on several models and theories, with potential to revolutionize how deception is understood and researched. In this commentary, Information Manipulation Theory 2's most important contributions are reviewed. For instance, the theory debunks the myth that deception is intrinsically more cognitive load inducing than honesty. I also offer several suggestions for the refinement, elaboration, and expansion of the theory, including the need for specification of the processing modules crucial to deception as well as the need to clarify what is meant by “efficiency.”},
	number = {4, SI},
	journal = {JOURNAL OF LANGUAGE AND SOCIAL PSYCHOLOGY},
	author = {Walczyk, Jeffrey J.},
	month = sep,
	year = {2014},
	pages = {424--430}
}

@article{sai_detecting_2014,
	title = {Detecting {Concealed} {Information} {Using} {Functional} {Near}-{Infrared} {Spectroscopy}},
	volume = {27},
	issn = {0896-0267},
	doi = {10.1007/s10548-014-0352-z},
	abstract = {The present study focused on the potential application of fNIRS in the detection of concealed information. Participants either committed a mock crime or not and then were presented with a randomized series of probes (crime-related information) and irrelevants (crime-irrelevant information) in a standard concealed information test (CIT). Participants in the guilty group were instructed to conceal crime-related information they obtained from the mock crime, thus making deceptive response to the probes. Meanwhile, their brain activity to probes and irrelevants was recorded by functional near-infrared spectroscopy (fNIRS). At the group level, we found that probe items were associated with longer reaction times and greater activity in bilateral dorsolateral prefrontal cortex and supplementary motor cortex than irrelevant items in the guilty group, but not in the innocent group. These findings provided evidence on neural correlates of recognition during a CIT. Finally, on the basis of the activity in bilateral dorsolateral prefrontal cortex and supplementary motor cortex, the correct classification of guilty versus innocent participants was approximately 75 \% and the combination of fNIRS and reaction time measures yielded a better classification rate of 83.3 \%. These findings illustrate the feasibility and promise of using fNIRS to detect concealed information.},
	number = {5},
	journal = {BRAIN TOPOGRAPHY},
	author = {Sai, Liyang and Zhou, Xiaomei and Ding, Xiao Pan and Fu, Genyue and Sang, Biao},
	month = sep,
	year = {2014},
	pages = {652--662}
}

@article{debey_lying_2014,
	title = {Lying relies on the truth},
	volume = {132},
	issn = {0010-0277},
	doi = {10.1016/j.cognition.2014.04.009},
	abstract = {Cognitive models of deception focus on the conflict-inducing nature of the truth activation during lying. Here we tested the counterintuitive hypothesis that the truth can also serve a functional role in the act of lying. More specifically, we examined whether the construction of a lie can involve a two-step process, where the first step entails activating the truth, based upon which a lie response can be formulated in a second step. To investigate this hypothesis, we tried to capture the covert truth activation in a reaction-time based deception paradigm. Together with each question, we presented either the truth or lie response as distractors. If lying depends on the covert activation of the truth, deceptive responses would thus be facilitated by truth distractors relative to lie distractors. Our results indeed revealed such a “covert congruency” effect, both in errors and reaction times (Experiment 1). Moreover, stimulating participants to use the distractor information by increasing the proportion of truth distractor trials enlarged the “covert congruency” effects, and as such confirmed that the effects operate at a covert response level (Experiment 2). Our findings lend support to the idea that lying relies on a first step of truth telling, and call for a shift in theoretical thinking that highlights both the functional and interfering properties of the truth activation in the lying process. (C) 2014 Elsevier B.V. All rights reserved.},
	number = {3},
	journal = {COGNITION},
	author = {Debey, Evelyne and De Houwer, Jan and Verschuere, Bruno},
	month = sep,
	year = {2014},
	pages = {324--334}
}

@article{wright_deceptive_2014,
	title = {Deceptive {Body} {Movements} {Reverse} {Spatial} {Cueing} in {Soccer}},
	volume = {9},
	issn = {1932-6203},
	doi = {10.1371/journal.pone.0104290},
	abstract = {The purpose of the experiments was to analyse the spatial cueing effects of the movements of soccer players executing normal and deceptive (step-over) turns with the ball. Stimuli comprised normal resolution or point-light video clips of soccer players dribbling a football towards the observer then turning right or left with the ball. Clips were curtailed before or on the turn (-160, -80, 0 or +80 ms) to examine the time course of direction prediction and spatial cueing effects. Participants were divided into higher-skilled (HS) and lower-skilled (LS) groups according to soccer experience. In experiment 1, accuracy on full video clips was higher than on point-light but results followed the same overall pattern. Both HS and LS groups correctly identified direction on normal moves at all occlusion levels. For deceptive moves, LS participants were significantly worse than chance and HS participants were somewhat more accurate but nevertheless substantially impaired. In experiment 2, point-light clips were used to cue a lateral target. HS and LS groups showed faster reaction times to targets that were congruent with the direction of normal turns, and to targets incongruent with the direction of deceptive turns. The reversed cueing by deceptive moves coincided with earlier kinematic events than cueing by normal moves. It is concluded that the body kinematics of soccer players generate spatial cueing effects when viewed from an opponent's perspective. This could create a reaction time advantage when anticipating the direction of a normal move. A deceptive move is designed to turn this cueing advantage into a disadvantage. Acting on the basis of advance information, the presence of deceptive moves primes responses in the wrong direction, which may be only partly mitigated by delaying a response until veridical cues emerge.},
	number = {8},
	journal = {PLOS ONE},
	author = {Wright, Michael J. and Jackson, Robin C.},
	month = aug,
	year = {2014}
}

@article{chen_improvement_2014,
	title = {Improvement of {Upper} {Extremity} {Motor} {Control} and {Function} {After} {Home}-{Based} {Constraint} {Induced} {Therapy} in {Children} {With} {Unilateral} {Cerebral} {Palsy}: {Immediate} and {Long}-{Term} {Effects}},
	volume = {95},
	issn = {0003-9993},
	doi = {10.1016/j.apmr.2014.03.025},
	abstract = {Objective: To investigate the long-term effects of home-based constraint induced therapy (CIT) on motor control underlying functional change in children with unilateral cerebral palsy (CP). Design: Randomized controlled trial. Setting: Home based. Participants: Children with unilateral CP (N=45; aged 6-12y) were randomly assigned to receive home-based CIT (n=23) or traditional rehabilitation (TR) (n=22). Interventions: Both groups received a 4-week therapist-based intervention at home. The home-based CIT involved intensive functional training of the more affected upper extremity during which the less affected one was restrained. The TR involved functional unimanual and bimanual training. Main Outcome Measures: All children underwent kinematic and clinical assessments at baseline, 4 weeks (posttreatment), and 3 and 6 months (follow-up). The reach-to-grasp kinematics were reaction time (RT), normalized movement time, normalized movement unit, peak velocity (PV), maximum grip aperture (MGA), and percentage of movement where MGA occurs. The clinical measures were the Peabody Developmental Motor Scales, Second Edition (PDMS-2), Bruininks-Oseretsky Test of Motor Proficiency (BOTMP), and Functional Independence Measure for children (WeeFTM). Results: The home-based CIT group showed a shorter RT (P{\textless}.05) and normalized movement time (P{\textless}.01), smaller MGA (P = .006), and fewer normalized movement units (P = .014) in the reach-to-grasp movements at posttreatment and follow-up than the TR group. The home-based CIT group improved more on the PDMS-2 (P{\textless}.001) and WeeFIM (P{\textless}.01) in all posttreatment tests and on the BOTMP (P{\textless}.01) at follow-up than the TR group. Conclusions: The home-based CIT induced better spatial and temporal efficiency (smoother movement, more efficient grasping, better movement preplanning and execution) for functional improvement up to 6 months after treatment than TR. (C) 2014 by the American Congress of Rehabilitation Medicine},
	number = {8},
	journal = {ARCHIVES OF PHYSICAL MEDICINE AND REHABILITATION},
	author = {Chen, Hsieh-ching and Chen, Chia-ling and Kang, Lin-ju and Wu, Ching-yi and Chen, Fei-chuan and Hong, Wei-hsien},
	month = aug,
	year = {2014},
	pages = {1423--1432}
}

@article{walczyk_social-cognitive_2014,
	title = {A social-cognitive framework for understanding serious lies: {Activation}-decision-construction-action theory},
	volume = {34},
	issn = {0732-118X},
	doi = {10.1016/j.newideapsych.2014.03.001},
	abstract = {Little is known about the cognition of deception (Gombos, 2006). We propose a cognitive account of serious lying (i.e., deception involving high stakes) in response to a solicitation of a truth: Activation-Decision-Construction-Action Theory (ADCAT). Built on the Activation-Decision-Construction Model of answering questions deceptively (Walczyk, Roper, Seeman, 82 Humphrey, 2003), the theory elaborates on the roles of executive processes, theory of mind, emotions, motivation, specifies cognitive processing thoroughly, and considers the rehearsal of lies. ADCAT's four processing components are (a) activation of the truth, the (b) decision whether and how to alter deceptively the information shared, (c) construction of a deception, and (d) action [acting sincere while delivering a lie]. Core constructs are “theory of mind” and “cognitive resources”. Specifically, throughout serious deception, individuals are inferring the current or potential mental states of targets and taking steps to minimize the allocation of cognitive resources during delivery to appear honest and lie well. (C) 2014 The Authors. Published by Elsevier Ltd. This is an open access article under the CC BY-NC-ND license (http://creativecommons.org/licenses/by-nc-nd/3.0/).},
	journal = {NEW IDEAS IN PSYCHOLOGY},
	author = {Walczyk, Jeffrey J. and Harris, Laura L. and Duck, Terri K. and Mulay, Devyani},
	month = aug,
	year = {2014},
	pages = {22--36}
}

@article{gao_hydrothermally_2014,
	title = {Hydrothermally derived {NaLuF}4:{Yb}3+, {Ln}(3+) ({Ln}(3+) = {Er}3+, {Tm}3+ and {Ho}3+) microstructures with controllable synthesis, morphology evolution and multicolor luminescence properties},
	volume = {38},
	issn = {1144-0546},
	doi = {10.1039/c4nj00058g},
	abstract = {A series of NaLuF4:Yb3+, Ln(3+) (Ln(3+) = Er3+, Tm3+, and Ho3+) microstructures with diverse morphologies and sizes were successfully prepared via a designed hydrothermal route with the assistance of trisodium citrate (Na(3)Cit). The phases, morphologies, sizes and luminescent properties of the as-prepared products were fully characterized by means of X-ray diffraction (XRD), field scanning electron microscopy (FESEM), transmission electron microscopy (TEM), energy dispersive X-ray spectroscopy (EDX) and up-conversion (UC) photoluminescence spectroscopy, respectively. It can be found that the as-prepared microcrystals can be rationally modified in phase, size and morphology by tuning the pH value, Na3Cit content, and reaction time. Based on the experimental results, the possible formation mechanism of the crystal growth process was proposed. Moreover, a systematic study of the up-conversion (UC) luminescent properties of NaLuF4 has also been performed through doping different rare earth ions (Yb3+/Er3+, Yb3+/Tm3+ and Yb3+/Ho3+). It is found that under 980 nm NIR excitation, the emission intensity and the corresponding luminescent colors of Yb3+/Er3+, Yb3+/Tm3+, and Yb3+/Ho3+ co-doped NaLuF4 can be precisely modulated by changing the Yb3+ doping concentration. These merits of multicolor emissions in the visible region endow this kind of material with potential applications in the fields of light display systems, lasers, and optoelectronic devices.},
	number = {6},
	journal = {NEW JOURNAL OF CHEMISTRY},
	author = {Gao, Yu and Zhao, Qian and Xu, Zhenhe and Sun, Yaguang},
	month = jun,
	year = {2014},
	pages = {2629--2638}
}

@article{li_effect_2014,
	title = {Effect of {Unitary}, {Binary} and {Ternary} {Carboxylates} on {Crystallization} {Kinetics} of {Calcium} {Oxalate} in {Artificial} {Urine}},
	volume = {26},
	issn = {0970-7077},
	doi = {10.14233/ajchem.2014.15703},
	abstract = {The effect of three types of carboxylates on the crystallization kinetics of calcium oxalate (CaC2O4) were studied by detecting the change of free Ca2+ ions concentration, size of CaC2O4 crystallites, zeta potential, autocorrelation curve and decay time with reaction time (t) in artificial urine. Sodium glycinate (NaGly; a monocarboxylate), sodium tartrate (Na(2)Tart; a dicarboxylate) and sodium citrate (Na(3)Cit; a tricarboxylate) were the three carboxylates investigated in this study. The crystallization kinetics equation of CaC2O4 was r = kc(3.3) and the average reaction rate constant ((k) over bar) was 0.99 x 10(9). All the three carboxylates could inhibit the kinetics process of nucleation, growth and aggregation of CaC2O4 crystallites. In the presence of various carboxylate, the value is arranged from smallest to largest in the following order Na(3)Cit (2.29 x 10(5)) {\textless} Na(2)Tart (9.76 x 10(5)) {\textless} NaGly (1.68 x 10(7)) {\textless} Blank (0.99 x 109). The changes in size, zeta potential and decay time of the crystallites can also be arranged in the following order: Na(3)Cit {\textless} Na(2)Tart {\textless} NaGly {\textless} blank.},
	number = {3, A},
	journal = {ASIAN JOURNAL OF CHEMISTRY},
	author = {Li, Jun-Jun and Xue, Jun-Fa and Xu, Meng and Ouyang, Jian-Ming},
	month = feb,
	year = {2014},
	pages = {835--840}
}

@article{visu-petra_detecting_2014,
	title = {Detecting concealed information: {The} role of individual differences in executive functions and social desirability},
	volume = {20},
	issn = {1068-316X},
	doi = {10.1080/1068316X.2012.736509},
	abstract = {The aim of the study was to assess the relationship between deception efficiency and individual differences in executive functioning (EF) and personality, with a particular focus on the influence of social desirability. A mock crime scenario was used, followed by a Concealed Information Test based on reaction times (RT-based CIT). Individual measures of EF (inhibition, shifting, and working memory [WM]) and personality (the Eysenck Personality Questionnaire - Revised, EPQ-R), plus a measure of social desirability (Balanced Inventory of Desirable Responding, BIDR) were collected in a distinct session. Results indicated that better executive functions were associated with faster responses to irrelevant items in the RT-based CIT. In a regression analysis, individual differences in shifting and spatial WM were significant predictors of the extra-time taken to lie, compare to truth-telling. No significant relations between deception outcomes and personality measures were noted. Looking at social desirability, the Impression Management scale predicted a further portion of variance in the extra time required to lie, beyond the contribution of executive functions. The utility of an individual differences approach to deception is advocated.},
	number = {1},
	journal = {PSYCHOLOGY CRIME \& LAW},
	author = {Visu-Petra, George and Miclea, Mircea and Bus, Ioan and Visu-Petra, Laura},
	month = jan,
	year = {2014},
	pages = {20--36}
}

@article{shen_bottom-up_2014,
	title = {Bottom-up synthesis of cerium-citric acid coordination polymers hollow microspheres with tunable shell thickness and their corresponding porous {CeO}2 hollow spheres for {Pt}-based electrocatalysts},
	volume = {16},
	issn = {1466-8033},
	doi = {10.1039/c3ce42400f},
	abstract = {Dispersed cerium based CPs hollow microspheres derived from the “green” ligand-citric acid were fabricated for the first time via a bottom-up and template-free way under hydrothermal conditions. The shell thickness of hollow spheres could be facially tuned by changing the reaction time, and the morphology could also be regulated by tuning the pH values and molar ratios of reactants. The formation mechanism of hollow microspheres was demonstrated as an Ostwald ripening process, and the release of H(2)Cit-was proposed as the promotion of the hollowing process. Moreover, with the CPs hollow spheres as precursors, corresponding porous CeO2 hollow spheres were obtained, and after loading with Pt, the Pt/CeO2 electrodes displayed a relatively high current density and If/Ib value for electrocatalysis of methanol.},
	number = {16},
	journal = {CRYSTENGCOMM},
	author = {Shen, Zhurui and Liu, Ji and Hu, Fangyun and Liu, Song and Cao, Ning and Sui, Ying and Zeng, Qingdao and Shen, Yongtao},
	year = {2014},
	pages = {3387--3394}
}

@inproceedings{varga_rt-based_2014,
	series = {Procedia {Social} and {Behavioral} {Sciences}},
	title = {The {RT}-based {Concealed} {Information} {Test}: {An} overview of current research and future perspectives},
	volume = {127},
	doi = {10.1016/j.sbspro.2014.03.335},
	abstract = {Research interest in deception detection has significantly increased during the past decades. The current overview discusses the validity of specific behavioral measures that can detect concealed information. Thus we reviewed the main theoretical assumptions behind a novel method labeled as Reaction Time based Concealed Information Test (RT-based CIT) and we presented an overview of the current research in the field. Although the RT-based CIT is a promising method for lie detection, the focus of this article is on its potential value in understanding the cognition of deception. Given the robust theoretical background of the RT-based CIT, we argue for the value of this line of research in uncovering the underlying cognitive mechanisms involved in deceptive behavior. (C) 2014 Mihai Varga. Published by Elsevier Ltd.},
	booktitle = {{INTERNATIONAL} {CONFERENCE} {PSYCHOLOGY} {AND} {THE} {REALITIES} {OF} {THE} {CONTEMPORARY} {WORLD} ({PSIWORLD} 2013), 4TH {EDITION}},
	publisher = {Romanian Soc Appl Expt Psychol},
	author = {Varga, Mihai and Visu-Petra, George and Miclea, Mircea and Bus, Joan},
	editor = {{Chraif, M and Vasile, C and Anitei, M}},
	year = {2014},
	pages = {681--685},
	annote = {4th International Conference on Psychology and the Realities of the Contemporary World (PSIWORLD), Bucharest Univ, Fac Psychol \& Educ Sci, Bucharest, ROMANIA, OCT 18-20, 2013}
}

@article{li_application_2013,
	title = {Application of {High} {Throughput} {Pretreatment} and {Co}-{Hydrolysis} {System} to {Thermochemical} {Pretreatment}. {Part} 2: {Dilute} {Alkali}},
	volume = {110},
	issn = {0006-3592},
	doi = {10.1002/bit.24951},
	abstract = {High throughput pretreatment (HTPH) and enzymatic hydrolysis systems are now vital for screening large numbers of biomass samples to investigate biomass recalcitrance over various pretreatment and enzymatic hydrolysis conditions. Although hydrothermal pretreatment is currently being employed in most high throughput applications, thermochemical pretreatment at low and high pH conditions can offer additional insights to better understand the roles of hemicellulose and lignin, respectively, in defining biomass recalcitrance. Thus, after successfully applying the HTPH approach to dilute acid pretreatment [Gao et al. (2012) Biotechnol. Bioeng. 110(3): 754-762], extension to dilute alkali pretreatment was also achieved using a similar single-step neutralization and buffering concept. In the latter approach, poplar and switchgrass were pretreated with 1wt\% sodium hydroxide at 120 degrees C for different reaction times. Following pretreatment, an H(2)Cit(-)/HCit(2-) buffer with a pH of 4.5 was used to condition the pretreatment slurry to a pH range of 4.69-4.89, followed by enzymatic hydrolysis for 72h of the entire mixture. Sugar yields showed different trends for poplar and switchgrass with increases in pretreatment times, demonstrating the method provided a clearly discernible screening tool at alkali conditions. This method was then applied to selected Populus tremuloides samples to follow ring-by-ring sugar release patterns. Observed variations were compared to results from hydrothermal pretreatments, providing new insights in understanding the influence of biomass structural differences on recalcitrance. Biotechnol. Bioeng. 2013;110: 2894-2901. (c) 2013 Wiley Periodicals, Inc.},
	number = {11},
	journal = {BIOTECHNOLOGY AND BIOENGINEERING},
	author = {Li, Hongjia and Gao, Xiadi and DeMartini, Jaclyn D. and Kumar, Rajeev and Wyman, Charles E.},
	month = nov,
	year = {2013},
	pages = {2894--2901}
}

@article{vartanian_right_2013,
	title = {Right inferior frontal gyrus activation as a neural marker of successful lying},
	volume = {7},
	issn = {1662-5161},
	doi = {10.3389/fnhum.2013.00616},
	abstract = {There is evidence to suggest that successful lying necessitates cognitive effort. We tested this hypothesis by instructing participants to lie or tell the truth under conditions of high and low working memory (WM) load. The task required participants to register a response on 80 trials of identical structure within a 2 (WM Load: high, low) x 2 (Instruction: truth or lie) repeated-measures design. Participants were less accurate and responded more slowly when WM load was high, and also when they lied. High WM load activated the fronto-parietal WM network including dorsolateral prefrontal cortex (PFC), middle frontal gyrus, precuneus, and intraparietal cortex. Lying activated areas previously shown to underlie deception, including middle and superior frontal gyrus and precuneus. Critically, successful lying in the high vs. low WM load condition was associated with longer response latency, and it activated the right inferior frontal gyrus-a key brain region regulating inhibition. The same pattern of activation in the inferior frontal gyrus was absent when participants told the truth. These findings demonstrate that lying under high cognitive load places a burden on inhibition, and that the right inferior frontal gyrus may provide a neural marker for successful lying.},
	journal = {FRONTIERS IN HUMAN NEUROSCIENCE},
	author = {Vartanian, Oshin and Kwantes, Peter J. and Mandel, David R. and Bouak, Fethi and Nakashima, Ann and Smith, Ingrid and Lam, Quan},
	month = oct,
	year = {2013}
}

@article{suchotzki_reaction_2013,
	title = {Reaction time measures in deception research: {Comparing} the effects of irrelevant and relevant stimulus-response compatibility},
	volume = {144},
	issn = {0001-6918},
	doi = {10.1016/j.actpsy.2013.06.014},
	abstract = {Evidence regarding the validity of reaction time (RT) measures in deception research is mixed. One possible reason for this inconsistency is that structurally different RT paradigms have been used. The aim of this study was to experimentally investigate whether structural differences between RT tasks are related to how effective those tasks are for capturing deception. We achieved this aim by comparing the effectiveness of relevant and irrelevant stimulus-response compatibility (SRC) tasks. We also investigated whether an intended but not yet completed mock crime could be assessed with both tasks. Results showed (1) a larger compatibility effect in the relevant SRC task compared to the irrelevant SRC task, (2) for both the completed and the intended crime. These results were replicated in a second experiment in which a semantic feature (instead of color) was used as critical response feature in the irrelevant SRC task. The findings support the idea that a structural analysis of deception tasks helps to identify RI measures that produce robust group effects, and that strong compatibility effects for both enacted crimes as well as merely intended crimes can be found with RT measures that are based on the manipulation of relevant SRC. (C) 2013 Elsevier B.V. All rights reserved.},
	number = {2},
	journal = {ACTA PSYCHOLOGICA},
	author = {Suchotzki, Kristina and Verschuere, Bruno and Crombez, Geert and De Houwer, Jan},
	month = oct,
	year = {2013},
	pages = {224--231}
}

@article{marchand_impact_2013,
	title = {Impact of stimulus similarity between the probe and the irrelevant items during a card-playing deception detection task: {The} “irrelevants” are not irrelevant},
	volume = {35},
	issn = {1380-3395},
	doi = {10.1080/13803395.2013.819837},
	abstract = {Event-related brain potential paradigms for the detection of concealed information commonly involve presenting probes embedded within a series of irrelevant items. This study investigated the impact of similarity of the irrelevant items with the probe. For the task, a card was shown followed by the sequential presentation of six test cards, one of which was the same as the initial card (the probe) along with five irrelevant cards that varied in terms of similarity with the probe. Participants either identified or denied recognition of the probe. The results show that P300 amplitude is modulated by stimulus similarity and highlight the importance of the irrelevant items on deception detection rates.},
	number = {7},
	journal = {JOURNAL OF CLINICAL AND EXPERIMENTAL NEUROPSYCHOLOGY},
	author = {Marchand, Yannick and Inglis-Assaff, Pauline C. and Lefebvre, Celeste D.},
	month = aug,
	year = {2013},
	pages = {686--701}
}

@article{agosta_autobiographical_2013,
	title = {The autobiographical {IAT}: a review},
	volume = {4},
	issn = {1664-1078},
	doi = {10.3389/fpsyg.2013.00519},
	abstract = {The autobiographical Implicit Association Test (alAT; Sartori et al., 2008) is a variant of the Implicit Association Test (IAT; Greenwald et al., 1998) that is used to establish whether an autobiographical memory is encoded in the respondent's mind/brain. More specifically, with the alAT, it is possible to evaluate which one of two autobiographical events is true. The method consists of a computerized categorization task. The alAT includes stimuli belonging to four categories, two of them are logical categories and are represented by sentences that are always true (e.g., I am in front of a computer) or always false (e.g., I am climbing a mountain) for the respondent; two other categories are represented by alternative versions of an autobiographical event (e.g., I went to Paris for Christmas, or I went to New York for Christmas), only one of which is true. The true autobiographical event is identified because, in a combined block, it gives rise to faster reaction times when it shares the same motor response with true sentences. Here, we reviewed all the validation experiments and found more than 90\% accuracy in detecting the true memory. We show that agreement in identifying the true autobiographical memory of the same alAT repeated twice is, on average, more than 90\%, and we report a technique for estimating accuracy associated with a single classification based on the D-IAT value, which may be used in single subject's investigations. We show that the alAT might be used to identify also true intentions and reasons and conclude with a series of guidelines for building an effective a IAT.},
	journal = {FRONTIERS IN PSYCHOLOGY},
	author = {Agosta, Sara and Sartori, Giuseppe},
	month = aug,
	year = {2013}
}

@article{derrick_detecting_2013,
	title = {Detecting {Deceptive} {Chat}-{Based} {Communication} {Using} {Typing} {Behavior} and {Message} {Cues}},
	volume = {4},
	issn = {2158-656X},
	doi = {10.1145/2499962.2499967},
	abstract = {Computer-mediated deception is prevalent and may have serious consequences for individuals, organizations, and society. This article investigates several metrics as predictors of deception in synchronous chat-based environments, where participants must often spontaneously formulate deceptive responses. Based on cognitive load theory, we hypothesize that deception influences response time, word count, lexical diversity, and the number of times a chat message is edited. Using a custom chatbot to conduct interviews in an experiment, we collected 1,572 deceitful and 1,590 truthful chat-based responses. The results of the experiment confirm that deception is positively correlated with response time and the number of edits and negatively correlated to word count. Contrary to our prediction, we found that deception is not significantly correlated with lexical diversity. Furthermore, the age of the participant moderates the influence of deception on response time. Our results have implications for understanding deceit in chat-based communication and building deception-detection decision aids in chat-based systems.},
	number = {2},
	journal = {ACM TRANSACTIONS ON MANAGEMENT INFORMATION SYSTEMS},
	author = {Derrick, Douglas C. and Meservy, Thomas O. and Jenkins, Jeffrey L. and Burgoon, Judee K. and Nunamaker, Jr., Jay F.},
	month = aug,
	year = {2013}
}

@article{xu_controllable_2013,
	title = {Controllable synthesis, shape evolution, and luminescence properties of uniform and well-dispersed {NaEuF}4 microcrystals through hydrothermal route},
	volume = {48},
	issn = {0025-5408},
	doi = {10.1016/j.materresbull.2013.04.023},
	abstract = {Sodium europium fluorides NaEuF4 microcrystals with uniform and well-dispersed shapes and dimensions have been prepared via a facile hydrothermal route using Na(3)Cit as the chelating ligand and shape modifier. X-ray diffraction (XRD), scanning electron microscopy (SEM), transmission electron microscopy (TEM), high-resolution transmission electron microscopy (HRTEM), selected-area electron diffraction (SAED), energy-dispersive X-ray (EDX) and photoluminescence spectra (PL) were taken to characterize the samples. A series of controlled experiments reveal that the trisodium citrate (Na(3)Cit) content, pH value of the initial solution, and reaction time have an indispensable role on the phase, size, and morphology of the as-prepared microcrystals. Based on the experimental results, the possible growth mechanism of the microcrystals prepared under different conditions was proposed. Moreover, we systematically investigated the luminescent properties of the as-prepared microcrystals with different morphologies obtained under different amounts of Na(3)Cit, which have potential application in the fields of color display, UV laser and biomedicine. (C) 2013 Elsevier Ltd. All rights reserved.},
	number = {8},
	journal = {MATERIALS RESEARCH BULLETIN},
	author = {Xu, Zhenhe and Zhao, Qian and Ding, Fu and Sun, Yaguang},
	month = aug,
	year = {2013},
	pages = {2797--2803}
}

@article{jacob_nonverbal_2013,
	title = {Nonverbal signals speak up: {Association} between perceptual nonverbal dominance and emotional intelligence},
	volume = {27},
	issn = {0269-9931},
	doi = {10.1080/02699931.2012.739999},
	abstract = {Emotional communication uses verbal and nonverbal means. In case of conflicting signals, nonverbal information is assumed to have a stronger impact. It is unclear, however, whether perceptual nonverbal dominance varies between individuals and whether it is linked to emotional intelligence. Using audiovisual stimulus material comprising verbal and nonverbal emotional cues that were varied independently, perceptual nonverbal dominance profiles and their relations to emotional intelligence were examined. Nonverbal dominance was found in every participant, ranging from 55 to 100\%. Moreover, emotional intelligence, particularly the ability to understand emotions, correlated positively with nonverbal dominance. Furthermore, higher overall emotional intelligence as well as a higher ability to understand emotions were linked to smaller reaction time differences between emotionally incongruent and congruent stimuli. The association between perceptual nonverbal dominance and emotional intelligence, and more specifically the ability to understand emotions, might reflect an adaptive process driven by the experience of higher authenticity in nonverbal cues.},
	number = {5},
	journal = {COGNITION \& EMOTION},
	author = {Jacob, Heike and Kreifelts, Benjamin and Brueck, Carolin and Nizielski, Sophia and Schuetz, Astrid and Wildgruber, Dirk},
	month = aug,
	year = {2013},
	pages = {783--799}
}

@article{foerster_honesty_2013,
	title = {Honesty saves time (and justifications)},
	volume = {4},
	issn = {1664-1078},
	doi = {10.3389/fpsyg.2013.00473},
	journal = {FRONTIERS IN PSYCHOLOGY},
	author = {Foerster, Anna and Pfister, Roland and Schmidts, Constantin and Dignath, David and Kunde, Wilfried},
	month = jul,
	year = {2013}
}

@article{iyoki_seed-assisted_2013,
	title = {Seed-{Assisted}, {One}-{Pot} {Synthesis} of {Hollow} {Zeolite} {Beta} without {Using} {Organic} {Structure}-{Directing} {Agents}},
	volume = {8},
	issn = {1861-4728},
	doi = {10.1002/asia.201300365},
	abstract = {Hollow aluminosilicate zeolite beta was successfully synthesized by adding CIT-6, that is, zincosilicate zeolite, which has the same topology as beta, as seeds to the Na-aluminosilicate gel without the need for organic structure-directing agents. One important factor in the successful organic structure-directing agent (OSDA)-free synthesis of hollow beta crystals is the solubility of the seed crystals in alkaline media. CIT-6 was less stable than aluminosilicate zeolite beta in alkaline media and the solubility changed depending on whether the crystals were calcined or not. The hollow beta could be obtained by using the uncalcined CIT-6 seed crystals. The volumes of intra-crystalline voids were tuned by changing the reaction time and the initial gel compositions, such as the SiO2/Al2O3 and Na2O/SiO2 ratios. We estimated that the intra-crystalline voids were formed through the dissolution of the seed crystals, just after the crystal growth of new beta on the outer surface of the seeds. In addition, new crystal growth toward inside of the void was also observed by TEM. On the basis of the characterization data, such as chemical analysis, N2-adsorption/desorption measurements, and TEM observation, a formation mechanism of the intra-crystalline voids is proposed and discussed.},
	number = {7},
	journal = {CHEMISTRY-AN ASIAN JOURNAL},
	author = {Iyoki, Kenta and Itabashi, Keiji and Okubo, Tatsuya},
	month = jul,
	year = {2013},
	pages = {1419--1427}
}

@article{gregg_implicit_2013,
	title = {The {Implicit} {Association} {Test} in {Market} {Research}: {Potentials} and {Pitfalls}},
	volume = {30},
	issn = {0742-6046},
	doi = {10.1002/mar.20630},
	abstract = {Direct measures of attitudes, such as self-reported evaluations of consumer products and brands, are vulnerable to biases that undermine their validity (i.e., social desirability, self-deception, and self-ignorance). In contrast, indirect measures, many of which rely on reaction time to index underlying associations, resist such biases. Here, one such indirect measure, the Implicit Association Test (IAT), is highlighted, and its promise and pitfalls in market research, evaluated. It is concluded that the IAT can serve as a viable and valuable methodological tool. Its diagnostic and predictive advantages, which have been empirically established, outweigh its practical and theoretical drawbacks, which can be satisfactorily addressed. (C) 2013 Wiley Periodicals, Inc.},
	number = {7},
	journal = {PSYCHOLOGY \& MARKETING},
	author = {Gregg, Aiden P. and Klymowsky, James},
	month = jul,
	year = {2013},
	pages = {588--601}
}

@article{mori_expert_2013,
	title = {Expert anticipation from deceptive action},
	volume = {75},
	issn = {1943-3921},
	doi = {10.3758/s13414-013-0435-z},
	abstract = {Expertise in sports enhances the ability to anticipate forthcoming events from the observation of a player's actions. In the present study, we investigated whether this ability is applicable to deceptive action. In three experiments, performance at anticipating the direction change of a running opponent was examined with experienced rugby players and novice counterparts. These experiments were conducted with reaction-time and temporal-occlusion tasks, in combination with eye movement recordings and the presentation of filmed actions and their point-light representations. The main finding was that the experienced players were superior to the novices in their anticipation of deceptive actions, although their performance was still impaired by the deception, in comparison with their anticipation of nondeceptive actions. We also found that the experienced players anticipated nondeceptive actions less accurately than the novices, suggesting that the players' expectations of deceptive actions worked negatively on their judgments of nondeceptive actions. The results obtained with the point-light representations closely resembled those obtained with the filmed sequences, indicating that anticipation was based on the kinematics of the running action. These results are discussed in the context of recent developments in research on expertise and deception in sports.},
	number = {4},
	journal = {ATTENTION PERCEPTION \& PSYCHOPHYSICS},
	author = {Mori, Shuji and Shimada, Takuro},
	month = may,
	year = {2013},
	pages = {751--770}
}

@article{shoda_interpersonal_2013,
	title = {Interpersonal sensitivity and self-knowledge: {Those} chronic for trustworthiness are more accurate at detecting it in others},
	volume = {49},
	issn = {0022-1031},
	doi = {10.1016/j.jesp.2012.12.011},
	abstract = {Previous research has demonstrated that chronically accessible self-knowledge impacts how corresponding traits are perceived in oneself and in others. Although people perceive and judge others in line with their chronic traits, we know less about the accuracy of these judgments. In the current work, we explored whether chronicity results in greater accuracy in interpersonal sensitivity. Using a response time measure of attribute chronicity, we found that individuals for whom trustworthiness was a chronic trait were better able to distinguish cheaters from cooperators in a real life prisoner's dilemma game. Implications for how self-knowledge affects the accuracy of social perceptions are discussed. (c) 2013 Elsevier Inc. All rights reserved.},
	number = {3},
	journal = {JOURNAL OF EXPERIMENTAL SOCIAL PSYCHOLOGY},
	author = {Shoda, Tonya M. and McConnell, Allen R.},
	month = may,
	year = {2013},
	pages = {440--443}
}

@article{noordraven_predicting_2013,
	title = {Predicting the {Sensitivity} of the {Reaction} {Time}-based {Concealed} {Information} {Test}},
	volume = {27},
	issn = {0888-4080},
	doi = {10.1002/acp.2910},
	abstract = {Current lie detection and memory detection tests are imperfect. One possibility is that they work in some individuals but not in others. Here, we investigate whether we can statistically predict the accuracy of the Concealed Information Test (CIT). We examined the CIT's potential by (1) its sensitivity on an unrelated set of autobiographic questions and by (2) using mock crime target-irrelevant differences. A mock crime CIT that included autobiographical questions was used to detect criminal intent. The mock crime CIT discriminated (receiver operating characteristic a=.87; d=1.25; hit rate: 86\%) between the criminal intent and the control condition. Using target-irrelevant differences, but not the autobiographical questions, successfully screened out individuals and increased the CIT's accuracy (receiver operating characteristic a=.95; d=1.67; hit rate: 97\%). Our study provides preliminary evidence that we can predict for whom the CIT is likely to work and that this information can be used to increase detection efficiency. Copyright (c) 2013 John Wiley \& Sons, Ltd.},
	number = {3},
	journal = {APPLIED COGNITIVE PSYCHOLOGY},
	author = {Noordraven, Ernst and Verschuere, Bruno},
	month = jun,
	year = {2013},
	pages = {328--335}
}

@article{williams_telling_2013,
	title = {Telling {Lies}: {The} {Irrepressible} {Truth}?},
	volume = {8},
	issn = {1932-6203},
	doi = {10.1371/journal.pone.0060713},
	abstract = {Telling a lie takes longer than telling the truth but precisely why remains uncertain. We investigated two processes suggested to increase response times, namely the decision to lie and the construction of a lie response. In Experiments 1 and 2, participants were directed or chose whether to lie or tell the truth. A colored square was presented and participants had to name either the true color of the square or lie about it by claiming it was a different color. In both experiments we found that there was a greater difference between lying and telling the truth when participants were directed to lie compared to when they chose to lie. In Experiments 3 and 4, we compared response times when participants had only one possible lie option to a choice of two or three possible options. There was a greater lying latency effect when questions involved more than one possible lie response. Experiment 5 examined response choice mechanisms through the manipulation of lie plausibility. Overall, results demonstrate several distinct mechanisms that contribute to additional processing requirements when individuals tell a lie.},
	number = {4},
	journal = {PLOS ONE},
	author = {Williams, Emma J. and Bott, Lewis A. and Patrick, John and Lewis, Michael B.},
	month = apr,
	year = {2013}
}

@article{visu-petra_when_2013,
	title = {When interference helps: increasing executive load to facilitate deception detection in the concealed information test},
	volume = {4},
	issn = {1664-1078},
	doi = {10.3389/fpsyg.2013.00146},
	abstract = {The possibility to enhance the detection efficiency of the Concealed Information Test (CIT) by increasing executive load was investigated, using an interference design. After learning and executing a mock crime scenario, subjects underwent three deception detection tests: an RT-based CIT, an RT-based CIT plus a concurrent memory task (CITMem), and an RT-based CIT plus a concurrent set-shifting task (CITShift). The concealed information effect, consisting in increased RT and lower response accuracy for probe items compared to irrelevant items, was evidenced across all three conditions.The group analyses indicated a larger difference between RTs to probe and irrelevant items in the dual-task conditions, but this difference was not translated in a significantly increased detection efficiency at an individual level. Signal detection parameters based on the comparison with a simulated innocent group showed accurate discrimination for all conditions. Overall response accuracy on the CITMem was highest and the difference between response accuracy to probes and irrelevants was smallest in this condition. Accuracy on the concurrent tasks (Mem and Shift) was high, and responses on these tasks were significantly influenced by CIT stimulus type (probes vs. irrelevants). The findings are interpreted in relation to the cognitive load/dual-task interference literature, generating important insights for research on the involvement of executive functions in deceptive behavior.},
	journal = {FRONTIERS IN PSYCHOLOGY},
	author = {Visu-Petra, George and Varga, Mihai and Miclea, Mircea and Visu-Petra, Laura},
	month = mar,
	year = {2013}
}

@article{proverbio_can_2013,
	title = {Can {You} {Catch} a {Liar}? {How} {Negative} {Emotions} {Affect} {Brain} {Responses} when {Lying} or {Telling} the {Truth}},
	volume = {8},
	issn = {1932-6203},
	doi = {10.1371/journal.pone.0059383},
	abstract = {The capacity to deceive others is a complex mental skill that requires the ability to suppress truthful information. The polygraph is widely used in countries such as the USA to detect deception. However, little is known about the effects of emotional processes (such as the fear of being found guilty despite being innocent) on the physiological responses that are used to detect lies. The aim of this study was to investigate the time course and neural correlates of untruthful behavior by analyzing electrocortical indexes in response to visually presented neutral and affective questions. Affective questions included sexual, shameful or disgusting topics. A total of 296 questions that were inherently true or false were presented to 25 subjects while ERPs were recorded from 128 scalp sites. Subjects were asked to lie on half of the questions and to answer truthfully on the remaining half. Behavioral and ERP responses indicated an increased need for executive control functions, namely working memory, inhibition and task switching processes, during deceptive responses. Deceptive responses also elicited a more negative N400 over the prefrontal areas and a smaller late positivity (LP 550-750 ms) over the prefrontal and frontal areas. However, a reduction in LP amplitude was also elicited by truthful affective responses. The failure to observe a difference in LP responses across conditions likely results from emotional interference. A swLORETA inverse solution was computed on the N400 amplitude (300-400 ms) for the dishonest - honest contrast. These results showed the activation of the superior, medial, middle and inferior frontal gyri (BA9, 11, 47) and the anterior cingulate cortex during deceptive responses. Our results conclude that the N400 amplitude is a reliable neural marker of deception.},
	number = {3},
	journal = {PLOS ONE},
	author = {Proverbio, Alice Mado and Vanutelli, Maria Elide and Adorni, Roberta},
	month = mar,
	year = {2013}
}

@article{agosta_how_2013,
	title = {How to {Detect} {Deception} in {Everyday} {Life} and the {Reasons} {Underlying} {It}},
	volume = {27},
	issn = {0888-4080},
	doi = {10.1002/acp.2902},
	abstract = {The autobiographical Implicit Association Test (aIAT) evaluates which of two contrasting autobiographical events is true for an individual on the basis of implicit associations and corresponding reaction times in classifying sentences. In this research, white lies and corresponding reasons to lie were investigated. White lies are social lies. They are widespread in our in our daily lives, in the business world and in the forensic contexts. The ability to deceive is essential for polite interactions and, at times, self-preservation, but little research was conducted so far on this type of deception. The authors tested the efficiency of the aIAT in identifying a white lie and the real reason for producing a white lie, contrasting each participant's real motivation for lying and a false (faked) one. In both cases, aIAT differentiated truth from white lies and also identified the real reason from the faked one for all 20 participants. Copyright (c) 2013 John Wiley \& Sons, Ltd.},
	number = {2},
	journal = {APPLIED COGNITIVE PSYCHOLOGY},
	author = {Agosta, Sara and Pezzoli, Patrizia and Sartori, Giuseppe},
	month = apr,
	year = {2013},
	pages = {256--262}
}

@article{tian_hydrothermal_2013,
	title = {Hydrothermal synthesis and tunable luminescence of persimmon-like sodium lanthanum tungstate:{Tb}3+, {Eu}3+ hierarchical microarchitectures},
	volume = {393},
	issn = {0021-9797},
	doi = {10.1016/j.jcis.2012.10.031},
	abstract = {Persimmon-like NaLa(WO4)(2) microarchitectures were prepared via hydrothermal process with using trisodium citrate (Na3Cit) as chelated reagent and characterized by X-ray diffraction (XRD), field emission scanning electron microscope (FE-SEM), photoluminescence (PL), and fluorescent dynamics. The influences of Na3Cit concentration, organic additivities, and reaction time on the morphologies of NaLa(WO4)(2) phosphor were studied. The results revealed that Na(3)Cit species had double functions of strong ligand and structure-directing reagent that could efficiently control the formation of persimmon-like NaLa(WO4)(2) microarchitectures. The possible mechanism for the growth of persimmon-like NaLa(WO4)(2) microarchitectures was attributed to the Ostwald ripening mechanism. The energy transfer from Tb3+ to Eu3+ in the persimmon-like NaLa(WO4)(2) phosphors was observed. The energy transfer efficiencies and emission colors can be tuned by changing the concentration of Eu3+. Finally, it was deduced that the electric dipole-dipole interaction (D-D) is the main mechanism for energy transfer between Tb3+ and Eu3+ in the persimmon-like NaLa(WO4)(2) phosphor. (C) 2012 Elsevier Inc. All rights reserved.},
	journal = {JOURNAL OF COLLOID AND INTERFACE SCIENCE},
	author = {Tian, Yue and Chen, Baojiu and Tian, Bining and Yu, Naisen and Sun, Jiashi and Li, Xiangping and Zhang, Jinsu and Cheng, Lihong and Zhong, Haiyang and Meng, Qingyu and Hua, Ruinian},
	month = mar,
	year = {2013},
	pages = {44--52}
}

@article{wu_effects_2013,
	title = {Effects of {Constraint}-{Induced} {Therapy} {Combined} {With} {Eye} {Patching} on {Functional} {Outcomes} and {Movement} {Kinematics} in {Poststroke} {Neglect}},
	volume = {67},
	issn = {0272-9490},
	doi = {10.5014/ajot.2013.006486},
	abstract = {OBJECTIVE. We investigated the effect of constraint-induced therapy (CIT) plus eye patching (EP), CIT alone, and conventional treatment on functional performance, eye movement, and trunk arm kinematics in stroke patients with neglect syndrome. METHOD. Twenty-four participants were recruited and randomly allocated to three intervention groups. All participants received intervention 2 hr/day, 5 days/wk, for 3 wk. Outcome measures included the Catherine Bergego Scale, eye movement, and trunk arm kinematic analysis. RESULTS. The CIT + EP and CIT groups demonstrated larger improvements in functional performance than the control group. The CIT group showed better performance with left fixation points than the CIT+EP group and shorter reaction time than the control group. The CIT + EP group improved more in preplanned control and leftward trunk shift than the other two groups. CONCLUSION. CIT + EP and CIT were more effective interventions than conventional treatment of patients with neglect syndrome in daily functional performance. Wu, C.-Y., Wang, T.-N., Chen, Y.-T., Lin, K.-C., Chen, Y.-A., Li, H.-T., \& Tsai, P.-.L. (2013). `Effects of constraint-induced therapy combined with eye patching on functional outcomes and movement kinematics in poststroke neglect. American Journal of Occupational Therapy' 67, 236-245. http://dx.doi.org/10.5014/ajot.2013.006486},
	number = {2},
	journal = {AMERICAN JOURNAL OF OCCUPATIONAL THERAPY},
	author = {Wu, Ching-Yi and Wang, Tien-Ni and Chen, Yu-Ting and Lin, Keh-Chung and Chen, Yi-An and Li, Hsiang-Ting and Tsai, Pei-Luen},
	month = apr,
	year = {2013},
	pages = {236--245}
}

@article{walczyk_advancing_2013,
	title = {Advancing lie detection by inducing cognitive load on liars: a review of relevant theories and techniques guided by lessons from polygraph-based approaches},
	volume = {4},
	issn = {1664-1078},
	doi = {10.3389/fpsyg.2013.00014},
	abstract = {This article critically reviews techniques and theories relevant to the emerging field of “lie detection by inducing cognitive load selectively on liars.” To help these techniques benefit from past mistakes, we start with a summary of the polygraph-based Controlled Question Technique (CQT) and the major criticisms of it made by the National Research Council (2003), including that it not based on a validated theory and administration procedures have not been standardized. Lessons from the more successful Guilty Knowledge Test are also considered. The critical review that follows starts with the presentation of models and theories offering insights for cognitive lie detection that can undergird theoretically load-inducing approaches. This is followed by evaluation of specific research-based, load-inducing proposals, especially for their susceptibility to rehearsal and other countermeasures. To help organize these proposals and suggest new direction for innovation and refinement, a theoretical taxonomy is presented based on the type of cognitive load induced in examinees (intrinsic or extraneous) and how open-ended the responses to test items are. Finally, four recommendations are proffered that can help researchers and practitioners to avert the corresponding mistakes with the CQT and yield new, valid cognitive lie detection technologies.},
	journal = {FRONTIERS IN PSYCHOLOGY},
	author = {Walczyk, Jeffrey J. and Igou, Frank P. and Dixon, Alexa P. and Tcholakian, Talar},
	month = feb,
	year = {2013}
}

@article{guo_band_2013,
	title = {Band structure, shape controllable synthesis and luminescence properties of the precursor and final product {Lu}6O5F8:{Eu}/{Tb}/{Ce}/{Dy} nano/microstructures},
	volume = {1},
	issn = {2050-7526},
	doi = {10.1039/c3tc31838a},
	abstract = {In the present paper, the band structure and density of states of Lu6O5F8 were primarily studied with the help of first-principles calculations, and the indirect band gap of Lu6O5F8 is estimated to be 4.13 eV wide. Lu(OH)(1.57)F-1.43/NH4Lu2F7/Lu6O5F8 nano/microcrystals with diverse morphologies, sizes and dimensions have been synthesized via a mild and controllable hydrothermal process using citric acid trisodium salt dehydrate (Cit(3-)), hexadecyltrimethylammonium bromide (CTAB), ethylenediaminetetraacetic acid (EDTA), ethylenediaminetetraacetic acid disodium salt (EDTA(2-)), sodium dodecyl benzene sulfonate (SDBS), ethylenediamine (EA) or polyvinylpyrrolidone (PVP), etc. as an additive, respectively. The phases, morphologies, sizes, and luminescence properties of the as-prepared samples were well characterized by means of X-ray diffraction (XRD), scanning electron microscopy (SEM), transmission electron microscopy (TEM), photoluminescence (PL) and cathodoluminescence (CL) spectroscopy, respectively. The results indicate that the phase, morphology, and size of Lu(OH)(1.57)F-1.43/Lu6O5F8 can be tuned in a controlled manner by altering the amount or kinds of additives, the pH values of the initial solution, and the reaction time. Furthermore, the time-dependent morphology evolution shows that the resulting microrods, hexagonal prisms, flower clusters and spheres were synthesized by a dissolution-reconstruction formation mechanism. It is expected that the synthetic strategy can be extended to controllable synthesis of other types of nano/microcrystals as well. Upon ultraviolet (UV), vacuum ultraviolet (VUV) and electron beam excitation, the luminescence properties as well as the emission mechanisms of the Ln(3+) (Ln - Eu/Tb/Ce/Dy) single doped precursor (NH4Lu2F7, Lu(OH)(1.57)F-1.43) and final product (Lu6O5F8) are all compared and studied. All in all, the multifunctional Ln(3+) doped NH4Lu2F7/Lu(OH)(1.57)F-1.43/Lu6O5F8 nano/microcrystals have potential applications in photoluminescence areas and field emission display devices.},
	number = {47},
	journal = {JOURNAL OF MATERIALS CHEMISTRY C},
	author = {Guo, Linna and Wang, Yuhua and Han, Lili and Qiang, Qinping and Zeng, Wei and Zou, Zehua and Wang, Bing and Guo, Xiaoxia},
	year = {2013},
	pages = {7952--7962}
}

@article{meek_deception_2013,
	title = {Deception and the misinformation effect: {An} event-related potential study},
	volume = {87},
	issn = {0167-8760},
	doi = {10.1016/j.ijpsycho.2012.11.004},
	abstract = {Research in the field of deception often tests participants' ability to lie about information with which they are familiar and have a strong recall of base truth. The current study examined the impact of uncertainty in memory on the ability to deceive, as may happen in real-world eye-witness scenarios. A visual misinformation paradigm was combined with event-related potentials (ERPs) to examine the impact of deception and misinformation on ERP components previously associated with deception and memory processes. Deception was associated with strong parietal P3b suppression and a large frontal negativity (N400). Misinformation was also associated with parietal P3b suppression and had effects on a late positive component (LPC) in occipital regions. The results indicate that while deception and memory uncertainty may have combined effects, they still both independently influence information processing. Published by Elsevier B.V.},
	number = {1},
	journal = {INTERNATIONAL JOURNAL OF PSYCHOPHYSIOLOGY},
	author = {Meek, Scott W. and Phillips, Michelle C. and Boswell, Corey P. and Vendemia, Jennifer M. C.},
	month = jan,
	year = {2013},
	pages = {81--87}
}

@article{gao_controllable_2013,
	title = {Controllable synthesis, morphology evolution and luminescence properties of {YbVO}4 microcrystals},
	volume = {37},
	issn = {1144-0546},
	doi = {10.1039/c2nj41027c},
	abstract = {In the present paper, YbVO4 microcrystals with diverse morphologies, sizes and dimensions have been synthesized via a mild and controllable hydrothermal process using trisodium citrate (Na(3)Cit) as an organic additive. The phases, morphologies, sizes, and photoluminescent properties of the as-prepared products were well characterized by means of X-ray diffraction (XRD), Fourier transform infrared spectroscopy (FT-IR), scanning electron microscopy (SEM), transmission electron microscopy (TEM), high-resolution transmission electron microscopy (HRTEM), and up-conversion (UC) luminescence, respectively. The results indicate that the morphology and size of the YbVO4 samples can be tuned in a controlled manner by altering the amount of Na(3)Cit, pH value of the initial solution, and the reaction time. The possible formation mechanism for products with diverse architectures has been presented in detail. The UC luminescence properties as well as the emission mechanisms of YbVO4:Ln(3+) (Ln(3+) = Er3+, Tm3+, Ho3+) microcrystals were systematically investigated, which show green (Er3+, S-4(3/2), H-2(11/2) -{\textgreater} I-4(15/2)), blue (Tm3+, (1)G(4) -{\textgreater} H-3(6)) and red (Ho3+, F-5(5) -{\textgreater} I-5(8)) luminescence under 980 nm NIR excitation. Furthermore, the experimental results also reveal that the optical properties of the YbVO4:Er3+/Ho3+ phosphors with different morphologies are strongly dependent on their morphologies and sizes.},
	number = {3},
	journal = {NEW JOURNAL OF CHEMISTRY},
	author = {Gao, Yu and Fan, Miaomiao and Fang, Qionghong and Han, Wenchi},
	year = {2013},
	pages = {670--678}
}

@inproceedings{yue_eeg_2013,
	series = {International {IEEE} {EMBS} {Conference} on {Neural} {Engineering}},
	title = {An {EEG} {Source} {Localization} and {Connectivity} {Study} on {Deception} of {Autobiography} {Memories}},
	isbn = {978-1-4673-1969-0},
	abstract = {Three key cognitive components involved in deception, i.e., working memory, inhibition control and task switching share a most fundamental neuropsychological process, i.e., execution control. Although dissociable neuroanatomies associated with individual cognitive component for deception have been identified by fMRI, practical application of fMRI in lie detection remains constrained by its limited accessibility and low affordability, compared with which, EEG has greater advantages. However, fewer theoretical studies have been reported from EEG community and hence leads to the lack of EEG based knowledge on deception. This study therefore aims to propose new methods to extend the current EEG researches in deception by carrying out EEG source localization method combined with connectivity analysis on EEG data collected from fifteen subjects, who participated in a deception paradigm inducing both instructed lying (IL) and instructed truth-telling (IT) conditions. The results show that: (1) significant ERS in upper alpha band (10-12 Hz) in cuneus is observed for IL compared with IT condition, (2) event related connectivity strength between neural substrates responsible for execution control in executing selectively retrieving, monitoring and scrutinizing memory information is observed increased in upper alpha band for IL compared with IT condition, (3) regional and global clustering coefficient derived in connectivity analysis have shown strong correlation to the response time, and (4) relative higher upper alpha band power founded during self-reflection period may indicate sustained alertness.},
	booktitle = {2013 6TH {INTERNATIONAL} {IEEE}/{EMBS} {CONFERENCE} {ON} {NEURAL} {ENGINEERING} ({NER})},
	publisher = {IEEE EMBS; Battelle; Brain Vis LLC; Cortech Solut; Univ Minnesota, IGERT Program, Syst Neuroengineering; IOP Publishing; Ripple; Univ Minnesota, Inst Engn Med; Plexon},
	author = {Yue, Wang and Ng, Wu Chun and Ng, Khoon Siong and Tiecheng, Wu and Xiaoping, Li},
	year = {2013},
	pages = {468--471},
	annote = {6th International IEEE EMBS Conference on Neural Engineering (NER), San Diego, CA, NOV 06-08, 2013}
}

@inproceedings{kumar_mpsp_2013,
	series = {{IEEE} {International} {Conference} on {Control} {Applications}},
	title = {{MPSP} {Guidance} of {Tactical} {Surface}-to-{Surface} {Missiles} with {Way}-point as well as {Terminal} {Impact} and {Body} {Angle} {Constraints}},
	isbn = {978-1-4799-1559-0},
	abstract = {Using the recently proposed computationally efficient model predictive static programming (MPSP), a suboptimal guidance law is presented in this paper for guidance of small range tactical surface-to-surface missiles satisfying both way-point as well as terminal impact angle constraints. The guidance law also satisfies terminal lateral acceleration constraint, and hence, it indirectly satisfies terminal body angle constraint as well. Way-point constraint gives the flexibility to shape the trajectory as well as to deceive the enemy by giving an impression that it is targeted elsewhere until the very last moment, thereby denying the enemy a long reaction time. The MPSP guidance law is primarily based on nonlinear optimal control theory and hence imbed effective trajectory optimization concepts into the guidance law. The computational requirement by the MPSP guidance is quite small and hence the necessary trajectory optimization is done in the onboard processor in real time. This throws the possibility of dynamically changing the way points onboard if necessary, which can serve as an effective additional counter measure strategy, without compromising on the terminal position and angle accuracies.},
	booktitle = {2013 {IEEE} {INTERNATIONAL} {CONFERENCE} {ON} {CONTROL} {APPLICATIONS} ({CCA})},
	publisher = {IEEE},
	author = {Kumar, Prem and Bhattacharya, Abhijit and Padhi, Radhakant},
	year = {2013},
	pages = {865--870},
	annote = {IEEE International Conference on Control Applications (CCA), Hyderabad, INDIA, AUG 28-30, 2013}
}

@article{walczyk_eye_2013,
	title = {{EYE} {MOVEMENTS} {AND} {OTHER} {COGNITIVE} {CUES} {TO} {REHEARSED} {AND} {UNREHEARSED} {DECEPTION} {WHEN} {INTERROGATED} {ABOUT} {A} {MOCK} {CRIME}},
	volume = {9},
	issn = {1550-3550},
	abstract = {Accurate lie detection is crucial for fighting terrorism and for advancing justice. New theoretically-undergirded methods are needed to replace the polygraph-based Control Question Test (National Research Council, 2003). We tested a promising one in a mock crime, Time Restricted Integrity-Confirmation (Walczyk et al., 2005), which selectively induces cognitive load on liars. Also, for the first time, the effects of rehearsal, a likely load-reducing countermeasure, were assessed on the cognitive cues of response times, answer wordiness and consistency, eye movement, and pupil dilation. After “stealing” money during a job interview, participants were randomly assigned to either a truth telling, an unrehearsed lying, or a rehearsed lying condition and then were interrogated. Among the important findings were that truthful answers to multiple-response questions (versus yes/no) were quicker than deceptive answers. Liars had wordier answers, especially when rehearsed, and more inconsistencies. Truth tellers had the fewest eye movements and rehearsed liars had the most, suggesting that liars may be able to reduce cognitive load by briefly breaking eye contact with another. Discriminant analyses revealed liar-truth teller classification accuracies from 67\% to 84\%, with few false positives.},
	number = {1},
	journal = {APPLIED PSYCHOLOGY IN CRIMINAL JUSTICE},
	author = {Walczyk, Jeffrey J. and Griffith, Diana A. and Yates, Rachel and Visconte, Shelley and Simoneaux, Byron},
	year = {2013},
	pages = {1--23}
}

@inproceedings{machado_lie_2013,
	title = {{LIE} {TO} {ME}: {AN} {EXPLORATORY} {STUDY} {REGARDING} {FAKING} {GOOD} {EXPRESSION} {ON} {MMPI}-2 {AND} {PHYSIOLOGICAL} {MEASURES}},
	isbn = {978-989-97866-0-8},
	abstract = {Literature data shows how faking good can compromise the validity of the information obtained in assessment. There have been several studies concerning faking good in personality assessment and the MMPI-2 (Minnesota Multiphasic Personality Inventory-2, Butcher, Bem-Porath, Dahlstrom, Graham, Tellegen, \& Kaemer, 1989) sensibility to detect it. However, most of these studies privilege artificial situations - simulation settings where instructions are given so that the individual simulates a response attitude. The present study aimed at the characterisation of faking good in personality and psychopathology assessment through response to MMPI-2 applied in a natural setting - in real situations, without alteration in the instructions and inserted in the on-going assessment process, maximizing the ecological validity. Another idea was to study faking through objective measures. There are many studies in literature which explore the physiological expression of faking good responses and EDA (electrodermal activity) has been one of the most used and reliable markers. The goal of this study is to characterize faking good behavior in real personality and psychopathology assessment situations, as well as its physiological expression. For such, a differential methodology was used, using quantitative and qualitative data, with intra and inter-participants analysis. We studied a sample of participants from different settings, normal and clinical/forensic (N = 24). Results suggest the occurrence of faking good in both settings. It was also possible to identify different faking good styles: a) `classical' faking good, detected by the validity scales, as described in literature (see Green, 2000), with longer response times and higher levels of EDA arousal; and b) `non-classical' faking good, also identified by the validity scales, but with smaller response times and lower levels of EDA arousal. `Non-classical' faking good is discussed relating to Paulhus conceptualization (1984; Paulhus \& John, 1998) regarding self-deception and impression management. The implications and limitations of this study are also discussed.},
	booktitle = {{INPACT} 2013: {INTERNATIONAL} {PSYCHOLOGICAL} {APPLICATIONS} {CONFERENCE} {AND} {TRENDS}},
	publisher = {World Inst Adv Res \& Sci; PsychNol Journal; Jean Piaget Soc},
	author = {Machado, Margarida and Mesquita, Raquel and Novo, Rosa},
	editor = {{Pracana, C and Silva, L}},
	year = {2013},
	pages = {343--345},
	annote = {International Psychological Applications Conference and Trends, Madrid, SPAIN, APR 26-28, 2013}
}

@article{gao_shape_2012,
	title = {Shape {Controllable} {Synthesis} and {Luminescence} {Properties} of {LuVO}4:{Ln}(3+) ({Ln}(3+) = {Eu}, {Sm}, and {Dy}) {Nano}/{Microstructure}},
	volume = {12},
	issn = {1533-4880},
	doi = {10.1166/jnn.2012.6683},
	abstract = {The LuVO4:Ln(3+) (Ln(3+) = Eu, Dy, and Sm) nano/microcrystals with different shapes were synthesized through a simple hydrothermal route assisted by trisodium citrate (Na(3)Cit). X-ray diffraction (XRD), X-ray photoelectron spectroscopy (XPS), Fourier transform infrared spectroscopy (FT-IR), scanning electron microscopy (SEM), transmission electron microscopy (TEM), photoluminescence (PL), and cathodoluminescence (CL) spectra were employed to characterize the samples. A series of controlled experiments indicate that the shape and size of as-prepared architectures can be tuned effectively by controlling the reaction conditions, such as vanadium sources, different organic additives, the content of organic additive trisodium citrate (Cit(3-)), and reaction time. It is found that Cit(3-) as a ligand and shape modifier has the dynamic effect by adjusting the growth rate of different facets under different experimental conditions, resulting in the formation of various geometries of the final products. The possible formation mechanisms for products with diverse architectures have been presented in detail. The Ln(3+) ions doped LuVO4 sample exhibit respective bright red, orange and green yellow luminescence of Eu3+, Sm3+, and Dy3+ under ultraviolet excitation and low-voltage electron beam excitation. The ability to generate LuVO4 nano/microstructures with diverse shapes, and multicolor emission provides a great opportunity for systematically evaluating their luminescence properties, as well as fully exploring their applications in many types of color display fields.},
	number = {11},
	journal = {JOURNAL OF NANOSCIENCE AND NANOTECHNOLOGY},
	author = {Gao, Yu and Feng, Bin and Fang, Qinghong and Gong, Jian},
	month = nov,
	year = {2012},
	pages = {8372--8381}
}

@article{verschuere_does_2012,
	title = {Does the inferior frontal sulcus play a functional role in deception? {A} neuronavigated theta-burst transcranial magnetic stimulation study},
	volume = {6},
	issn = {1662-5161},
	doi = {10.3389/fnhum.2012.00284},
	abstract = {By definition, lying involves withholding the truth. Response inhibition may therefore be the cognitive function at the heart of deception. Neuroimaging research has shown that the same brain region that is activated during response inhibition tasks, namely the inferior frontal region, is also activated during deception paradigms. This led to the hypothesis that the inferior frontal region is the neural substrate critically involved in withholding the truth. In the present study, we critically examine the functional necessity of the inferior frontal region in withholding the truth during deception. We experimentally manipulated the neural activity level in right inferior frontal sulcus (IFS) by means of neuronavigated continuous theta-burst stimulation (cTBS). Individual structural magnetic resonance brain images (MRI) were used to allow precise stimulation in each participant. Twenty-six participants answered autobiographical questions truthfully or deceptively before and after sham and real cTBS. Deception was reliably associated with more errors, longer and more variable response times than truth telling. Despite the potential role of IFS in deception as suggested by neuroimaging data, the cTBS-induced disruption of right IFS did not affect response times or error rates, when compared to sham stimulation. The present findings do not support the hypothesis that the right IFS is critically involved in deception.},
	journal = {FRONTIERS IN HUMAN NEUROSCIENCE},
	author = {Verschuere, Bruno and Schuhmann, Teresa and Sack, Alexander T.},
	month = oct,
	year = {2012}
}

@article{mcpherson_i_2012,
	title = {“{I} know you can hear me”: {Neural} correlates of feigned hearing loss},
	volume = {33},
	issn = {1065-9471},
	doi = {10.1002/hbm.21337},
	abstract = {In the assessment of human hearing, it is often important to determine whether hearing loss is organic or nonorganic in nature. Nonorganic, or functional, hearing loss is often associated with deceptive intention on the part of the listener. Over the past decade, functional neuroimaging has been used to study the neural correlates of deception, and studies have consistently highlighted the contribution of the prefrontal cortex in such behaviors. Can patterns of brain activity be similarly used to detect when an individual is feigning a hearing loss? To answer this question, 15 adult participants were requested to respond to pure tones and simple words correctly, incorrectly, randomly, or with the intent to feign a hearing loss. As predicted, more activity was observed in the prefrontal cortices (as measured by functional magnetic resonance imaging), and delayed behavioral reaction times were noted, when the participants feigned a hearing loss or responded randomly versus when they responded correctly or incorrectly. The results suggest that cortical imaging techniques could play a role in identifying individuals who are feigning hearing loss. Hum Brain Mapp, 2012. (c) 2011 Wiley Periodicals, Inc},
	number = {8},
	journal = {HUMAN BRAIN MAPPING},
	author = {McPherson, Bradley and McMahon, Katie and Wilson, Wayne and Copland, David},
	month = aug,
	year = {2012},
	pages = {1964--1972}
}

@article{evans_human_2012,
	title = {Human {Preferences} for {Symmetry}: {Subjective} {Experience}, {Cognitive} {Conflict} and {Cortical} {Brain} {Activity}},
	volume = {7},
	issn = {1932-6203},
	doi = {10.1371/journal.pone.0038966},
	abstract = {This study examines the links between human perceptions, cognitive biases and neural processing of symmetrical stimuli. While preferences for symmetry have largely been examined in the context of disorders such as obsessive-compulsive disorder and autism spectrum disorders, we examine various these phenomena in non-clinical subjects and suggest that such preferences are distributed throughout the typical population as part of our cognitive and neural architecture. In Experiment 1, 82 young adults reported on the frequency of their obsessive-compulsive spectrum behaviors. Subjects also performed an emotional Stroop or variant of an Implicit Association Task (the OC-CIT) developed to assess cognitive biases for symmetry. Data not only reveal that subjects evidence a cognitive conflict when asked to match images of positive affect with asymmetrical stimuli, and disgust with symmetry, but also that their slowed reaction times when asked to do so were predicted by reports of OC behavior, particularly checking behavior. In Experiment 2, 26 participants were administered an oddball Event-Related Potential task specifically designed to assess sensitivity to symmetry as well as the OC-CIT. These data revealed that reaction times on the OC-CIT were strongly predicted by frontal electrode sites indicating faster processing of an asymmetrical stimulus (unparallel lines) relative to a symmetrical stimulus (parallel lines). The results point to an overall cognitive bias linking disgust with asymmetry and suggest that such cognitive biases are reflected in neural responses to symmetrical/asymmetrical stimuli.},
	number = {6},
	journal = {PLOS ONE},
	author = {Evans, David W. and Orr, Patrick T. and Lazar, Steven M. and Breton, Daniel and Gerard, Jennifer and Ledbetter, David H. and Janosco, Kathleen and Dotts, Jessica and Batchelder, Holly},
	month = jun,
	year = {2012}
}

@article{jun-jun_crystallization_2012,
	title = {Crystallization {Kinetics} of {CaOxa} and the {Influence} of {Different} {Carboxylic} {Acid} {Salt}},
	volume = {28},
	issn = {1001-4861},
	abstract = {The kinetics of calcium oxalate (CaOxa) crystallization and the effect of three carboxylates were studied by determining the changes of free Ca2+ ions concentration and the size of CaOxa crystallites with the reaction time. These carboxylates were monocarboxylic acid salt (NaGlu), dicarboxylic acid salt (Na(2)Tart), and tricarboxylic acid salt (Na(3)Cit), respectively. The dynamics equations of calcium oxalate crystallization in normal saline was r=kc(3.3 +/- 0.3), the average reaction rate constant ((k) over bar) was (3.1 +/- 1.8)x10(9). The effect of three inhibitors on k values was in the order from large to small: Na(3)Cit{\textgreater}Na(2)Tart{\textgreater}NaGlu{\textgreater}blank. However, there is little difference for the average reaction order ((alpha) over bar) value and (alpha) over bar = 3.2 +/- 0.1. Since Na(3)Cit and Na(3)Tart can inhibit the growth and aggregation of CaOxa crystals, they may be potential inhibitors for formation of kidney stones.},
	number = {6},
	journal = {CHINESE JOURNAL OF INORGANIC CHEMISTRY},
	author = {Jun-Jun, Li and Jin, Yang and Zhi-Yue, Xia and Jian-Ming, Ouyang},
	month = jun,
	year = {2012},
	pages = {1091--1098}
}

@article{visu-petra_reaction_2012,
	title = {Reaction {Time}-based {Detection} of {Concealed} {Information} in {Relation} to {Individual} {Differences} in {Executive} {Functioning}},
	volume = {26},
	issn = {0888-4080},
	doi = {10.1002/acp.1827},
	abstract = {Executive functioning has been shown to play an essential role in a person's ability to accurately and efficiently execute deceptive responses. The present study relates individual differences in executive functions and anxiety to the accuracy and latency of deceptive responses in a reaction time (RT)-based Concealed Information Test with pictorial stimuli extracted from a mock crime scenario. Results indicated that the pictorial RT-based Concealed Information Test successfully differentiated between guilty and innocent participants. In terms of executive functions, set-shifting and inhibition were directly related to deception accuracy and speed, respectively. However, enhanced underlying working memory skills (both verbal and spatial) were associated with longer RTs for item classification. No strong associations were noted with anxiety dimensions. The implications of these findings are discussed in relation to neurocognitive models of deception and to the process of deception detection. Copyright (c) 2011 John Wiley \& Sons, Ltd.},
	number = {3},
	journal = {APPLIED COGNITIVE PSYCHOLOGY},
	author = {Visu-Petra, George and Miclea, Mircea and Visu-Petra, Laura},
	month = jun,
	year = {2012},
	pages = {342--351}
}

@article{otgaar_origin_2012,
	title = {The origin of children's implanted false memories: {Memory} traces or compliance?},
	volume = {139},
	issn = {0001-6918},
	doi = {10.1016/j.actpsy.2012.01.002},
	abstract = {A longstanding question in false memory research is whether children's implanted false memories represent actual memory traces or merely result from compliance. The current study examined this question using a response latency based deception task. Forty-five 8-year-old children received narratives about a true (first day at school) and false event (hot air balloon ride). Across two interviews, 58/32\% of the participants developed a partial/full false memory. Interestingly, these children also showed higher false recall on an unrelated DRM paradigm compared to children without a false memory. The crucial finding, however, was that the results of the deception task revealed that children with partial and full false memories were faster to confirm than to deny statements relating to the false event. This indicates that children's implanted false memories reflect actual memory traces, and are unlikely to be explained by mere compliance. (C) 2012 Elsevier B.V. All rights reserved.},
	number = {3},
	journal = {ACTA PSYCHOLOGICA},
	author = {Otgaar, Henry and Verschuere, Bruno and Meijer, Ewout H. and van Oorsouw, Kim},
	month = mar,
	year = {2012},
	pages = {397--403}
}

@article{van_hooft_intentional_2012,
	title = {Intentional {Response} {Distortion} on {Personality} {Tests}: {Using} {Eye}-{Tracking} to {Understand} {Response} {Processes} {When} {Faking}},
	volume = {97},
	issn = {0021-9010},
	doi = {10.1037/a0025711},
	abstract = {Intentional response distortion or faking among job applicants completing measures such as personality and integrity tests is a concern in personnel selection. The present study aimed to investigate whether eye-tracking technology can improve our understanding of the response process when faking. In an experimental within-participants design, a Big Five personality test and an integrity measure were administered to 129 university students in 2 conditions: a respond honestly and a faking good instruction. Item responses, response latencies, and eye movements were measured. Results demonstrated that all personality dimensions were fakeable. In support of the theoretical position that faking involves a less cognitively demanding process than responding honestly, we found that response times were on average 0.25 s slower and participants had less eye fixations in the fake good condition. However, in the fake good condition, participants had more fixations on the 2 extreme response options of the 5-point answering scale, and they fixated on these more directly after having read the question. These findings support the idea that faking leads to semantic rather than self-referenced item interpretations. Eye-tracking was demonstrated to be potentially useful in detecting faking behavior, improving detecting rates over and beyond response extremity and latency metrics.},
	number = {2},
	journal = {JOURNAL OF APPLIED PSYCHOLOGY},
	author = {van Hooft, Edwin A. J. and Born, Marise Ph},
	month = mar,
	year = {2012},
	pages = {301--316}
}

@article{xu_uniform_2012,
	title = {Uniform and well-dispersed {GdVO}4 hierarchical architectures: hydrothermal synthesis, morphology evolution, and luminescence properties},
	volume = {14},
	issn = {1466-8033},
	doi = {10.1039/c2ce25521a},
	abstract = {GdVO4 nano/microcrystals with different morphologies were successfully synthesized via an efficient and facile hydrothermal process using trisodium citrate (Na(3)Cit) as the chelating ligand. X-Ray diffraction (XRD), scanning electron microscopy (SEM), transmission electron microscopy (TEM), high-resolution transmission electron microscopy (HRTEM), X-ray photoelectron spectra (XPS), fourier transform infrared spectroscopy (FT-IR), photoluminescence (PL) and cathodoluminescence (CL) spectra were employed to characterize the samples. By tuning the reaction time, vanadium sources, and Na(3)Cit content, GdVO4 samples with different morphologies and sizes have been successfully synthesised. The possible formation mechanism for these diverse architectures is proposed on the basis of time-dependent experiments. Under ultraviolet (UV) and low-voltage electron beam excitation, GdVO4 : Ln(3+) (Ln(3+) = Eu, Dy, and Sm) phosphors show strong light emissions with different colors coming from various Ln(3+) ions due to an efficient energy transfer from vanadate groups to the dopants. The ability to generate GdVO4 nano/microstructures with diverse shapes, and multicolor emission provides a great opportunity for systematically evaluating their luminescence properties, as well as fully exploring their applications in light emitting phosphors, advanced flat panel display, field emission display devices or biological labeling.},
	number = {17},
	journal = {CRYSTENGCOMM},
	author = {Xu, Zhenhe and Feng, Bin and Gao, Yu and Zhao, Qian and Sun, Di and Gao, Xin and Li, Kelong and Ding, Fu and Sun, Yaguang},
	year = {2012},
	pages = {5530--5538}
}

@article{apperly_developmental_2011,
	title = {Developmental {Continuity} in {Theory} of {Mind}: {Speed} and {Accuracy} of {Belief}-{Desire} {Reasoning} in {Children} and {Adults}},
	volume = {82},
	issn = {0009-3920},
	doi = {10.1111/j.1467-8624.2011.01635.x},
	abstract = {On belief-desire reasoning tasks, children first pass tasks involving true belief before those involving false belief, and tasks involving positive desire before those involving negative desire. The current study examined belief-desire reasoning in participants old enough to pass all such tasks. Eighty-three 6- to 11-year-olds and 20 adult participants completed simple, computer-based tests of belief-desire reasoning, which recorded response times as well as error rates. Both measures suggested that, like young children, older children and adults find it more difficult to reason about false belief and negative desires than true beliefs and positive desires. It is argued that this developmental continuity is most consistent with either executive competence or executive performance accounts of the development of belief-desire reasoning.},
	number = {5},
	journal = {CHILD DEVELOPMENT},
	author = {Apperly, Ian A. and Warren, Frances and Andrews, Benjamin J. and Grant, Jay and Todd, Sophie},
	month = oct,
	year = {2011},
	pages = {1691--1703}
}

@article{kunde_trust_2011,
	title = {Trust {My} {Face}: {Cognitive} {Factors} of {Head} {Fakes} in {Sports}},
	volume = {17},
	issn = {1076-898X},
	doi = {10.1037/a0023756},
	abstract = {In many competitive sports, players try to deceive their opponents about their behavioral intentions by using specific body movements or postures called fakes. For example, fakes are performed in basketball when a player gazes in one direction but passes or shoots the ball in another direction to avert efficient defense actions. The present study aimed to identify the cognitive processes that underlie the effects of fakes. The paradigmatic situation studied was the head fake in basketball. Observers (basketball novices) had to decide as quickly as possible whether a basketball player would pass a ball to the left or to the right. The player's head and gaze were oriented in the direction of an intended pass or in the opposite direction (i.e., a head fake). Responding was delayed for incongruent compared to congruent directions of the player's gaze and the pass. This head fake effect was independent of response speed, the presence of a fake in the immediately preceding trial, and practice with the task. Five further experiments using additive-factors logic and locus-of-slack logic revealed a perceptual rather than motor-related origin of this effect: Turning the head in a direction opposite the pass direction appears to hamper the perceptual encoding of pass direction, although it does not induce a tendency to move in the direction of the head's orientation. The implications of these results for research on deception in sports and their relevance for sports practice are discussed.},
	number = {2},
	journal = {JOURNAL OF EXPERIMENTAL PSYCHOLOGY-APPLIED},
	author = {Kunde, Wilfried and Skirde, Stefanie and Weigelt, Matthias},
	month = jun,
	year = {2011},
	pages = {110--127}
}

@article{winograd_mock_2011,
	title = {Mock crime application of the {Complex} {Trial} {Protocol} ({CTP}) {P}300-based concealed information test},
	volume = {48},
	issn = {0048-5772},
	doi = {10.1111/j.1469-8986.2010.01054.x},
	abstract = {The Complex Trial Protocol (CTP), was shown to be an improvement over the previous “three stimulus” P300-based concealed information tests (CITs). Not only was it highly accurate with autobiographical information but was also resistant to the use of countermeasures (CMs). The current study applied the CTP to the detection of incidentally acquired information in a mock crime scenario. In previous “three stimulus” mock crime studies utilizing P300-based CITs, participants memorized a guilty knowledge item(s). Special care was taken in the current study to ensure that participants' knowledge of the guilty item in the mock crime was obtained only during the commission of the act in order to bolster ecological validity. Overall, 92\% of all participants in guilty, innocent, and countermeasure conditions were correctly classified. CM use was again indexed by reaction times (RTs).},
	number = {2},
	journal = {PSYCHOPHYSIOLOGY},
	author = {Winograd, Michael R. and Rosenfeld, J. Peter},
	month = feb,
	year = {2011},
	pages = {155--161}
}

@article{heaver_keeping_2011,
	title = {Keeping an eye on the truth? {Pupil} size changes associated with recognition memory},
	volume = {19},
	issn = {0965-8211},
	doi = {10.1080/09658211.2011.575788},
	abstract = {During recognition memory tests participants' pupils dilate more when they view old items compared to novel items. We sought to replicate this opupil old/new effecto and to determine its relationship to participants' responses. We compared changes in pupil size during recognition when participants were given standard recognition memory instructions, instructions to feign amnesia, and instructions to report all items as new. Participants' pupils dilated more to old items compared to new items under all three instruction conditions. This finding suggests that the increase in pupil size that occurs when participants encounter previously studied items is not under conscious control. Given that pupil size can be reliably and simply measured, the pupil old/new effect may have potential in clinical settings as a means for determining whether patients are feigning memory loss.},
	number = {4},
	journal = {MEMORY},
	author = {Heaver, Becky and Hutton, Sam B.},
	year = {2011},
	pages = {398--405}
}

@article{amati_overclaiming_2010,
	title = {Overclaiming and the medial prefrontal cortex: {A} transcranial magnetic stimulation study},
	volume = {1},
	issn = {1758-8928},
	doi = {10.1080/17588928.2010.493971},
	abstract = {The tendency to claim more knowledge than one actually has is common and well documented; however, little research has focused on the neural mechanisms that underlie this phenomenon. The goal of the present study was to investigate the cortical correlates of overclaiming. Transcranial magnetic stimulation (TMS) was delivered to the medial prefrontal cortex (MPFC), supplementary motor area, and precuneus during the presentation of a series of words that participants were told made up a cultural IQ test. However, participants were not informed that 50\% of the words were actually fabricated. False claiming was reduced following MPFC TMS. Furthermore, reaction time decreases following MPFC TMS indicated that participants engaged in less reflection during the task, suggesting a potential reduction in social monitoring of behavior.},
	number = {4},
	journal = {COGNITIVE NEUROSCIENCE},
	author = {Amati, Franco and Oh, Hanna and Kwan, Virginia S. Y. and Jordan, Kelly and Keenan, Julian Paul},
	month = dec,
	year = {2010},
	pages = {268--276}
}

@article{hallett_physiology_2010,
	title = {Physiology of psychogenic movement disorders},
	volume = {17},
	issn = {0967-5868},
	doi = {10.1016/j.jocn.2009.11.021},
	abstract = {Psychogenic movement disorders (PMDs) are common, but their physiology is largely unknown. In most situations, the movement is involuntary, but in a minority, when the disorder is malingering or factitious, the patient is lying and the movement is voluntary. Physiologically, we cannot tell the difference between voluntary and involuntary. The Bereitschaftspotential (BP) is indicative of certain brain mechanisms for generating movement, and is seen with ordinarily voluntary movements, but by itself does not indicate that a movement is voluntary. There are good clinical neurophysiological methods available to determine whether myoclonus or tremor is a PMD. For example, psychogenic myoclonus generally has a BP, and psychogenic stimulus-sensitive myoclonus has a variable latency with times similar to normal reaction times. Psychogenic tremor will have variable frequency over time, be synchronous in the two arms, and might well be entrained with voluntary rhythmic movements. These facts suggest that PMDs share voluntary mechanisms for movement production. There are no definitive tests to differentiate psychogenic dystonia from organic dystonia, although one has been recently reported. Similar physiological abnormalities are seen in both groups. The question arises as to how a movement can be produced with voluntary mechanisms, but not be considered voluntary. Published by Elsevier Ltd.},
	number = {8},
	journal = {JOURNAL OF CLINICAL NEUROSCIENCE},
	author = {Hallett, Mark},
	month = aug,
	year = {2010},
	pages = {959--965}
}

@article{xu_ln3+_2010,
	title = {Ln(3+) ({Ln} {Eu}, {Dy}, {Sm}, and {Er}) {Ion}-{Doped} {YVO}4 {Nano}/{Microcrystals} with {Multiform} {Morphologies}: {Hydrothermal} {Synthesis}, {Growing} {Mechanism}, and {Luminescent} {Properties}},
	volume = {49},
	issn = {0020-1669},
	doi = {10.1021/ic100953m},
	abstract = {YVO4 nano/microcrystals with multiform morphologies, such as nanoparticles, microdoughnut, micropancake, pillar structure, and microflower, have been synthesized via a facile hydrothermal route. A series of controlled experiments indicate that the shape and size of as-prepared architectures can be tuned effectively by controlling the reaction conditions, such as reaction time, vanadium sources, different organic additives, and the molar ratio of organic additive trisodium citrate (Cit(3-)):Y3+. It is found that Cit(3-) as a ligand and shape modifier has the dynamic effect by adjusting the growth rate of different facets under different experimental conditions, resulting in the formation of various geometries of the final products. The possible formation mechanisms for products with diverse architectures have been presented in detail. Additionally, we systematically investigate the luminescent properties of the YVO4:Ln(3+) (Ln = Eu, Dy, Sm, and Er). Because of an efficient energy transfer from vanadate groups to dopants, YVO4:Ln(3+) (Ln = Eu, Dy, Sm, and Er) phosphors showed their strong characteristic emission under ultraviolet excitation and low-voltage electron beam excitation. The ability to generate YVO4 nano/microstructures with diverse shapes, multicolor emission, and higher quantum efficiency provides a great opportunity for systematically evaluating their luminescence properties, as well as fully exploring their applications in many types of color display fields.},
	number = {14},
	journal = {INORGANIC CHEMISTRY},
	author = {Xu, Zhenhe and Kang, Xiaojiao and Li, Chunxia and Hou, Zhiyao and Zhang, Cuimiao and Yang, Dongmei and Li, Guogang and Lin, Jun},
	month = jul,
	year = {2010},
	pages = {6706--6715}
}

@article{sperandio_is_2010,
	title = {Is simple reaction time affected by visual illusions?},
	volume = {201},
	issn = {0014-4819},
	doi = {10.1007/s00221-009-2023-y},
	abstract = {A number of studies have shown that while perceptual judgment is deceived by pictorial illusions, grasping and other kinds of motor behaviour are not. This is in keeping with the existence of two different cortical systems: a ventral stream subserving vision-for-perception and a dorsal stream subserving vision-for-action. The former is sensitive to illusions, the latter is not. Given this dissociation of functions, one wonders whether simple visuomotor reaction time (RT) follows the ventral or the dorsal rule in perceiving illusory figures. Answering this question might contribute to a better understanding of the different functions of the two systems. We carried out two experiments, one with the Ponzo and the other with the Ebbinghaus-Titchener illusion and found that RT is sensitive to both illusions with faster responses to stimuli appearing illusorily bigger than the others. These results show that motor action is subserved by the ventral system when that action directly reports the presence or onset of a target rather than when that action requires a spatial adjustment that reflects the physical features of the target.},
	number = {2},
	journal = {EXPERIMENTAL BRAIN RESEARCH},
	author = {Sperandio, Irene and Savazzi, Silvia and Marzi, Carlo A.},
	month = mar,
	year = {2010},
	pages = {345--350}
}

@article{xu_self-assembled_2010,
	title = {Self-{Assembled} 3D {Urchin}-{Like} {NaY}({MoO}4)(2):{EU}3+/{Tb}3+ {Microarchitectures}: {Hydrothermal} {Synthesis} and {Tunable} {Emission} {Colors}},
	volume = {114},
	issn = {1932-7447},
	doi = {10.1021/jp9115029},
	abstract = {Novel 3D urchin-like NaY(MoO4)(2) microarchitectures have been successfully synthesized by a complexing-agent-assisted hydrothermal process followed by a subsequent heat treatment process. The shape and size of the double alkaline rare earth molybdates precursor microstructures can be tuned effectively by controlling the reaction conditions, such as reaction time, the amount of organic additive trisodium citrate (Cit(3-)), and the kinds of organic additives. The possible formation mechanism for urchin-like microarchitectures has been presented. It is found that the Cit(3-) organic molecule, acting as the chelating agent and shape modifier, plays a key role in fine-tuning the precursor microstructures. The as-formed precursor could transform into NaY(MoO4)(2) with their original urchin-like morphology and slight shrinkage in the size after postannealing process. Under UV and low-voltage electron beam excitation, 5 mol \% Eu3+ and 5 mol \% Tb3+ doped NaY(MoO4)(2) samples exhibit strong red and green emission, corresponding to the characteristic lines of Eu3+ and Tb3+, respectively. Moreover, the luminescence colors of the Eu3+ and Tb3+ codoped NaY(MoO4)(2) samples can be tuned from red, yellow, and green-yellow to green by simply adjusting the relative doping concentrations of the activator ions under a single wavelength excitation, which might find potential applications in the fields such as light display systems and optoelectronic devices.},
	number = {6},
	journal = {JOURNAL OF PHYSICAL CHEMISTRY C},
	author = {Xu, Zhenhe and Li, Chunxia and Li, Guogang and Chai, Ruitao and Peng, Chong and Yang, Dongmei and Lin, Jun},
	month = feb,
	year = {2010},
	pages = {2573--2582}
}

@article{van_hooff_identifying_2009,
	title = {Identifying deliberate attempts to fake memory impairment through the combined use of reaction time and event-related potential measures},
	volume = {73},
	issn = {0167-8760},
	doi = {10.1016/j.ijpsycho.2009.04.002},
	abstract = {The central aim of this study was to evaluate the value of reaction time (RT) measures and event-related potentials (ERPs) for the assessment of simulated memory impairment. In two identical experiments (N = 24), healthy volunteers carried out an adapted version of the Amsterdam Short-Term Memory (ASTM) test. In half of the cases participants were instructed to perform to their best of abilities (control condition) while in the other half participants were asked to feign a believable memory deficit (simulation condition). Compared to controls, simulating participants were found to produce longer and more variable RTs. in addition, they took longer to respond to new words than to old words, while control participants showed the opposite pattern. Both early (300-500 ms) and late (500-800 ms) ERP old/new effects were similar in magnitude and scalp distribution for both groups of participants, regardless of the fact that simulating participants had significantly lower recognition accuracy than controls. The ERP old/new effect was assumed to reflect unaffected retrieval mechanisms and thus the discrepancy between this measure and recognition performance was interpreted as evidence for intentional underperformance. Results are discussed in relation to clinical observations and deception detection studies. It was concluded that the combined use of RT and ERP measures could be useful to detect and evaluate simulation of memory impairment but that future studies should include patient groups to test some of our assumptions. (c) 2009 Elsevier B.V. All rights reserved.},
	number = {3},
	journal = {INTERNATIONAL JOURNAL OF PSYCHOPHYSIOLOGY},
	author = {van Hooff, Johanna C. and Sargeant, Elizabeth and Foster, Jonathan K. and Schmand, Ben A.},
	month = sep,
	year = {2009},
	pages = {246--256}
}

@article{goffin_faking_2009,
	title = {Faking and {Personality} {Assessment} in {Personnel} {Selection}: {Advancing} {Models} of {Faking}},
	volume = {50},
	issn = {0708-5591},
	doi = {10.1037/a0015946},
	abstract = {Personality testing is a particularly valuable preemployment assessment tool when one matches personality traits to job requirements. The authors explain that, unlike most other common personnel selection methods, the unique value of personality assessment in personnel selection stems from its tendency to predict the choice to perform, or “will-do” aspects of job performance. The effect of faking on the value of personality testing is discussed, and the authors suggest that personality testing's contribution to personnel selection could be leveraged if more were known about the psychological process underlying applicant faking behaviour. To this end, the authors present an improved general model of the applicant faking process as well as a new “faking decision tree.”},
	number = {3},
	journal = {CANADIAN PSYCHOLOGY-PSYCHOLOGIE CANADIENNE},
	author = {Goffin, Richard D. and Boyd, Allison C.},
	month = aug,
	year = {2009},
	pages = {151--160}
}

@article{walczyk_cognitive_2009,
	title = {Cognitive {Lie} {Detection}: {Response} {Time} and {Consistency} of {Answers} as {Cues} to {Deception}},
	volume = {24},
	issn = {0889-3268},
	doi = {10.1007/s10869-009-9090-8},
	abstract = {The purpose of this study was to test a new cognitive lie detection method, time restricted integrity confirmation (Tri-Con), which uses response time and inconsistencies across answers as cues to deception. Data were obtained from two samples of students enrolled in psychology classes (n = 96 for Experiment 1, n = 99 for Experiment 2). The experimental task required students to lie or tell the truth to questions probing biodata under time restriction. The foci of questions (such as Academics or Employment History) were chosen because of their relevance to participants' lives. Tri-Con was able to distinguish between truth tellers and liars after controlling for individual differences. In one experiment, liar-truth teller classification accuracies reached 89\%. Mean response times and answer consistency can be used to distinguish those who lie from those who tell the truth. Research on cognitive-based lie detectors, such as Tri-Con, hold the potential for developing reliable and valid methods of screening out employees likely to engage in misconduct and providing deceptive answers to screening questions. A cognitive lie detector would constitute a paradigm shift away from the polygraph, and could be used in tandem with integrity tests. This study was a preliminary test of a cognitive lie detection method based on a model of cognitive events (the Activation-Decision-Construction model) when people answer questions deceptively. It constitutes a step in translating laboratory-based cognitive research into applied technologies for the real world detection of lying, including lying that occurs during pre-employment screening.},
	number = {1},
	journal = {JOURNAL OF BUSINESS AND PSYCHOLOGY},
	author = {Walczyk, Jeffrey J. and Mahoney, Kevin T. and Doverspike, Dennis and Griffith-Ross, Diana A.},
	month = mar,
	year = {2009},
	pages = {33--49}
}

@inproceedings{li_experiment_2009,
	series = {Communications in {Computer} and {Information} {Science}},
	title = {Experiment {Research} of {Automatic} {Deception} {Model} {Based} on {Autonomic} {Computing}},
	volume = {36},
	isbn = {978-3-642-02632-4},
	abstract = {Aiming at the fact that the network deception technology needs manual work and can't ensure deception efficiency and accuracy, an automatic deception system with autonomic intrusion tolerance based on autonomic computing is proposed. The theory model of the system is researched and the formal description is denoted which includes service transplant module and decoy subnet module. Service transplant module completes the retargeting of suspicious information and recovering of legal access, implementing the security isolation for object system and inputting deception targets to decoy subnet. Trapping subnet realizes automatic deception, feature analysis and autonomic associative study on attack information. The simulation results show the service availability, even response time, average delay, even transmission speed and resource efficiency of the servers with automatic deception are much better than those of servers without automatic deception.},
	booktitle = {{ADVANCES} {IN} {INFORMATION} {SECURITY} {AND} {ITS} {APPLICATION}},
	author = {Li, Bingyang and Wang, Huiqiang and Feng, Guangsheng},
	editor = {{Park, JH and Zhan, J and Lee, C and Wang, G and Kim, T and Teo, S}},
	year = {2009},
	pages = {98--104},
	annote = {3rd International Conference on Information Security and Assurance, Seoul, SOUTH KOREA, JUN 25-27, 2009}
}

@article{browndyke_neuroanatomical_2008,
	title = {Neuroanatomical correlates of malingered memory impairment: {Event}-related {fMRI} of deception on a recognition memory task},
	volume = {22},
	issn = {0269-9052},
	doi = {10.1080/02699050802084894},
	abstract = {Primary objective: Event-related, functional magnetic resonance imaging (fMRI) data were acquired in healthy participants during purposefully malingered and normal recognition memory performances to evaluate the neural substrates of feigned memory impairment. Methods and procedures: Pairwise, between-condition contrasts of neural activity associated with discrete recognition memory responses were conducted to isolate dissociable neural activity between normal and malingered responding; while simultaneously controlling for shared stimulus familiarity and novelty effects. Response timing characteristics were also examined for any association with observed between-condition activity differences. Outcomes and results: Malingered recognition memory errors, regardless of type, were associated with inferior parietal and superior temporal activity relative to normal performance, while feigned recognition target misses produced additional dorsomedial frontal activation and feigned foil false alarms activated bilateral ventrolateral frontal regions. Malingered response times were associated with activity in the dorsomedial frontal, temporal and inferior parietal regions. Normal memory responses were associated with greater inferior occipitotemporal and dorsomedial parietal activity, suggesting greater reliance upon visual/attentional networks for proper task performance. Conclusions: The neural substrates subserving feigned recognition memory deficits are influenced by response demand and error type, producing differential activation of cortical regions important to complex visual processing, executive control, response planning and working memory processes.},
	number = {6},
	journal = {BRAIN INJURY},
	author = {Browndyke, Jeffrey N. and Paskavitz, James and Sweet, Lawrence H. and Cohen, Ronald A. and Tucker, Karen A. and Welsh-Bohmer, Kathleen A. and Burke, James R. and Schmechel, Donald E.},
	month = jun,
	year = {2008},
	pages = {481--489}
}

@article{spence_`munchausens_2008,
	title = {`{Munchausen}'s syndrome by proxy' or a `miscarriage of justice'? {An} initial application of functional neuroimaging to the question of guilt versus innocence},
	volume = {23},
	issn = {0924-9338},
	doi = {10.1016/j.eurpsy.2007.09.001},
	abstract = {`Munchausen's syndrome by proxy' characteristically describes women alleged to have fabricated or induced illnesses in children under their care, purportedly to attract attention. Where conclusive evidence exists the condition's aetiology remains speculative, where such evidence is lacking diagnosis hinges upon denial of wrong-doing (conduct also compatible with innocence). How might investigators obtain objective evidence of guilt or innocence? Here, we examine the case of a woman convicted of poisoning a child. She served a prison sentence but continues to profess her innocence. Using a modified fMRI protocol (previously published in 2001) we scanned the subject while she affirmed her account of events and that of her accusers. We hypothesized that she would exhibit longer response times in association with greater activation of ventrolateral prefrontal and anterior cingulate cortices when endorsing those statements she believed to be false (i.e., when she `lied'). The subject was scanned 4 times at 3 Tesla. Results revealed significantly longer response times and relatively greater activation of ventrolateral prefrontal and anterior cingulate cortices when she endorsed her accusers' version of events. Hence, while we have not `proven' that this subject is innocent, we demonstrate that her behavioural and functional anatomical parameters behave as if she were. (c) 2007 Elsevier Masson SAS. All rights reserved.},
	number = {4},
	journal = {EUROPEAN PSYCHIATRY},
	author = {Spence, Sean A. and Kaylor-Hughes, Catherine J. and Brook, Martin L. and Lankappa, Sudheer T. and Wilkinson, Iain D.},
	month = jun,
	year = {2008},
	pages = {309--314}
}

@article{seymour_successful_2008,
	title = {Successful detection of verbal and visual concealed knowledge using an {RT}-based paradigm},
	volume = {22},
	issn = {0888-4080},
	doi = {10.1002/acp.1375},
	abstract = {An increasing number of researchers are exploring variations of the Concealed Knowledge Test (CKT) as alternatives to traditional `lie-detector' tests. For example, the response times (RT)-based CKT has been previously shown to accurately detect participants who possess privileged knowledge. Although several studies have reported successful RT-based tests, they have focused on verbal stimuli despite the prevalence of photographic evidence in forensic investigations. Related studies comparing pictures and phrases have yielded inconsistent results. The present work compared an RT-CKT using verbal phrases as stimuli to one using pictures of faces. This led to equally accurate and efficient tests using either stimulus type. Results also suggest that previous inconsistent findings may be attributable to study procedures that led to better memory for verbal than visual items. When memory for verbal phrases and pictures were equated, we found nearly identical detection accuracies. Copyright (C) 2007 John Wiley \& Sons, Ltd.},
	number = {4},
	journal = {APPLIED COGNITIVE PSYCHOLOGY},
	author = {Seymour, Travis L. and Kerlin, Jess R.},
	month = may,
	year = {2008},
	pages = {475--490}
}

@article{walczyk_commentary_2008,
	title = {Commentary on the {Functional} {Creativity} {Model}: {Its} application to understanding innovative deception},
	volume = {20},
	issn = {1040-0419},
	doi = {10.1080/10400410802059770},
	abstract = {Cropley, Kaufman, and Cropley (this issue) provide an account of creativity and antisocial behavior, the Functional Creativity Model (FMC), which has utility in the ongoing fight against creative acts of terrorism. Herein, their model is evaluated through its application to understanding the malevolent creativity behind the antisocial use of deception. In particular, malevolent lies that hoodwink victims or unwitting collaborators are considered as part of the planning of terrorists of dastardly deeds. The FMC is also applied to evaluating the counterterrorist prospects of Time Restricted Integrity Confirmation, an innovate method of lie detection that incorporates many of the antiterrorist recommendations of Cropley et al., especially the element of surprise. Recommendations for expanding the FMC are offered.},
	number = {2},
	journal = {CREATIVITY RESEARCH JOURNAL},
	author = {Walczyk, Jeffrey J. and Griffith-Ross, Diana A.},
	month = jun,
	year = {2008},
	pages = {130--133}
}

@article{mertens_role_2008,
	title = {The role of psychophysiology in forensic assessments: {Deception} detection, {ERPs}, and virtual reality mock crime scenarios},
	volume = {45},
	issn = {0048-5772},
	doi = {10.1111/j.1469-8986.2007.00615.x},
	abstract = {Few data are available to address whether the use of ERP-based deception detection alternatives have sufficient validity for applied use. The present study was designed to replicate and extend J. P. Rosenfeld, M. Soskins, G. Bosh, and A. Ryan's (2004) study by utilizing a virtual reality crime scenario to determine whether ERP-based procedures, including brain fingerprinting, can be rendered less effective by participant manipulation by employing a virtual reality crime scenario and multiple countermeasures. Bayesian and bootstrapping analytic approaches were used to classify individuals as guilty or innocent. Guilty subjects were detected significantly less frequently compared to previous studies; countermeasures further reduced the overall hit rates. Innocent participants remained protected from being falsely accused. Reaction times did not prove suitable for accurate classification. Results suggested that guilty verdicts from ERP-based deception detection approaches are likely to be accurate, but that innocent (or indeterminate) verdicts yield no useful interpretation in an applied setting.},
	number = {2},
	journal = {PSYCHOPHYSIOLOGY},
	author = {Mertens, Ralf and Allen, John J. B.},
	month = mar,
	year = {2008},
	pages = {286--298},
	annote = {43rd Annual Meeting of the Society-for-Psychophysiological-Research, CHICAGO, IL, OCT 29-NOV 02, 2003}
}

@inproceedings{mohammadian_multimodal_2008,
	series = {Cairo {International} {Biomedical} {Engineering} {Conference}},
	title = {{MULTIMODAL} {DETECTION} {OF} {DECEPTION} {USING} {FUSION} {OF} {REACTION} {TIME} {AND} {P}300 {COMPONENT}},
	isbn = {978-1-4244-2694-2},
	abstract = {Current lie detection methods, based on the polygraph technique, rely upon the measurement of several physiological characteristics to discriminate whether a truth or a lie is expressed. Direct electro-encephalographic (EEC) measurements of event-related brain potentials (ERP) to particular questions or situations can also be used. The purpose of this study is to evaluate RT (Reaction Time) analysis and combined RT and ERP to identify participants is possessing specific guilty knowledge. The accuracy of BART (bootstrapped analysis of reaction time) method is 81\% which are comparable to 80\% accuracy of ERP analysis (Wavelet classifier method) in previous study. BART-BAD method has the best accuracy compared to multimodal methods and has superior results compared to the single mode analysis (BAD method). BAD-BART method proposed as best approach for Assess “Guilty Knowledge”.},
	booktitle = {2008 {CAIRO} {INTERNATIONAL} {BIOMEDICAL} {ENGINEERING} {CONFERENCE}},
	author = {Mohammadian, A. and Abootalebi, V. and Moradi, M. H. and Khalilzadeh, M. A.},
	year = {2008},
	pages = {176+},
	annote = {Cairo International Biomedical Engineering Conference, Cairo, EGYPT, DEC 18-20, 2008}
}

@article{vagnini_new_2008,
	title = {New measures to detect malingered neurocognitive deficit: {Applying} reaction time and event-related potentials},
	volume = {30},
	issn = {1380-3395},
	doi = {10.1080/13803390701754746},
	abstract = {The ability of the Test of Memory Malingering (TOMM), reaction times (RTs), and event-related potentials (ERPs) to detect malingered neurocognitive deficit (MNCD) was examined in 32 normal individuals answering under honest (HON; n = 16) or malingering (MAL; n = 16) instructions as well as in 15 patients with traumatic brain injury (TBI) who answered under honest instructions. Overall, the TOMM was the most effective at classifying groups. However, new accuracy, RT, and ERP measures reached promising hit rates in the range of 71-88\%. In particular, the difference in frontal versus posterior ERP obtained during an old-new task was effective at classifying MAL versus TBI (hit rate = 87\%).},
	number = {7},
	journal = {JOURNAL OF CLINICAL AND EXPERIMENTAL NEUROPSYCHOLOGY},
	author = {Vagnini, Victoria L. and Berry, David T. R. and Clark, Jessica A. and Jiang, Yang},
	year = {2008},
	pages = {766--776}
}

@article{hira_comparison_2008,
	title = {Comparison of critical and non-critical items for {P}300 amplitude, {P}300 latency and reaction time on {P}300-based {GKT}},
	volume = {45},
	issn = {0048-5772},
	number = {1},
	journal = {PSYCHOPHYSIOLOGY},
	author = {Hira, Shinji and Hamamoto, Yuki},
	year = {2008},
	pages = {S80},
	annote = {48th Annual Meeting of the Society-for-Psychophysiological-Research, Austin, TX, OCT 01-05, 2008}
}

@article{kikuno_how_2007,
	title = {How do young children process beliefs about beliefs?: {Evidence} from response latency},
	volume = {22},
	issn = {0268-1064},
	doi = {10.1111/j.1468-0017.2007.00310.x},
	abstract = {Are incorrect judgments on false belief tasks better explained within the framework of a conceptual change theory or a bias theory? Conceptual change theory posits a change in the form of reasoning from 3 to 4 years old while bias theory posits that processing factors are responsible for errors among younger children. The results from three experiments showed that children who failed a test of false belief took as long to respond as those who passed, and both groups of children took longer to respond to belief questions than to questions about prior states of reality. These results seem to support the bias theory.},
	number = {3},
	journal = {MIND \& LANGUAGE},
	author = {Kikuno, Haruo and Mitchell, Peter and Ziegler, Fenja},
	month = jun,
	year = {2007},
	pages = {297--316}
}

@article{verschuere_slow_2007,
	title = {Slow down and start sweating: {Reaction}-times and skin conductance for the detection of concealed information},
	volume = {44},
	issn = {0048-5772},
	number = {1},
	journal = {PSYCHOPHYSIOLOGY},
	author = {Verschuere, Bruno},
	year = {2007},
	pages = {S4},
	annote = {47th Annual Meeting of the Society-for-Psychophysiological-Research, Savannah, GA, OCT 16-21, 2007}
}

@article{gombos_cognition_2006,
	title = {The cognition of deception: {The} role of executive processes in producing lies},
	volume = {132},
	issn = {8756-7547},
	doi = {10.3200/MONO.132.3.197-214},
	abstract = {The cognitive processes used in deception have been largely overlooked in the literature on deception. The author's position in this review is that effortful executive processes (inhibition, working memory, and other mental management mechanisms) are central cognitive components for lie production. The author provides evidence from 3 bodies of literature: studies on lie detection, developmental research on cognition related to children's deception, and imaging research describing neural correlates of deception. In addition, the author reviews the available theories that implicate executive functions as core processes in deception. The author also discusses implications of this research as they relate to future research and applications on the psychology of deception.},
	number = {3},
	journal = {GENETIC SOCIAL AND GENERAL PSYCHOLOGY MONOGRAPHS},
	author = {Gombos, Victor A.},
	month = aug,
	year = {2006},
	pages = {197--214}
}

@article{mak_detection_2006,
	title = {Detection of feigned memory impairments using a {Chinese} word task},
	volume = {98},
	issn = {0033-2941},
	doi = {10.2466/PR0.98.3.779-788},
	abstract = {In this study the detection of feigned memory impairments was investigated using a forced-choice task with Chinese words as stimuli. Task difficulty on accuracy and response time and the faking strategies employed were examined for 85 participants, 42 men and 43 women, who were administered the experimental task. Following a simulation design, all participants performed under control and faking conditions. Their accuracy of performance and response times were measured. Analysis indicated significant differences on both outcome measures for the two conditions. Further, a significant difference in accuracy, but not in response time, among levels of task difficulty was observed. For classification accuracy, using the cut-off score criterion seemed more effective than using the below-chance criterion or response time. Implications for relying on chance criterion to identify deception are discussed.},
	number = {3},
	journal = {PSYCHOLOGICAL REPORTS},
	author = {Mak, Ellen G. Y. and Lee, Tatia M. C.},
	month = jun,
	year = {2006},
	pages = {779--788}
}

@article{schwenzer_differential_2006,
	title = {Differential effects of indoleamines on auditory choice reaction, selective attention, and pitch discrimination},
	volume = {398},
	issn = {0304-3940},
	doi = {10.1016/j.neulet.2006.01.016},
	abstract = {The indoleamines serotonin and melatonin (MT) affected visual processing such as choice reaction. This study determined whether the indoleamines influence the processing of auditory stimuli. Serotonergic activity was increased using citalopram (CIT). We compared effects of single doses of 40 mg CIT, 1 mg MT, and placebo (randomized double-blind, cross-over design) in 18 healthy men. The applied tests assessed auditory choice reaction, selective attention, and serial discrimination using pitch variations as stimuli in each task. CIT reduced the performance in choice reaction and selective attention but not discrimination. MT tended to reduce selective attention and to improve discrimination. The findings suggest that indoleamines had different effects on distinct kinds of auditory processing. Serotonergic activation improved visual choice reaction, whereas the opposite effect was found in the auditory domain. We conclude that disorders and drugs affecting the indoleamines must be considered differentially in the auditory and the visual system. (c) 2006 Elsevier Ireland Ltd. All rights reserved.},
	number = {3},
	journal = {NEUROSCIENCE LETTERS},
	author = {Schwenzer, M and Heitkamp, HC and Mathiak, K},
	month = may,
	year = {2006},
	pages = {310--313}
}

@article{jara_mutual_2006,
	title = {Mutual interactions of sulfate, oxalate, citrate, and phosphate on synthetic and natural allophanes},
	volume = {70},
	issn = {0361-5995},
	doi = {10.2136/sssaj2005.0080},
	abstract = {In soil environments, particularly at the soil-plant interface, organic and inorganic ligands may compete with each other for sorption sites onto soil components. The interaction between two or more ligands has a great importance for understanding the adsorption/desorption processes of a given ligand in soil. We studied the mutual interaction of sulfate (SO(4)), oxalate (OX), citrate (CIT), and phosphate (PO(4)) in binary and ternary systems on synthetic and natural allophanic samples at different pH values (4.0-7.0). The adsorption capacity Of SO(4), CIT, and OX (in the order listed) was much lower than that of PO(4), but CIT decreased the zero point charge (ZPC) more than OX, meanwhile PO(4) increased the ZPC, whereas SO(4) did not change the ZPC of the sorbents. The adsorption Of SO(4) was strongly inhibited in the presence of equimolar amounts of OX, CIT, or PO, even at low surface coverage of all the ligands. The lower the final pH of the binary systems, the greater the inhibition of SO(4) adsorption. The capacity of CIT to prevent SO, adsorption (ranging from 22-63\%) was similar or slightly greater than that Of PO(4) (ranging from 25-48\%) but clearly higher than OX (ranging from 20-42\%). On the contrary, SO(4) very poorly prevented the adsorption of the other ligands (usually lower than 10\%). The effectiveness of the other ligands in retarding or inhibiting SO, adsorption on an Andisol sample containing 40\% allophane decreased with increases in the reaction time. However, even after 15 d of reaction CIT (38\%) prevented SO(4) adsorption more than PO(4) (27\%) or OX (12\%) did. Our results seem to demonstrate that changes in the electric potential of the surfaces after the addition of anions, as well as competition for adsorption sites, affected the reduction in adsorption of SO(4) and the other ligands. However, competition in adsorption with SO(4) for common adsorption sites was greater for the organic ligands than for PO(4), because the surface coverage of PO(4) was particularly low with respect to that Of SO(4), CIT, and OX.},
	number = {2},
	journal = {SOIL SCIENCE SOCIETY OF AMERICA JOURNAL},
	author = {Jara, AA and Violante, A and Pigna, M and Mora, MDL},
	month = apr,
	year = {2006},
	pages = {337--346}
}

@article{nunez_intentional_2005,
	title = {Intentional false responding shares neural substrates with response conflict and cognitive control},
	volume = {25},
	issn = {1053-8119},
	doi = {10.1016/j.neuroimage.2004.10.041},
	abstract = {The ability to deceive others is a high-level social and cognitive function. It has been suggested that response conflict and cognitive control increase during deceptive acts but this hypothesis has not been evaluated directly. Using fMRI, we tested this prediction for the execution of an intentional false response. Subjects were instructed to respond truthfully or falsely to a series of yes/no questions that were also varied in autobiographical and nonautobiographical content to further examine the influence of personal relevance when lying. We observed an interference effect (longer reaction times for false versus true responses) that was accompanied by increased activation within the anterior cingulate, caudate and thalamic nuclei, and dorsolateral prefrontal cortex (DLPFC), a circuit that has been implicated in response conflict and cognitive control. Behavioral and neural effects were more robust when falsifying autobiographical responses relative to nonautobiographical responses. Furthermore, a correlation between reaction time and left caudate activity supported the presence of increased response inhibition when falsifying responses. When presented with self-relevant (autobiographical) stimuli regardless of response condition, the mesial prefrontal and posterior cingulate cortices were recruited. Neural activity within these two regions and the anterior cingulate cortex (ACC) also showed correlations with self-report personality measures from the Psychopathic Personality Inventory (PPI). Overall, we conclude that the process of interference is inherent to the act of falsifying information and that the amount of conflict induced and cognitive control needed to successfully execute false responses is greater when dealing with personal information. (C) 2004 Elsevier Inc. All rights reserved.},
	number = {1},
	journal = {NEUROIMAGE},
	author = {Nunez, JM and Casey, BJ and Egner, T and Hare, T and Hirsch, J},
	month = mar,
	year = {2005},
	pages = {267--277}
}

@article{walczyk_lying_2005,
	title = {Lying person-to-person about life events: {A} cognitive framework for lie detection},
	volume = {58},
	issn = {0031-5826},
	doi = {10.1111/j.1744-6570.2005.00484.x},
	abstract = {Undetected lies of prospective or current employees cost business billions of dollars annually. The ability to detect these lies would be of immense benefit. Several recent reports have called for research on new, theoretically based methods of lie detection. In response, we tested the Activation-Decision-Construction Model of lying (Walczyk, Roper, Seeman, U Humphreys, 2003) according to which response time is a cue to deception. Participants were tested person-to-person. In Experiment 1, half lied to questions probing recent episodic memories. The other half answered honestly. Liar-truth teller response time differences were observed between subjects. Discriminant analyses demonstrated the value of response time for uncovering deceit. Those highest in social skills were the quickest liars. In Experiment 2, lying was shown to take longer than truth telling within subjects, and within-subject response time standard deviations were shown to be converging cues to deception. Based on these data and the ADCM, a Time-Restricted Integrity Confirmation (Tri-Con) framework for lie detection is proposed that might one day provide cost effective lie detection for business.},
	number = {1},
	journal = {PERSONNEL PSYCHOLOGY},
	author = {Walczyk, JJ and Schwartz, JP and Clifton, R and Adams, B and Wei, M and Zha, P},
	year = {2005},
	pages = {141--170}
}

@article{nising_modeling_2004,
	title = {Modeling of the high-temperature polymerization of methyl methacrylate. 1. {Review} of existing models for the description of the gel effect},
	volume = {43},
	issn = {0888-5885},
	doi = {10.1021/ie034280d},
	abstract = {High-temperature polymerization has recently become of interest for industry because it yields higher reaction rates, and thus less reaction time, lower viscosity, and higher conversions. However, it also leads to new challenges for process engineering in regards to materials, reactor design, and, most of all, process modeling. Because practically all kinetic research in the field of polymerizations has been realized for rather low temperature ranges (mostly below the glass transition temperature), the correct modeling of a high-temperature polymerization requires the investigation of various parameters, such as thermal initiation effects, depropagation reactions, etc., and a careful adaptation of existing models for kinetics at significantly higher temperatures. The attention is focused on the modeling of the gel effect based on existing models available from the literature. Therefore, two different types of models, one semiempirical and one based on the free-volume theory, are examined for their applicability to high-temperature polymerization by comparison with the experimental results from differential scanning calorimetry batch polymerizations. Model fitting was realized using the software package PREDICI by CiT GmbH, Rastede, Germany.},
	number = {23},
	journal = {INDUSTRIAL \& ENGINEERING CHEMISTRY RESEARCH},
	author = {Nising, P and Meyer, T},
	month = nov,
	year = {2004},
	pages = {7220--7226}
}

@article{rosenfeld_simple_2004,
	title = {Simple, effective countermeasures to {P}300-based tests of detection of concealed information},
	volume = {41},
	issn = {0048-5772},
	doi = {10.1111/j.1469-8986.2004.00158.x},
	abstract = {found countermeasures to protocols using P300 in concealed information tests. One, the “six-probe” protocol, in Experiment 1, uses six different crime details in one run. The countermeasure: generate covert responses to irrelevant stimuli for each probe category. Hit rates were 82\% in the guilty group; 18\% in the countermeasure group. The average reaction time (RT) distinguished these two groups, but with overlap in RT distributions. The “one-probe” protocol, in the second experiment, uses one crime detail as a probe. Here, one group was run in 3 weeks as a guilty group, a countermeasure group, and again as in Week 1. Countermeasure: Covert responses to irrelevant stimuli. In Week 1, hit rate was 92\%. In Week 2, it was 50\%. In Week 3,58\%. There was no overlap in the irrelevant RT distribution in Week 2: Countermeasure use was detectable. However, in Week 3, the RT distributions resembled those of Week 1; test-beaters could not be caught. These studies have shown that tests of deception detection based on P300 amplitude as a recognition index may be readily defeated with simple countermeasures that can be easily learned.},
	number = {2},
	journal = {PSYCHOPHYSIOLOGY},
	author = {Rosenfeld, JP and Soskins, M and Bosh, G and Ryan, A},
	month = mar,
	year = {2004},
	pages = {205--219}
}

@article{gronau_dissociations_2003,
	title = {Dissociations of personally significant and task-relevant distractors inside and outside the focus of attention: {A} combined behavioral and psychophysiological study},
	volume = {132},
	issn = {0096-3445},
	doi = {10.1037/0096-3445.132.4.512},
	abstract = {Studies of attentional capture by personally significant stimuli have reached inconsistent results, possibly because of improper control of the participants' attention. In the present study, the authors controlled visual attention by using a Stroop-like task. Participants responded to a central color and ignored a word presented either centrally (i.e., at the focus of attention) or peripherally (i.e., outside the focus of attention). Central words led to slower reaction times and larger orienting responses for significant items than for neutral items. These effects largely disappeared when the words appeared in a peripheral location. The peripheral words interfered with performance when they were relevant to task demands. These results indicate that there is a fundamental difference between task-relevant words and personally significant words: The former capture attention even when presented peripherally, whereas the latter do not.},
	number = {4},
	journal = {JOURNAL OF EXPERIMENTAL PSYCHOLOGY-GENERAL},
	author = {Gronau, N and Cohen, A and Ben-Shakhar, G},
	month = dec,
	year = {2003},
	pages = {512--529}
}

@article{walczyk_cognitive_2003,
	title = {Cognitive mechanisms underlying lying to questions: {Response} time as a cue to deception},
	volume = {17},
	issn = {0888-4080},
	doi = {10.1002/acp.914},
	abstract = {In this article, a model of the cognitive processes involved in generating deceptive answers to questions is proposed. Partly based on recent accounts of discourse processing, it posits two central processes. One is the decision to lie followed by the construction of a lie. Each should add to response time compared to answering honestly. In Experiment 1, the construction component was assessed; 92 adults were randomly assigned to one of two conditions where they answered personal questions either deceptively or truthfully. Constructing a lie added reliably to response time. Think-aloud and correlational data support features of the model. In Experiment 2, 121 adults were randomly assigned to one of three conditions: either to tell the truth, lie, or lie when asked a question that probed sensitive information. Replicating and extending Experiment 1, the decision to lie added reliably to response time in the case of open-ended questions (questions that elicit more than two possible answers). Based on between- and within-subjects comparisons, results suggest that response time is a cue to deception. Recommendations are made for future research. Copyright (C) 2003 John Wiley Sons, Ltd.},
	number = {7},
	journal = {APPLIED COGNITIVE PSYCHOLOGY},
	author = {Walczyk, JJ and Roper, KS and Seemann, E and Humphrey, AM},
	month = nov,
	year = {2003},
	pages = {755--774}
}

@article{milke_investigation_2003,
	title = {Investigation of multi-sensor algorithms for fire detection},
	volume = {39},
	issn = {0015-2684},
	doi = {10.1023/A:1025378100781},
	abstract = {There is widespread interest in the development of advanced fire detectors. A primary objective of fire detection is to provide prompt indication of the presence of a fire, without responding to deceptive signatures from nuisance sources. The principal purpose of this project is to identify the characteristics of a discriminating fire detector for Naval shipboard applications incorporating ionization, photoelectric, carbon dioxide and carbon monoxide sensors. Test data from previously conducted full-scale tests involving fire and nuisance sources are being analyzed to develop an algorithm involving combinations of the magnitude or slope of the response signal from each sensor. Acceptability of a particular algorithm is judged based on the number of correct classifications (fire vs. nuisance) and response time to fire sources.},
	number = {4},
	journal = {FIRE TECHNOLOGY},
	author = {Milke, JA and Hulcher, ME and Worrell, CL and Gottuk, DT and Williams, FW},
	month = oct,
	year = {2003},
	pages = {363--382}
}

@article{moss_aromas_2003,
	title = {Aromas of rosemary and lavender essential oils differentially affect cognition and mood in healthy adults},
	volume = {113},
	issn = {0020-7454},
	doi = {10.1080/00207450390161903},
	abstract = {This study was designed to assess the olfactory impact of the essential oils of lavender (Lavandula angustifolia) and rosemary (Rosmarinus officinalis) oil cognitive performance and mood in healthy volunteers. One hundred and forty-four participants were randomly assigned to one of three independent groups, and subsequently performed the Cognitive Drug Research (CDR) computerized cognitive assessment battery in a cubicle containing either one of the two odors or no odor (control). Visual analogue mood questionnaires were completed prior to exposure to the odor, and subsequently after completion of the test battery. The participants were deceived as to the genuine ann of the study until the completion of testing to prevent expectancy effects from possibly influencing the data. The outcome variables front the nine tasks that constitute the CDR core battery feed into six factors that represent different aspects of cognitive functioning. Analysis of performance revealed that lavender produced a significant decrement in performance of working memory, and impaired reaction times for both memory and attention based tasks compared to controls. In contrast, rosemary, produced a significant enhancement of performance for overall quality of memory and secondary, memory factors, but also produced ail impairment of speed of memory compared to controls. With regard to mood, comparisons of the change in ratings from baseline to post-test revealed that following the completion of the cognitive assessment battery, both the control and lavender groups were significantly less alert than the rosemary condition; however, the control group was significantly less content than both rosemary and lavender conditions. These findings indicate that the olfactory properties of these essential oils can produce objective effects on cognitive performance, as well as subjective effects on mood.},
	number = {1},
	journal = {INTERNATIONAL JOURNAL OF NEUROSCIENCE},
	author = {Moss, M and Cook, J and Wesnes, K and Duckett, P},
	month = jan,
	year = {2003},
	pages = {15--38}
}

@article{rosenfeld_scaled_2003,
	title = {Scaled {P}300 scalp distribution correlates of verbal deception in an autobiographical oddball paradigm: {Control} for task demand},
	volume = {17},
	issn = {0269-8803},
	doi = {10.1027//0269-8803.17.1.14},
	abstract = {Subjects participated in two trial blocks of an autobiographical oddball paradigm. In the first block, 14\% of the stimuli were the subject's phone number, 86\% were other meaningless numbers. Subjects responded yes or no, verbally and truthfully. In the second block, stimuli were dates, and the oddball was the subject's birthdate. Subjects again responded verbally, but dishonestly on about 50\% of the trials and truthfully on the other 50\%. Reaction times differed between the first and the second blocks, but not between the honest and dishonest trials of the second block. P300 amplitude was reduced in dishonest trails of the second block. Honest trials of both blocks had similar P300 amplitudes. Scaled scalp distributions were the same for honest trials of both blocks but differed between honest and dishonest trials of the second block. There were no latency effects. The results are discussed from the viewpoint that task demand effects do not mediate the P300 differences between honest and dishonest responses.},
	number = {1},
	journal = {JOURNAL OF PSYCHOPHYSIOLOGY},
	author = {Rosenfeld, JP and Rao, A and Soskins, M and Miller, AR},
	year = {2003},
	pages = {14--22}
}

@inproceedings{seymour_extending_2003,
	title = {Extending the response-time “guilty knowledge” test},
	isbn = {0-8058-4991-2},
	booktitle = {{PROCEEDINGS} {OF} {THE} {TWENTY}-{FIFTH} {ANNUAL} {CONFERENCE} {OF} {THE} {COGNITIVE} {SCIENCE} {SOCIETY}, {PTS} 1 {AND} 2},
	publisher = {Cognit Sci Soc; Robert J Glushko \& Pamela Samuelson Fdn; Army Res Lab; CHI Syst Inc; MicroAnal \& Design Inc; Brandeis Univ},
	author = {Seymour, TL and Kerlin, J and Kurtz, A},
	editor = {{Alterman, R and Kirsh, D}},
	year = {2003},
	pages = {1400},
	annote = {25th Annual Conference of the Cognitive-Science-Society, Boston, MA, JUL 31-AUG 02, 2003}
}

@article{hira_year_2002,
	title = {A year after the commission of a mock crime, the {P}300 amplitudes, but not reaction time, are sensitive guilty knowledge test indicators},
	volume = {39},
	issn = {0048-5772},
	number = {1},
	journal = {PSYCHOPHYSIOLOGY},
	author = {Hira, S and Sasaki, M and Matsuda, T and Furumitsu, I and Furedy, JJ},
	year = {2002},
	pages = {S42}
}

@article{bolton_isotopic_2001,
	title = {Isotopic methylation},
	volume = {44},
	issn = {0362-4803},
	doi = {10.1002/jlcr.497.abs},
	abstract = {This review reports recent methods by which organic compounds, and especially pharmaceuticals, have been isotopically labelled by the incorporation of carbon or hydrogen isotopes in methylation processes. Particular attention is paid to the incorporation of carbon-11; both the synthesis of such labelled methylating agents and applications of their use are discussed. The review has reported reagents and conditions by which a number of organic compounds have been obtained recently. It also assesses the limitations of reported methods and proposes some alternative techniques and innovations. The application of catalysts such as Ag+ and conditions such as microwave irradiation to encourage these reactions are also included, with suggestions of other, potentially beneficial, ways to assist them. In many cases, the radio-chemical yield and purity of the labelled product are given along with an estimate of the total reaction time. Copyright (C) 2001 John Wiley \& Sons, Ltd.},
	number = {10},
	journal = {JOURNAL OF LABELLED COMPOUNDS \& RADIOPHARMACEUTICALS},
	author = {Bolton, R},
	month = sep,
	year = {2001},
	pages = {701--736}
}

@article{moores_ability_2000,
	title = {Ability of dyslexic and control teenagers to sustain attention and inhibit responses},
	volume = {12},
	issn = {0954-1446},
	doi = {10.1080/095414400750050213},
	abstract = {Dyslexia and attentional difficulty have often been linked, but little is known of the nature of the supposed attentional disorder. The Sustained Attention to Response Task (SART; Robertson, Manly, Andrade, Baddeley, \& Yiend, 1997) was designed as a measure of sustained attention and requires the withholding of responses to rare (one in nine) targets. To investigate the nature of the attentional disorder in dyslexia, this paper reports two studies that examined the performance of teenagers with dyslexia and their age-matched controls on the SART, the squiggle SART (a modification of the SART using novel and unlabellable stimuli rather than digits) and the go-gap-stop test of response inhibition (GGST). Teenagers with dyslexia made significantly more errors than controls on the original SART, but not on the squiggle SART. There were no group differences on the GGST. After controlling for speed of reaction time in a sequential multiple regression predicting SART false alarms, false alarms on the GGST accounted for up to 22 per cent extra variance in the control groups (although less on the squiggle SART) but negligible amounts of variance in the dyslexic groups. We interpret the results as reflecting a stimulus recognition automaticity der cit in dyslexia, rather than a sustained attention der cit. Furthermore, results suggest that response inhibition is an important component of performance on the standard SART when stimuli are recognised automatically.},
	number = {4},
	journal = {EUROPEAN JOURNAL OF COGNITIVE PSYCHOLOGY},
	author = {Moores, E and Andrade, J},
	month = dec,
	year = {2000},
	pages = {520--540}
}

@article{seymour_using_2000,
	title = {Using response time measures to assess “guilty knowledge”},
	volume = {85},
	issn = {0021-9010},
	doi = {10.1037/0021-9010.85.1.30},
	abstract = {How fan a suspect's guilt or innocence be reliably tested? The validity of the the polygraph, which measures changes in physiological arousal during a “guilty knowledge”' test, is controversial (e.g., T. R. Bashore \& P. E. Rapp, 1993; T. P. Cross \& L. Saxe, 1992; D. T. Lykken, 1998; J. P. Rosenfeld, 1995: R, Steinbrook, 1992). One alternative to the polygraph examines event-related potentials recorded during a memory interference task (L. A. Farwell \& E. Donchin, 1991). The present study extended this paradigm to determine whether response times (RTs) can accurately identify participants possessing specific guilty knowledge. Results from Experiment 1 showed that RT alone can reliably discriminate “guilty” from “innocent” participants. Experiments 2a and 2b indicated that an RT-based paradigm is more resistant to strategic manipulation than previously suggested (Farwell \& Donchin, 1991). This RT-based paradigm may be a viable alternative to the polygraph for detecting guilty knowledge.},
	number = {1},
	journal = {JOURNAL OF APPLIED PSYCHOLOGY},
	author = {Seymour, TL and Seifert, CM and Shafto, MG and Mosmann, AL},
	month = feb,
	year = {2000},
	pages = {30--37}
}

@inproceedings{seymour_model_1998,
	title = {A model of the “guilty knowledge effect”: {Dual} processes in recognition},
	isbn = {0-8058-3231-9},
	abstract = {Recent alternatives to the polygraph-based Guilty Knowledge Test by (Farwell \& Donchin, 1991; Seymour, Mosmann, \& Seifert 1997) raise important questions about automatic access to knowledge already in memory. Despite subjects' intentions, “guilty” knowledge in memory can be detected because its automatic access interferes with other recognition tasks (Seymour, et al., 1997). To account for this finding, we present a model based on classic models of recognition (e.g. Kintch 1970; Anderson \& Bower 1972). We posit that `recognition' is a dual process involving a familiarity component where recent occurrence is quickly assessed, and a slower source resolution component, where the source of the familiar information is identified. Our model of the Guilty Knowledge Effect can account for patterns of response time and accuracy used to measure access to guilty knowledge (Seymour, ct ai., 1997). We also explain why strategies used to mask the Guilty Knowledge Effect are likely to fail given constraints on the recognition process, and discuss potentially successful strategies suggested by the model.},
	booktitle = {{PROCEEDINGS} {OF} {THE} {TWENTIETH} {ANNUAL} {CONFERENCE} {OF} {THE} {COGNITIVE} {SCIENCE} {SOCIETY}},
	publisher = {Cognit Sci Soc},
	author = {Seymour, TL and Seifert, CM},
	editor = {{Gernsbacher, MA and Derry, SJ}},
	year = {1998},
	pages = {939--944},
	annote = {20th Annual Conference of the Cognitive-Science-Society, UNIV WISCONSIN, MADISON, WI, AUG 01-04, 1998}
}

@article{lorist_caffeine_1997,
	title = {Caffeine effects on perceptual and motor processes},
	volume = {102},
	issn = {0013-4694},
	doi = {10.1016/S0921-884X(97)95729-5},
	abstract = {The effects of a single dose of caffeine on specific information processing operations were examined by using a visual selective attention task in which subjects were asked to select between a left and right hand response on the basis of two different target letters. The target was presented on a predefined position in the visual field and was either presented alone or with flanker letters, calling for the correct, the incorrect or no specific response. A dose of 3 mg/kg body weight caffeine or lactose, dissolved in a cup of decaffeinated coffee, was administered double blind and deceptively to overnight abstinence coffee drinkers. Behavioural measures were supplemented by psychophysiological measures. The present results replicated the basic findings obtained in this paradigm. The results indicated that the time to localise the target decreased and response preparation started earlier after caffeine than after placebo. These caffeine effects did not interact with the time subjects spent on the task or with the reaction time distribution, which might be due to a high level of practice. (C) 1997 Elsevier Science Ireland Ltd.},
	number = {5},
	journal = {ELECTROENCEPHALOGRAPHY AND CLINICAL NEUROPHYSIOLOGY},
	author = {Lorist, MM and Snel, J},
	month = may,
	year = {1997},
	pages = {401--413}
}

@inproceedings{seymour_using_1997,
	title = {Using reaction time to measure “{Guilty} knowledge”},
	isbn = {0-8058-2941-5},
	booktitle = {{PROCEEDINGS} {OF} {THE} {NINETEENTH} {ANNUAL} {CONFERENCE} {OF} {THE} {COGNITIVE} {SCIENCE} {SOCIETY}},
	publisher = {Cognit Sci Soc},
	author = {Seymour, TL and Mosmann, A and Seifert, CM},
	editor = {{Shafto, MG and Langley, P}},
	year = {1997},
	pages = {1044},
	annote = {19th Annual Conference of the Cognitive-Science-Society, STANFORD UNIV, Stanford, CA, AUG 07-10, 1997}
}

@article{nunley_bell-curve_1995,
	title = {{THE} {BELL}-{CURVE} - {TOO} {SMOOTH} {TO} {BE} {TRUE}},
	volume = {39},
	issn = {0002-7642},
	doi = {10.1177/0002764295039001008},
	abstract = {The best-selling book The Bell Curve has been presented to the American public as a balanced scholarly review on the influence of IQ on the lives of individuals, in which some incidental comments on the relationship between IQ and race are included However a closer examination of the text, footnotes, and references contained in the book reveal a pattern of selectivity, bias, deceptive phrasing, and blatant distortion that leads me to conclude that The Bell Curve can be best described as a fraud It is a popular book disguised as a scholarly one, a one-sided presentation disguised as a balanced review, and a book about race disguised as a book about Ie. Among its conspicuous omissions is any reference to a large body of cross-cultural research that has demonstrated the culture-bound nature of cognitive achievement.},
	number = {1},
	journal = {AMERICAN BEHAVIORAL SCIENTIST},
	author = {NUNLEY, M},
	month = oct,
	year = {1995},
	pages = {74--83}
}

@article{nagren_improved_1995,
	title = {{IMPROVED} {SYNTHESIS} {OF} {SOME} {COMMONLY} {USED} {PET} {RADIOLIGANDS} {BY} {THE} {USE} {OF} [{C}-11] {METHYL} {TRIFLATE}},
	volume = {22},
	issn = {0883-2897},
	doi = {10.1016/0969-8051(94)00083-V},
	abstract = {[C-11]Methyl triflate was compared with [C-11]methyl iodide as a labelled precursor in the synthesis of some commonly used PET radioligands, L-[C-11]deprenyl, [C-11]m-hydroxyephedrine (MHED), [C-11]beta-CIT, [C-11]beta-CFT and [C-11]SCH 39166 which have been prepared previously in comparatively low yields from C-11]methyl iodide. A new dopamine reuptake radioligand, [C-11]alpha-CIT, was also prepared. The results demonstrate that higher yields are obtained with shorter reaction times, lower reaction temperatures and smaller amounts of precursors with [C-11]methyl triflate.},
	number = {2},
	journal = {NUCLEAR MEDICINE AND BIOLOGY},
	author = {NAGREN, K and MULLER, L and HALLDIN, C and SWAHN, CG and LEHIKOINEN, P},
	month = feb,
	year = {1995},
	pages = {235--239}
}

@article{buller_interpersonal_1994,
	title = {{INTERPERSONAL} {DECEPTION} .8. {FURTHER} {ANALYSIS} {OF} {NONVERBAL} {AND} {VERBAL} {CORRELATES} {OF} {EQUIVOCATION} {FROM} {THE} {BAVELAS} {ET}-{AL} (1990) {RESEARCH}},
	volume = {13},
	issn = {0261-927X},
	doi = {10.1177/0261927X94134003},
	abstract = {This article reports on a secondary analysis of five studies performed originally by Bavelas and colleagues in 1990 to further describe the behavioral profile associated with one common type of deception, equivocation. This analysis was grounded in Interpersonal Deception Theory (IDT) posited by Burgoon and Buller in 1994. Ratings of information dimensions revealed that equivocal statements were found to be less clear and conversationally complete than truthful statements. Nonverbal involvement, fluency, dominance, formality cues, time spent talking, response latency, smiling, nodding, and linguistic immediacy cues were compared in responses under conflict (equivocal statements) and no conflict (truthful statements). Consistent with IDT, senders enacted information management (appearing more withdrawn) and behavior management (being more kinesically expressive). Senders also showed arousal (more tension cues), negative affect (less pleasantness), and performance decrements (more filled pauses) when equivocating. This suggested that behavior management was achieved through interchannel compensation; however, equivocation consequently contained channel discrepancies. The behavioral profile of equivocation did not depart substantially from that associated with falsification. Rather, equivocation and falsification showed a general deception profile of greater kinesic expressiveness, shorter response latencies, and more linguistic immediacy in the experiment comparing truthful, falsified, and equivocal replies.},
	number = {4},
	journal = {JOURNAL OF LANGUAGE AND SOCIAL PSYCHOLOGY},
	author = {BULLER, DB and BURGOON, JK and BUSLIG, ALS and ROIGER, JF},
	month = dec,
	year = {1994},
	pages = {396--417},
	annote = {5th International Conference on Language and Social Psychology, UNIV QUEENSLAND, BRISBANE, AUSTRALIA, JUL, 1994}
}

@article{stiff_individual-differences_1994,
	title = {{INDIVIDUAL}-{DIFFERENCES} {AND} {CHANGES} {IN} {NONVERBAL} {BEHAVIOR} - {UNMASKING} {THE} {CHANGING} {FACES} {OF} {DECEPTION}},
	volume = {21},
	issn = {0093-6502},
	doi = {10.1177/009365094021005001},
	abstract = {Investigations of deceptive communication have examined a number of nonverbal behaviors as potential correlates of deception, however, reviews of this literature reveal only a handful of behaviors that consistently distinguish deceptive messages from truthful ones. Procedural limitations apparent in some of these studies and an underspecification of individual and discursive factors that affect the production of nonverbal behavior were offered as potential explanations for these findings. The present study sought to reduce the procedural limitations of some prior studies and employed time series analysis to model individual and discursive influences on the response latencies of deceivers and truthtellers. A decay impulse model provided a good description of the data. This model reflects a decaying series of momentary increases (spikes) in the response latency series that were associated with an interviewer's critical questions, and the size of these spikes decreased with each successive critical question. Message veracity and self-monitoring were two variables that combined to affect the fit of the decay impulse model. Implications of these findings are discussed along with suggestions for future research.},
	number = {5},
	journal = {COMMUNICATION RESEARCH},
	author = {STIFF, J and CORMAN, S and KRIZEK, B and SNIDER, E},
	month = oct,
	year = {1994},
	pages = {555--581}
}

@article{suzuki_disposable_1994,
	title = {{DISPOSABLE} {CLARK} {OXYGEN}-{ELECTRODE} {USING} {RECYCLED} {MATERIALS} {AND} {ITS} {APPLICATION}},
	volume = {21},
	issn = {0925-4005},
	doi = {10.1016/0925-4005(93)01207-K},
	abstract = {This paper describes a remarkably inexpensive disposable Clark oxygen electrode fabricable using recycled materials an without expensive and time-consuming processes. The sensor consists of polyester sheet on which the cathode and anode patterns are deposited by vacuum evaporation, copier paper to hold the electrolyte, and a gas-permeable membrane. Although deceptively simple in terms of structure and fabrication, the electrode performs well as an oxygen sensor and proves to be surprisingly durable. Its 90\% response time is between 60 and 70 s, with a good linear relationship between generated current and dissolved oxygen concentration. Although designed to be disposed of after one use, the electrode demonstrates a lifespan exceeding 60 h, with very low current drift. The oxygen electrode has been applied to a disposable glucose sensor. Its response time is between 60 and 70 s, and a linear relationship is obtained between 20 muM and 1.4 mM glucose. The sensor shows excellent selectivity and is applicable to urine testing.},
	number = {1},
	journal = {SENSORS AND ACTUATORS B-CHEMICAL},
	author = {SUZUKI, H},
	month = jul,
	year = {1994},
	pages = {17--22}
}

@article{lorist_influence_1994,
	title = {{INFLUENCE} {OF} {CAFFEINE} {ON} {INFORMATION}-{PROCESSING} {STAGES} {IS} {WELL} {RESTED} {AND} {FATIGUED} {SUBJECTS}},
	volume = {113},
	issn = {0033-3158},
	doi = {10.1007/BF02245217},
	abstract = {The effects of caffeine on different information processing stages were examined by using choice reaction time tasks. Independent variables were stimulus degradation, stimulus-response compatibility, time-uncertainty, state of the subject, and caffeine treatment. The task variables were assumed to affect the following processing stages; encoding, response selection and motor preparation, respectively. A 200 mg dose at the beginning of the experiment and a maintenance dose of 50 mg caffeine or lactose half-way through the session were administered to well rested and fatigued subjects, double-blind and deceptively. Behavioural measurements, event-related potentials (ERPs) and mood questionnaires were used to assess caffeine effects. The data showed that caffeine shortened reaction time. This effect showed an interaction with stimulus degradation and time uncertainty. In addition, ERP results supported the view that caffeine increases cortical arousal and perceptual sensitivity. Stimulating effects of caffeine were mainly located at input and output stages of the information processing system. Central processes were unaffected by caffeine. Fatigued subjects showed larger improvements in performance after caffeine than well-rested subjects. The results also indicated that caffeine effects were not stimulating in all subjects: 6 out of 30 subjects did not show arousing effects of caffeine.},
	number = {3-4},
	journal = {PSYCHOPHARMACOLOGY},
	author = {LORIST, MM and SNEL, J and KOK, A},
	month = jan,
	year = {1994},
	pages = {411--421}
}

@article{bashore_are_1993,
	title = {{ARE} {THERE} {ALTERNATIVES} {TO} {TRADITIONAL} {POLYGRAPH} {PROCEDURES}},
	volume = {113},
	issn = {0033-2909},
	doi = {10.1037/0033-2909.113.1.3},
	abstract = {The most commonly used method for detecting deception is based on the assumption that lies given by a person in response to critical questions posed during a polygraph examination will elicit an identifiable pattern of autonomic reactivity Critics of this method argue that a polygraph examination cannot detect lying because lying does not produce a distinct physiological response. They assert that the possession of information only the guilty person would be expected to have can be revealed in a polygraph examination, however, by the pattern of autonomic arousal presentation of this information elicits in a person who possesses it. In this article, the position is taken that the dependence of both procedures on autonomic measures diminishes their effectiveness and inhibits the development of alternatives. A few studies are reviewed that suggest that measures of brain electrical activity can be used to infer the possession of information in persons attempting to conceal it.},
	number = {1},
	journal = {PSYCHOLOGICAL BULLETIN},
	author = {BASHORE, TR and RAPP, PE},
	month = jan,
	year = {1993},
	pages = {3--22}
}

@article{proctergray_female-like_1991,
	title = {{FEMALE}-{LIKE} {PLUMAGE} {OF} {SUBADULT} {MALE} {AMERICAN} {REDSTARTS} {DOES} {NOT} {REDUCE} {AGGRESSION} {FROM} {OTHER} {MALES}},
	volume = {108},
	issn = {0004-8038},
	abstract = {I used models to test the effectiveness of female-like plumage in protecting second-year male American Redstarts (Setophaga ruticilla) from attacks by other males. Territorial males attacked both second-year and after-second-year male models placed in their territories when these models were accompanied by recorded male song. There was no significant difference in the response time nor in the intensity of the attack toward either model. I suggest that the plumage alone of second-year male redstarts does not guarantee reduced aggression from other males as predicted by the Female Mimicry, Juvenile Mimicry, and Status Signaling hypotheses of delayed plumage maturation.},
	number = {4},
	journal = {AUK},
	author = {PROCTERGRAY, E},
	month = oct,
	year = {1991},
	pages = {872--879}
}

@article{bayer_situational_1991,
	title = {{SITUATIONAL} {AND} {PSYCHOPHYSIOLOGICAL} {FACTORS} {IN} {PSYCHOLOGICALLY} {INDUCED} {PAIN}},
	volume = {44},
	issn = {0304-3959},
	doi = {10.1016/0304-3959(91)90145-N},
	abstract = {To investigate pain that occurs in the absence of painful stimulation, normal subjects were connected to a sham stimulator and were told that a headache could occur as a result of the electrical current they would receive. Half of the subjects who received this suggestion reported pain. The frequency and intensity of pain reports in a group which was given prior pain experience as a reference point in reporting pain and in a group which was exposed to a manipulation designed to reduce intentional deception were not significantly different from the pain reports of a group not exposed to these manipulations. The frequency of pain reports in subjects not connected to the sham stimulator but still asked to report pain was 25\% which was significantly less than the frequency for subjects who were told there would be stimualtion to the head. Pain ratings increased as the settings of the sham stimulator were increased. Subjects who reported pain had significantly fewer electrodermal responses to tones signaling them to prepare for a reaction time task. The results suggest that pain can be produced in the absence of peripheral stimulation. The pain does not appear to be due to intentional deception or the lack of a standard for comparison, but is strongly influenced by environmental cues. Psychophysiologically, pain responders were less attentive to signal stimuli.},
	number = {1},
	journal = {PAIN},
	author = {BAYER, TL and BAER, PE and EARLY, C},
	month = jan,
	year = {1991},
	pages = {45--50}
}

@article{meloun_psychological_1929,
	title = {The {Psychological} {Methods} of {Word}-{Association} and {Reaction}-{Time} as {Tests} of {Deception}},
	volume = {72},
	issn = {0724-7842},
	number = {3-4},
	journal = {ARCHIV FUR DIE GESAMTE PSYCHOLOGIE},
	author = {Meloun, Jan},
	month = nov,
	year = {1929},
	pages = {555--556}
}

@article{english_reaction-time_1926,
	title = {Reaction-time symptoms of deception},
	volume = {37},
	issn = {0002-9556},
	doi = {10.2307/1413634},
	journal = {AMERICAN JOURNAL OF PSYCHOLOGY},
	author = {English, HB},
	year = {1926},
	pages = {428--429}
}

@article{marston_negative_1925,
	title = {Negative type reaction-time symptoms of deception},
	volume = {32},
	issn = {0033-295X},
	doi = {10.1037/h0075169},
	number = {3},
	journal = {PSYCHOLOGICAL REVIEW},
	author = {Marston, WM},
	month = may,
	year = {1925},
	pages = {241--247}
}

@article{cesano_status_2020,
	title = {Status of {Immune} {Oncology}: {Challenges} and {Opportunities}},
	volume = {2055},
	issn = {1940-6029},
	doi = {10.1007/978-1-4939-9773-2_1},
	abstract = {This volume is intended to review the methods used to identify biomarkers predictive of cancer responsiveness to immunotherapy. The successful development of clinically actionable biomarkers depends upon three features: (a) their biological role with respect to malignant transformation and tumor progression; (b) the ability to detect them with robust, reliable, and clinically applicable assays; and (c) their prognostic or predictive value, as validated in clinical trials.Identifying biomarkers that have predictive value for patient selection based on the likelihood of benefiting from anticancer immunotherapy is a lengthy and complex process. To date, few predictive biomarkers for anticancer immunotherapy have been robustly analytically and clinically validated (i.e., PD-L1 expression as measured by IHC assays and microsatellite instability (MSI)/dMMR as measured by PCR or IHC, respectively).This introductory chapter to this book focuses on scientific and technical aspects relevant to the identification and validation of predictive biomarkers for immunotherapy. We emphasize that methods should address both the biology of the tumor and the tumor microenvironment. Moreover, the identification of biomarkers requires highly sensitive, multiplexed, comprehensive techniques, especially for application in clinical care. Thus, in this chapter, we will define the outstanding questions related to the immune biology of cancer as a base for development of the biomarkers and assays using diverse methodologies. These biomarkers will likely be identified through research that integrates conventional immunological approaches along with high-throughput genomic and proteomic screening and the host immune response of individual patients that relates to individual tumor biology and immune drugs' mechanism of action.Checkpoint inhibitor therapy (CIT) is by now an accepted modality of cancer treatment. However, immune resistance is common, and most patients do not benefit from the treatment. The reasons for resistance are diverse, and approaches to circumvent it need to consider genetic, biologic, and environmental factors that affect anticancer immune response. Here, we propose to systematically address fundamental concepts based on the premise that malignant cells orchestrate their surroundings by interacting with innate and adaptive immune sensors. This principle applies to most cancers and governs their evolution in the immune-competent host. Understanding the basic requirement(s) for this evolutionary process will guide biomarker discovery and validation and ultimately guide to effective therapeutic choices. This volume will also discuss novel biomarker approaches aimed at informing an effective assay development from a mechanistic point of view, as well as the clinical implementation (i.e., patient enrichment) for immune therapies.},
	language = {eng},
	journal = {Methods in Molecular Biology (Clifton, N.J.)},
	author = {Cesano, Alessandra and Marincola, Francesco M. and Thurin, Magdalena},
	year = {2020},
	pmid = {31502145},
	keywords = {Cancer immune resistance, Checkpoint inhibitors, Predictive biomarkers},
	pages = {3--21}
}

@article{wosinska_potential_2019,
	title = {The {Potential} {Impact} of {Probiotics} on the {Gut} {Microbiome} of {Athletes}},
	volume = {11},
	issn = {2072-6643},
	doi = {10.3390/nu11102270},
	abstract = {There is accumulating evidence that physical fitness influences the gut microbiome and as a result, promotes health. Indeed, exercise-induced alterations in the gut microbiome can influence health parameters crucial to athletic performance, specifically, immune function, lower susceptibility to infection, inflammatory response and tissue repair. Consequently, maintenance of a healthy gut microbiome is essential for an athlete's health, training and performance. This review explores the effect of exercise on the microbiome while also investigating the effect of probiotics on various potential consequences associated with over-training in athletes, as well as their associated health benefits.},
	language = {eng},
	number = {10},
	journal = {Nutrients},
	author = {Wosinska, Laura and Cotter, Paul D. and O'Sullivan, Orla and Guinane, Caitriona},
	month = sep,
	year = {2019},
	pmid = {31546638},
	keywords = {athletes, exercise, fitness, microbiome, overtraining, probiotic}
}

@article{bund_atypical_2019,
	title = {Atypical {Parkinson} {Syndrome} {Hiding} a {Meningioma}},
	issn = {1536-0229},
	doi = {10.1097/RLU.0000000000002767},
	abstract = {A 59-year-old man had developed within a few months walking disorders and rigidity of the left upper limb. I-FP-CIT SPECT/CT was performed in response to the suspicion of atypical parkinsonian syndrome. It showed an anomaly in presynaptic dopaminergic transmission on the right striatum and a voluminous expansive process on CT. MRI revealed an atypical meningioma. The patient had surgery for tumor removal. Later I-FP-CIT SPECT/CT showed normalization of presynaptic dopaminergic transmission on the right striatum.},
	language = {eng},
	journal = {Clinical Nuclear Medicine},
	author = {Bund, Caroline and Ouvrard, Eric and Renaud, Mathilde and Tranchant, Christine and Namer, Izzie-Jacques},
	month = sep,
	year = {2019},
	pmid = {31524680}
}

@article{klein_selle_hide_2019,
	title = {Hide or {Seek}? {Physiological} {Responses} {Reflect} {Both} the {Decision} and the {Attempt} to {Conceal} {Information}},
	issn = {1467-9280},
	doi = {10.1177/0956797619864598},
	abstract = {The process of information concealment is more relevant than ever in this day and age. Using a modified concealed-information test (CIT), we aimed to unmask this process by investigating both the decision and the attempt to conceal information in 38 students. The attempt to conceal (vs. reveal) information induced a differential physiological response pattern within subjects-whereas skin conductance increased in both conditions, respiration and heart rate were suppressed only in the conceal condition-confirming the idea that these measures reflect different underlying mechanisms. The decision to conceal (vs. reveal) information induced enhanced anticipatory skin conductance responses. To our knowledge, this is the first study that observed such anticipatory responses in an information-concealment paradigm. Together, these findings imply that our physiological responses reflect, to some degree, both the decision and the attempt to conceal information. In addition to strengthening CIT theory, this knowledge sheds novel light on anticipatory responding in decision making.},
	language = {eng},
	journal = {Psychological Science},
	author = {Klein Selle, Nathalie and Agari, Naama and Ben-Shakhar, Gershon},
	month = sep,
	year = {2019},
	pmid = {31491366},
	keywords = {anticipatory responding, arousal inhibition, autonomic responses, concealed-information test, open data, open materials, orienting response, preregistered},
	pages = {956797619864598}
}

@article{sarkar_nitrogen_2019,
	title = {Nitrogen deprivation elicits dimorphism, capsule biosynthesis and autophagy in {Papiliotrema} laurentii strain {RY}1},
	volume = {124},
	issn = {1878-4291},
	doi = {10.1016/j.micron.2019.102708},
	abstract = {Stress response due to the lack of essential nutrient(s) for an organism has been a focal point of several scientific investigations. The present study investigates the cellular adaptations behind the ability of Papiliotrema laurentii strain RY1 to perpetuate without added nitrogen and propagate robustly in growth- limiting amount of nitrogen. We executed phenotypic (using scanning electron microscopy, differential interference contrast microscopy and transmission electron microscopy), microbiological and computational analyses to show multiple responses of dimorphism, capsule formation and autophagy as a survival strategy by the yeast upon nitrogen starvation. The roles of phosphomannose isomerase, phosphomannomutase and several autophagy-related transcripts aiding in such a response have been discussed.},
	language = {eng},
	journal = {Micron (Oxford, England: 1993)},
	author = {Sarkar, Soumyadev and Mukherjee, Avishek and Das, Subhadeep and Ghosh, Bidisha and Chaudhuri, Shouvik and Bhattacharya, Debanjana and Sarbajna, Arpita and Gachhui, Ratan},
	month = sep,
	year = {2019},
	pmid = {31265985},
	keywords = {Autophagy, Capsule, Dimorphism, Nitrogen deprivation, Papiliotrema laurentii strain RY1},
	pages = {102708}
}

@article{sauerland_testing_2019,
	title = {Testing a potential alternative to traditional identification procedures: {Reaction} time-based concealed information test does not work for lineups with cooperative witnesses},
	volume = {83},
	issn = {1430-2772},
	doi = {10.1007/s00426-017-0948-5},
	abstract = {Direct eyewitness identification is widely used, but prone to error. We tested the validity of indirect eyewitness identification decisions using the reaction time-based concealed information test (CIT) for assessing cooperative eyewitnesses' face memory as an alternative to traditional lineup procedures. In a series of five experiments, a total of 401 mock eyewitnesses watched one of 11 different stimulus events that depicted a breach of law. Eyewitness identifications in the CIT were derived from longer reaction times as compared to well-matched foil faces not encountered before. Across the five experiments, the weighted mean effect size d was 0.14 (95\% CI 0.08-0.19). The reaction time-based CIT seems unsuited for testing cooperative eyewitnesses' memory for faces. The careful matching of the faces required for a fair lineup or the lack of intent to deceive may have hampered the diagnosticity of the reaction time-based CIT.},
	language = {eng},
	number = {6},
	journal = {Psychological Research},
	author = {Sauerland, Melanie and Wolfs, Andrea C. F. and Crans, Samantha and Verschuere, Bruno},
	month = sep,
	year = {2019},
	pmid = {29181584},
	pmcid = {PMC6647190},
	pages = {1210--1222}
}

@article{konietzko_fluorescent_2019,
	title = {A fluorescent protein-readout for transcriptional activity reveals regulation of {APP} nuclear signaling by phosphorylation sites},
	volume = {400},
	issn = {1437-4315},
	doi = {10.1515/hsz-2019-0125},
	abstract = {Signaling pathways that originate at the plasma membrane, including regulated intramembrane proteolysis (RIP), enable extracellular cues to control transcription. We modified the yeast Gal4 transcription system to study the nuclear translocation of transcriptionally active complexes using the fluorescent protein citrine (Cit) as a reporter. This enabled highly sensitive quantitative analysis of transcription in situ at the single cell level. The Gal4/UAS-Cit transcription assay displayed a sigmoidal response limited by the number of integrated reporter cassettes. We validated the assay by analyzing nuclear translocation of the amyloid precursor protein (APP) intracellular domain (AICD) and confirmed the requirement of Fe65 for nuclear translocation of AICD. In addition to the strong on-off effects on transcriptional activity, the results of this assay establish that phosphorylation modifies nuclear signaling. The Y682F mutation in APP showed the strongest increase in Cit expression, underscoring its role in regulating Fe65 binding. Together, we established a highly sensitive fluorescent protein-based assay that can monitor transcriptional activity at the single cell level and demonstrate that AICD phosphorylation affects Fe65 nuclear activity. This assay also introduces a platform for future single cell-based drug screening methods for nuclear translocation.},
	language = {eng},
	number = {9},
	journal = {Biological Chemistry},
	author = {Konietzko, Uwe and Gersbacher, Manuel T. and Streuli, Jeremy and Krüger, Maik and Thöni, Sarina and Kins, Stefan and Nitsch, Roger M.},
	month = aug,
	year = {2019},
	pmid = {31120852},
	keywords = {amyloid precursor protein, amyloid precursor protein intracellular domain (AICD), Fe65, Gal4/UAS assay, nuclear translocation, regulated intramembrane proteolysis (RIP)},
	pages = {1191--1203}
}

@article{otani_continuous_2019,
	title = {Continuous intrathecal injection therapy of methotrexate is a therapeutic option in primary {CNS} lymphoma},
	issn = {1532-2653},
	doi = {10.1016/j.jocn.2019.08.083},
	abstract = {Primary central nervous system lymphoma (PCNSL) is a rare subtype of non-Hodgkin's lymphoma, and its prognosis is still very poor despite the conventional therapy of high-dose methotrexate (HD-MTX) followed by whole-brain radiation therapy (WBRT). The purpose of the present study was to evaluate the survival benefit of continuous intrathecal injection therapy of methotrexate (CIT-MTX) combined with the conventional therapy. A total of 26 PCNSL patients treated with CIT-MTX were analyzed. Ten mg of methotrexate were continuously injected into the lateral ventricle via a subcutaneous port over 5 days biweekly for 5 cycles. CIT-MTX was performed with WBRT in addition to HD-MTX in 15 cases, and 11 cases with high risk for HD-MTX were treated with CIT-MTX and WBRT. The response rate of all patients was 92.3\%, and median progression-free survival and median overall survival (mOS) were 59.4 months and 93.8 months, respectively. Median OS of patients treated with CIT-MTX in addition to HD-MTX and WBRT was longer than the previously reported mOS with HD-MTX and WBRT (95 vs 33 months). In cases that could not tolerate HD-MTX, mOS of patients treated with CIT-MTX and WBRT was longer than the previously reported mOS with WBRT alone (36.7 vs 18 months). There was no difference in OS between patients with cerebrospinal fluid dissemination and patients without (p = 0.83). Better prognosis in patients treated with CIT-MTX may be derived from stable concentration of methotrexate in the cerebrospinal fluid. CIT-MTX was an effective additional therapeutic option for PCNSL.},
	language = {eng},
	journal = {Journal of Clinical Neuroscience: Official Journal of the Neurosurgical Society of Australasia},
	author = {Otani, Ryohei and Yamada, Ryoji and Kushihara, Yoshihiro and Inazuka, Mayuko and Shinoura, Nobusada},
	month = aug,
	year = {2019},
	pmid = {31466902},
	keywords = {Chemotherapy, Intrathecal, Lymphoma, Methotrexate, Radiation}
}

@article{lv_oxidation_2019,
	title = {Oxidation of {Citalopram} with {Sodium} {Hypochlorite} and {Chlorine} {Dioxide}: {Influencing} {Factors} and {NDMA} {Formation} {Kinetics}},
	volume = {24},
	issn = {1420-3049},
	doi = {10.3390/molecules24173065},
	abstract = {The highly prescribed antidepressant, citalopram, as one of newly emerging pollutants, has been frequently detected in the aquatic environment. Citalopram oxidation was examined during sodium hypochlorite (NaOCl) and chlorine dioxide (ClO2) chlorination processes since conventional wastewater treatment plants cannot remove citalopram effectively. Citalopram has been demonstrated to form N-nitrosodimethylamine (NDMA) during chlorination in our previous study. Further investigation on NDMA formation kinetics was conducted in the present study. Influences of operational variables (disinfectant dose, pH value) and water matrix on citalopram degradation, as well as NDMA generation, were evaluated. The results indicated high reactivity of citalopram with NaOCl and ClO2. NDMA formation included two stages during CIT oxidation, which were linear related with reaction time. NaOCl was more beneficial to remove CIT, but it caused more NDMA formation. Increasing disinfectant dosage promoted citalopram removal and NDMA formation. However, no consistent correlation was found between citalopram removal and pH. Contrary to the situation of citalopram removal, NDMA generation was enhanced when citalopram was present in actual water matrices, especially in secondary effluent. DMA, as an intermediate of citalopram chlorination, contributed to NDMA formation, but not the only way.},
	language = {eng},
	number = {17},
	journal = {Molecules (Basel, Switzerland)},
	author = {Lv, Juan and Wang, Yan and Li, Na},
	month = aug,
	year = {2019},
	pmid = {31450724},
	keywords = {chlorine dioxide, citalopram, influencing factor, kinetics, N-nitrosodimethylamine, oxidation, sodium hypochlorite}
}

@article{halaburda_allogeneic_2019,
	title = {Allogeneic stem cell transplantation in second complete remission for core binding factor acute myeloid leukemia: a study from the {Acute} {Leukemia} {Working} {Party} of the {European} {Society} for {Blood} and {Marrow} {Transplantation}},
	issn = {1592-8721},
	doi = {10.3324/haematol.2019.222810},
	abstract = {Core binding factor acute myeloid leukemia comprises two subtypes with distinct cytogenetic abnormalities of either t(8;21)(q22;q22) or inv(16)(p13q22)/t(16;16)(p13;q22). Since long-term response to chemotherapy in those leukemias is relatively good, allogeneic hematopoietic stem cell transplantation is considered in patients who relapse and achieve second complete remission. To evaluate the outcomes of allogeneic transplantation in this indication, we studied 631 patients in reported to the European Society for Blood and Marrow Transplantation Registry between the years 2000 and 2014. Leukemia-free survival probabilities at 2 and 5 years were 59.1\% and 54.1\%, while overall survival probabilities were 65\% and 58.2\% respectively. The incidence of relapse and risk of non-relapse mortality at the same time-points were 19.8\% and 22.5\% for relapse and 20.9\% and 23.3\% for non-relapse mortality respectively. The most important adverse factors influencing leukemia-free and overall survival were leukemia with t(8;21), presence of 3 or more additional chromosomal abnormalities and Karnofsky performance score {\textless}80. Relapse risk was increased in t(8;21) leukemia and associated with additional cytogenetic abnormalities as well as reduced intensity conditioning. Measurable residual disease in molecular evaluation before transplantation was associated with increased risk of relapse and inferior leukemia-free survival.},
	language = {eng},
	journal = {Haematologica},
	author = {Halaburda, Kazimierz and Labopin, Myriam and Mailhol, Audrey and Socié, Gerard and Craddock, Charles and Aljurf, Mahmoud and Beelen, Dietrich and Cornelissen, Jan J. and Bourhis, Jean-Henri and Labussière-Wallet, Hélène and Blaise, Didier and Gedde-Dahl, Tobias and Gilleece, Maria and Yakoub-Agha, Ibrahim and Mufti, Ghulam and Esteve, Jordi and Mohty, Mohamad and Nagler, Arnon},
	month = aug,
	year = {2019},
	pmid = {31439677},
	keywords = {Acute Myeloid Leukemia, Conditioning Regimen, minimal residual disease, Stem Cell Transplantation}
}

@article{mendes_assessing_2019,
	title = {Assessing the toxicity of safer by design {CuO} surface-modifications using terrestrial multispecies assays},
	volume = {678},
	issn = {1879-1026},
	doi = {10.1016/j.scitotenv.2019.04.444},
	abstract = {Safer by design (SBD) modifications of nanomaterials (NMs) have been pursued, aiming to maintain functionality and yet reduce hazard and support sustainable nanotechnology. The present case study involves copper oxide nanomaterials (CuO NMs) used in paint that have been surface modified by a SBD approach to particles coated with citrate (CIT-), ascorbate (ASC-), polyethylenimine (PEI+), and polyvinylpyrrolidone (PVP). We assessed the effect of the 4 different surface modified (CIT, ASC, PVP and PEI) NMs plus the pristine non-coated (PRI NM) and a Cu salt (CuCl2), using the soil multispecies test system (samples at 28-56-84 days). Further, the species were tested individually, and Cu was measured in the test media (soil and soil solution) and organisms. There was a potential relationship with zeta potential, and toxicity of CuO NMs was as follows: -PEI (+28 mV) caused the least impact, -ASC and -CIT (-17 mV, -18 mV) the most, while PVP and PRI (-8 mV, -9 mV) caused an intermediate response. Differences were not explained by the contribution of soluble Cu. Coating interfered with the release of Cu2+ and/or the activation of copper regulators and detoxification mechanisms in the organisms, i.e. time to reach some kind of stability in organisms' uptake was shorter for -ASC and longer for -PVP during prolonged time. Thus, one of the main findings is that NMs hazard assessment requires long term testing to understand predicted effects across materials. Further, the coverage using a multispecies approach offers increased relevance and a more ecosystem qualified response.},
	language = {eng},
	journal = {The Science of the Total Environment},
	author = {Mendes, L. A. and Amorim, M. J. B. and Scott-Fordsmand, J. J.},
	month = aug,
	year = {2019},
	pmid = {31077924},
	keywords = {Animals, Arthropods, Copper, Ecosystem function, Mesocosms, Metal Nanoparticles, Mites, Oligochaeta, Paint, Read-across materials, Surface modification, Toxicity Tests, Zeta potential},
	pages = {457--465}
}

@article{guillem-marti_porous_2019,
	title = {Porous titanium-hydroxyapatite composite coating obtained on titanium by cold gas spray with high bond strength for biomedical applications},
	volume = {180},
	issn = {1873-4367},
	doi = {10.1016/j.colsurfb.2019.04.048},
	abstract = {The lack of bioactivity of titanium (Ti) is one of the main drawbacks for its application in biomedical implants since it can considerable reduce its osseointegration capacities. One strategy to overcome this limitation is the coating of Ti with hydroxyapatite (HA), which presents similar chemical composition than bone. Nonetheless, most of the strategies currently used generate a non-stable coating and may produce the formation of amorphous phases when high temperatures are used. Herein, we proposed to generate a Ti-HA composite coating on Ti surface to improve the stability of the bioactive coating. The coating was produced by cold gas spraying, which uses relatively low temperatures, and compared to a Ti coating. The coating was thoroughly characterized in terms of morphology, roughness, porosity and phase composition. In addition, the coating was mechanically characterized using a tensile loading machine. Finally, biological response was evaluated after seeding SaOS-2 osteoblasts and measuring cell adhesion, proliferation and differentiation. The novel Ti-HA coating presented high porosity and high adhesion and bond strengths. No change in HA phases was observed after coating formation. Moreover, osteoblast-like cells adhered, proliferated and differentiated on Ti-HA coated surfaces suggesting that the novel coating might be a good candidate for biomedical applications.},
	language = {eng},
	journal = {Colloids and Surfaces. B, Biointerfaces},
	author = {Guillem-Marti, Jordi and Cinca, Núria and Punset, Miquel and Cano, Irene García and Gil, Francisco Javier and Guilemany, Jose Maria and Dosta, Sergi},
	month = aug,
	year = {2019},
	pmid = {31055151},
	keywords = {Bioactivity, Cold gas spray, Hydroxyapatite coating, Osteoblast-like cells, Titanium},
	pages = {245--253}
}

@article{ferrini_exogenous_2019,
	title = {Exogenous l-{ARGININE} does not stimulate production {OF} {NO} or {cGMP} within the rat corporal smooth muscle cells in culture},
	volume = {89},
	issn = {1089-8611},
	doi = {10.1016/j.niox.2019.05.004},
	abstract = {BACKGROUND AND AIM: Nitric oxide (NO) is the intracellular chemical responsible for initiating a penile erection. Despite conflicting clinical data, it continues to be publicized and promoted that orally administered l-arginine, the putative substrate for NO, enhances the erectile response presumably by stimulating NO production by the corporal tissues resulting in an increase in cGMP production. To shed light on this issue, an in vitro study was conducted to explore the effect of direct exogenous administration of l-arginine as well as its precursor and metabolite, l-citrulline, on the NO-cGMP pathway within the cavernosal smooth muscle (CSM) cell.
MATERIALS AND METHODS: CSM cells obtained from 8 to 10 week old Sprague-Dawley rats were grown in Dulbecco media with 20\% fetal calf serum and then incubated with or without l-arginine (L-ARG) or l-citrulline (L-CIT) in a time course and dose-response manner. Sildenafil (0.4 mM), IBMX (1 mM), l-NAME (3 μM), ODQ (5 μM) and Deta Nonoate (10 μM) were used as either inhibitors or stimulators of the NO-cGMP pathway. mRNA and protein were extracted and used for the determination of the phosphodiesterase 5 (PDE5). PDE5 activity was determined by luminometry. cGMP content was determined by ELISA. Nitrite formation, an indicator of NO production, was measured in the cell culture media by a colorimetric assay. The cationic (CAT-1) and neutral (SNAT-1) amino acid transporters for L-ARG and L-CIT, respectively, were determined by Western blot.
RESULTS: When compared to untreated CSM cells, incubation with 0.25-4.0 mM of L-ARG or 0.3-4.8 mM of L-CIT anywhere between 3 and 24 h did not result in any additional nitrite or cGMP production. The addition of l-NAME, IBMX or ODQ to these L-ARG and L-CIT treated cells did not alter these results. L-CIT but not L-ARG increased PDE5 mRNA and protein content as well as the activity of the PDE5 enzyme. Both CAT-1 and SNAT-1 were expressed in the CSM cells.
CONCLUSIONS: This in vitro study demonstrates that exogenous administration of L-ARG or L-CIT failed to stimulate production of either NO or cGMP by the corporal CSM cells. A re-evaluation of the presumptive role of the exogenous administration of L-ARG in improving the synthesis of NO at least at the level of the CSM cells appears warranted.},
	language = {eng},
	journal = {Nitric Oxide: Biology and Chemistry},
	author = {Ferrini, Monica G. and Abraham, Andrea and Nguyen, Sabine and Luna, Robert and Flores, Manuel and Artaza, Jorge N. and Graciano, Leslie and Rajfer, Jacob},
	month = aug,
	year = {2019},
	pmid = {31075315},
	keywords = {cGMP, L-arginine, l-citrulline, PDE 5, Rat cavernosal smooth muscle cells},
	pages = {64--70}
}

@article{honkanen_bupropion_2019,
	title = {Bupropion {Causes} {Misdiagnosis} in {Brain} {Dopamine} {Transporter} {Imaging} for {Parkinsonism}},
	issn = {1537-162X},
	doi = {10.1097/WNF.0000000000000359},
	abstract = {OBJECTIVE: The objective of this study was to report long-lasting effects of bupropion on brain dopamine transporter (DAT) in a patient with depression and parkinsonism.
METHODS: The patient was a 52-year old man who had been treated with 150 mg/d of bupropion for depression. The patient developed cognitive problems, bradykinesia, and reduced stride length for which he was scanned with [I]FP-CIT single photon emission computed tomography after the recommended 1-week discontinuation of bupropion. Levodopa treatment trial was initiated without a response. Eleven months later, the patient was scanned for a second time after a 1-month stoppage of bupropion.
RESULTS: The first scan was abnormal with left putamen specific binding ratio of 1.99 (SDs from the reference value mean, -2.40), right putamen of 2.27 (SD, -1.84), left caudate of 2.33 (SD, -2.26), and right caudate of 2.29 (SD, -2.18). The second scan (after 1-month discontinuation) was normal, and specific binding ratios had increased from 5.2\% to 31.7\% in all striatal regions as compared with the first scan. Brain magnetic resonance imaging and [F]fluorodeoxyglucose positron emission tomography imaging were normal, and there was no levodopa response or other features supporting neurodegenerative parkinsonism.
CONCLUSIONS: Bupropion has previously generally been discontinued 1 week prior DAT imaging, which meets the recommended, albeit arbitrary, time interval of 5 plasma clearance half-lives before the scan. One-week discontinuation of bupropion before DAT imaging may be insufficiently short. Our case shows that longer medication washout and rescan may be needed when there is contradiction between the imaging result and clinical outcome in patients with medications affecting DAT binding.},
	language = {eng},
	journal = {Clinical Neuropharmacology},
	author = {Honkanen, Emma A. and Kemppainen, Nina and Noponen, Tommi and Seppänen, Marko and Joutsa, Juho and Kaasinen, Valtteri},
	month = jul,
	year = {2019},
	pmid = {31361666}
}

@article{hayes_vitro_2019,
	title = {In vitro synergistic activity of erythromycin and nisin against clinical {Group} {B} {Streptococcus} isolates},
	issn = {1365-2672},
	doi = {10.1111/jam.14400},
	abstract = {AIMS: This study investigated the potential synergy between erythromycin and nisin against clinical Group B Streptococcus (GBS) strains.
METHODS AND RESULTS: The combination of erythromycin and nisin was examined for synergistic activity using checkerboard and time-kill assays against invasive and colonizing GBS strains. Additionally, the immunological effect of the antibiotic combination was investigated in vitro using human U937 cells and ELISA analysis. Checkerboard assays confirmed an additive effect when the antimicrobials were combined, while time-kill assays demonstrated a synergistic effect when antimicrobials were combined for invasive GBS isolates. Furthermore, a significantly lower TNF-alpha response (P {\textless} 0·05) was observed in U937 cells challenged with GBS when erythromycin and nisin were used in combination.
CONCLUSIONS: The results suggest that erythromycin and nisin can act synergistically to inhibit the growth of GBS.
SIGNIFICANCE AND IMPACT OF THE STUDY: Group B Streptococcus is the leading cause of invasive neonatal disease worldwide and is becoming increasingly more prevalent in adults. Resistance to some conventionally used antibiotics, such as erythromycin and clindamycin, continue to rise among GBS, indicating a need for alternative treatments. This study demonstrates the potential of an erythromycin-nisin combination for treatment of GBS infections and encourages further investigation of this treatment option.},
	language = {eng},
	journal = {Journal of Applied Microbiology},
	author = {Hayes, K. and Cotter, L. and O'Halloran, F.},
	month = jul,
	year = {2019},
	pmid = {31342602},
	keywords = {antibiotic resistance, bacteriocin, erythromycin, Group B Streptococcus, nisin, synergy testing}
}

@article{kempin_pentostatin_2019,
	title = {Pentostatin, {Cyclophosphamide}, and {Rituximab} {Followed} by {Alemtuzumab} for {Relapsed} or {Refractory} {Chronic} {Lymphocytic} {Leukemia}: {A} {Phase} 2 {Trial} of the {ECOG}-{Acrin} {Cancer} {Research} {Group} ({E}2903)},
	issn = {1421-9662},
	doi = {10.1159/000500164},
	abstract = {Patients with relapsed/refractory (R/R) chronic lymphocytic leukemia (CLL) may benefit from salvage chemoimmunotherapy (CIT). To explore further the use of CIT in the pre-novel agent era, ECOG-ACRIN undertook a phase 2 trial (E2903) for R/R CLL utilizing pentostatin, cyclophosphamide, and rituximab (PCR) followed by a consolidation course of alemtuzumab. This trial enrolled 102 patients with a median age of 64 years. Treatment consisted of 6 cycles of PCR followed by alemtuzumab for either 4 or 18 weeks depending on the initial response to PCR. The overall response after PCR (complete remission, CR, nodular partial remission, nPR, and partial remission, PR) was 55\%. Major responses (CR or nPR) were achieved in 6\%. The median overall survival (OS) and the median progression-free survival were 28 and 12 months, respectively. The most serious nonlethal adverse events were myelosuppression, febrile neutropenia, fatigue, nausea, and hyponatremia. PCR is an effective and well-tolerated nucleoside-based regimen for heavily pretreated CLL patients with R/R disease. The addition of alemtuzumab to CLL patients with a minor response (PR) or stable disease did not result in a significant number of higher responses (CR or nPR) nor an improvement in OS.},
	language = {eng},
	journal = {Acta Haematologica},
	author = {Kempin, Sanford and Sun, Zhuoxin and Kay, Neil E. and Paietta, Elisabeth M. and Mazza, Joseph J. and Ketterling, Rhett P. and Frankfurt, Olga and Claxton, David F. and Saltzman, Joel N. and Srkalovic, Gordan and Callander, Natalie S. and Gross, Gerald and Tallman, Martin S.},
	month = jul,
	year = {2019},
	pmid = {31336367},
	keywords = {Cyclophosphamide, Alemtuzumab, Chemoimmunotherapy, Chronic lymphocytic leukemia, Pentostatin, Refractory disease, Relapse, Rituximab},
	pages = {1--9}
}

@article{collden_benneck_registered_2019,
	title = {Registered nurses' experiences of near misses in ambulance care - {A} critical incident technique study},
	issn = {1878-013X},
	doi = {10.1016/j.ienj.2019.05.002},
	abstract = {BACKGROUND: In hospitals, potentially harmful near misses occur daily exposing patients to adverse events and safety risks. The same applies to ambulance care, but it is unclear what the risks are and why near misses arise.
AIM: To explore registered nurses' experiences and behaviours associated with near misses where patient safety in the ambulance service was jeopardized.
METHODS: Based on critical incident technique, a retrospective and descriptive design with individual qualitative interviews was used. Ten men and five women from the Swedish ambulance service participated.
RESULTS: Seventy-three critical incidents of near misses constituted four main areas: Drug management; Human-technology interactions; Assessment and care and Patient protection actions. Incidents were found in drug management with incorrect drug mixing and dosage. In human-technology interactions, near misses were found in handling of electrocardiography, mechanical chest compression devices and other equipment. Misjudgement and delayed treatment were found in patient assessments and care measures while patient protection actions failed in transport safety, hygiene and local area knowledge.
CONCLUSIONS: Experiencing near misses led to stress, guilt and shame. The typical behaviour in response to near misses was to immediately correct the action. Occasionally, however, the near miss was not discovered until later without causing any harm.},
	language = {eng},
	journal = {International Emergency Nursing},
	author = {Colldén Benneck, Jessica and Bremer, Anders},
	month = jul,
	year = {2019},
	pmid = {31331835},
	keywords = {Ambulance care, Critical incident technique, Emergency medical services, Near misses, Nurses, Patient safety},
	pages = {100776}
}

@article{bourguignon_identification_2019,
	title = {Identification of proteins induced by polycyclic aromatic hydrocarbon and proposal of the phenanthrene catabolic pathway in {Amycolatopsis} tucumanensis {DSM} 45259},
	volume = {175},
	issn = {1090-2414},
	doi = {10.1016/j.ecoenv.2019.02.071},
	abstract = {In the present study the polycyclic aromatic hydrocarbon removal and metabolic adaptation of Amycolatopsis tucumanensis DSM 45259 were investigated. Analysis of one-dimensional gel electrophoresis of crude cell extracts revealed differential synthesis of proteins which were identified by MALDI-TOF. To elucidate the phenanthrene metabolic pathway in A. tucumanensis DSM45259, two-dimensional electrophoresis and detection of phenanthrene degradation intermediates by GS-MS were performed. The presence of aromatic substrates resulted in changes in the abundance of proteins involved in the metabolism of aromatic compounds, oxidative stress response, energy production and protein synthesis. The obtained results allowed us to clarify the phenanthrene catabolic pathway, by confirming the roles of several proteins involved in the degradation process and comprehensive adaptation. This may clear the way for more efficient engineering of bacteria in the direction of more effective bioremediation applications.},
	language = {eng},
	journal = {Ecotoxicology and Environmental Safety},
	author = {Bourguignon, Natalia and Irazusta, Verónica and Isaac, Paula and Estévez, Cristina and Maizel, Daniela and Ferrero, Marcela A.},
	month = jul,
	year = {2019},
	pmid = {30878660},
	keywords = {Actinomycetales, Amycolatopsis, Bacterial Proteins, Biodegradation, Biodegradation, Environmental, Environmental Pollutants, Metabolic Networks and Pathways, Metabolites, Phenanthrene metabolic pathway, Phenanthrenes, Polycyclic Aromatic Hydrocarbons, Proteomics},
	pages = {19--28}
}

@article{ryu_distinct_2019,
	title = {Distinct clinical features of predominant pre-synaptic and trans-synaptic nigrostriatal dysfunction in multiple system atrophy},
	volume = {402},
	issn = {1878-5883},
	doi = {10.1016/j.jns.2019.05.017},
	abstract = {BACKGROUND: The severity of parkinsonism and response to levodopa vary in patients with multiple system atrophy (MSA) because of the heterogeneity of nigrostriatal neuropathology.
OBJECTIVE: To investigate the difference in clinical features between MSA patients with predominantly pre-synaptic nigrostriatal dysfunction and those with trans-synaptic nigrostriatal dysfunction.
METHODS: We retrospectively analyzed clinical data of 61 patients with MSA who underwent both [18F]FP-CIT-PET and [18F]FDG-PET within 3 months of clinical evaluation, and who had ≤3 years of disease duration. Tracer uptake of the striatum on [18F]FP-CIT-PET and glucose metabolism of the striatum on [18F]FDG-PET were analyzed using eight striatal subregional volumes-of-interest templates. The patients were classified into two subgroups according to the predominant pre-synaptic tracer uptake loss of the posterior putamen on [18F]FP-CIT-PET (MSA-SNpc, n = 21) and trans-synaptic dopaminergic dysfunction reflected by both [18F]FP-CIT-PET and [18F]FDG-PET (MSA-STR, n = 40).
RESULTS: Parkinsonian features were significantly more severe in the MSA-STR group than in the MSA-SNpc group (P = .005) and cerebellar ataxia was significantly more severe in the MSA-SNpc group (P = .036). The cerebellar type of MSA was significantly more common in the MSA-SNpc group (P = .001). There was no difference in age at onset, disease duration at the time of study, or Mini-Mental Status Examination scores between the groups.
CONCLUSIONS: Patients with MSA showed distinct clinical features depending on whether the pattern of nigrostriatal dysfunction was predominantly pre-synaptic or trans-synaptic.},
	language = {eng},
	journal = {Journal of the Neurological Sciences},
	author = {Ryu, Ho-Sung and Oh, Minyoung and Oh, Jungsu S. and Moon, Hyojeong and Park, Kye Won and Lee, Chaewon and You, Sooyeoun and Kim, Mi-Jung and Kim, Young Jin and Kim, Juyeon and Kim, Kiju and Kim, Jae Seung and Chung, Sun Ju},
	month = jul,
	year = {2019},
	pmid = {31128455},
	keywords = {Cerebellar ataxia, Multiple system atrophy, Nigrostriatal integrity, Orthostatic hypotension, Parkinsonism},
	pages = {100--106}
}

@article{bitoun_valine_2019,
	title = {Valine 11 and phenylalanine 13 have a greater impact on the {T}-cell response to citrullinated peptides than the 70-74 shared epitope of the {DRB}1 molecule in macaques},
	volume = {78},
	issn = {1468-2060},
	doi = {10.1136/annrheumdis-2019-215114},
	abstract = {OBJECTIVES: Various rheumatoid arthritis (RA) HLA-DRB-1 risk haplotypes have been regrouped under the shared epitope (SE) in position 70-74. The presence of Valine in position 11 (Val11) and phenylalanine in position 13 (Phe13) are also associated with RA, but it is impossible to differentiate their role compared with the SE since they are in strong linkage disequilibrium (LD) in humans. Similar to humans, certain macaques express the SE (H6). We analysed the effect of various DRB1 haplotypes on T-cell response to citrullinated peptides (Cit-P) in macaques.
METHODS: Six H6 and six non-H6 macaques were immunized with four Cit-P. T-cell response was assessed using Interferon γ enzyme-linked immunospot.
RESULTS: Animals developed a specific anti-Cit-P T-cell response. Surprisingly, H6 animals had a significantly lower T-cell response than non-H6. In macaques, the 70-74 SE and the Val11 are on separate haplotypes. Presence of Val11 was strongly associated with the anti-Cit-P T-cell response, whatever the 70-74 sequence was. This response was amplified in case of presence of Phe13.
CONCLUSION: The absence of LD between Val11 and SE in macaques allowed us to demonstrate that the most important HLA positions to induce a T-cell response against Cit-P were Val11 and Phe13 and not the 70-74 SE.},
	language = {eng},
	number = {7},
	journal = {Annals of the Rheumatic Diseases},
	author = {Bitoun, Samuel and Roques, Pierre and Maillere, Bernard and Le Grand, Roger and Mariette, Xavier},
	month = jul,
	year = {2019},
	pmid = {31023654},
	keywords = {gene polymorphism, rheumatoid arthritis, t cell},
	pages = {917--921}
}

@article{strassle_cit_2019,
	title = {{CIT} in small municipalities: {Officer}-level outcomes},
	volume = {37},
	issn = {1099-0798},
	doi = {10.1002/bsl.2395},
	abstract = {Research on the Crisis Intervention Team (CIT) as a method to deal with mental illness in policing encounters has primarily focused on officers from large urban areas. The current study examined officer-level outcomes in a non-urban geographical setting using a pre/post-CIT training design. The sample included 46 police officers from seven departments that would be considered rural and 13 that would be classified as suburban. Officers completed scales to gauge change in mental illness attitudes at the beginning and end of their one-week CIT training. CIT training resulted in reductions in stigmatic attitudes with seven large effect sizes (ranging from η2  = .24 to .59) across the two measures. The findings from this research are a direct response to the call for greater diversity in the size of police settings in the CIT literature and serve to expand the empirical base for CIT in relation to officer-level outcomes.},
	language = {eng},
	number = {4},
	journal = {Behavioral Sciences \& the Law},
	author = {Strassle, Carla G.},
	month = jul,
	year = {2019},
	pmid = {30746747},
	keywords = {Humans, Attitude, Mental Disorders, Police, Cities, Crisis Intervention},
	pages = {342--352}
}

@article{hsu_effect_2019,
	title = {The effect of mental countermeasures on neuroimaging-based concealed information tests},
	volume = {40},
	issn = {1097-0193},
	doi = {10.1002/hbm.24567},
	abstract = {During the last decade and a half, functional magnetic resonance imaging (fMRI) has been used to determine whether it is possible to detect concealed knowledge by examining brain activation patterns, with mixed results. Concealed information tests rely on the logic that a familiar item (probe) elicits a stronger response than unfamiliar, but otherwise comparable items (irrelevants). Previous work has shown that physical countermeasures can artificially modulate neural responses in concealed information tests, decreasing the accuracy of these methods. However, the question remains as to whether purely mental countermeasures, which are much more difficult to detect than physical ones, can also be effective. An fMRI study was conducted to address this question by assessing the effect of attentional countermeasures on the accuracy of the classification between knowledge and no-knowledge cases using both univariate and multivariate analyses. Results replicate previous work and show reliable group activation differences between the probe and the irrelevants in fronto-parietal networks. Critically, classification accuracy was generally reduced by the mental countermeasures, but only significantly so with region of interest analyses (both univariate and multivariate). For whole-brain analyses, classification accuracy was relatively low, but it was not significantly reduced by the countermeasures. These results indicate that mental countermeasure need to be addressed before these paradigms can be used in applied settings and that methods to defeat countermeasures, or at least to detect their use, need to be developed. HIGHLIGHTS: FMRI-based concealed information tests are vulnerable to mental countermeasures Measures based on regions of interest are affected by mental countermeasures Whole-brain analyses may be more robust than region of interest ones Methods to detect mental countermeasure use are needed for forensic applications.},
	language = {eng},
	number = {10},
	journal = {Human Brain Mapping},
	author = {Hsu, Chun-Wei and Begliomini, Chiara and Dall'Acqua, Tommaso and Ganis, Giorgio},
	month = jul,
	year = {2019},
	pmid = {30864277},
	keywords = {concealed knowledge, countermeasures, memory detection, neuroimaging},
	pages = {2899--2916}
}

@article{chakraborty_campk9_2019,
	title = {{CaMPK}9 increases the stability of {CaWRKY}40 transcription factor which triggers defense response in chickpea upon {Fusarium} oxysporum f. sp. ciceri {Race}1 infection},
	volume = {100},
	issn = {1573-5028},
	doi = {10.1007/s11103-019-00868-0},
	abstract = {KEY MESSAGE: Physical interaction and phosphorylation by CaMPK9 protects the degradation of CaWRKY40 that induces resistance response in chickpea to Fusarium wilt disease by modulating the transcription of defense responsive genes. WRKY transcription factors (TFs) are the global regulators of plant defense signaling that modulate immune responses in host plants by regulating transcription of downstream target genes upon challenged by pathogens. However, very little is known about immune responsive role of Cicer arietinum L. (Ca) WRKY TFs particularly. Using two contrasting chickpea genotypes with respect to resistance against Fusarium oxysporum f. sp. ciceri Race1 (Foc1), we demonstrate transcript accumulation of different CaWRKYs under multiple stresses and establish that CaWRKY40 triggers defense. CaWRKY40 overexpressing chickpea mounts resistance to Foc1 by positively modulating the defense related gene expression. EMSA, ChIP assay and real-time PCR analyses suggest CaWRKY40 binds at the promoters and positively regulates transcription of CaDefensin and CaWRKY33. Further studies revealed that mitogen Activated Protein Kinase9 (CaMPK9) phosphorylates CaWRKY40 by directly interacting with its two canonical serine residues. Interestingly, CaMPK9 is unable to interact with CaWRKY40 when the relevant two serine residues were replaced by alanine. Overexpression of serine mutated WRKY40 isoform in chickpea fails to provide resistance against Foc1. Mutated WRKY40Ser.224/225 to AA overexpressing chickpea resumes its ability to confer resistance against Foc1 after application of 26S proteasomal inhibitor MG132, suggests that phosphorylation is essential to protect CaWRKY40 from proteasomal degradation. CaMPK9 silencing also led to susceptibility in chickpea to Foc1. Altogether, our results elucidate positive regulatory roles of CaMPK9 and CaWRKY40 in modulating defense response in chickpea upon Foc1 infection.},
	language = {eng},
	number = {4-5},
	journal = {Plant Molecular Biology},
	author = {Chakraborty, Joydeep and Ghosh, Prithwi and Sen, Senjuti and Nandi, Ashis Kumar and Das, Sampa},
	month = jul,
	year = {2019},
	pmid = {30953279},
	keywords = {Stress, Physiological, Chickpea, Cicer, Fusarium, Fusarium oxysporum, Mitogen-Activated Protein Kinase 9, MPK9, Phosphorylation, Plant Proteins, Proteasomal degradation, RNA, Messenger, Transcription Factors, Transcriptional regulation, WRKY40},
	pages = {411--431}
}

@article{todisco_pisa_2019,
	title = {Pisa syndrome in {Idiopathic} {Normal} {Pressure} {Hydrocephalus}},
	issn = {1873-5126},
	doi = {10.1016/j.parkreldis.2019.06.024},
	abstract = {INTRODUCTION: Idiopathic Normal Pressure Hydrocephalus (iNPH) is a complex syndrome of ventriculomegaly that can include parkinsonian-like features besides the classical triad of cognitive decline, urinary incontinence, and gait/balance disturbances. Pisa syndrome (PS) is a postural abnormality often associated with parkinsonism and defined as lateral trunk flexion greater than 10° while standing that resolves in the supine position. We reported a case series of classical "fixed" PS and one case of "Metronome" recurrent side-alternating PS in iNPH, displaying opposite electromyographic patterns of paraspinal muscles.
METHODS: Eighty-five iNPH patients were followed longitudinally for at least one year through scheduled clinical and neuropsychological visits.
RESULTS: Five (5.9\%) subjects revealed PS. None of them had nigrostriatal dopaminergic involvement detected by [123I]FP-CIT SPECT. Among these patients, four had "fixed" PS, whereas one showed a recurrent side-alternating PS which repeatedly improved after ventriculo-peritoneal shunt and following adjustments of the valve-opening pressure of the shunt system.
DISCUSSION: This is the first case series of PS in iNPH and the first report of "Metronome" PS in iNPH. The prompt response of the abnormal trunk postures through cerebrospinal fluid (CSF) shunt surgery suggests a causative role of an altered CSF dynamics. PS and gait disorders in iNPH could be explained by a direct involvement of cortico-subcortical pathways and subsequent secondary brainstem involvement, with also a possible direct functional damage of the basal ganglia at the postsynaptic level, due to enlargement of the ventricular system and impaired CSF dynamics. The early detection of these cases supports a proper surgical management.},
	language = {eng},
	journal = {Parkinsonism \& Related Disorders},
	author = {Todisco, Massimiliano and Pozzi, Nicolò Gabriele and Zangaglia, Roberta and Minafra, Brigida and Servello, Domenico and Ceravolo, Roberto and Alfonsi, Enrico and Fasano, Alfonso and Pacchetti, Claudio},
	month = jun,
	year = {2019},
	pmid = {31300263},
	keywords = {Parkinsonism, Cerebrospinal fluid shunt, Idiopathic Normal Pressure Hydrocephalus, Pisa syndrome}
}

@article{mondal_multifunctional_2019,
	title = {Multifunctional transcriptional coactivator {PC}4 is a global co-regulator of p53-dependent stress response and gene regulation},
	issn = {1756-2651},
	doi = {10.1093/jb/mvz050},
	abstract = {Human Positive coactivator 4 (PC4), a multifunctional chromatin-associated protein, is known to directly interact with p53 and modulate expressions of a few p53-dependent genes. However, the role of PC4 in p53's myriad of other regulatory functions is not known. The p53-PC4 interaction was selectively perturbed by a small peptide which led to abrogation of genotoxic stress-induced up-regulation of many p53-dependent genes and reduction of apoptosis in A549 cells. Over-expression of a PC4 point mutant, incapable of binding p53, recapitulated many of the effects of the peptide. Global gene expression profiling in A549 cells, upon peptide treatment, revealed PC4's involvement in the regulation of many p53-dependent pathways, including the Hippo pathway. Introduction of the peptide in neuronal cells significantly reduced its amyloid-β-induced death. Thus, PC4 emerges as a global co-regulator of p53 and a therapeutic target against pathogeneses where the p53-dependent cell death process plays a crucial role.},
	language = {eng},
	journal = {Journal of Biochemistry},
	author = {Mondal, Priya and Saleem, Suraiya and Sikder, Sweta and Kundu, Tapas K. and Biswas, Subhas Chandra and Roy, Siddhartha},
	month = jun,
	year = {2019},
	pmid = {31236588},
	keywords = {cell death, gene regulation, neuron, p53, PC4}
}

@article{wang_investigating_2019,
	title = {Investigating proteome and transcriptome response of {Cryptococcus} podzolicus {Y}3 to citrinin and the mechanisms involved in its degradation},
	volume = {283},
	issn = {1873-7072},
	doi = {10.1016/j.foodchem.2019.01.052},
	abstract = {Citrinin (CIT) contamination has been reported in agricultural foods and is known to be nephrotoxic to human and animals. In the present study, the proteomes and transcriptomes of C. podzolicus Y3 treated with or without 10 μg/mL CIT were compared by two-dimensional electrophoresis (2-DE) and RNA sequencing, respectively. The proteomics results showed that there were 23 differentially expressed proteins (DEPs), 8 DEPs were up-regulated and 15 DEPs were significantly down-regulated. Transcriptomic analysis showed that 1208 genes were differentially expressed, 551 (43.05\%) DEGs were up regulated and 657 (56.95\%) were down-regulated. These results showed that the CIT treatment caused DNA damage, oxidative stress and cell apoptosis in C. podzolicus Y3. CIT treatment also activated the defense response (DNA repair and drug resistance biological process, antioxidative activity and TCA cycle) as well as drug metabolism (synthesize the CIT-degrading enzymes) in yeast cells to respond to CIT stress and degrade CIT.},
	language = {eng},
	journal = {Food Chemistry},
	author = {Wang, Kaili and Lin, Zhen and Zhang, Hongyin and Zhang, Xiaoyun and Zheng, Xiangfeng and Zhao, Lina and Yang, Qiya and Ahima, Joseph and Boateng, Nana Adwoa Serwah},
	month = jun,
	year = {2019},
	pmid = {30722882},
	keywords = {Proteomics, Anti-Bacterial Agents, Citrinin, Citrinin (PubChem CID: 54680783), Cryptococcus, Cryptococcus podzolicus, Defense response, Degradation mechanism, Dithiothreitol (PubChem CID: 446094), DNA Damage, Down-Regulation, EDTA (PubChem CID: 6049), Electrophoresis, Gel, Two-Dimensional, Glycerol (PubChem CID: 753), Iodoacetamide (PubChem CID: 3727), Oxidative Stress, PMSF (PubChem CID: 4784), Proteome, RNA, Fungal, Sequence Analysis, RNA, Thiourea (PubChem CID: 2723790), Transcriptome, Trichloroacetic acid (PubChem CID: 6421), Tris-HCL (PubChem CID: 93573), Up-Regulation, Urea (PubChem CID: 1176)},
	pages = {345--352}
}

@article{job_preferential_2019,
	title = {Preferential {Response} of {Basal}-{Like} {Head} and {Neck} {Squamous} {Cell} {Carcinoma} {Cell} {Lines} to {EGFR}-{Targeted} {Therapy} {Depending} on {EREG}-{Driven} {Oncogenic} {Addiction}},
	volume = {11},
	issn = {2072-6694},
	doi = {10.3390/cancers11060795},
	abstract = {The management of locally advanced head and neck squamous cell carcinoma (HNSCC) with Cetuximab, a monoclonal antibody targeting the epidermal growth factor receptor (EGFR), achieves only moderate response rates, and clinical trials that evaluated EGFR-blockade with tyrosine kinase inhibitors (TKI) yielded disappointing results. Inter-tumor heterogeneity may hinder the therapeutic efficiency of anti-EGFR treatments. HNSCC heterogeneity was addressed in several studies, which all converged towards the definition of molecular subgroups. They include the basal subgroup, defined by the deregulated expression of factors involved in the EGFR signaling pathway, including the epiregulin EGFR ligand encoded by the EREG gene. These observations indicate that basal tumors could be more sensitive to anti-EGFR treatments. To test this hypothesis, we performed a screen of a representative collection of basal versus non-basal HNSCC cell lines for their sensitivity to several anti-EGFR drugs (Cetuximab, Afatinib, and Gefitinib), tested as monotherapy or in combination with drugs that target closely-linked pathways [Mitogen-activated protein kinase kinase/ extracellular signal-regulated kinases (MEK), mammalian Target of Rapamycine (mTOR) or Human Epidermal growth factor Receptor 2 (HER2)]. Basal-like cell lines were found to be more sensitive to EGFR blockade alone or in combination with treatments that target MEK, mTOR, or HER2. Strikingly, the basal-like status was found to be a better predictor of cell response to EGFR blockade than clinically relevant mutations [e.g., cyclin-dependent kinase Inhibitor 2A (CDKN2A)]. Interestingly, we show that EGFR blockade inhibits EREG expression, and that EREG knock-down decreases basal cell clonogenic survival, suggesting that EREG expression could be a predictive functional marker of sensitivity to EGFR blockade in basal-like HNSCC.},
	language = {eng},
	number = {6},
	journal = {Cancers},
	author = {Job, Sylvie and Reyniès, Aurélien de and Heller, Betty and Weiss, Amélie and Guérin, Eric and Macabre, Christine and Ledrappier, Sonia and Bour, Cyril and Wasylyk, Christine and Etienne-Selloum, Nelly and Brino, Laurent and Gaiddon, Christian and Wasylyk, Bohdan and Jung, Alain C.},
	month = jun,
	year = {2019},
	pmid = {31181806},
	pmcid = {PMC6627901},
	keywords = {cancer subgroups, drug sensitivity, EGFR, EREG, head and neck squamous cell carcinoma, treatment combinations}
}

@article{orellano_chitosan_2019,
	title = {Chitosan nanoparticles enhance the antibacterial activity of the native polymer against bovine mastitis pathogens},
	volume = {213},
	issn = {1879-1344},
	doi = {10.1016/j.carbpol.2019.02.016},
	abstract = {Staphylococcus is the most commonly isolated genus from animals with intramammary infections, and mastitis is the most prevalent disease that affects dairy cows in many countries. These pathogens can live in biofilms, a self-produced matrix, which allow them evade the innate immune system and the antibiotic therapy, thereby producing persistent infections. The aim of this study was to explore the antimicrobial potential of chitosan nanoparticles (Ch-NPs) obtained by the reverse micellar method. We found that the nanoformulation developed presents antimicrobial activity against mastitis pathogens in a dose-dependent manner. Moreover, different experiments corroborated that the antimicrobial effectiveness of Ch-NP was greater than that shown by the native polymer used in the preparation of these nanocomposites. Ch-NPs caused membrane damage to bacterial cells and inhibited bacterial biofilm formation, without affecting the viability of bovine cells. These findings show the great potential of Ch-NPs as therapeutic agent for bovine mastitis treatment.},
	language = {eng},
	journal = {Carbohydrate Polymers},
	author = {Orellano, María Soledad and Isaac, Paula and Breser, Maria Laura and Bohl, Luciana Paola and Conesa, Agustín and Falcone, Rubén Dario and Porporatto, Carina},
	month = jun,
	year = {2019},
	pmid = {30879647},
	keywords = {Female, Structure-Activity Relationship, Animals, Cattle, Anti-Bacterial Agents, Biofilm, Biofilms, Bovine mastitis, Chitosan, Dose-Response Relationship, Drug, Hydrophobic and Hydrophilic Interactions, Mastitis, Bovine, Nanoparticle, Nanoparticles, Staphylococcus, Staphylococcus spp.},
	pages = {1--9}
}

@article{bath_vasoreactivity_2019,
	title = {Vasoreactivity to {Acetylcholine} {During} {Porcine} {Kidney} {Perfusion} for the {Assessment} of {Ischemic} {Injury}},
	volume = {238},
	issn = {1095-8673},
	doi = {10.1016/j.jss.2019.01.019},
	abstract = {BACKGROUND: The effects of renal allograft ischemic injury on vascular endothelial function have not been clearly established. The aim of this study was to examine vascular reactivity to acetylcholine (ACh) in kidneys subjected to ischemic injury and reperfusion.
METHODS: Porcine kidneys were exposed to different combinations of warm ischemic time (WIT) and cold ischemic time (CIT) as follows: 15 min (n = 7), 60 min (n = 6), 90 min (n = 6), or 120 min (n = 4) WIT + 2 h CIT or 15 min WIT + 16 h CIT (n = 8). Kidneys were reperfused at 38°C for 3 h. After reperfusion, ACh was infused into the circuit to assess endothelium-dependent vascular reactivity.
RESULTS: The dose-response relationships between renal blood flow and ACh demonstrated that ACh doses of 10-10 to 10-7 mmol/L caused vasodilatation, whereas doses in the range 10-6 to 10-4 mmol/L led to vasoconstriction. For kidneys exposed to 15-90 min WIT, there was a clear relationship between increasing ischemic injury and reduced vasodilatation to ACh. In contrast, kidneys subjected to 120 min WIT completely lost vasoreactivity. The vasodilatory response to ACh was diminished, but not lost, when CIT was increased from 2 h to 16 h. Peak renal blood flow after ACh infusion correlated with the functional parameters in kidneys with 2 h CIT (P {\textless} 0.05).
CONCLUSIONS: The loss of renal vascular reactivity after 120 min WIT suggests endothelial dysfunction leading to loss of nitric oxide synthesis/release. Measurement of vasoreactivity to ACh in an isolated organ perfusion system has the potential to be developed as a marker of ischemic renal injury before transplantation.},
	language = {eng},
	journal = {The Journal of Surgical Research},
	author = {Bath, Michael F. and Hosgood, Sarah A. and Nicholson, Michael L.},
	month = jun,
	year = {2019},
	pmid = {30769250},
	keywords = {Acetylcholine, Kidney, Normothermic perfusion, Transplantation},
	pages = {96--101}
}

@article{kubler_effect_2019,
	title = {The effect of dopamine on response inhibition in {Parkinson}'s disease relates to age-dependent patterns of nigrostriatal degeneration},
	volume = {63},
	issn = {1873-5126},
	doi = {10.1016/j.parkreldis.2019.02.003},
	abstract = {INTRODUCTION: Motor but also non-motor effects are modulated by dopamine (DA) in Parkinson's disease (PD). Impaired inhibition has been related to dopamine overdosing of the associative striatum. We compared effects of dopaminergic medication on inhibitory control in patients with young (age at onset {\textless}50 years, YOPD) and late onset PD (LOPD) and related them to nigrostriatal degeneration.
METHODS: 27 patients (10 YOPD, 17 LOPD) underwent a Go/NoGo paradigm comprising a global and specific NoGo condition ON and OFF DA. The ratio of dopamine transporter availability (DAT) in the associative relative to the sensorimotor striatum according to [123I]FP-CIT SPECT was compared between YOPD and LOPD (n = 8/12). Neuro-computational modeling was used to identify pathway activation during Go/NoGo performance.
RESULTS: Patients made more errors ON compared to OFF in the global NoGo. This DA effect on global NoGo errors correlated with disease duration (r = 0.489, p = 0.010). YOPD made more errors in the specific NoGo ON-OFF compared to LOPD (p = 0.015). YOPD showed higher associative-to-sensorimotor DAT ratios compared to LOPD (p {\textless} 0.001). Neuro-computational modeling revealed DA overdosing of the associative striatum in YOPD resulting in excess activation of the direct basal ganglia pathway triggering incorrect responses.
CONCLUSIONS: Depending on the age of symptom onset, DA differentially modulated inhibition in PD with detrimental effects on specific NoGo performance in YOPD but increased performance in LOPD. YOPD showed relatively less degeneration in the associative striatum suggesting DA overdosing that is supported by our neuro-computational model. Reduced inhibition in the global NoGo condition suggests different pathway activation.},
	language = {eng},
	journal = {Parkinsonism \& Related Disorders},
	author = {Kübler, Dorothee and Schroll, Henning and Hamker, Fred H. and Joutsa, Juho and Buchert, Ralph and Kühn, Andrea A.},
	month = jun,
	year = {2019},
	pmid = {30765262},
	keywords = {Dopamine overdose hypothesis, FP-CIT SPECT, Inhibition, Striatum, Young and late onset Parkinson's disease},
	pages = {185--190}
}

@article{diogo_influence_2019,
	title = {Influence of {Ischemia} {Time} in {Injury} of {Deep} {Peribiliary} {Glands} of the {Bile} {Ducts} {Graft}: {A} {Prospective} {Study}},
	volume = {51},
	issn = {1873-2623},
	doi = {10.1016/j.transproceed.2019.01.041},
[truncated: 2,858,341 more chars]
