# Supplementary material for: Dispersion matters: Diagnostics and control data computer simulation in Concealed Information Test studies
Source: PLoS One. 2020 Oct 2;15(10):e0240259. doi: 10.1371/journal.pone.0240259 (PMC7531802; doi:10.1371/journal.pone.0240259)
Supplement: S1 File — The lists of references obtained from the search, as well as after at each of the exclusion steps (either as extracted search results or as plain text). (ZIP) [file pone.0240259.s007.zip › extracted_search_results/psycinfo_citation_101_200_ovidweb.cgi]

<101. >
VN  - Ovid Technologies
DB  - PsycINFO
AN  - 2017-43330-001
TI  - Modulation of untruthful responses with non-invasive brain stimulation. [References].
DP  - Feb 26, 2013
YR  - 2013
PH  - First Posting: Feb 2013
      Accepted: Oct 2012
      First Submitted: May 2012
AU  - Fecteau, Shirley
AU  - Boggio, Paulo
AU  - Fregni, Felipe
AU  - Pascual-Leone, Alvaro
MA  - Fecteau, Shirley: shirley.fecteau@fmed.ulaval.ca; Fregni, Felipe: Fregni.felipe@mgh.harvard.edu
SO  - Frontiers in Psychiatry. Vol.3 2013, ArtID 97.
MO  - Feb
PE  - 9
OC  - Frontiers Research Foundation, Switzerland
AB  - Deceptive abilities have long been studied in relation to personality traits. More recently, studies explored the neural substrates associated with deceptive skills suggesting a critical role of the prefrontal cortex. Here we investigated whether non-invasive brain stimulation over the dorsolateral prefrontal cortex (DLPFC) could modulate generation of untruthful responses about subject's personal life across contexts (i.e., deceiving on guilt-free questions on daily activities; generating previously memorized lies about past experience; and producing spontaneous lies about past experience), as well as across modality responses (verbal and motor responses). Results reveal that real, but not sham, transcranial direct current stimulation (tDCS) over the DLPFC can reduce response latency for untruthful over truthful answers across contexts and modality responses. Also, contexts of lies seem to incur a different hemispheric laterality. These findings add up to previous studies demonstrating that it is possible to modulate some processes involved in generation of untruthful answers by applying non-invasive brain stimulation over the DLPFC and extend these findings by showing a differential hemispheric contribution of DLPFCs according to contexts. (PsycINFO Database Record (c) 2019 APA, all rights reserved)

CP  - STATEMENT: This is an open-access article distributed under the terms of the Creative Commons Attribution License, which permits use, distribution and reproduction in other forums, provided the original authors and source are credited and subject to any copyright notices concerning any third-party graphics etc.
      HOLDER: Fecteau,Boggio, Fregni and Pascual-Leone
      YEAR: 2013
JN  - Frontiers in Psychiatry
VO  - 3
XL  - http://ovidsp.ovid.com/ovidweb.cgi?T=JS&CSC=Y&NEWS=N&PAGE=fulltext&D=psyc10&AN=2017-43330-001
XL  - http://openurl.univie.ac.at/resolve?sid=OVID:psycdb&id=pmid:&id=doi:10.3389%2Ffpsyt.2012.00097&issn=1664-0640&isbn=&volume=3&issue=&spage=97&pages=&date=2013&title=Frontiers+in+Psychiatry&atitle=Modulation+of+untruthful+responses+with+non-invasive+brain+stimulation.&aulast=Fecteau&pid=%3Cauthor%3EFecteau%2C+Shirley%3BBoggio%2C+Paulo%3BFregni%2C+Felipe%3BPascual-Leone%2C+Alvaro%3C%2Fauthor%3E%3CAN%3E2017-43330-001%3C%2FAN%3E%3CDT%3EJournal+Article%3C%2FDT%3E

<102. >
VN  - Ovid Technologies
DB  - PsycINFO
AN  - 2013-39470-001
TI  - Right inferior frontal gyrus activation as a neural marker of successful lying. [References].
DP  - Oct 3, 2013
YR  - 2013
PH  - First Posting: Oct 2013
AU  - Vartanian, Oshin
AU  - Kwantes, Peter J
AU  - Mandel, David R
AU  - Bouak, Fethi
AU  - Nakashima, Ann
AU  - Smith, Ingrid
AU  - Lam, Quan
MA  - Vartanian, Oshin: oshin.vartanian@drdc-rddc.gc.ca
SO  - Frontiers in Human Neuroscience. Vol.7 2013, ArtID 616.
MO  - Oct
PE  - 6
OC  - Frontiers Research Foundation, Switzerland
AB  - There is evidence to suggest that successful lying necessitates cognitive effort. We tested this hypothesis by instructing participants to lie or tell the truth under conditions of high and low working memory (WM) load. The task required participants to register a response on 80 trials of identical structure within a 2 (WM Load: high, low) x 2 (Instruction: truth or lie) repeated-measures design. Participants were less accurate and responded more slowly when WM load was high, and also when they lied. High WM load activated the fronto-parietal WM network including dorsolateral prefrontal cortex (PFC), middle frontal gyrus, precuneus, and intraparietal cortex. Lying activated areas previously shown to underlie deception, including middle and superior frontal gyrus and precuneus. Critically, successful lying in the high vs. low WM load condition was associated with longer response latency, and it activated the right inferior frontal gyrus-a key brain region regulating inhibition. The same pattern of activation in the inferior frontal gyrus was absent when participants told the truth. These findings demonstrate that lying under high cognitive load places a burden on inhibition, and that the right inferior frontal gyrus may provide a neural marker for successful lying. (PsycINFO Database Record (c) 2018 APA, all rights reserved)

CP  - STATEMENT: This is an open-access article distributed under the terms of the Creative Commons Attribution License (CC BY). The use, distribution or reproduction in other forums is permitted, provided the original author(s) or licensor are credited and that the original publication in this journal is cited, in accordance with accepted academic practice. No use, distribution or reproduction is permitted which does not comply with these terms.
      HOLDER: Her Majesty the Queen in Right of Canada
      YEAR: 2013
JN  - Frontiers in Human Neuroscience
VO  - 7
XL  - http://ovidsp.ovid.com/ovidweb.cgi?T=JS&CSC=Y&NEWS=N&PAGE=fulltext&D=psyc10&AN=2013-39470-001
XL  - http://openurl.univie.ac.at/resolve?sid=OVID:psycdb&id=pmid:&id=doi:10.3389%2Ffnhum.2013.00616&issn=1662-5161&isbn=&volume=7&issue=&spage=616&pages=&date=2013&title=Frontiers+in+Human+Neuroscience&atitle=Right+inferior+frontal+gyrus+activation+as+a+neural+marker+of+successful+lying.&aulast=Vartanian&pid=%3Cauthor%3EVartanian%2C+Oshin%3BKwantes%2C+Peter+J%3BMandel%2C+David+R%3BBouak%2C+Fethi%3BNakashima%2C+Ann%3BSmith%2C+Ingrid%3BLam%2C+Quan%3C%2Fauthor%3E%3CAN%3E2013-39470-001%3C%2FAN%3E%3CDT%3EJournal+Article%3C%2FDT%3E

<103. >
VN  - Ovid Technologies
DB  - PsycINFO
AN  - 2013-28358-002
TI  - Intentional retrieval suppression can conceal guilty knowledge in ERP memory detection tests. [References].
DP  - Sep 2013
YR  - 2013
PH  - First Posting: May 2013
      Accepted: Apr 2013
      First Submitted: Mar 2012
AU  - Bergstrom, Zara M
AU  - Anderson, Michael C
AU  - Buda, Marie
AU  - Simons, Jon S
AU  - Richardson-Klavehn, Alan
MA  - Bergstrom, Zara M.: z.m.bergstrom@kent.ac.uk
SO  - Biological Psychology. Vol.94(1), 2013, pp. 1-11. 
MO  - Sep
AB  - Brain-activity markers of guilty knowledge have been promoted as accurate and reliable measures for establishing criminal culpability. Tests based on these markers interpret the presence or absence of memory-related neural activity as diagnostic of whether or not incriminating information is stored in a suspect's brain. This conclusion critically relies on the untested assumption that reminders of a crime uncontrollably elicit memory-related brain activity. However, recent research indicates that, in some circumstances, humans can control whether they remember a previous experience by intentionally suppressing retrieval. We examined whether people could use retrieval suppression to conceal neural evidence of incriminating memories as indexed by Event-Related Potentials (ERPs). When people were motivated to suppress crime retrieval, their memory-related ERP effects were significantly decreased, allowing guilty individuals to evade detection. Our findings indicate that brain measures of guilty knowledge may be under criminals' intentional control and place limits on their use in legal settings. (PsycINFO Database Record (c) 2018 APA, all rights reserved)

CP  - STATEMENT: Published by Elsevier B.V. All rights reserved.
      HOLDER: The Authors
      YEAR: 2013
JN  - Biological Psychology
VO  - 94
IP  - 1
PG  - 1-11
XL  - http://ovidsp.ovid.com/ovidweb.cgi?T=JS&CSC=Y&NEWS=N&PAGE=fulltext&D=psyc10&AN=2013-28358-002
XL  - http://openurl.univie.ac.at/resolve?sid=OVID:psycdb&id=pmid:&id=doi:10.1016%2Fj.biopsycho.2013.04.012&issn=0301-0511&isbn=&volume=94&issue=1&spage=1&pages=1-11&date=2013&title=Biological+Psychology&atitle=Intentional+retrieval+suppression+can+conceal+guilty+knowledge+in+ERP+memory+detection+tests.&aulast=Bergstrom&pid=%3Cauthor%3EBergstrom%2C+Zara+M%3BAnderson%2C+Michael+C%3BBuda%2C+Marie%3BSimons%2C+Jon+S%3BRichardson-Klavehn%2C+Alan%3C%2Fauthor%3E%3CAN%3E2013-28358-002%3C%2FAN%3E%3CDT%3EJournal+Article%3C%2FDT%3E

<104. >
VN  - Ovid Technologies
DB  - PsycINFO
AN  - 2013-04841-017
TI  - An interfering dot-probe task facilitates the detection of mock crime memory in a reaction time (RT)-based concealed information test. [References].
DP  - Feb 2013
YR  - 2013
PH  - First Posting: Jan 2013
      Accepted: Dec 2012
      Revised: Dec 2012
      First Submitted: May 2012
AU  - Hu, Xiaoqing
AU  - Evans, Angela
AU  - Wu, Haiyan
AU  - Lee, Kang
AU  - Fu, Genyue
MA  - Hu, Xiaoqing: xiaoqinghu@u.northwestern.edu; Fu, Genyue: fugy@zjnu.cn
SO  - Acta Psychologica. Vol.142(2), 2013, pp. 278-285. 
MO  - Feb
AB  - The present study aimed to test the hypothesis that an interfering task in the concealed information test will help the detection of concealed memory based on participants' behavioral performance (e.g. reaction time, error rate). Here, after participants enacted a mock crime, they were introduced to a concealed information test either with or without an interfering dot-probe task. Results showed that the RT-based pure-CIT (without interference) can detect concealed memory well above chance (AUC = .88). The detection efficiency was higher (AUC = .94) in the interference-CIT based on participants' performance of the interfering task. The findings suggested that the elevation of cognitive workload could possibly increase the detection efficiency of concealed memory based on behavioral measures. (PsycINFO Database Record (c) 2017 APA, all rights reserved)

CP  - STATEMENT: All rights reserved.
      HOLDER: Elsevier B.V.
      YEAR: 2012
JN  - Acta Psychologica
VO  - 142
IP  - 2
PG  - 278-285
XL  - http://ovidsp.ovid.com/ovidweb.cgi?T=JS&CSC=Y&NEWS=N&PAGE=fulltext&D=psyc10&AN=2013-04841-017
XL  - http://openurl.univie.ac.at/resolve?sid=OVID:psycdb&id=pmid:&id=doi:10.1016%2Fj.actpsy.2012.12.006&issn=0001-6918&isbn=&volume=142&issue=2&spage=278&pages=278-285&date=2013&title=Acta+Psychologica&atitle=An+interfering+dot-probe+task+facilitates+the+detection+of+mock+crime+memory+in+a+reaction+time+%28RT%29-based+concealed+information+test.&aulast=Hu&pid=%3Cauthor%3EHu%2C+Xiaoqing%3BEvans%2C+Angela%3BWu%2C+Haiyan%3BLee%2C+Kang%3BFu%2C+Genyue%3C%2Fauthor%3E%3CAN%3E2013-04841-017%3C%2FAN%3E%3CDT%3EJournal+Article%3C%2FDT%3E

<105. >
VN  - Ovid Technologies
DB  - PsycINFO
AN  - 2013-38836-004
TI  - Review of recent studies and issues regarding the p300-based complex trial protocol for detection of concealed information. [References].
DP  - Nov 2013
YR  - 2013
PH  - First Posting: Sep 2013
      Accepted: Aug 2013
      Revised: Aug 2013
      First Submitted: Jan 2013
AU  - Rosenfeld, J. Peter
AU  - Hu, Xiaoqing
AU  - Labkovsky, Elena
AU  - Meixner, John
AU  - Winograd, Michael R
MA  - Rosenfeld, J. Peter: jp-rosenfeld@northwestern.edu
SO  - International Journal of Psychophysiology. Vol.90(2), 2013, pp. 118-134. 
MO  - Nov
AB  - In this review, the evolution of new P300-based protocols for detection of concealed information is summarized. The P300-based complex trial protocol (CTP) is described as one such countermeasure (CM)-resistant protocol. Recent lapses in diagnostic accuracy (from 90% to 75%) with CTPs applied to mock crime protocols are summarized, as well as recent enhancements to the CTP which have restored accuracy. These enhancements include 1) use of performance feedback during testing, 2) use of other ERP components such as N200 in diagnosis, 3) use of auxiliary tests, including the autobiographical implicit association test, as leading to restored diagnostic accuracy, and 4) a study of the mechanisms underlying CMs. A novel, doubly efficient version of the CTP involving presentation of two probes in one trial is described as a new way to improve accuracy to levels above 90% in mock crime situations. Finally, a thorough analysis of the legal issues surrounding use of the CTP in U.S. is given. (PsycINFO Database Record (c) 2017 APA, all rights reserved)

CP  - STATEMENT: All rights reserved.
      HOLDER: Elsevier B.V.
      YEAR: 2013
JN  - International Journal of Psychophysiology
VO  - 90
IP  - 2
PG  - 118-134
XL  - http://ovidsp.ovid.com/ovidweb.cgi?T=JS&CSC=Y&NEWS=N&PAGE=fulltext&D=psyc10&AN=2013-38836-004
XL  - http://openurl.univie.ac.at/resolve?sid=OVID:psycdb&id=pmid:&id=doi:10.1016%2Fj.ijpsycho.2013.08.012&issn=0167-8760&isbn=&volume=90&issue=2&spage=118&pages=118-134&date=2013&title=International+Journal+of+Psychophysiology&atitle=Review+of+recent+studies+and+issues+regarding+the+p300-based+complex+trial+protocol+for+detection+of+concealed+information.&aulast=Rosenfeld&pid=%3Cauthor%3ERosenfeld%2C+J.+Peter%3BHu%2C+Xiaoqing%3BLabkovsky%2C+Elena%3BMeixner%2C+John%3BWinograd%2C+Michael+R%3C%2Fauthor%3E%3CAN%3E2013-38836-004%3C%2FAN%3E%3CDT%3EJournal+Article%3C%2FDT%3E

<106. >
VN  - Ovid Technologies
DB  - PsycINFO
AN  - 2012-34667-001
TI  - Deception and the misinformation effect: An event-related potential study. [References].
DP  - Jan 2013
YR  - 2013
PH  - First Posting: Nov 2012
      Accepted: Nov 2012
      Revised: Nov 2012
      First Submitted: Apr 2012
AU  - Meek, Scott W
AU  - Phillips, Michelle C
AU  - Boswell, Corey P
AU  - Vendemia, Jennifer M. C
MA  - Meek, Scott W.: meeksw@gmail.com
SO  - International Journal of Psychophysiology. Vol.87(1), 2013, pp. 81-87. 
MO  - Jan
AB  - Research in the field of deception often tests participants' ability to lie about information with which they are familiar and have a strong recall of base truth. The current study examined the impact of uncertainty in memory on the ability to deceive, as may happen in real-world eye-witness scenarios. A visual misinformation paradigm was combined with event-related potentials (ERPs) to examine the impact of deception and misinformation on ERP components previously associated with deception and memory processes. Deception was associated with strong parietal P3b suppression and a large frontal negativity (N400). Misinformation was also associated with parietal P3b suppression and had effects on a late positive component (LPC) in occipital regions. The results indicate that while deception and memory uncertainty may have combined effects, they still both independently influence information processing. (PsycINFO Database Record (c) 2017 APA, all rights reserved)

JN  - International Journal of Psychophysiology
VO  - 87
IP  - 1
PG  - 81-87
XL  - http://ovidsp.ovid.com/ovidweb.cgi?T=JS&CSC=Y&NEWS=N&PAGE=fulltext&D=psyc10&AN=2012-34667-001
XL  - http://openurl.univie.ac.at/resolve?sid=OVID:psycdb&id=pmid:&id=doi:10.1016%2Fj.ijpsycho.2012.11.004&issn=0167-8760&isbn=&volume=87&issue=1&spage=81&pages=81-87&date=2013&title=International+Journal+of+Psychophysiology&atitle=Deception+and+the+misinformation+effect%3A+An+event-related+potential+study.&aulast=Meek&pid=%3Cauthor%3EMeek%2C+Scott+W%3BPhillips%2C+Michelle+C%3BBoswell%2C+Corey+P%3BVendemia%2C+Jennifer+M.+C%3C%2Fauthor%3E%3CAN%3E2012-34667-001%3C%2FAN%3E%3CDT%3EJournal+Article%3C%2FDT%3E

<107. >
VN  - Ovid Technologies
DB  - PsycINFO
AN  - 2013-36216-001
TI  - Non-invasive brain stimulation can induce paradoxical facilitation. Are these neuroenhancements transferable and meaningful to security services? [References].
DP  - Aug 14, 2013
YR  - 2013
PH  - First Posting: Aug 2013
      Accepted: Jul 2013
      First Submitted: Apr 2013
AU  - Levasseur-Moreau, Jean
AU  - Brunelin, Jerome
AU  - Fecteau, Shirley
MA  - Fecteau, Shirley: shirley.fecteau@fmed.ulaval.ca
SO  - Frontiers in Human Neuroscience. Vol.7 2013, ArtID 449.
MO  - Aug
PE  - 13
OC  - Frontiers Research Foundation, Switzerland
AB  - For ages, we have been looking for ways to enhance our physical and cognitive capacities in order to augment our security. One potential way to enhance our capacities may be to externally stimulate the brain. Methods of non-invasive brain stimulation (NIBS), such as repetitive transcranial magnetic stimulation (rTMS) and transcranial electrical stimulation (tES), have been recently developed to modulate brain activity. Both techniques are relatively safe and can transiently modify motor and cognitive functions outlasting the stimulation period. The purpose of this paper is to review data suggesting that NIBS can enhance motor and cognitive performance in healthy volunteers. We frame these findings in the context of whether they may serve security purposes. Specifically, we review studies reporting that NIBS induces paradoxical facilitation in motor (precision, speed, strength, acceleration endurance, and execution of daily motor task) and cognitive functions (attention, impulsive behavior, risk-taking, working memory, planning, and deceptive capacities). Although transferability and meaningfulness of these NIBS-induced paradoxical facilitations into real-life situations are not clear yet, NIBS may contribute at improving training of motor and cognitive functions relevant for military, civil, and forensic security services. This is an enthusiastic perspective that also calls for fair and open debates on the ethics of using NIBS in healthy individuals to enhance normal functions. (PsycINFO Database Record (c) 2016 APA, all rights reserved)

CP  - STATEMENT: This is an open access article distributed under the terms of the Creative Commons Attribution License (CC BY). The use, distribution or reproduction in other forums is permitted, provided the original author(s) or licensor are credited and that the original publication in this journal is cited, in accordance with accepted academic practice. No use, distribution or reproduction is permitted which does not comply with these terms.
      HOLDER: Levasseur-Moreau, Brunelin and Fecteau
      YEAR: 2013
JN  - Frontiers in Human Neuroscience
VO  - 7
XL  - http://ovidsp.ovid.com/ovidweb.cgi?T=JS&CSC=Y&NEWS=N&PAGE=fulltext&D=psyc10&AN=2013-36216-001
XL  - http://openurl.univie.ac.at/resolve?sid=OVID:psycdb&id=pmid:&id=doi:&issn=1662-5161&isbn=&volume=7&issue=&spage=449&pages=&date=2013&title=Frontiers+in+Human+Neuroscience&atitle=Non-invasive+brain+stimulation+can+induce+paradoxical+facilitation.+Are+these+neuroenhancements+transferable+and+meaningful+to+security+services%3F&aulast=Levasseur-Moreau&pid=%3Cauthor%3ELevasseur-Moreau%2C+Jean%3BBrunelin%2C+Jerome%3BFecteau%2C+Shirley%3C%2Fauthor%3E%3CAN%3E2013-36216-001%3C%2FAN%3E%3CDT%3EJournal+Article%3C%2FDT%3E

<108. >
VN  - Ovid Technologies
DB  - PsycINFO
AN  - 2013-09913-001
TI  - Combining blink, pupil, and response time measures in a concealed knowledge test. [References].
DP  - Feb 4, 2013
YR  - 2013
PH  - First Posting: Feb 2013
      Accepted: Dec 2012
      First Submitted: Sep 2012
AU  - Seymour, Travis L
AU  - Baker, Christopher A
AU  - Gaunt, Joshua T
MA  - Seymour, Travis L.: nogard@ucsc.edu
SO  - Frontiers in Psychology. Vol.3 2013, ArtID 614.
MO  - Feb
PE  - 15
OC  - Frontiers Research Foundation, Switzerland
AB  - The response time (RT) based Concealed Knowledge Test (CKT) has been shown to accurately detect participants' knowledge of mock-crime-related information. Tests based on ocular measures such as pupil-size and blink-rate have sometimes resulted in poor classification, or lacked detailed classification analyses. The present study examines the fitness of multiple pupil and blink related responses in the CKT paradigm. To maximize classification efficiency, participants' concealed knowledge was assessed using both individual test measures and combinations of test measures. Results show that individual pupil-size, pupil-slope, and pre-response blink-rate measures produce efficient classifications. Combining pupil and blink measures yielded more accuracy classifications than individual ocular measures. Although RT-based tests proved efficient, combining RT with ocular measures had little incremental benefit. It is argued that covertly assessing ocular measures during RT-based tests may guard against effective countermeasure use in applied settings. A compound classification procedure was used to categorize individual participants and yielded high hit rates and low false-alarm rates without the need for adjustments between test paradigms and subject populations. We conclude that with appropriate test paradigms and classification analyses, ocular measures may prove as effective as other indices, though additional research is needed. (PsycINFO Database Record (c) 2016 APA, all rights reserved)

CP  - HOLDER: Seymour, Baker and Gaunt
      YEAR: 2013
JN  - Frontiers in Psychology
VO  - 3
XL  - http://ovidsp.ovid.com/ovidweb.cgi?T=JS&CSC=Y&NEWS=N&PAGE=fulltext&D=psyc10&AN=2013-09913-001
XL  - http://openurl.univie.ac.at/resolve?sid=OVID:psycdb&id=pmid:&id=doi:&issn=1664-1078&isbn=&volume=3&issue=&spage=614&pages=&date=2013&title=Frontiers+in+Psychology&atitle=Combining+blink%2C+pupil%2C+and+response+time+measures+in+a+concealed+knowledge+test.&aulast=Seymour&pid=%3Cauthor%3ESeymour%2C+Travis+L%3BBaker%2C+Christopher+A%3BGaunt%2C+Joshua+T%3C%2Fauthor%3E%3CAN%3E2013-09913-001%3C%2FAN%3E%3CDT%3EJournal+Article%3C%2FDT%3E

<109. >
VN  - Ovid Technologies
DB  - PsycINFO
AN  - 2013-99181-171
TI  - Deception detection: Using eye-tracking technology to measure faking in a simulated applicant setting.
DP  - 2013
YR  - 2013
AU  - Simmering, Luke
SO  - Dissertation Abstracts International: Section B: The Sciences and Engineering. Vol.74(3-B(E)),2013, pp. No Pagination Specified. 
OL  - Dissertation Abstracts International
AB  - The impact of faking on selection assessments and the need for methods to detect such behavior has drawn increased attention of researchers in the selection field over the last quarter century. The overarching purpose of this study was to assess the validity of utilizing eye-tracking technology in the detection of applicant faking on personality measures. Specifically, this study examined the physiological cues of response latency, eye fixation, and pupil dilation and their association with deception in the context of personality assessment in a job seeking scenario. The results indicated that individuals engaged in faking behavior had significantly more eye fixations and recorded significantly higher scores on the paper and pencil measure of cognitive load. In addition, results suggest that the experimental conditions likely accounted for the alterations in cognitive load regardless of the level of social desirability of items. (PsycINFO Database Record (c) 2016 APA, all rights reserved)

JN  - Dissertation Abstracts International: Section B: The Sciences and Engineering
VO  - 74
IP  - 3-B(E)
PG  - No Pagination Specified
XL  - http://ovidsp.ovid.com/ovidweb.cgi?T=JS&CSC=Y&NEWS=N&PAGE=fulltext&D=psyc10&AN=2013-99181-171
XL  - http://openurl.univie.ac.at/resolve?sid=OVID:psycdb&id=pmid:&id=doi:&issn=0419-4217&isbn=9781267768698&volume=74&issue=3-B%28E%29&spage=No&pages=No+Pagination+Specified&date=2013&title=Dissertation+Abstracts+International%3A+Section+B%3A+The+Sciences+and+Engineering&atitle=Deception+detection%3A+Using+eye-tracking+technology+to+measure+faking+in+a+simulated+applicant+setting.&aulast=Simmering&pid=%3Cauthor%3ESimmering%2C+Luke%3C%2Fauthor%3E%3CAN%3E2013-99181-171%3C%2FAN%3E%3CDT%3EDissertation%3C%2FDT%3E

<110. >
VN  - Ovid Technologies
DB  - PsycINFO
AN  - 2013-29948-001
TI  - Athletes and novices are differently capable to recognize feint and non-feint actions. [References].
DP  - Oct 2013
YR  - 2013
PH  - First Posting: Aug 2013
      Accepted: Jul 2013
      First Submitted: Jul 2012
AU  - Guldenpenning, Iris
AU  - Steinke, Andreas
AU  - Koester, Dirk
AU  - Schack, Thomas
MA  - Guldenpenning, Iris: iris.gueldenpenning@uni-bielefeld.de
SO  - Experimental Brain Research. Vol.230(3), 2013, pp. 333-343. 
MO  - Oct
AB  - Fast motor reactions in sports often require the ability to predict the intended action of an opponent as early as possible. Therefore, the present paper investigates whether beach volleyball athletes are able to recognize different attack hits (i.e. smash vs. poke shot) at an earlier stage of the movement than novices. Beach volleyball athletes and novices took part in a response priming experiment (Experiment 1). Participants had to decide whether a presented target picture depicts a smash or a poke shot. Importantly, the preceding prime pictures were taken from different stages of the movements varying between the jump (beginning of the movements) and the hand-ball contact (end of the movements). Diverging response congruency effects was found for athletes and novices. Athletes were able to recognize at an earlier movement stage than novices which kind of attack hit was shown at the prime picture. It is suggested that athletes might implicitly read movement-related patterns in the depicted athlete's body posture (e.g. the angle of the elbow). In contrast, novices might use information which is easier to access (e.g. handball relation). In a second experiment, novice participants received a visual training to test for a potential perceptual source of the priming effects. Notably, participants did not improve their ability to differentiate the volleyball techniques, indicating that a better recognition performance in athletes is based on motor and not on perceptual expertise. (PsycINFO Database Record (c) 2016 APA, all rights reserved)

CP  - HOLDER: Springer-Verlag Berlin Heidelberg
      YEAR: 2013
JN  - Experimental Brain Research
VO  - 230
IP  - 3
PG  - 333-343
XL  - http://ovidsp.ovid.com/ovidweb.cgi?T=JS&CSC=Y&NEWS=N&PAGE=fulltext&D=psyc10&AN=2013-29948-001
XL  - http://openurl.univie.ac.at/resolve?sid=OVID:psycdb&id=pmid:&id=doi:10.1007%2Fs00221-013-3658-2&issn=0014-4819&isbn=&volume=230&issue=3&spage=333&pages=333-343&date=2013&title=Experimental+Brain+Research&atitle=Athletes+and+novices+are+differently+capable+to+recognize+feint+and+non-feint+actions.&aulast=Guldenpenning&pid=%3Cauthor%3EGuldenpenning%2C+Iris%3BSteinke%2C+Andreas%3BKoester%2C+Dirk%3BSchack%2C+Thomas%3C%2Fauthor%3E%3CAN%3E2013-29948-001%3C%2FAN%3E%3CDT%3EJournal+Article%3C%2FDT%3E

<111. >
VN  - Ovid Technologies
DB  - PsycINFO
AN  - 2013-29120-009
TI  - Connecting the dots: Object connectedness deceives perception but not movement planning. [References].
DP  - Aug 2013
YR  - 2013
PH  - Accepted: Nov 2012
      First Submitted: Jul 2012
AU  - Milne, Jennifer L
AU  - Chapman, Craig S
AU  - Gallivan, Jason P
AU  - Wood, Daniel K
AU  - Culham, Jody C
AU  - Goodale, Melvyn A
MA  - Goodale, Melvyn A.: mgoodale@uwo.ca
SO  - Psychological Science. Vol.24(8), 2013, pp. 1456-1465. 
MO  - Aug
OC  - Blackwell Publishing, United Kingdom; Wiley-Blackwell Publishing Ltd., United Kingdom
AB  - The perceptual system parses complex scenes into discrete objects. Parsing is also required for planning visually guided movements when more than one potential target is present. To examine whether visual perception and motor planning use the same or different parsing strategies, we used the connectedness illusion, in which observers typically report seeing fewer targets if pairs of targets are connected by short lines. We found that despite this illusion, when observers are asked to make speeded reaches toward targets in such displays, their reaches are unaffected by the presence of the connecting lines. Instead, their movement plans, as revealed by their movement trajectories, are influenced by the number of potential targets irrespective of whether connecting lines are present or not. This suggests that scene parsing for perception depends on mechanisms that are distinct from those that allow observers to plan rapid and efficient target-directed movements in situations with multiple potential targets. (PsycINFO Database Record (c) 2016 APA, all rights reserved)

CP  - HOLDER: The Author(s)
      YEAR: 2013
JN  - Psychological Science
VO  - 24
IP  - 8
PG  - 1456-1465
XL  - http://ovidsp.ovid.com/ovidweb.cgi?T=JS&CSC=Y&NEWS=N&PAGE=fulltext&D=psyc10&AN=2013-29120-009
XL  - http://openurl.univie.ac.at/resolve?sid=OVID:psycdb&id=pmid:&id=doi:10.1177%2F0956797612473485&issn=0956-7976&isbn=&volume=24&issue=8&spage=1456&pages=1456-1465&date=2013&title=Psychological+Science&atitle=Connecting+the+dots%3A+Object+connectedness+deceives+perception+but+not+movement+planning.&aulast=Milne&pid=%3Cauthor%3EMilne%2C+Jennifer+L%3BChapman%2C+Craig+S%3BGallivan%2C+Jason+P%3BWood%2C+Daniel+K%3BCulham%2C+Jody+C%3BGoodale%2C+Melvyn+A%3C%2Fauthor%3E%3CAN%3E2013-29120-009%3C%2FAN%3E%3CDT%3EJournal+Article%3C%2FDT%3E

<112. >
VN  - Ovid Technologies
DB  - PsycINFO
AN  - 2013-28567-015
TI  - Lies tell the truth about cognitive dysfunction in essential tremor: An experimental deception study with the guilty knowledge task. [References].
DP  - Sep 2013
YR  - 2013
PH  - First Posting: Apr 2013
      Accepted: Mar 2013
      Revised: Feb 2013
      First Submitted: Nov 2012
AU  - Mameli, F
AU  - Tomasini, E
AU  - Scelzo, E
AU  - Fumagalli, M
AU  - Ferrucci, R
AU  - Bertolasi, L
AU  - Priori, A
MA  - Priori, A.: alberto.priori@unimi.it
SO  - Journal of Neurology, Neurosurgery & Psychiatry. Vol.84(9), 2013, pp. 1008-1013. 
MO  - Sep
OL  - Journal of Neurology & Psychiatry
AB  - Background: Research conducted in the past decade challenges the traditional view that essential tremor (ET) is characterised exclusively by movement disorder, and increasingly shows that these patients have deficits in cognitive and behavioural functioning. The available evidence suggests that this impairment might arise from dysfunction in either the fronto-subcortical or cortico-cerebellar circuits. Although abnormalities in the fronto-subcortical circuits could imply difficulty in lying, no study has investigated deception in patients with ET. Aims: To examine the cognitive functions regulating deception in patients with ET, we used a computerised task, the Guilty Knowledge Task (GKT). We also tested a group of patients with Parkinson's disease (PD), a disease associated with a known difficulty in lie production, and a group of healthy subjects (HS). Results: In the GKT for deception, patients with ET responded less accurately than HS (p=0.014) but similarly to patients with PD (p=0.955). No differences between groups were found in truthful responses (p=0.488). Conclusions: Besides confirming impaired deception in patients with PD, our results show a lie production deficit in patients with ET also. These findings suggest that difficulty in lying is an aspecific cognitive feature in movement disorders characterised by fronto-subcortical circuit dysfunction, such as PD and ET. Current knowledge along with our new findings in patients with ET-possibly arising from individually unrecognised extremely mild, cognitive difficulties-should help in designing specific rehabilitative programmes to improve cognitive and behavioural disturbances in patients. (PsycINFO Database Record (c) 2016 APA, all rights reserved)

JN  - Journal of Neurology, Neurosurgery & Psychiatry
VO  - 84
IP  - 9
PG  - 1008-1013
XL  - http://ovidsp.ovid.com/ovidweb.cgi?T=JS&CSC=Y&NEWS=N&PAGE=fulltext&D=psyc10&AN=2013-28567-015
XL  - http://openurl.univie.ac.at/resolve?sid=OVID:psycdb&id=pmid:&id=doi:10.1136%2Fjnnp-2012-304674&issn=0022-3050&isbn=&volume=84&issue=9&spage=1008&pages=1008-1013&date=2013&title=Journal+of+Neurology%2C+Neurosurgery+%26+Psychiatry&atitle=Lies+tell+the+truth+about+cognitive+dysfunction+in+essential+tremor%3A+An+experimental+deception+study+with+the+guilty+knowledge+task.&aulast=Mameli&pid=%3Cauthor%3EMameli%2C+F%3BTomasini%2C+E%3BScelzo%2C+E%3BFumagalli%2C+M%3BFerrucci%2C+R%3BBertolasi%2C+L%3BPriori%2C+A%3C%2Fauthor%3E%3CAN%3E2013-28567-015%3C%2FAN%3E%3CDT%3EJournal+Article%3C%2FDT%3E

<113. >
VN  - Ovid Technologies
DB  - PsycINFO
AN  - 2013-27516-001
TI  - Eye movements and other cognitive cues to rehearsed and unrehearsed deception when interrogated about a mock crime. [References].
DP  - 2013
YR  - 2013
AU  - Walczyk, Jeffrey J
AU  - Griffith, Diana A
AU  - Yates, Rachel
AU  - Visconte, Shelley
AU  - Simoneaux, Byron
MA  - Walczyk, Jeffrey J.: Walczyk@latech.edu
SO  - Applied Psychology in Criminal Justice. Vol.9(1), 2013, pp. 1-23. 
AB  - Accurate lie detection is crucial for fighting terrorism and for advancing justice. New theoretically-undergirded methods are needed to replace the polygraph-based Control Question Test (National Research Council, 2003). We tested a promising one in a mock crime, Time Restricted Integrity-Confirmation (Walczyk et al., 2005), which selectively induces cognitive load on liars. Also, for the first time, the effects of rehearsal, a likely load-reducing countermeasure, were assessed on the cognitive cues of response times, answer wordiness and consistency, eye movement, and pupil dilation. After "stealing" money during a job interview, participants were randomly assigned to either a truth telling, an unrehearsed lying, or a rehearsed lying condition and then were interrogated. Among the important findings were that truthful answers to multiple-response questions (versus yes/no) were quicker than deceptive answers. Liars had wordier answers, especially when rehearsed, and more inconsistencies. Truth tellers had the fewest eye movements and rehearsed liars had the most, suggesting that liars may be able to reduce cognitive load by briefly breaking eye contact with another. Discriminant analyses revealed liar-truth teller classification accuracies from 67% to 84%, with few false positives. (PsycINFO Database Record (c) 2016 APA, all rights reserved)

CP  - HOLDER: Applied Psychology in Criminal Justice
      YEAR: 2013
JN  - Applied Psychology in Criminal Justice
VO  - 9
IP  - 1
PG  - 1-23
XL  - http://ovidsp.ovid.com/ovidweb.cgi?T=JS&CSC=Y&NEWS=N&PAGE=fulltext&D=psyc10&AN=2013-27516-001
XL  - http://openurl.univie.ac.at/resolve?sid=OVID:psycdb&id=pmid:&id=doi:&issn=1550-3550&isbn=&volume=9&issue=1&spage=1&pages=1-23&date=2013&title=Applied+Psychology+in+Criminal+Justice&atitle=Eye+movements+and+other+cognitive+cues+to+rehearsed+and+unrehearsed+deception+when+interrogated+about+a+mock+crime.&aulast=Walczyk&pid=%3Cauthor%3EWalczyk%2C+Jeffrey+J%3BGriffith%2C+Diana+A%3BYates%2C+Rachel%3BVisconte%2C+Shelley%3BSimoneaux%2C+Byron%3C%2Fauthor%3E%3CAN%3E2013-27516-001%3C%2FAN%3E%3CDT%3EJournal+Article%3C%2FDT%3E

<114. >
VN  - Ovid Technologies
DB  - PsycINFO
AN  - 2013-20497-005
TI  - The Implicit Association Test in market research: Potentials and pitfalls. [References].
DP  - Jul 2013
YR  - 2013
PH  - First Posting: Jun 2013
AU  - Gregg, Aiden P
AU  - Klymowsky, James
MA  - Gregg, Aiden P.: aiden@soton.ac.uk
SO  - Psychology & Marketing. Vol.30(7), 2013, pp. 588-601. 
MO  - Jul
AB  - Direct measures of attitudes, such as self-reported evaluations of consumer products and brands, are vulnerable to biases that undermine their validity (i.e., social desirability, self-deception, and self-ignorance). In contrast, indirect measures, many of which rely on reaction time to index underlying associations, resist such biases. Here, one such indirect measure, the Implicit Association Test (IAT), is highlighted, and its promise and pitfalls in market research, evaluated. It is concluded that the IAT can serve as a viable and valuable methodological tool. Its diagnostic and predictive advantages, which have been empirically established, outweigh its practical and theoretical drawbacks, which can be satisfactorily addressed. (PsycINFO Database Record (c) 2016 APA, all rights reserved)

CP  - HOLDER: Wiley Periodicals, Inc.
      YEAR: 2013
JN  - Psychology & Marketing
VO  - 30
IP  - 7
PG  - 588-601
XL  - http://ovidsp.ovid.com/ovidweb.cgi?T=JS&CSC=Y&NEWS=N&PAGE=fulltext&D=psyc10&AN=2013-20497-005
XL  - http://openurl.univie.ac.at/resolve?sid=OVID:psycdb&id=pmid:&id=doi:10.1002%2Fmar.20630&issn=0742-6046&isbn=&volume=30&issue=7&spage=588&pages=588-601&date=2013&title=Psychology+%26+Marketing&atitle=The+Implicit+Association+Test+in+market+research%3A+Potentials+and+pitfalls.&aulast=Gregg&pid=%3Cauthor%3EGregg%2C+Aiden+P%3BKlymowsky%2C+James%3C%2Fauthor%3E%3CAN%3E2013-20497-005%3C%2FAN%3E%3CDT%3EJournal+Article%3C%2FDT%3E

<115. >
VN  - Ovid Technologies
DB  - PsycINFO
AN  - 2013-14636-007
TI  - Predicting the sensitivity of the reaction time-based Concealed Information Test. [References].
DP  - May-Jun 2013
YR  - 2013
PH  - First Posting: Feb 2013
AU  - Noordraven, Ernst
AU  - Verschuere, Bruno
MA  - Verschuere, Bruno: b.j.verschuere@uva.nl
SO  - Applied Cognitive Psychology. Vol.27(3), 2013, pp. 328-335. 
MO  - May-Jun
OL  - Human Learning: Journal of Practical Research & Applications
AB  - Current lie detection and memory detection tests are imperfect. One possibility is that they work in some individuals but not in others. Here, we investigate whether we can statistically predict the accuracy of the Concealed Information Test (CIT). We examined the CIT's potential by (1) its sensitivity on an unrelated set of autobiographic questions and by (2) using mock crime target-irrelevant differences. A mock crime CIT that included autobiographical questions was used to detect criminal intent. The mock crime CIT discriminated (receiver operating characteristic a = .87; d = 1.25; hit rate: 86%) between the criminal intent and the control condition. Using target-irrelevant differences, but not the autobiographical questions, successfully screened out individuals and increased the CIT's accuracy (receiver operating characteristic a = .95; d = 1.67; hit rate: 97%). Our study provides preliminary evidence that we can predict for whom the CIT is likely to work and that this information can be used to increase detection efficiency. (PsycINFO Database Record (c) 2016 APA, all rights reserved)

CP  - HOLDER: John Wiley & Sons, Ltd.
      YEAR: 2013
JN  - Applied Cognitive Psychology
VO  - 27
IP  - 3
PG  - 328-335
XL  - http://ovidsp.ovid.com/ovidweb.cgi?T=JS&CSC=Y&NEWS=N&PAGE=fulltext&D=psyc10&AN=2013-14636-007
XL  - http://openurl.univie.ac.at/resolve?sid=OVID:psycdb&id=pmid:&id=doi:10.1002%2Facp.2910&issn=0888-4080&isbn=&volume=27&issue=3&spage=328&pages=328-335&date=2013&title=Applied+Cognitive+Psychology&atitle=Predicting+the+sensitivity+of+the+reaction+time-based+Concealed+Information+Test.&aulast=Noordraven&pid=%3Cauthor%3ENoordraven%2C+Ernst%3BVerschuere%2C+Bruno%3C%2Fauthor%3E%3CAN%3E2013-14636-007%3C%2FAN%3E%3CDT%3EJournal+Article%3C%2FDT%3E

<116. >
VN  - Ovid Technologies
DB  - PsycINFO
AN  - 2013-13560-001
TI  - P900: A putative novel ERP component that indexes countermeasure use in the P300-based Concealed Information Test. [References].
DP  - Jun 2013
YR  - 2013
PH  - First Posting: Apr 2013
AU  - Meixner, John B
AU  - Labkovsky, Elena
AU  - Rosenfeld, J. Peter
AU  - Winograd, Michael
AU  - Sokolovsky, Alexander
AU  - Weishaar, Jeff
AU  - Ullmann, Tim
MA  - Meixner, John B.: jmeixner@northwestern.edu
SO  - Applied Psychophysiology and Biofeedback. Vol.38(2), 2013, pp. 121-132. 
MO  - Jun
OL  - Biofeedback & Self Regulation
AB  - Countermeasures pose a serious threat to the effectiveness of the Concealed Information Test (CIT). In a CIT experiment, Rosenfeld and Labkovsky in Psychophysiology 47(6):1002-1010, (2010) observed a previously unknown positive ERP component at about 900 ms poststimulus at Fz and Cz that could potentially serve as an index of countermeasure use. Here, we explored the hypothesis that this component, termed P900, occurs in response to a signal that no further specific response is required in a trial, and could thus appear in countermeasure users that respond differentially depending on the stimulus that appears. In the present experiments, subjects viewed four non-meaningful (irrelevant) dates and one oddball date. In three experiments, we examined P900's antecedent conditions. In the first, the unique item was a personally relevant oddball (the subject's birthdate). In a second, the unique item was a non-personally relevant oddball (an irrelevant date in a unique font color). In a third, all dates were irrelevant. We speculated that the presence of an oddball would not be necessary for P900. All participants made countermeasure-like responses following two specific irrelevant dates. As hypothesized, P900s were seen to non-responded-to irrelevant and oddball stimuli in all subjects but not to responded-to irrelevant stimuli, and the presence of an oddball was not necessary for elicitation of P900. This finding has potential application in deception settings-the presence of a P300 accompanied by the presence of a P900 in response to non-countered stimuli could provide evidence of incriminating knowledge accompanied by the attempt to use countermeasures to evade detection. (PsycINFO Database Record (c) 2016 APA, all rights reserved)

CP  - HOLDER: Springer Science+Business Media New York
      YEAR: 2013
JN  - Applied Psychophysiology and Biofeedback
VO  - 38
IP  - 2
PG  - 121-132
XL  - http://ovidsp.ovid.com/ovidweb.cgi?T=JS&CSC=Y&NEWS=N&PAGE=fulltext&D=psyc10&AN=2013-13560-001
XL  - http://openurl.univie.ac.at/resolve?sid=OVID:psycdb&id=pmid:&id=doi:10.1007%2Fs10484-013-9216-7&issn=1090-0586&isbn=&volume=38&issue=2&spage=121&pages=121-132&date=2013&title=Applied+Psychophysiology+and+Biofeedback&atitle=P900%3A+A+putative+novel+ERP+component+that+indexes+countermeasure+use+in+the+P300-based+Concealed+Information+Test.&aulast=Meixner&pid=%3Cauthor%3EMeixner%2C+John+B%3BLabkovsky%2C+Elena%3BRosenfeld%2C+J.+Peter%3BWinograd%2C+Michael%3BSokolovsky%2C+Alexander%3BWeishaar%2C+Jeff%3BUllmann%2C+Tim%3C%2Fauthor%3E%3CAN%3E2013-13560-001%3C%2FAN%3E%3CDT%3EJournal+Article%3C%2FDT%3E

<117. >
VN  - Ovid Technologies
DB  - PsycINFO
AN  - 2013-09680-009
TI  - Effects of constraint-induced therapy combined with eye patching on functional outcomes and movement kinematics in poststroke neglect. [References].
DP  - Mar-Apr 2013
YR  - 2013
AU  - Wu, Ching-Yi
AU  - Wang, Tien-Ni
AU  - Chen, Yu-Ting
AU  - Lin, Keh-Chung
AU  - Chen, Yi-An
AU  - Li, Hsiang-Ting
AU  - Tsai, Pei-Luen
MA  - Lin, Keh-Chung: kehchunglin@ntu.edu.tw
SO  - American Journal of Occupational Therapy. Vol.67(2), 2013, pp. 236-245. 
MO  - Mar-Apr
AB  - Objective: We investigated the effect of constraint-induced therapy (CIT) plus eye patching (EP), CIT alone, and conventional treatment on functional performance, eye movement, and trunk-arm kinematics in stroke patients with neglect syndrome. Method: Twenty-four participants were recruited and randomly allocated to three intervention groups. All participants received intervention 2 hr/day, 5 days/wk, for 3 wk. Outcome measures included the Catherine Bergego Scale, eye movement, and trunk-arm kinematic analysis. Results: The CIT + EP and CIT groups demonstrated larger improvements in functional performance than the control group. The CIT group showed better performance with left fixation points than the CIT + EP group and shorter reaction time than the control group. The CIT + EP group improved more in preplanned control and leftward trunk shift than the other two groups. Conclusion: CIT + EP and CIT were more effective interventions than conventional treatment of patients with neglect syndrome in daily functional performance. (PsycINFO Database Record (c) 2016 APA, all rights reserved)

JN  - American Journal of Occupational Therapy
VO  - 67
IP  - 2
PG  - 236-245
XL  - http://ovidsp.ovid.com/ovidweb.cgi?T=JS&CSC=Y&NEWS=N&PAGE=fulltext&D=psyc10&AN=2013-09680-009
XL  - http://openurl.univie.ac.at/resolve?sid=OVID:psycdb&id=pmid:&id=doi:10.5014%2Fajot.2013.006486&issn=0272-9490&isbn=&volume=67&issue=2&spage=236&pages=236-245&date=2013&title=American+Journal+of+Occupational+Therapy&atitle=Effects+of+constraint-induced+therapy+combined+with+eye+patching+on+functional+outcomes+and+movement+kinematics+in+poststroke+neglect.&aulast=Wu&pid=%3Cauthor%3EWu%2C+Ching-Yi%3BWang%2C+Tien-Ni%3BChen%2C+Yu-Ting%3BLin%2C+Keh-Chung%3BChen%2C+Yi-An%3BLi%2C+Hsiang-Ting%3BTsai%2C+Pei-Luen%3C%2Fauthor%3E%3CAN%3E2013-09680-009%3C%2FAN%3E%3CDT%3EJournal+Article%3C%2FDT%3E

<118. >
VN  - Ovid Technologies
DB  - PsycINFO
AN  - 2013-06670-001
TI  - Expert anticipation from deceptive action. [References].
DP  - May 2013
YR  - 2013
PH  - First Posting: Feb 2013
AU  - Mori, Shuji
AU  - Shimada, Takuro
MA  - Mori, Shuji: mori@inf.kyushu-u.ac.jp
SO  - Attention, Perception, & Psychophysics. Vol.75(4), 2013, pp. 751-770. 
MO  - May
OL  - Perception & Psychophysics
OC  - Psychonomic Society, US
AB  - Expertise in sports enhances the ability to anticipate forthcoming events from the observation of a player's actions. In the present study, we investigated whether this ability is applicable to deceptive action. In three experiments, performance at anticipating the direction change of a running opponent was examined with experienced rugby players and novice counterparts. These experiments were conducted with reaction-time and temporal-occlusion tasks, in combination with eye movement recordings and the presentation of filmed actions and their point-light representations. The main finding was that the experienced players were superior to the novices in their anticipation of deceptive actions, although their performance was still impaired by the deception, in comparison with their anticipation of nondeceptive actions. We also found that the experienced players anticipated nondeceptive actions less accurately than the novices, suggesting that the players' expectations of deceptive actions worked negatively on their judgments of nondeceptive actions. The results obtained with the point-light representations closely resembled those obtained with the filmed sequences, indicating that anticipation was based on the kinematics of the running action. These results are discussed in the context of recent developments in research on expertise and deception in sports. (PsycINFO Database Record (c) 2016 APA, all rights reserved)

CP  - HOLDER: Psychonomic Society, Inc.
      YEAR: 2013
JN  - Attention, Perception, & Psychophysics
VO  - 75
IP  - 4
PG  - 751-770
XL  - http://ovidsp.ovid.com/ovidweb.cgi?T=JS&CSC=Y&NEWS=N&PAGE=fulltext&D=psyc10&AN=2013-06670-001
XL  - http://openurl.univie.ac.at/resolve?sid=OVID:psycdb&id=pmid:&id=doi:10.3758%2Fs13414-013-0435-z&issn=1943-3921&isbn=&volume=75&issue=4&spage=751&pages=751-770&date=2013&title=Attention%2C+Perception%2C+%26+Psychophysics&atitle=Expert+anticipation+from+deceptive+action.&aulast=Mori&pid=%3Cauthor%3EMori%2C+Shuji%3BShimada%2C+Takuro%3C%2Fauthor%3E%3CAN%3E2013-06670-001%3C%2FAN%3E%3CDT%3EJournal+Article%3C%2FDT%3E

<119. >
VN  - Ovid Technologies
DB  - PsycINFO
AN  - 2012-21159-001
TI  - Perceiving conspecifics as integrated body-gestalts is an embodied process. [References].
DP  - Aug 2013
YR  - 2013
PH  - First Posting: Aug 2012
      Accepted: Jul 2012
      Revised: Jul 2012
      First Submitted: May 2011
AU  - Kessler, Klaus
AU  - Miellet, Sebastien
MA  - Kessler, Klaus: k.kessler@psy.gla.ac.uk
SO  - Journal of Experimental Psychology: General. Vol.142(3), 2013, pp. 774-790. 
MO  - Aug
OL  - Journal of Experimental Psychology
OC  - Psychological Review Company, US
AB  - We investigated the effect of posture congruence on social perception. Specifically, we tested the hypothesis that completing "body gestalts," rather than being a purely visual process, is mediated by congruence in the postures of observer and stimulus. We developed novel stimuli showing a face and 2 hands that could be combined in various ways to form "body gestalts" implying different postures. In 3 experiments we found that imitative finger movements were consistently faster when the observer's posture matched the posture implied by the configuration of face and hands shown onscreen, suggesting that participants intuitively used their own body schema to "fill in the gaps" in the stimuli. Besides shaping how humans perceive others' bodies, embodied body-gestalt (eBG) completion may be an essential social and survival mechanism, for example, allowing for quick recovery from deceptive actions. It may also partly explain why humans subconsciously align themselves in everyday interactions: This might facilitate optimal corepresentation at higher, conscious levels. (PsycINFO Database Record (c) 2016 APA, all rights reserved)

CP  - HOLDER: American Psychological Association
      YEAR: 2012
JN  - Journal of Experimental Psychology: General
VO  - 142
IP  - 3
PG  - 774-790
XL  - http://ovidsp.ovid.com/ovidweb.cgi?T=JS&CSC=Y&NEWS=N&PAGE=fulltext&D=psyc10&AN=2012-21159-001
XL  - http://openurl.univie.ac.at/resolve?sid=OVID:psycdb&id=pmid:&id=doi:10.1037%2Fa0029617&issn=0096-3445&isbn=&volume=142&issue=3&spage=774&pages=774-790&date=2013&title=Journal+of+Experimental+Psychology%3A+General&atitle=Perceiving+conspecifics+as+integrated+body-gestalts+is+an+embodied+process.&aulast=Kessler&pid=%3Cauthor%3EKessler%2C+Klaus%3BMiellet%2C+Sebastien%3C%2Fauthor%3E%3CAN%3E2012-21159-001%3C%2FAN%3E%3CDT%3EJournal+Article%3C%2FDT%3E

<120. >
VN  - Ovid Technologies
DB  - PsycINFO
AN  - 2012-33448-026
TI  - "How to do things with words": Role of motor cortex in semantic representation of action words. [References].
DP  - Dec 2012
YR  - 2012
PH  - First Posting: Sep 2012
      Accepted: Sep 2012
      Revised: Aug 2012
      First Submitted: Jan 2012
AU  - Kana, Rajesh K
AU  - Blum, Elizabeth R
AU  - Ladden, Stacy Levin
AU  - Ver Hoef, Lawrence W
MA  - Kana, Rajesh K.: rkana@uab.edu
SO  - Neuropsychologia. Vol.50(14), 2012, pp. 3403-3409. 
MO  - Dec
AB  - Language, believed to have originated from actions, not only functions as a medium to access other minds, but it also helps us commit actions and enriches our social life. This fMRI study investigated the semantic and neural representations of actions and mental states. We focused mainly on language semantics (comprehending sentences with action words versus those with mentalstate words). While in an fMRI scanner, twenty-four healthy, right-handed adult volunteers read a series of sentences with a verb depicting either a mental state (e.g., deceive, persuade) or an action (e.g., punch, kick), and answered a comprehension question that followed. Overall, this task showed brain activation in the left inferior frontal gyrus and in the left posterior superior temporal sulci. While comprehending sentences with mental state terms, participants showed greater activation in left orbitofrontal, and in left precuneus areas. On the other hand, the action sentences recruited more primary motor, left inferior parietal, bilateral occipital, right superior temporal, and right inferior frontal areas. The findings of this study underscore the role of motor and visuospatial involvement in action word representation in the human brain. (PsycINFO Database Record (c) 2018 APA, all rights reserved)

CP  - STATEMENT: All rights reserved.
      HOLDER: Elsevier Ltd.
      YEAR: 2012
JN  - Neuropsychologia
VO  - 50
IP  - 14
PG  - 3403-3409
XL  - http://ovidsp.ovid.com/ovidweb.cgi?T=JS&CSC=Y&NEWS=N&PAGE=fulltext&D=psyc9&AN=2012-33448-026
XL  - http://openurl.univie.ac.at/resolve?sid=OVID:psycdb&id=pmid:&id=doi:10.1016%2Fj.neuropsychologia.2012.09.006&issn=0028-3932&isbn=&volume=50&issue=14&spage=3403&pages=3403-3409&date=2012&title=Neuropsychologia&atitle=%22How+to+do+things+with+words%22%3A+Role+of+motor+cortex+in+semantic+representation+of+action+words.&aulast=Kana&pid=%3Cauthor%3EKana%2C+Rajesh+K%3BBlum%2C+Elizabeth+R%3BLadden%2C+Stacy+Levin%3BVer+Hoef%2C+Lawrence+W%3C%2Fauthor%3E%3CAN%3E2012-33448-026%3C%2FAN%3E%3CDT%3EJournal+Article%3C%2FDT%3E

<121. >
VN  - Ovid Technologies
DB  - PsycINFO
AN  - 2012-13332-002
TI  - Reaction time-based detection of concealed information in relation to individual differences in executive functioning. [References].
DP  - May-Jun 2012
YR  - 2012
PH  - First Posting: Sep 2011
AU  - Visu-Petra, George
AU  - Miclea, Mircea
AU  - Visu-Petra, Laura
MA  - Visu-Petra, George: judiciaratutor@psychology.ro
SO  - Applied Cognitive Psychology. Vol.26(3), 2012, pp. 342-351. 
MO  - May-Jun
OL  - Human Learning: Journal of Practical Research & Applications
AB  - Executive functioning has been shown to play an essential role in a person's ability to accurately and efficiently execute deceptive responses. The present study relates individual differences in executive functions and anxiety to the accuracy and latency of deceptive responses in a reaction time (RT)-based Concealed Information Test with pictorial stimuli extracted from a mock crime scenario. Results indicated that the pictorial RT-based Concealed Information Test successfully differentiated between guilty and innocent participants. In terms of executive functions, set-shifting and inhibition were directly related to deception accuracy and speed, respectively. However, enhanced underlying working memory skills (both verbal and spatial) were associated with longer RTs for item classification. No strong associations were noted with anxiety dimensions. The implications of these findings are discussed in relation to neurocognitive models of deception and to the process of deception detection. (PsycINFO Database Record (c) 2018 APA, all rights reserved)

CP  - HOLDER: John Wiley & Sons, Ltd.
      YEAR: 2011
JN  - Applied Cognitive Psychology
VO  - 26
IP  - 3
PG  - 342-351
XL  - http://ovidsp.ovid.com/ovidweb.cgi?T=JS&CSC=Y&NEWS=N&PAGE=fulltext&D=psyc9&AN=2012-13332-002
XL  - http://openurl.univie.ac.at/resolve?sid=OVID:psycdb&id=pmid:&id=doi:10.1002%2Facp.1827&issn=0888-4080&isbn=&volume=26&issue=3&spage=342&pages=342-351&date=2012&title=Applied+Cognitive+Psychology&atitle=Reaction+time-based+detection+of+concealed+information+in+relation+to+individual+differences+in+executive+functioning.&aulast=Visu-Petra&pid=%3Cauthor%3EVisu-Petra%2C+George%3BMiclea%2C+Mircea%3BVisu-Petra%2C+Laura%3C%2Fauthor%3E%3CAN%3E2012-13332-002%3C%2FAN%3E%3CDT%3EJournal+Article%3C%2FDT%3E

<122. >
VN  - Ovid Technologies
DB  - PsycINFO
AN  - 2012-14927-005
TI  - Lying and executive control: An experimental investigation using ego depletion and goal neglect. [References].
DP  - Jun 2012
YR  - 2012
PH  - First Posting: May 2012
      Accepted: Mar 2012
      Revised: Feb 2012
      First Submitted: Sep 2011
AU  - Debey, Evelyne
AU  - Verschuere, Bruno
AU  - Crombez, Geert
MA  - Debey, Evelyne: Evelyne.Debey@UGent.be; Verschuere, Bruno: B.J.Verschuere@uva.nl; Crombez, Geert: Geert.Crombez@UGent.be
SO  - Acta Psychologica. Vol.140(2), 2012, pp. 133-141. 
MO  - Jun
AB  - This study investigated whether lying requires executive control using a reaction-time based lie test. We hypothesized that (1) goal neglect induced by a long response-stimulus interval (RSI; 5-8 s) would make lying harder relative to a short RSI (.2 s) that promoted attentional focus, and (2) participants whose executive control resources were depleted by an initial executive control task would experience more difficulty to lie than control participants who performed a task that required little executive control. Across two experiments, the ego depletion manipulation did not reliably affect lying. Both experiments revealed that the cognitive cost associated with lying was larger for the long compared to the short RSI. This finding supports the idea that lying requires more executive control than truth telling. The manipulation of RSI may provide a simple, yet effective means to improve lie detection accuracy. (PsycINFO Database Record (c) 2017 APA, all rights reserved)

CP  - STATEMENT: All rights reserved.
      HOLDER: Elsevier B.V.
      YEAR: 2012
JN  - Acta Psychologica
VO  - 140
IP  - 2
PG  - 133-141
XL  - http://ovidsp.ovid.com/ovidweb.cgi?T=JS&CSC=Y&NEWS=N&PAGE=fulltext&D=psyc9&AN=2012-14927-005
XL  - http://openurl.univie.ac.at/resolve?sid=OVID:psycdb&id=pmid:&id=doi:10.1016%2Fj.actpsy.2012.03.004&issn=0001-6918&isbn=&volume=140&issue=2&spage=133&pages=133-141&date=2012&title=Acta+Psychologica&atitle=Lying+and+executive+control%3A+An+experimental+investigation+using+ego+depletion+and+goal+neglect.&aulast=Debey&pid=%3Cauthor%3EDebey%2C+Evelyne%3BVerschuere%2C+Bruno%3BCrombez%2C+Geert%3C%2Fauthor%3E%3CAN%3E2012-14927-005%3C%2FAN%3E%3CDT%3EJournal+Article%3C%2FDT%3E

<123. >
VN  - Ovid Technologies
DB  - PsycINFO
AN  - 2012-06713-003
TI  - The origin of children's implanted false memories: Memory traces or compliance? [References].
DP  - Mar 2012
YR  - 2012
PH  - First Posting: Feb 2012
      Accepted: Jan 2012
      Revised: Dec 2011
      First Submitted: Jan 2011
AU  - Otgaar, Henry
AU  - Verschuere, Bruno
AU  - Meijer, Ewout H
AU  - van Oorsouw, Kim
MA  - Otgaar, Henry: Henry.Otgaar@maastrichtuniversity.nl
SO  - Acta Psychologica. Vol.139(3), 2012, pp. 397-403. 
MO  - Mar
AB  - A longstanding question in false memory research is whether children's implanted false memories represent actual memory traces or merely result from compliance. The current study examined this question using a response latency based deception task. Forty-five 8-year-old children received narratives about a true (first day at school) and false event (hot air balloon ride). Across two interviews, 58/32% of the participants developed a partial/full false memory. Interestingly, these children also showed higher false recall on an unrelated DRM paradigm compared to children without a false memory. The crucial finding, however, was that the results of the deception task revealed that children with partial and full false memories were faster to confirm than to deny statements relating to the false event. This indicates that children's implanted false memories reflect actual memory traces, and are unlikely to be explained by mere compliance. (PsycINFO Database Record (c) 2017 APA, all rights reserved)

CP  - STATEMENT: All rights reserved.
      HOLDER: Elsevier B.V.
      YEAR: 2012
JN  - Acta Psychologica
VO  - 139
IP  - 3
PG  - 397-403
XL  - http://ovidsp.ovid.com/ovidweb.cgi?T=JS&CSC=Y&NEWS=N&PAGE=fulltext&D=psyc9&AN=2012-06713-003
XL  - http://openurl.univie.ac.at/resolve?sid=OVID:psycdb&id=pmid:&id=doi:10.1016%2Fj.actpsy.2012.01.002&issn=0001-6918&isbn=&volume=139&issue=3&spage=397&pages=397-403&date=2012&title=Acta+Psychologica&atitle=The+origin+of+children%27s+implanted+false+memories%3A+Memory+traces+or+compliance%3F&aulast=Otgaar&pid=%3Cauthor%3EOtgaar%2C+Henry%3BVerschuere%2C+Bruno%3BMeijer%2C+Ewout+H%3Bvan+Oorsouw%2C+Kim%3C%2Fauthor%3E%3CAN%3E2012-06713-003%3C%2FAN%3E%3CDT%3EJournal+Article%3C%2FDT%3E

<124. >
VN  - Ovid Technologies
DB  - PsycINFO
AN  - 2012-19214-001
TI  - Deception awareness improves p300-based deception detection in concealed information tests. [References].
DP  - Oct 2012
YR  - 2012
PH  - First Posting: Jun 2012
      Accepted: Jun 2012
      Revised: Jun 2012
      First Submitted: Apr 2012
AU  - Rosenfeld, J. Peter
AU  - Hu, Xiaoqing
AU  - Pederson, Kristine
MA  - Rosenfeld, J. Peter: jp-rosenfeld@northwestern.edu; Hu, Xiaoqing: xiaoqinghu@u.northwestern.edu
SO  - International Journal of Psychophysiology. Vol.86(1), 2012, pp. 114-121. 
MO  - Oct
AB  - We asked if increased awareness of deception enhanced P300-based detection of concealed information with two groups: 1) Control subjects saw a randomized series of either rare probes (subject home towns), frequent irrelevants (other towns), and rare targets, which are irrelevant stimuli but requiring Button 1 responses. Probes and non-target irrelevants required Button 2 responses. Controls were told to be sure they performed target/ non-target discrimination correctly, and were so reminded throughout the run. 2) Deception subjects received an identical stimulus series and response instructions, but were also alerted about their deception (pressing a non-recognition button to probes) before and throughout the run. The deception group had significantly greater differences between probe and irrelevant P300s than controls, as well as significantly greater individual detections (10/10) than did controls (5/10), suggesting that the deception awareness manipulation enhances test sensitivity. (PsycINFO Database Record (c) 2017 APA, all rights reserved)

CP  - STATEMENT: All rights reserved.
      HOLDER: Elsevier B.V.
      YEAR: 2012
JN  - International Journal of Psychophysiology
VO  - 86
IP  - 1
PG  - 114-121
XL  - http://ovidsp.ovid.com/ovidweb.cgi?T=JS&CSC=Y&NEWS=N&PAGE=fulltext&D=psyc9&AN=2012-19214-001
XL  - http://openurl.univie.ac.at/resolve?sid=OVID:psycdb&id=pmid:&id=doi:10.1016%2Fj.ijpsycho.2012.06.007&issn=0167-8760&isbn=&volume=86&issue=1&spage=114&pages=114-121&date=2012&title=International+Journal+of+Psychophysiology&atitle=Deception+awareness+improves+p300-based+deception+detection+in+concealed+information+tests.&aulast=Rosenfeld&pid=%3Cauthor%3ERosenfeld%2C+J.+Peter%3BHu%2C+Xiaoqing%3BPederson%2C+Kristine%3C%2Fauthor%3E%3CAN%3E2012-19214-001%3C%2FAN%3E%3CDT%3EJournal+Article%3C%2FDT%3E

<125. >
VN  - Ovid Technologies
DB  - PsycINFO
AN  - 2012-14441-001
TI  - Neural bases of falsification in conditional proposition testing: Evidence from an fMRI study. [References].
DP  - Aug 2012
YR  - 2012
PH  - First Posting: Mar 2012
      Accepted: Feb 2012
      Revised: Feb 2012
      First Submitted: Mar 2011
AU  - Liu, JiMei
AU  - Zhang, Meng
AU  - Jou, Jerwen
AU  - Wu, Xin
AU  - Li, Wei
AU  - Qiu, Jiang
MA  - Qiu, Jiang: qiuj318@swu.edu.cn
SO  - International Journal of Psychophysiology. Vol.85(2), 2012, pp. 249-256. 
MO  - Aug
AB  - The ability of testing the validity of a conditional statement is important in our everyday life. However, the brain mechanisms underlying this process, especially falsification process which is important in daily life, but especially crucial to scientific reasoning and research is not as yet completely clear. Therefore, in the present study, we used event-related functional magnetic resonance imaging (fMRI) to examine the neural bases of the falsification process in testing the validity of a conditional statement as used in Wason's (1966) selection task. Our fMRI results showed that: (1) compared with the baseline condition, both Falsification (by using Modus Ponens, and Modus Tollens) and Non-Falsification conditions (affirming the consequent, and denying the antecedent) activated the left frontal areas (BA44/45, or BA6), and basal ganglia, the areas previously found in the rule-guided conditional reasoning operations; the parietal area (BA40, BA7) for recruiting cognitive resources to represent and maintain the different evidential information in working memory. (2) The left middle frontal gyrus (BA9) and cerebellum were shown to be activated in the contrast of Falsification condition versus Non-Falsification condition and in the contrast of MT versus Non-Falsification condition. These results indicated that the left middle frontal gyrus (BA9) might be the key brain region involved in the falsification process of conditional statement for which abstracting and integrating logical relationships, and inhibiting the distraction of the irrelevant information were the essential processes. Moreover, the cerebellum was found to be responsible for constructing an internal working model. In addition, our brain imaging results might support the dual-process theory of reasoning. (PsycINFO Database Record (c) 2017 APA, all rights reserved)

CP  - STATEMENT: All rights reserved.
      HOLDER: Elsevier B.V.
      YEAR: 2012
JN  - International Journal of Psychophysiology
VO  - 85
IP  - 2
PG  - 249-256
XL  - http://ovidsp.ovid.com/ovidweb.cgi?T=JS&CSC=Y&NEWS=N&PAGE=fulltext&D=psyc9&AN=2012-14441-001
XL  - http://openurl.univie.ac.at/resolve?sid=OVID:psycdb&id=pmid:&id=doi:10.1016%2Fj.ijpsycho.2012.02.011&issn=0167-8760&isbn=&volume=85&issue=2&spage=249&pages=249-256&date=2012&title=International+Journal+of+Psychophysiology&atitle=Neural+bases+of+falsification+in+conditional+proposition+testing%3A+Evidence+from+an+fMRI+study.&aulast=Liu&pid=%3Cauthor%3ELiu%2C+JiMei%3BZhang%2C+Meng%3BJou%2C+Jerwen%3BWu%2C+Xin%3BLi%2C+Wei%3BQiu%2C+Jiang%3C%2Fauthor%3E%3CAN%3E2012-14441-001%3C%2FAN%3E%3CDT%3EJournal+Article%3C%2FDT%3E

<126. >
VN  - Ovid Technologies
DB  - PsycINFO
AN  - 2012-01682-001
TI  - The truth-telling motor cortex: Response competition in M1 discloses deceptive behaviour. [References].
DP  - Feb 2012
YR  - 2012
PH  - First Posting: Jan 2012
      Accepted: Dec 2011
      First Submitted: Aug 2011
AU  - Hadar, Aviad A
AU  - Makris, Stergios
AU  - Yarrow, Kielan
MA  - Hadar, Aviad A.: Aviad.hadar@city.ac.uk
SO  - Biological Psychology. Vol.89(2), 2012, pp. 495-502. 
MO  - Feb
AB  - Neural circuits associated with response conflict are active during deception. Here we use transcranial magnetic stimulation to examine for the first time whether competing responses in primary motor cortex can be used to detect lies. Participants used their little finger or thumb to respond either truthfully or deceitfully regarding facial familiarity. Motor-evoked-potentials (MEPs) from muscles associated with both digits tracked the development of each motor plan. When preparing to deceive, the MEP of the non-responding digit (i.e. the plan corresponding to the truth) exceeds the MEP of the responding digit (i.e. the lie), whereas a mirror-reversed pattern occurs when telling the truth. This give away response conflict interacts with the time of stimulation during a speeded reaction period. Lies can even activate digit-specific cortical representations when only verbal responses are made. Our findings support neurobiological models which blend cognitive decision-making with motor programming, and suggest a novel index for discriminating between honest and intentionally false facial recognition. (PsycINFO Database Record (c) 2017 APA, all rights reserved)

CP  - STATEMENT: All rights reserved.
      HOLDER: Elsevier B.V.
      YEAR: 2011
JN  - Biological Psychology
VO  - 89
IP  - 2
PG  - 495-502
XL  - http://ovidsp.ovid.com/ovidweb.cgi?T=JS&CSC=Y&NEWS=N&PAGE=fulltext&D=psyc9&AN=2012-01682-001
XL  - http://openurl.univie.ac.at/resolve?sid=OVID:psycdb&id=pmid:&id=doi:10.1016%2Fj.biopsycho.2011.12.019&issn=0301-0511&isbn=&volume=89&issue=2&spage=495&pages=495-502&date=2012&title=Biological+Psychology&atitle=The+truth-telling+motor+cortex%3A+Response+competition+in+M1+discloses+deceptive+behaviour.&aulast=Hadar&pid=%3Cauthor%3EHadar%2C+Aviad+A%3BMakris%2C+Stergios%3BYarrow%2C+Kielan%3C%2Fauthor%3E%3CAN%3E2012-01682-001%3C%2FAN%3E%3CDT%3EJournal+Article%3C%2FDT%3E

<127. >
VN  - Ovid Technologies
DB  - PsycINFO
AN  - 2015-24734-001
TI  - Markers of deception in Italian speech. [References].
DP  - Oct 30, 2012
YR  - 2012
PH  - First Posting: Oct 2012
      Accepted: Oct 2012
      First Submitted: Jul 2012
AU  - Spence, Katelyn
AU  - Villar, Gina
AU  - Arciuli, Joanne
MA  - Arciuli, Joanne: joanne.arciuli@sydney.edu.au
SO  - Frontiers in Psychology. Vol.3 2012, ArtID 453.
MO  - Oct
PE  - 9
OC  - Frontiers Research Foundation, Switzerland
AB  - Lying is a universal activity and the detection of lying a universal concern. Presently, there is great interest in determining objective measures of deception. The examination of speech, in particular, holds promise in this regard; yet, most of what we know about the relationship between speech and lying is based on the assessment of English speaking participants. Few studies have examined indicators of deception in languages other than English. The world's languages differ in significant ways, and cross-linguistic studies of deceptive communications are a research imperative. Here we review some of these differences amongst the world's languages, and provide an overview of a number of recent studies demonstrating that cross-linguistic research is a worthwhile endeavor. In addition,we report the results of an empirical investigation of pitch, response latency, and speech rate as cues to deception in Italian speech. True and false opinions were elicited in an audio-taped interview. A within-subjects analysis revealed no significant difference between the average pitch of the two conditions; however, speech rate was significantly slower, while response latency was longer, during deception compared with truth-telling. We explore the implications of these findings and propose directions for future research, with the aim of expanding the cross-linguistic branch of research on markers of deception. (PsycINFO Database Record (c) 2016 APA, all rights reserved)

CP  - STATEMENT: This is an open-access article distributed under the terms of the Creative Commons Attribution License, which permits use, distribution and reproduction in other forums, provided the original authors and source are credited and subject to any copyright notices concerning any third-party graphics etc.
      HOLDER: Spence, Villar and Arciuli
      YEAR: 2012
JN  - Frontiers in Psychology
VO  - 3
XL  - http://ovidsp.ovid.com/ovidweb.cgi?T=JS&CSC=Y&NEWS=N&PAGE=fulltext&D=psyc9&AN=2015-24734-001
XL  - http://openurl.univie.ac.at/resolve?sid=OVID:psycdb&id=pmid:&id=doi:&issn=1664-1078&isbn=&volume=3&issue=&spage=453&pages=&date=2012&title=Frontiers+in+Psychology&atitle=Markers+of+deception+in+Italian+speech.&aulast=Spence&pid=%3Cauthor%3ESpence%2C+Katelyn%3BVillar%2C+Gina%3BArciuli%2C+Joanne%3C%2Fauthor%3E%3CAN%3E2015-24734-001%3C%2FAN%3E%3CDT%3EJournal+Article%3C%2FDT%3E

<128. >
VN  - Ovid Technologies
DB  - PsycINFO
AN  - 2013-08651-001
TI  - A repeated lie becomes a truth? The effect of intentional control and training on deception. [References].
DP  - Nov 12, 2012
YR  - 2012
PH  - First Posting: Nov 2012
      Accepted: Oct 2012
      First Submitted: Jul 2012
AU  - Hu, Xiaoqing
AU  - Chen, Hao
AU  - Fu, Genyue
MA  - Fu, Genyue: fugy@zjnu.cn
SO  - Frontiers in Psychology. Vol.3 2012, ArtID 488.
MO  - Nov
PE  - 7
OC  - Frontiers Research Foundation, Switzerland
AB  - Deception has been demonstrated as a task that involves executive control such as conflict monitoring and response inhibition. In the present study, we investigated whether or not the controlled processes associated with deception could be trained to be more efficient. Forty-eight participants finished a reaction time-based differentiation of deception paradigm (DDP) task using self- and other-referential information on two occasions. After the first baseline DDP task, participants were randomly assigned to one of three groups: a control group in which participants finished the same task for a second time; an instruction group in which participants were instructed to speed up their deceptive responses in the second DDP; a training group in which participants received training in speeding up their deceptive responses, and then proceeded to the second DDP. Results showed that instruction alone significantly reduced the RTs associated with participants' deceptive responses. However, the differences between deceptive and truthful responses were erased only in the training group. The result suggests that the performance associated with deception is malleable and could be voluntarily controlled with intention or training. (PsycINFO Database Record (c) 2016 APA, all rights reserved)

CP  - STATEMENT: This is an open-access article distributed under the terms of the Creative Commons Attribution License, which permits use, distribution and reproduction in other forums, provided the original authors and source are credited and subject to any copyright notices concerning any third-party graphics etc.
      HOLDER: Hu, Chen and Fu
      YEAR: 2012
JN  - Frontiers in Psychology
VO  - 3
XL  - http://ovidsp.ovid.com/ovidweb.cgi?T=JS&CSC=Y&NEWS=N&PAGE=fulltext&D=psyc9&AN=2013-08651-001
XL  - http://openurl.univie.ac.at/resolve?sid=OVID:psycdb&id=pmid:&id=doi:10.3389%2Ffpsyg.2012.00488&issn=1664-1078&isbn=&volume=3&issue=&spage=488&pages=&date=2012&title=Frontiers+in+Psychology&atitle=A+repeated+lie+becomes+a+truth%3F+The+effect+of+intentional+control+and+training+on+deception.&aulast=Hu&pid=%3Cauthor%3EHu%2C+Xiaoqing%3BChen%2C+Hao%3BFu%2C+Genyue%3C%2Fauthor%3E%3CAN%3E2013-08651-001%3C%2FAN%3E%3CDT%3EJournal+Article%3C%2FDT%3E

<129. >
VN  - Ovid Technologies
DB  - PsycINFO
AN  - 2013-08618-001
TI  - Learning to lie: Effects of practice on the cognitive cost of lying. [References].
DP  - Nov 30, 2012
YR  - 2012
PH  - First Posting: Nov 2012
      Accepted: Nov 2012
      First Submitted: Jul 2012
AU  - Van Bockstaele, B
AU  - Verschuere, B
AU  - Moens, T
AU  - Suchotzki, Kristina
AU  - Debey, Evelyne
AU  - Spruyt, Adriaan
MA  - Van Bockstaele, B.: bram.vanbockstaele@ugent.be
SO  - Frontiers in Psychology. Vol.3 2012, ArtID 526.
MO  - Nov
PE  - 8
OC  - Frontiers Research Foundation, Switzerland
AB  - Cognitive theories on deception posit that lying requires more cognitive resources than telling the truth. In line with this idea, it has been demonstrated that deceptive responses are typically associated with increased response times and higher error rates compared to truthful responses. Although the cognitive cost of lying has been assumed to be resistant to practice, it has recently been shown that people who are trained to lie can reduce this cost. In the present study (n = 42), we further explored the effects of practice on one's ability to lie by manipulating the proportions of lie and truth-trials in a Sheffield lie test across three phases: Baseline (50% lie, 50% truth), Training (frequent-lie group: 75% lie, 25% truth; control group: 50% lie, 50% truth; and frequent-truth group: 25% lie, 75% truth), and Test (50% lie, 50% truth). The results showed that lying became easier while participants were trained to lie more often and that lying became more difficult while participants were trained to tell the truth more often. Furthermore, these effects did carry over to the test phase, but only for the specific items that were used for the training manipulation. Hence, our study confirms that relatively little practice is enough to alter the cognitive cost of lying, although this effect does not persist over time for non-practiced items. (PsycINFO Database Record (c) 2016 APA, all rights reserved)

CP  - HOLDER: Van Bockstaele, Verschuere, Moens, Suchotzki, Debey and Spruyt
      YEAR: 2012
JN  - Frontiers in Psychology
VO  - 3
XL  - http://ovidsp.ovid.com/ovidweb.cgi?T=JS&CSC=Y&NEWS=N&PAGE=fulltext&D=psyc9&AN=2013-08618-001
XL  - http://openurl.univie.ac.at/resolve?sid=OVID:psycdb&id=pmid:&id=doi:10.3389%2Ffpsyg.2012.00526&issn=1664-1078&isbn=&volume=3&issue=&spage=526&pages=&date=2012&title=Frontiers+in+Psychology&atitle=Learning+to+lie%3A+Effects+of+practice+on+the+cognitive+cost+of+lying.&aulast=Van+Bockstaele&pid=%3Cauthor%3EVan+Bockstaele%2C+B%3BVerschuere%2C+B%3BMoens%2C+T%3BSuchotzki%2C+Kristina%3BDebey%2C+Evelyne%3BSpruyt%2C+Adriaan%3C%2Fauthor%3E%3CAN%3E2013-08618-001%3C%2FAN%3E%3CDT%3EJournal+Article%3C%2FDT%3E

<130. >
VN  - Ovid Technologies
DB  - PsycINFO
AN  - 2012-35112-001
TI  - Does the inferior frontal sulcus play a functional role in deception? A neuronavigated theta-burst transcranial magnetic stimulation study. [References].
DP  - Oct 18, 2012
YR  - 2012
PH  - First Posting: Oct 2012
      Accepted: Sep 2012
      First Submitted: Jun 2012
AU  - Verschuere, Bruno
AU  - Schuhmann, Teresa
AU  - Sack, Alexander T
MA  - Verschuere, Bruno: b.j.verschuere@uva.nl
SO  - Frontiers in Human Neuroscience. Vol.6 2012, ArtID 284.
MO  - Oct
PE  - 7
OC  - Frontiers Research Foundation, Switzerland
AB  - By definition, lying involves withholding the truth. Response inhibition may therefore be the cognitive function at the heart of deception. Neuroimaging research has shown that the same brain region that is activated during response inhibition tasks, namely the inferior frontal region, is also activated during deception paradigms. This led to the hypothesis that the inferior frontal region is the neural substrate critically involved in withholding the truth. In the present study, we critically examine the functional necessity of the inferior frontal region in withholding the truth during deception. We experimentally manipulated the neural activity level in right inferior frontal sulcus (IFS) by means of neuronavigated continuous theta-burst stimulation (cTBS). Individual structural magnetic resonance brain images (MRI) were used to allow precise stimulation in each participant. Twenty-six participants answered autobiographical questions truthfully or deceptively before and after sham and real cTBS. Deception was reliably associated with more errors, longer and more variable response times than truth telling. Despite the potential role of IFS in deception as suggested by neuroimaging data, the cTBS-induced disruption of right IFS did not affect response times or error rates, when compared to sham stimulation. The present findings do not support the hypothesis that the right IFS is critically involved in deception. (PsycINFO Database Record (c) 2016 APA, all rights reserved)

CP  - HOLDER: Verschuere, Schuhmann and Sack
      YEAR: 2012
JN  - Frontiers in Human Neuroscience
VO  - 6
XL  - http://ovidsp.ovid.com/ovidweb.cgi?T=JS&CSC=Y&NEWS=N&PAGE=fulltext&D=psyc9&AN=2012-35112-001
XL  - http://openurl.univie.ac.at/resolve?sid=OVID:psycdb&id=pmid:&id=doi:10.3389%2Ffnhum.2012.00284&issn=1662-5161&isbn=&volume=6&issue=&spage=284&pages=&date=2012&title=Frontiers+in+Human+Neuroscience&atitle=Does+the+inferior+frontal+sulcus+play+a+functional+role+in+deception%3F+A+neuronavigated+theta-burst+transcranial+magnetic+stimulation+study.&aulast=Verschuere&pid=%3Cauthor%3EVerschuere%2C+Bruno%3BSchuhmann%2C+Teresa%3BSack%2C+Alexander+T%3C%2Fauthor%3E%3CAN%3E2012-35112-001%3C%2FAN%3E%3CDT%3EJournal+Article%3C%2FDT%3E

<131. >
VN  - Ovid Technologies
DB  - PsycINFO
AN  - 2017-37492-001
TI  - Current research and potential applications of the concealed information test: An overview. [References].
DP  - Sep 12, 2012
YR  - 2012
PH  - First Posting: Sep 2012
      Accepted: Aug 2012
      First Submitted: Jul 2012
AU  - Ben-Shakhar, Gershon
MA  - Ben-Shakhar, Gershon: mskpugb@mscc.huji.ac.il
SO  - Frontiers in Psychology. Vol.3 2012, ArtID 342.
MO  - Sep
PE  - 11
OC  - Frontiers Research Foundation, Switzerland
AB  - Research interest in psychophysiological detection of deception has significantly increased since the September 11 terror attack in the USA. In particular, the concealed information test (CIT), designed to detect memory traces that can connect suspects to a certain crime, has been extensively studied. In this paper I will briefly review several psychophysiological detection paradigms that have been studied, with a focus on the CIT. The theoretical background of the CIT, its strength and weaknesses, its potential applications as well as research finings related to its validity (based on a recent meta-analytic study), will be discussed. Several novel research directions, with a focus on factors that may affect CIT detection in realistic settings (e.g., memory for crime details; the effect of emotional stress during crime execution) will be described. Additionally, research focusing on mal-intentions and attempts to detect terror networks using information gathered from groups of suspects using both the standard CIT and the searching CIT will be reviewed. Finally, implications of current research to the actual application of the CIT will be discussed and several recommendations that can enhance the use of the CIT will be made. (PsycINFO Database Record (c) 2018 APA, all rights reserved)

CP  - STATEMENT: This is an open-access article distributed under the terms of the Creative Commons Attribution License, which permits use, distribution and reproduction in other forums, provided the original authors and source are credited and subject to any copyright notices concerning any third-party graphics etc.
      HOLDER: Ben-Shakhar
      YEAR: 2012
JN  - Frontiers in Psychology
VO  - 3
XL  - http://ovidsp.ovid.com/ovidweb.cgi?T=JS&CSC=Y&NEWS=N&PAGE=fulltext&D=psyc9&AN=2017-37492-001
XL  - http://openurl.univie.ac.at/resolve?sid=OVID:psycdb&id=pmid:&id=doi:10.3389%2Ffpsyg.2012.00342&issn=1664-1078&isbn=&volume=3&issue=&spage=342&pages=&date=2012&title=Frontiers+in+Psychology&atitle=Current+research+and+potential+applications+of+the+concealed+information+test%3A+An+overview.&aulast=Ben-Shakhar&pid=%3Cauthor%3EBen-Shakhar%2C+Gershon%3C%2Fauthor%3E%3CAN%3E2017-37492-001%3C%2FAN%3E%3CDT%3EJournal+Article%3C%2FDT%3E

<132. >
VN  - Ovid Technologies
DB  - PsycINFO
AN  - 2013-03686-001
TI  - The neural correlates of identity faking and concealment: An fMRI study. [References].
DP  - Nov 7, 2012
YR  - 2012
PH  - First Posting: Nov 2012
      Accepted: Sep 2012
      First Submitted: Apr 2012
AU  - Ding, Xiao Pan
AU  - Du, Xiaoxia
AU  - Lei, Du
AU  - Hu, Chao Super
AU  - Fu, Genyue
AU  - Chen, Guopeng
MA  - Fu, Genyue: fugy@zjnu.cn
SO  - PLoS ONE. Vol.7(11), 2012, ArtID e48639.
MO  - Nov
PE  - 10
AB  - The neural basis of self and identity has received extensive research. However, most of these existing studies have focused on situations where the internal representation of the self is consistent with the external one. The present study used fMRI methodology to examine the neural correlates of two different types of identity conflict: identity faking and concealment. Participants were presented with a sequence of names and asked to either conceal their own identity or fake another one. The results revealed that the right insular cortex and bilaterally inferior frontal gyrus were more active for identity concealment compared to the control condition, whereas identity faking elicited a significantly larger percentage signal increase than the control condition in the right superior frontal gyrus, left calcarine, and right caudate. These results suggest that different neural systems associated with both identity processing and deception were involved in identity concealment and faking. (PsycINFO Database Record (c) 2016 APA, all rights reserved)

CP  - HOLDER: Ding et al.
      YEAR: 2012
JN  - PLoS ONE
VO  - 7
IP  - 11
XL  - http://ovidsp.ovid.com/ovidweb.cgi?T=JS&CSC=Y&NEWS=N&PAGE=fulltext&D=psyc9&AN=2013-03686-001
XL  - http://openurl.univie.ac.at/resolve?sid=OVID:psycdb&id=pmid:&id=doi:10.1371%2Fjournal.pone.0048639&issn=1932-6203&isbn=&volume=7&issue=11&spage=e48639&pages=&date=2012&title=PLoS+ONE&atitle=The+neural+correlates+of+identity+faking+and+concealment%3A+An+fMRI+study.&aulast=Ding&pid=%3Cauthor%3EDing%2C+Xiao+Pan%3BDu%2C+Xiaoxia%3BLei%2C+Du%3BHu%2C+Chao+Super%3BFu%2C+Genyue%3BChen%2C+Guopeng%3C%2Fauthor%3E%3CAN%3E2013-03686-001%3C%2FAN%3E%3CDT%3EJournal+Article%3C%2FDT%3E

<133. >
VN  - Ovid Technologies
DB  - PsycINFO
AN  - 2012-99200-301
TI  - Behavioral cues associated with lies of omission and of commission: An experimental investigation.
DP  - 2012
YR  - 2012
AU  - Ratliff, Brianna
SO  - Dissertation Abstracts International: Section B: The Sciences and Engineering. Vol.73(4-B),2012, pp. 2566. 
OL  - Dissertation Abstracts International
AB  - Deception is a universal communication behavior across and within species. In humans, the purpose of verbal deception, or lying, is to intentionally mislead, and this behavior can be intuitively broken down into two unique categories based on the method used to mask the truth: omission and commission. Lies of omission involve the intentional exclusion of important information, whereas lies of commission involve the intentional generation of false information. Because these two types of deception involve contrasting methods of delivery, it is possible that lies of omission and lies of commission could result in differing behavioral presentations. Accordingly, the purpose of this study was to explore the behavioral patterns exhibited during lies of omission and lies of commission. Behavioral cues were observed in 126 men and women during truthful and deceptive communications. Response time, response latency, speech errors, adaptor use and pausing were found to distinguish the truthful and deceptive conditions; however, no significant differences were found between the omission and commission conditions. Implications are discussed. (PsycINFO Database Record (c) 2016 APA, all rights reserved)

JN  - Dissertation Abstracts International: Section B: The Sciences and Engineering
VO  - 73
IP  - 4-B
PG  - 2566
XL  - http://ovidsp.ovid.com/ovidweb.cgi?T=JS&CSC=Y&NEWS=N&PAGE=fulltext&D=psyc9&AN=2012-99200-301
XL  - http://openurl.univie.ac.at/resolve?sid=OVID:psycdb&id=pmid:&id=doi:&issn=0419-4217&isbn=9781267117397&volume=73&issue=4-B&spage=2566&pages=2566&date=2012&title=Dissertation+Abstracts+International%3A+Section+B%3A+The+Sciences+and+Engineering&atitle=Behavioral+cues+associated+with+lies+of+omission+and+of+commission%3A+An+experimental+investigation.&aulast=Ratliff&pid=%3Cauthor%3ERatliff%2C+Brianna%3C%2Fauthor%3E%3CAN%3E2012-99200-301%3C%2FAN%3E%3CDT%3EDissertation%3C%2FDT%3E

<134. >
VN  - Ovid Technologies
DB  - PsycINFO
AN  - 2012-99110-104
TI  - Vocalic markers of deception and cognitive dissonance for automated emotion detection systems.
DP  - 2012
YR  - 2012
AU  - Elkins, Aaron C
SO  - Dissertation Abstracts International Section A: Humanities and Social Sciences. Vol.72(12-A),2012, pp. 4643. 
OL  - Dissertation Abstracts International
AB  - This dissertation investigates vocal behavior, measured using standard acoustic and commercial vocal analysis software, as it occurs naturally while lying, experiencing cognitive dissonance, or receiving a security interview conducted by an Embodied Conversational Agent (ECA). In study one, vocal analysis software used for credibility assessment was investigated experimentally. Using a repeated measures design, 96 participants lied and told the truth during a multiple question interview. The vocal analysis software's built-in deception classifier performed at the chance level. When the vocal measurements were analyzed independent of the software's interface, the variables FMain (Stress), AVJ (Cognitive Effort), and SOS (Fear) significantly differentiated between truth and deception. Using these measurements, a logistic regression and machine learning algorithms predicted deception with accuracy up to 62.8%. Using standard acoustic measures, vocal pitch and voice quality was predicted by deception and stress. In study two, deceptive vocal and linguistic behaviors were investigated using a direct manipulation of arousal, affect, and cognitive difficulty by inducing cognitive dissonance. Participants (N=52) made verbal counter-attitudinal arguments out loud that were subjected to vocal and linguistic analysis. Participants experiencing cognitive dissonance spoke with higher vocal pitch, response latency, linguistic Quantity, and Certainty and lower Specificity. Linguistic Specificity mediated the dissonance and attitude change. Commercial vocal analysis software revealed that cognitive dissonance induced participants exhibited higher initial levels of Say or Stop (SOS), a measurement of fear. Study three investigated the use of the voice to predict trust. Participants (N=88) received a screening interview from an Embodied Conversational Agent (ECA) and reported their perceptions of the ECA. A growth model was developed that predicted trust during the interaction using the voice, time, and demographics. In study four, border guards participants were randomly assigned into either the Bomb Maker (N = 16) or Control (N = 13) condition. Participants either did or did not assemble a realistic, but non-operational, improvised explosive device (IED) to smuggle past an ECA security interviewer. Participants in the Bomb Maker condition had 25.34% more variation in their vocal pitch than the control condition participants. This research provides support that the voice is potentially a reliable and valid measurement of emotion and deception suitable for integration into future technologies such as automated security screenings and advanced human-computer interactions. (PsycINFO Database Record (c) 2016 APA, all rights reserved)

JN  - Dissertation Abstracts International Section A: Humanities and Social Sciences
VO  - 72
IP  - 12-A
PG  - 4643
XL  - http://ovidsp.ovid.com/ovidweb.cgi?T=JS&CSC=Y&NEWS=N&PAGE=fulltext&D=psyc9&AN=2012-99110-104
XL  - http://openurl.univie.ac.at/resolve?sid=OVID:psycdb&id=pmid:&id=doi:&issn=0419-4209&isbn=9781124881744&volume=72&issue=12-A&spage=4643&pages=4643&date=2012&title=Dissertation+Abstracts+International+Section+A%3A+Humanities+and+Social+Sciences&atitle=Vocalic+markers+of+deception+and+cognitive+dissonance+for+automated+emotion+detection+systems.&aulast=Elkins&pid=%3Cauthor%3EElkins%2C+Aaron+C%3C%2Fauthor%3E%3CAN%3E2012-99110-104%3C%2FAN%3E%3CDT%3EDissertation%3C%2FDT%3E

<135. >
VN  - Ovid Technologies
DB  - PsycINFO
AN  - 2012-99020-020
TI  - Special-Purpose, Embodied Conversational Intelligence with Environmental Sensors (SPECIES) agents: Implemented in an automated interviewing kiosk.
DP  - 2012
YR  - 2012
AU  - Derrick, Douglas C
SO  - Dissertation Abstracts International: Section B: The Sciences and Engineering. Vol.72(7-B),2012, pp. 4112. 
OL  - Dissertation Abstracts International
AB  - I utilized a design science approach to create an automated kiosk that uses embodied intelligent agents to interview individuals and detect changes in arousal, behavior, and cognitive effort by using psychophysiological information systems. This dissertation achieves three primary purposes. First, I describe the creation of this new Information Technology artifact, discuss design choices, and show the completed prototype. Second, related to this new system, I propose a unique class of intelligent agents, which are described as Special Purpose Embodied Conversational Intelligence with Environmental Sensors (SPECIES). I outline a system model that frames the conceptual components of SPECIES agents, provide design principles for developing SPECIES agents, and discuss some of the research implications of the various components in the model. Third, based on the SPECIES paradigm, I present five studies that evaluate different parts of the model. These studies form the foundational research for the development of the automated kiosk. In the first study, participants interacted with an automated interviewing agent via a chat-based modality (108 participants). The study clearly demonstrates the strong, positive correlation of both response time and the number of times a message is edited to deceitful responses. The software developed became the heart of the kiosk. The second study evaluated changing human decision-making by including influence tactics in decision aids (41 participants). This paper-based decision experiment showed that framing decision aids as appeals to individuals' values possibly change individuals' decisions and was the basis for study 4. The third study examined human-computer interaction and how SPECIES agents can change perceptions of information systems by varying appearance and demeanor (88 participants). Instantiations that had the agents embodied as males were perceived as more powerful, while female embodied agents were perceived as more likeable. Similarly, smiling agents were perceived as more likable than neutral demeanor agents. The fourth study assessed how incorporating impression management techniques into embodied conversational agents can influence human perceptions of the system (88 participants). The impression management techniques proved to be very successful in changing user perceptions. Specifically, agents that performed self-promotion were perceived as more powerful, trustworthy and expert. Agents that performed ingratiation were perceived as more attractive. In the fifth study, I used an embodied agent to interview people who had either constructed a fake bomb and packed it into a bag or had only packed clothes into a bag (60 participants). The agent used eye-tracking technology to capture pupil dilation and gaze behavior. When combined with vocal measurements, the kiosk technology was able to achieve over 93% accuracy in one trial. (PsycINFO Database Record (c) 2016 APA, all rights reserved)

JN  - Dissertation Abstracts International: Section B: The Sciences and Engineering
VO  - 72
IP  - 7-B
PG  - 4112
XL  - http://ovidsp.ovid.com/ovidweb.cgi?T=JS&CSC=Y&NEWS=N&PAGE=fulltext&D=psyc9&AN=2012-99020-020
XL  - http://openurl.univie.ac.at/resolve?sid=OVID:psycdb&id=pmid:&id=doi:&issn=0419-4217&isbn=9781124609010&volume=72&issue=7-B&spage=4112&pages=4112&date=2012&title=Dissertation+Abstracts+International%3A+Section+B%3A+The+Sciences+and+Engineering&atitle=Special-Purpose%2C+Embodied+Conversational+Intelligence+with+Environmental+Sensors+%28SPECIES%29+agents%3A+Implemented+in+an+automated+interviewing+kiosk.&aulast=Derrick&pid=%3Cauthor%3EDerrick%2C+Douglas+C%3C%2Fauthor%3E%3CAN%3E2012-99020-020%3C%2FAN%3E%3CDT%3EDissertation%3C%2FDT%3E

<136. >
VN  - Ovid Technologies
DB  - PsycINFO
AN  - 2012-19252-008
TI  - Combining the p300-complex trial-based Concealed Information Test and the reaction time-based autobiographical Implicit Association Test in concealed memory detection. [References].
DP  - Aug 2012
YR  - 2012
PH  - Accepted: Apr 2012
      First Submitted: Jan 2012
AU  - Hu, Xiaoqing
AU  - Rosenfeld, J. Peter
MA  - Hu, Xiaoqing: xiaoqinghu@u.northwestern.edu
SO  - Psychophysiology. Vol.49(8), 2012, pp. 1090-1100. 
MO  - Aug
OC  - Blackwell Publishing, United Kingdom
AB  - Despite the P300-Concealed Information Test's validity in detecting concealed memory when it is conducted immediately after the mock crime, whether the P300-CIT's detection efficiency is moderated by time delay remains unknown. Here, we conducted a mock crime study in which guilty participants were tested immediately after the mock crime or 1 month later. An innocent group was also tested. Assuming that the autobiographical Implicit Association Test (aIAT) and the P300-CIT rely on nonoverlapping mechanisms for memory detection, participants were tested using both the P300-CIT and the reaction time (RT)-based aIAT. Results suggested that the sensitivity of both tests remains even after the 1-month delay. The indicators from the RT-aIAT and P300-CIT were uncorrelated, thus combining P300-CIT and aIAT data further increased the efficiency of memory detection. (PsycINFO Database Record (c) 2016 APA, all rights reserved)

CP  - HOLDER: Society for Psychophysiological Research
      YEAR: 2012
JN  - Psychophysiology
VO  - 49
IP  - 8
PG  - 1090-1100
XL  - http://ovidsp.ovid.com/ovidweb.cgi?T=JS&CSC=Y&NEWS=N&PAGE=fulltext&D=psyc9&AN=2012-19252-008
XL  - http://openurl.univie.ac.at/resolve?sid=OVID:psycdb&id=pmid:&id=doi:&issn=0048-5772&isbn=&volume=49&issue=8&spage=1090&pages=1090-1100&date=2012&title=Psychophysiology&atitle=Combining+the+p300-complex+trial-based+Concealed+Information+Test+and+the+reaction+time-based+autobiographical+Implicit+Association+Test+in+concealed+memory+detection.&aulast=Hu&pid=%3Cauthor%3EHu%2C+Xiaoqing%3BRosenfeld%2C+J.+Peter%3C%2Fauthor%3E%3CAN%3E2012-19252-008%3C%2FAN%3E%3CDT%3EJournal+Article%3C%2FDT%3E

<137. >
VN  - Ovid Technologies
DB  - PsycINFO
AN  - 2012-18852-017
TI  - "I know you can hear me": Neural correlates of feigned hearing loss. [References].
DP  - Aug 2012
YR  - 2012
PH  - First Posting: Jul 2011
      Accepted: Apr 2011
      Revised: Feb 2011
      First Submitted: Mar 2010
AU  - McPherson, Bradley
AU  - McMahon, Katie
AU  - Wilson, Wayne
AU  - Copland, David
MA  - McPherson, Bradley: dbmcpher@hkucc.hku.hk
SO  - Human Brain Mapping. Vol.33(8), 2012, pp. 1964-1972. 
MO  - Aug
AB  - In the assessment of human hearing, it is often important to determine whether hearing loss is organic or nonorganic in nature. Nonorganic, or functional, hearing loss is often associated with deceptive intention on the part of the listener. Over the past decade, functional neuroimaging has been used to study the neural correlates of deception, and studies have consistently highlighted the contribution of the prefrontal cortex in such behaviors. Can patterns of brain activity be similarly used to detect when an individual is feigning a hearing loss? To answer this question, 15 adult participants were requested to respond to pure tones and simple words correctly, incorrectly, randomly, or with the intent to feign a hearing loss. As predicted, more activity was observed in the prefrontal cortices (as measured by functional magnetic resonance imaging), and delayed behavioral reaction times were noted, when the participants feigned a hearing loss or responded randomly versus when they responded correctly or incorrectly. The results suggest that cortical imaging techniques could play a role in identifying individuals who are feigning hearing loss. (PsycINFO Database Record (c) 2016 APA, all rights reserved)

CP  - HOLDER: Wiley Periodicals, Inc.
      YEAR: 2011
JN  - Human Brain Mapping
VO  - 33
IP  - 8
PG  - 1964-1972
XL  - http://ovidsp.ovid.com/ovidweb.cgi?T=JS&CSC=Y&NEWS=N&PAGE=fulltext&D=psyc9&AN=2012-18852-017
XL  - http://openurl.univie.ac.at/resolve?sid=OVID:psycdb&id=pmid:&id=doi:10.1002%2Fhbm.21337&issn=1065-9471&isbn=&volume=33&issue=8&spage=1964&pages=1964-1972&date=2012&title=Human+Brain+Mapping&atitle=%22I+know+you+can+hear+me%22%3A+Neural+correlates+of+feigned+hearing+loss.&aulast=McPherson&pid=%3Cauthor%3EMcPherson%2C+Bradley%3BMcMahon%2C+Katie%3BWilson%2C+Wayne%3BCopland%2C+David%3C%2Fauthor%3E%3CAN%3E2012-18852-017%3C%2FAN%3E%3CDT%3EJournal+Article%3C%2FDT%3E

<138. >
VN  - Ovid Technologies
DB  - PsycINFO
AN  - 2012-16309-002
TI  - fMRI-activation patterns in the detection of concealed information rely on memory-related effects. [References].
DP  - Jun 2012
YR  - 2012
PH  - First Posting: Mar 2009
      Accepted: Dec 2008
      First Submitted: Aug 2008
AU  - Gamer, Matthias
AU  - Klimecki, Olga
AU  - Bauermann, Thomas
AU  - Stoeter, Peter
AU  - Vossel, Gerhard
MA  - Gamer, Matthias: m.gamer@uke.uni-hamburg.de
SO  - Social Cognitive and Affective Neuroscience. Vol.7(5), 2012, pp. 506-515. 
MO  - Jun
AB  - Recent research on potential applications of fMRI in the detection of concealed knowledge primarily ascribed the reported differences in hemodynamic response patterns to deception. This interpretation is challenged by the results of the present study. Participants were required to memorize probe and target items (a banknote and a playing card, each). Subsequently, these items were repeatedly presented along with eight irrelevant items in a modified Guilty Knowledge Test design and participants were instructed to simply acknowledge item presentation by pressing one button after each stimulus. Despite the absence of response monitoring demands and thus overt response conflicts, the experiment revealed a differential physiological response pattern as a function of item type. First, probes elicited the largest skin conductance responses. Second, differential hemodynamic responses were observed in bilateral inferior frontal regions, the right supramarginal gyrus and the supplementary motor area as a function of item type. Probes and targets were accompanied by a larger signal increase than irrelevant items in these regions. Moreover, the responses to probes differed substantially from targets. The observed neural response pattern seems to rely on retrieval processes that depend on the depth of processing in the encoding situation. (PsycINFO Database Record (c) 2016 APA, all rights reserved)

CP  - STATEMENT: Published by Oxford University Press.
      HOLDER: The Author
      YEAR: 2009
JN  - Social Cognitive and Affective Neuroscience
VO  - 7
IP  - 5
PG  - 506-515
XL  - http://ovidsp.ovid.com/ovidweb.cgi?T=JS&CSC=Y&NEWS=N&PAGE=fulltext&D=psyc9&AN=2012-16309-002
XL  - http://openurl.univie.ac.at/resolve?sid=OVID:psycdb&id=pmid:&id=doi:10.1093%2Fscan%2Fnsp005&issn=1749-5016&isbn=&volume=7&issue=5&spage=506&pages=506-515&date=2012&title=Social+Cognitive+and+Affective+Neuroscience&atitle=fMRI-activation+patterns+in+the+detection+of+concealed+information+rely+on+memory-related+effects.&aulast=Gamer&pid=%3Cauthor%3EGamer%2C+Matthias%3BKlimecki%2C+Olga%3BBauermann%2C+Thomas%3BStoeter%2C+Peter%3BVossel%2C+Gerhard%3C%2Fauthor%3E%3CAN%3E2012-16309-002%3C%2FAN%3E%3CDT%3EJournal+Article%3C%2FDT%3E

<139. >
VN  - Ovid Technologies
DB  - PsycINFO
AN  - 2012-15629-002
TI  - Lie detection by inducing cognitive load: Eye movements and other cues to the false answers of "witnesses" to crimes. [References].
DP  - Jul 2012
YR  - 2012
AU  - Walczyk, Jeffrey J
AU  - Griffith, Diana A
AU  - Yates, Rachel
AU  - Visconte, Shelley R
AU  - Simoneaux, Byron
AU  - Harris, Laura L
MA  - Walczyk, Jeffrey J.: Walczyk@latech.edu
SO  - Criminal Justice and Behavior. Vol.39(7), 2012, pp. 887-909. 
MO  - Jul
AB  - Research on the accuracy of eyewitness testimony has expanded dramatically in recent years. Most of it concerns the issue of mistaken identification, not the problem of uncovering deceptive accounts of witnesses, which is the focus of this research. In the literature, a technique for lie detection has been proposed that induces cognitive load on liars by averting their rehearsal of deception: Time Restricted Integrity-Confirmation. The current authors tested it by instructing "witnesses" of actual crime videos to lie or tell the truth to related questions. Each of 145 adults was randomly assigned to a truth telling, an unrehearsed lying, or a rehearsed lying condition. The cognitive cues were response time, answer consistency, eye movements, and pupil dilation. Eye data were gathered with an infrared eye tracker. Truth tellers had the quickest response times and the fewest inconsistencies. Moreover, they generally had more eye movements, suggesting low cognitive loads. Discriminant analyses classified rehearsed liars, unrehearsed liars, and truth tellers up to 69% accurately, with few false positives. Further refinement is warranted. (PsycINFO Database Record (c) 2016 APA, all rights reserved)

CP  - HOLDER: International Association for Correctional and Forensic Psychology
      YEAR: 2012
JN  - Criminal Justice and Behavior
VO  - 39
IP  - 7
PG  - 887-909
XL  - http://ovidsp.ovid.com/ovidweb.cgi?T=JS&CSC=Y&NEWS=N&PAGE=fulltext&D=psyc9&AN=2012-15629-002
XL  - http://openurl.univie.ac.at/resolve?sid=OVID:psycdb&id=pmid:&id=doi:10.1177%2F0093854812437014&issn=0093-8548&isbn=&volume=39&issue=7&spage=887&pages=887-909&date=2012&title=Criminal+Justice+and+Behavior&atitle=Lie+detection+by+inducing+cognitive+load%3A+Eye+movements+and+other+cues+to+the+false+answers+of+%22witnesses%22+to+crimes.&aulast=Walczyk&pid=%3Cauthor%3EWalczyk%2C+Jeffrey+J%3BGriffith%2C+Diana+A%3BYates%2C+Rachel%3BVisconte%2C+Shelley+R%3BSimoneaux%2C+Byron%3BHarris%2C+Laura+L%3C%2Fauthor%3E%3CAN%3E2012-15629-002%3C%2FAN%3E%3CDT%3EJournal+Article%3C%2FDT%3E

<140. >
VN  - Ovid Technologies
DB  - PsycINFO
AN  - 2012-08097-009
TI  - Neural correlates of feigned memory impairment are distinguishable from answering randomly and answering incorrectly: An fMRI and behavioral study. [References].
DP  - Jun 2012
YR  - 2012
PH  - First Posting: Feb 2012
      Accepted: Jan 2012
AU  - Liang, Chun-Yu
AU  - Xu, Zhi-Yuan
AU  - Mei, Wei
AU  - Wang, Li-Li
AU  - Xue, Li
AU  - Lu, De Jian
AU  - Zhao, Hu
MA  - Lu, De Jian: dejian6182@sina.com; Zhao, Hu: hzhao@163.com
SO  - Brain and Cognition. Vol.79(1), 2012, pp. 70-77. 
MO  - Jun
AB  - Previous functional magnetic resonance imaging (fMRI) studies have identified activation in the prefrontal-parietal-sub-cortical circuit during feigned memory impairment when comparing with truthful telling. Here, we used fMRI to determine whether neural activity can differentiate between answering correctly, answering randomly, answering incorrectly, and feigned memory impairment. In this study, 12 healthy subjects underwent block-design fMRI while they performed digit task of forced-choice format under four conditions: answering correctly, answering randomly, answering incorrectly, and simulated feigned memory impairment. There were three main results. First, six areas, including the left prefrontal cortex, the left superior temporal lobe, the right postcentral gyrus, the right superior parietal cortex, the right superior occipital cortex, and the right putamen, were significantly modulated by condition type. Second, for some areas, including the right superior parietal cortex, the right postcentral gyrus, the right superior occipital cortex, and the right putamen, brain activity was significantly greater in feigned memory impairment than answering randomly. Third, for the areas including the left prefrontal cortex and the right putamen, brain activity was significantly greater in feigned memory impairment than answering incorrectly. In contrast, for the left superior temporal lobe, brain activity was significantly greater in answering incorrectly than feigned memory impairment. The results suggest that neural correlates of feigned memory impairment are distinguishable from answering randomly and answering incorrectly in healthy subjects. (PsycINFO Database Record (c) 2016 APA, all rights reserved)

CP  - STATEMENT: All rights reserved.
      HOLDER: Elsevier Inc.
      YEAR: 2012
JN  - Brain and Cognition
VO  - 79
IP  - 1
PG  - 70-77
XL  - http://ovidsp.ovid.com/ovidweb.cgi?T=JS&CSC=Y&NEWS=N&PAGE=fulltext&D=psyc9&AN=2012-08097-009
XL  - http://openurl.univie.ac.at/resolve?sid=OVID:psycdb&id=pmid:&id=doi:10.1016%2Fj.bandc.2012.01.009&issn=0278-2626&isbn=&volume=79&issue=1&spage=70&pages=70-77&date=2012&title=Brain+and+Cognition&atitle=Neural+correlates+of+feigned+memory+impairment+are+distinguishable+from+answering+randomly+and+answering+incorrectly%3A+An+fMRI+and+behavioral+study.&aulast=Liang&pid=%3Cauthor%3ELiang%2C+Chun-Yu%3BXu%2C+Zhi-Yuan%3BMei%2C+Wei%3BWang%2C+Li-Li%3BXue%2C+Li%3BLu%2C+De+Jian%3BZhao%2C+Hu%3C%2Fauthor%3E%3CAN%3E2012-08097-009%3C%2FAN%3E%3CDT%3EJournal+Article%3C%2FDT%3E

<141. >
VN  - Ovid Technologies
DB  - PsycINFO
AN  - 2012-04394-001
TI  - The P300-based, complex trial protocol for concealed information detection resists any number of sequential countermeasures against up to five irrelevant stimuli. [References].
DP  - Mar 2012
YR  - 2012
PH  - First Posting: Oct 2011
AU  - Labkovsky, Elena
AU  - Rosenfeld, J. Peter
MA  - Rosenfeld, J. Peter: jp-rosenfeld@northwestern.edu
SO  - Applied Psychophysiology and Biofeedback. Vol.37(1), 2012, pp. 1-10. 
MO  - Mar
OL  - Biofeedback & Self Regulation
AB  - We previously tested the P300-based Complex Trial protocol for deception detection against 2 and 4 countered of 4 irrelevant stimuli. The protocol detected 90-100% of these subjects with <10% false positives. We have also shown that Reaction Time (RT) to the first trial stimulus is increased (group effect) with countermeasure use. We also reported a new P900 component associated with countermeasure use when 2 of 4 irrelevants are countered. In the present study we report data from 4 new groups and re-present for comparison previously collected data to have 7 groups: an innocent control, a guilty group not using countermeasures, and 5 guilty/countermeasure groups who counter from 1 to all 5 stimuli presented (4 irrelevants plus a probe). Subjects were detected at rates varying from 92 to 100% in the 6 guilty groups (n = 12 or 13 per group). There was 1 false positive in 13 innocent subjects. Additionally, 41 of 60 CM users were identified with RT as using countermeasures. P900 appeared in the 2 groups using 2 and 3 countermeasures. (PsycINFO Database Record (c) 2016 APA, all rights reserved)

CP  - HOLDER: Springer Science+Business Media, LLC
      YEAR: 2011
JN  - Applied Psychophysiology and Biofeedback
VO  - 37
IP  - 1
PG  - 1-10
XL  - http://ovidsp.ovid.com/ovidweb.cgi?T=JS&CSC=Y&NEWS=N&PAGE=fulltext&D=psyc9&AN=2012-04394-001
XL  - http://openurl.univie.ac.at/resolve?sid=OVID:psycdb&id=pmid:&id=doi:10.1007%2Fs10484-011-9171-0&issn=1090-0586&isbn=&volume=37&issue=1&spage=1&pages=1-10&date=2012&title=Applied+Psychophysiology+and+Biofeedback&atitle=The+P300-based%2C+complex+trial+protocol+for+concealed+information+detection+resists+any+number+of+sequential+countermeasures+against+up+to+five+irrelevant+stimuli.&aulast=Labkovsky&pid=%3Cauthor%3ELabkovsky%2C+Elena%3BRosenfeld%2C+J.+Peter%3C%2Fauthor%3E%3CAN%3E2012-04394-001%3C%2FAN%3E%3CDT%3EJournal+Article%3C%2FDT%3E

<142. >
VN  - Ovid Technologies
DB  - PsycINFO
AN  - 2011-29221-009
TI  - Increasing the number of irrelevant stimuli increases ability to detect countermeasures to the P300-based complex trial protocol for concealed information detection. [References].
DP  - Jan 2012
YR  - 2012
PH  - Accepted: Jul 2011
      First Submitted: Mar 2011
AU  - Hu, Xiaoqing
AU  - Hegeman, Daniel
AU  - Landry, Elizabeth
AU  - Rosenfeld, J. Peter
MA  - Hu, Xiaoqing: xiaoqinghu@u.northwestern.edu
SO  - Psychophysiology. Vol.49(1), 2012, pp. 85-95. 
MO  - Jan
OC  - Blackwell Publishing, United Kingdom
AB  - We previously found that simultaneously executing a mental countermeasure and an explicit required response impairs reaction time (RT)-based detection of countermeasure use in a P300- based concealed information test. To address this issue, we increased the numbers of irrelevant stimuli to eight, and manipulated the proportions of to-be-countered irrelevant stimuli from 25% to 50% to 75% in three groups. Results: Based on P300 data, 100% of the simple guilty (no countermeasure use) and 92% of the innocent subjects were correctly identified as having or not having concealed information. In the countermeasure groups, detection rates varied from 71% to 92% across the different groups. Notably, in the present study with eight irrelevant items, simultaneous countermeasure use was indicated by elevated RT in the 50% and 75% countermeasure proportion groups, which it was not, previously, with 50% (two) countermeasures and four irrelevants. (PsycINFO Database Record (c) 2016 APA, all rights reserved)

CP  - HOLDER: Society for Psychophysiological Research
      YEAR: 2011
JN  - Psychophysiology
VO  - 49
IP  - 1
PG  - 85-95
XL  - http://ovidsp.ovid.com/ovidweb.cgi?T=JS&CSC=Y&NEWS=N&PAGE=fulltext&D=psyc9&AN=2011-29221-009
XL  - http://openurl.univie.ac.at/resolve?sid=OVID:psycdb&id=pmid:&id=doi:10.1111%2Fj.1469-8986.2011.01286.x&issn=0048-5772&isbn=&volume=49&issue=1&spage=85&pages=85-95&date=2012&title=Psychophysiology&atitle=Increasing+the+number+of+irrelevant+stimuli+increases+ability+to+detect+countermeasures+to+the+P300-based+complex+trial+protocol+for+concealed+information+detection.&aulast=Hu&pid=%3Cauthor%3EHu%2C+Xiaoqing%3BHegeman%2C+Daniel%3BLandry%2C+Elizabeth%3BRosenfeld%2C+J.+Peter%3C%2Fauthor%3E%3CAN%3E2011-29221-009%3C%2FAN%3E%3CDT%3EJournal+Article%3C%2FDT%3E

<143. >
VN  - Ovid Technologies
DB  - PsycINFO
AN  - 2011-22089-001
TI  - Intentional response distortion on personality tests: Using eye-tracking to understand response processes when faking. [References].
DP  - Mar 2012
YR  - 2012
PH  - First Posting: Oct 2011
      Accepted: Aug 2011
      Revised: Aug 2011
      First Submitted: Mar 2009
AU  - van Hooft, Edwin A. J
AU  - Born, Marise Ph
MA  - van Hooft, Edwin A. J.: e.a.j.vanhooft@uva.nl
SO  - Journal of Applied Psychology. Vol.97(2), 2012, pp. 301-316. 
MO  - Mar
AB  - [Correction Notice: An Erratum for this article was reported in Vol 99(6) of Journal of Applied Psychology (see record 2014-46313-002). There was an error in the sixth sentence of the abstract, and an error in the first sentence of the second column on p. 307. The corrected sentences are provided in the erratum.] Intentional response distortion or faking among job applicants completing measures such as personality and integrity tests is a concern in personnel selection. The present study aimed to investigate whether eye-tracking technology can improve our understanding of the response process when faking. In an experimental within-participants design, a Big Five personality test and an integrity measure were administered to 129 university students in 2 conditions: a respond honestly and a faking good instruction. Item responses, response latencies, and eye movements were measured. Results demonstrated that all personality dimensions were fakeable. In support of the theoretical position that faking involves a less cognitively demanding process than responding honestly, we found that response times were on average 0.25 s slower and participants had less eye fixations in the fake good condition. However, in the fake good condition, participants had more fixations on the 2 extreme response options of the 5-point answering scale, and they fixated on these more directly after having read the question. These findings support the idea that faking leads to semantic rather than self-referenced item interpretations. Eye-tracking was demonstrated to be potentially useful in detecting faking behavior, improving detecting rates over and beyond response extremity and latency metrics. (PsycINFO Database Record (c) 2016 APA, all rights reserved)

CP  - HOLDER: American Psychological Association
      YEAR: 2011
JN  - Journal of Applied Psychology
VO  - 97
IP  - 2
PG  - 301-316
XL  - http://ovidsp.ovid.com/ovidweb.cgi?T=JS&CSC=Y&NEWS=N&PAGE=fulltext&D=psyc9&AN=2011-22089-001
XL  - http://openurl.univie.ac.at/resolve?sid=OVID:psycdb&id=pmid:&id=doi:10.1037%2Fa0025711&issn=0021-9010&isbn=&volume=97&issue=2&spage=301&pages=301-316&date=2012&title=Journal+of+Applied+Psychology&atitle=Intentional+response+distortion+on+personality+tests%3A+Using+eye-tracking+to+understand+response+processes+when+faking.&aulast=van+Hooft&pid=%3Cauthor%3Evan+Hooft%2C+Edwin+A.+J%3BBorn%2C+Marise+Ph%3C%2Fauthor%3E%3CAN%3E2011-22089-001%3C%2FAN%3E%3CDT%3EJournal+Article%3C%2FDT%3E

<144. >
VN  - Ovid Technologies
DB  - PsycINFO
AN  - 2011-14074-001
TI  - Suspicious spirits, flexible minds: When distrust enhances creativity. [References].
DP  - Dec 2011
YR  - 2011
PH  - First Posting: Jul 2011
AU  - Mayer, Jennifer
AU  - Mussweiler, Thomas
MA  - Mayer, Jennifer: jennifer.mayer@uni-koeln.de
SO  - Journal of Personality and Social Psychology. Vol.101(6), 2011, pp. 1262-1277. 
MO  - Dec
AB  - Intuitively, as well as in light of prior research, distrust and creativity appear incompatible. The social consequences of distrust include reluctance to share information, a quality detrimental to creativity in social settings. At the same time, the cognitive concomitants of distrust bear resemblance to creative cognition: Distrust seems to foster thinking about nonobvious alternatives to potentially deceptive appearances. These cognitive underpinnings of distrust hold the provocative implication that distrust may foster creativity. Mirroring these contradictory findings, we suggest that the social versus cognitive consequences of distrust have diverging implications for creativity. We address this question in Study 1 by introducing private/public as a moderating variable for effects of distrust on creativity. Consistent with distrust's social consequences, subliminal distrust (vs. trust) priming had detrimental effects on creative generation presumed to be public. Consistent with distrust's cognitive consequences, though, an opposite tendency emerged in private. Study 2 confirmed a beneficial effect of distrust on private creative generation with a different priming method and pointed to cognitive flexibility as the mediating process. Studies 3 and 4 showed increased category inclusiveness versus increased remote semantic spread after distrust priming, consistent with enhanced cognitive flexibility as a consequence of distrust. Taken together, these results provide evidence for the creativity-enhancing potential of distrust and suggest cognitive flexibility as its underlying mechanism. (PsycINFO Database Record (c) 2019 APA, all rights reserved)

CP  - HOLDER: American Psychological Association
      YEAR: 2011
JN  - Journal of Personality and Social Psychology
VO  - 101
IP  - 6
PG  - 1262-1277
XL  - http://ovidsp.ovid.com/ovidweb.cgi?T=JS&CSC=Y&NEWS=N&PAGE=fulltext&D=psyc8&AN=2011-14074-001
XL  - http://openurl.univie.ac.at/resolve?sid=OVID:psycdb&id=pmid:&id=doi:10.1037%2Fa0024407&issn=0022-3514&isbn=&volume=101&issue=6&spage=1262&pages=1262-1277&date=2011&title=Journal+of+Personality+and+Social+Psychology&atitle=Suspicious+spirits%2C+flexible+minds%3A+When+distrust+enhances+creativity.&aulast=Mayer&pid=%3Cauthor%3EMayer%2C+Jennifer%3BMussweiler%2C+Thomas%3C%2Fauthor%3E%3CAN%3E2011-14074-001%3C%2FAN%3E%3CDT%3EJournal+Article%3C%2FDT%3E

<145. >
VN  - Ovid Technologies
DB  - PsycINFO
AN  - 2011-07195-004
TI  - P300 in detecting concealed information. [References].
DP  - 2011
YR  - 2011
AU  - Rosenfeld, J. Peter
SO  - Verschuere, Bruno [Ed]; Ben-Shakhar, Gershon [Ed]; Meijer, Ewout [Ed]. (2011). Memory detection: Theory and application of the Concealed Information Test.  (pp. 63-89). xvii, 319 pp. New York, NY, US: Cambridge University Press; US. 
AB  - This chapter reviews the use of the P300 event-related potential (ERP) in the detection of concealed information since the first published papers in the late 1980s. First, there is a description of P300 as a cortical signal of the recognition of meaningful information. This attribute was applied directly to concealed information detection in the first P300-based Concealed Information Test (CIT) protocol called the "three stimulus protocol." There follows a detailed discussion and review of the methods of analysis used to determine guilt or innocence with the P300, as well as the major papers using and extending the three stimulus protocol in areas beyond those reported in the first publications. This discussion closes with the problematic findings showing that the P300-based, three stimulus protocol is vulnerable to countermeasures. The author's theoretical efforts to understand countermeasure vulnerability with this protocol are then described, followed by an introduction of the theoretically based novel protocol (called the Complex Trial Protocol or CTP) developed to resist countermeasures to P300-based CITs. The use of the CTP in detecting self-referring as well as incidentally acquired information (e.g., in a mock crime scenario) are described, as well as its recent use in detection of details of planned acts of terror prior to actual criminal acts. The use of reaction time as well as a novel ERP component called P900 for detecting countermeasures is also described. The chapter concludes with some caveats about remaining research issues. (PsycINFO Database Record (c) 2019 APA, all rights reserved)

PG  - 63-89
XL  - http://ovidsp.ovid.com/ovidweb.cgi?T=JS&CSC=Y&NEWS=N&PAGE=fulltext&D=psyc8&AN=2011-07195-004
XL  - http://openurl.univie.ac.at/resolve?sid=OVID:psycdb&id=pmid:&id=doi:10.1017%2FCBO9780511975196.005&issn=&isbn=9780521136150&volume=&issue=&spage=63&pages=63-89&date=2011&title=Memory+detection%3A+Theory+and+application+of+the+Concealed+Information+Test.&atitle=P300+in+detecting+concealed+information.&aulast=Rosenfeld&pid=%3Cauthor%3ERosenfeld%2C+J.+Peter%3C%2Fauthor%3E%3CAN%3E2011-07195-004%3C%2FAN%3E%3CDT%3EChapter%3C%2FDT%3E

<146. >
VN  - Ovid Technologies
DB  - PsycINFO
AN  - 2011-07195-003
TI  - Detecting concealed information in less than a second: Response latency-based measures. [References].
DP  - 2011
YR  - 2011
AU  - Verschuere, Bruno
AU  - De Houwer, Jan
SO  - Verschuere, Bruno [Ed]; Ben-Shakhar, Gershon [Ed]; Meijer, Ewout [Ed]. (2011). Memory detection: Theory and application of the Concealed Information Test.  (pp. 46-62). xvii, 319 pp. New York, NY, US: Cambridge University Press; US. 
AB  - Concealed information is typically assessed with physiological measures. To overcome the limitations of physiological measures, an assessment using response latencies has been proposed. At first sight, research findings on response latency-based concealed information tests seem inconsistent. Our procedural analysis of the various latency-based tests indicates that tests based on a manipulation of relevant stimulus-response compatibility, such as the oddball task (Farwell and Donchin, 1991; Seymour et al, 2000), have typically produced robust results. These results are promising, but need to be extended with research examining vulnerability to faking and performance under more realistic circumstances. Response latencies can be registered with cheap, unsophisticated, and universally available equipment: a single computer. We will argue that there are paradigms that allow to accurately detect concealed information using response latency. Specifically, we suggest that paradigms based on a manipulation of relevant stimulus-response compatibility result in the large effect sizes needed for individual classification purposes. (PsycINFO Database Record (c) 2019 APA, all rights reserved)

PG  - 46-62
XL  - http://ovidsp.ovid.com/ovidweb.cgi?T=JS&CSC=Y&NEWS=N&PAGE=fulltext&D=psyc8&AN=2011-07195-003
XL  - http://openurl.univie.ac.at/resolve?sid=OVID:psycdb&id=pmid:&id=doi:10.1017%2FCBO9780511975196.004&issn=&isbn=9780521136150&volume=&issue=&spage=46&pages=46-62&date=2011&title=Memory+detection%3A+Theory+and+application+of+the+Concealed+Information+Test.&atitle=Detecting+concealed+information+in+less+than+a+second%3A+Response+latency-based+measures.&aulast=Verschuere&pid=%3Cauthor%3EVerschuere%2C+Bruno%3BDe+Houwer%2C+Jan%3C%2Fauthor%3E%3CAN%3E2011-07195-003%3C%2FAN%3E%3CDT%3EChapter%3C%2FDT%3E

<147. >
VN  - Ovid Technologies
DB  - PsycINFO
AN  - 2011-07195-000
TI  - Memory detection: Theory and application of the Concealed Information Test. [References].
DP  - 2011
YR  - 2011
AU  - Verschuere, Bruno [Ed]
AU  - Ben-Shakhar, Gershon [Ed]
AU  - Meijer, Ewout [Ed]
SO  - (2011). Memory detection: Theory and application of the Concealed Information Test. xvii, 319 pp. New York, NY, US: Cambridge University Press; US. 
AB  - Traditional techniques for detecting crime-relevant deception, such as the "lie-detector test" (or polygraph), are based upon the idea that lying is associated with stress. However, it is possible that people telling the truth will experience stress, whereas not all liars will. Because of this, the validity of such methods is questionable. As an alternative, a knowledge-based approach known as the "Concealed Information Test" has been developed which investigates whether the examinee recognizes secret information-for example a crime suspect recognizing critical crime details that only the culprit could know. The Concealed Information Test has been supported by decades of research, and is used widely in Japan. The book is intended for use by law enforcement agencies and academics and professionals in psychology, criminology, policing and law. (PsycINFO Database Record (c) 2019 APA, all rights reserved)

XL  - http://ovidsp.ovid.com/ovidweb.cgi?T=JS&CSC=Y&NEWS=N&PAGE=fulltext&D=psyc8&AN=2011-07195-000
XL  - http://openurl.univie.ac.at/resolve?sid=OVID:psycdb&id=pmid:&id=doi:10.1017%2FCBO9780511975196&issn=&isbn=9780521136150&volume=&issue=&spage=&pages=&date=2011&title=Memory+detection%3A+Theory+and+application+of+the+Concealed+Information+Test.&atitle=Memory+detection%3A+Theory+and+application+of+the+Concealed+Information+Test.&aulast=Verschuere&pid=%3Cauthor%3EVerschuere%2C+Bruno+%5BEd%5D%3BBen-Shakhar%2C+Gershon+%5BEd%5D%3BMeijer%2C+Ewout+%5BEd%5D%3C%2Fauthor%3E%3CAN%3E2011-07195-000%3C%2FAN%3E%3CDT%3E%3C%2FDT%3E

<148. >
VN  - Ovid Technologies
DB  - PsycINFO
AN  - 2011-18153-038
TI  - The ease of lying. [References].
DP  - Sep 2011
YR  - 2011
PH  - First Posting: Nov 2010
      First Submitted: Apr 2010
AU  - Verschuere, Bruno
AU  - Spruyt, Adriaan
AU  - Meijer, Ewout H
AU  - Otgaar, Henry
MA  - Verschuere, Bruno: Bruno.Verschuere@ugent.be
SO  - Consciousness and Cognition: An International Journal. Vol.20(3), 2011, pp. 908-911. 
MO  - Sep
AB  - Brain imaging studies suggest that truth telling constitutes the default of the human brain and that lying involves intentional suppression of the predominant truth response. By manipulating the truth proportion in the Sheffield lie test, we investigated whether the dominance of the truth response is malleable. Results showed that frequent truth telling made lying more difficult, and that frequent lying made lying easier. These results implicate that (1) the accuracy of lie detection tests may be improved by increasing the dominance of the truth response and that (2) habitual lying makes the lie response more dominant. (PsycINFO Database Record (c) 2018 APA, all rights reserved)

CP  - STATEMENT: All rights reserved.
      HOLDER: Elsevier Inc.
      YEAR: 2010
JN  - Consciousness and Cognition: An International Journal
VO  - 20
IP  - 3
PG  - 908-911
XL  - http://ovidsp.ovid.com/ovidweb.cgi?T=JS&CSC=Y&NEWS=N&PAGE=fulltext&D=psyc8&AN=2011-18153-038
XL  - http://openurl.univie.ac.at/resolve?sid=OVID:psycdb&id=pmid:&id=doi:10.1016%2Fj.concog.2010.10.023&issn=1053-8100&isbn=&volume=20&issue=3&spage=908&pages=908-911&date=2011&title=Consciousness+and+Cognition%3A+An+International+Journal&atitle=The+ease+of+lying.&aulast=Verschuere&pid=%3Cauthor%3EVerschuere%2C+Bruno%3BSpruyt%2C+Adriaan%3BMeijer%2C+Ewout+H%3BOtgaar%2C+Henry%3C%2Fauthor%3E%3CAN%3E2011-18153-038%3C%2FAN%3E%3CDT%3EJournal+Article%3C%2FDT%3E

<149. >
VN  - Ovid Technologies
DB  - PsycINFO
AN  - 2011-17660-001
TI  - Physiological responses in a Concealed Information Test are determined interactively by encoding procedure and questioning format. [References].
DP  - Sep 2011
YR  - 2011
PH  - First Posting: Jul 2011
      Accepted: Jul 2011
      Revised: Jul 2011
      First Submitted: Apr 2011
AU  - Ambach, Wolfgang
AU  - Dummel, Sebastian
AU  - Luer, Theresa
AU  - Vaitl, Dieter
MA  - Ambach, Wolfgang: ambach@igpp.de
SO  - International Journal of Psychophysiology. Vol.81(3), 2011, pp. 275-282. 
MO  - Sep
AB  - Physiological responses in the Concealed Information Test (CIT) are known to depend on the depth of encoding critical items; CIT questions commonly refer to knowledge about critical items. It is unclear to what extent (1) different modes of item handling in a mock-crime, and (2) alternative questioning formats, e.g. asking about participants' particular actions with the critical items, influence the physiological responses. In the presented mock-crime study with fifty-three participants, two questioning formats, i.e. "Did you see...?" (viewing questioning) and "Did you steal...?" (stealing questioning), were compared between subjects. The mode of encoding, stealing vs. merely viewing the critical objects, was varied within subject. Skin conductance, electrocardiogram, respiration, and finger pulse were recorded. For both questioning formats and each physiological measure, physiological responses to stolen as well as merely viewed objects differed from those to irrelevant objects. Considering viewing questioning, responses to stolen and merely viewed objects did not differ, with the exception of greater phasic decreases of heart rate for stolen objects. Considering stealing questioning, responses to stolen objects exceeded those to merely viewed objects with each physiological measure. The statistically proven interaction between mode of encoding a particular object and questioning format sheds light on the factors influencing the physiological responses in a CIT. The level of subjective significance of a particular item might emerge interactively from the mode of item handling and the questioning format. (PsycINFO Database Record (c) 2018 APA, all rights reserved)

CP  - STATEMENT: All rights reserved.
      HOLDER: Elsevier B.V.
      YEAR: 2011
JN  - International Journal of Psychophysiology
VO  - 81
IP  - 3
PG  - 275-282
XL  - http://ovidsp.ovid.com/ovidweb.cgi?T=JS&CSC=Y&NEWS=N&PAGE=fulltext&D=psyc8&AN=2011-17660-001
XL  - http://openurl.univie.ac.at/resolve?sid=OVID:psycdb&id=pmid:&id=doi:10.1016%2Fj.ijpsycho.2011.07.010&issn=0167-8760&isbn=&volume=81&issue=3&spage=275&pages=275-282&date=2011&title=International+Journal+of+Psychophysiology&atitle=Physiological+responses+in+a+Concealed+Information+Test+are+determined+interactively+by+encoding+procedure+and+questioning+format.&aulast=Ambach&pid=%3Cauthor%3EAmbach%2C+Wolfgang%3BDummel%2C+Sebastian%3BLuer%2C+Theresa%3BVaitl%2C+Dieter%3C%2Fauthor%3E%3CAN%3E2011-17660-001%3C%2FAN%3E%3CDT%3EJournal+Article%3C%2FDT%3E

<150. >
VN  - Ovid Technologies
DB  - PsycINFO
AN  - 2011-16582-005
TI  - Does a modified Guilty Knowledge Test reveal anomalous interactions within pairs of participants? [References].
DP  - Spr, 2011
YR  - 2011
AU  - Schonwetter, Tim
AU  - Ambach, Wolfgang
AU  - Vaitl, Dieter
MA  - Schonwetter, Tim: schoenwetter@igpp.de
SO  - Journal of Parapsychology. Vol.75(1), 2011, pp. 93-118. 
MO  - Spr
AB  - This study aimed to investigate anomalously modulated physiological responses as an indicator of anomalous interactions between emotionally related partners. For this purpose, we used a modified version of the Guilty Knowledge Test. In this experiment, partners were spatially separated. One partner (Participant 1) was confronted with probe objects such that these objects gained particular significance for Participant 1. The other partner (Participant 2) was investigated for differences in their physiological responses to pictures of probe objects and pictures of objects that Participant 1 had not been confronted with (irrelevant objects). In the case of an anomalous interaction between participants, the particular significance of probe objects was expected to modulate the physiological responses of Participant 2. Physiological variables consisted of electrodermal activity, heart rate, respiratory activity, and pulse activity. Behavioral variables consisted of reaction times and hit rate in a guessing task. Paranormal beliefs and connectedness of participants were assessed, via questionnaires, as possible moderators for the performance of Participant 2. Correlations between questionnaire scores and physiological as well as behavioral variables were analyzed. Overall, the analyses revealed no anomalously modulated physiological responses or other indicators for anomalous interaction between participants. Methodological remarks and implications for future studies are discussed. (PsycINFO Database Record (c) 2018 APA, all rights reserved)

JN  - Journal of Parapsychology
VO  - 75
IP  - 1
PG  - 93-118
XL  - http://ovidsp.ovid.com/ovidweb.cgi?T=JS&CSC=Y&NEWS=N&PAGE=fulltext&D=psyc8&AN=2011-16582-005
XL  - http://openurl.univie.ac.at/resolve?sid=OVID:psycdb&id=pmid:&id=doi:&issn=0022-3387&isbn=&volume=75&issue=1&spage=93&pages=93-118&date=2011&title=Journal+of+Parapsychology&atitle=Does+a+modified+Guilty+Knowledge+Test+reveal+anomalous+interactions+within+pairs+of+participants%3F&aulast=Schonwetter&pid=%3Cauthor%3ESchonwetter%2C+Tim%3BAmbach%2C+Wolfgang%3BVaitl%2C+Dieter%3C%2Fauthor%3E%3CAN%3E2011-16582-005%3C%2FAN%3E%3CDT%3EJournal+Article%3C%2FDT%3E

<151. >
VN  - Ovid Technologies
DB  - PsycINFO
AN  - 2011-01227-002
TI  - Mock crime application of the Complex Trial Protocol (CTP) P300-based concealed information test. [References].
DP  - Feb 2011
YR  - 2011
PH  - Accepted: Feb 2010
      First Submitted: Jul 2009
AU  - Winograd, Michael R
AU  - Rosenfeld, J. Peter
MA  - Winograd, Michael R.: m-winograd@u.northwestern.edu
SO  - Psychophysiology. Vol.48(2), 2011, pp. 155-161. 
MO  - Feb
OC  - Blackwell Publishing, United Kingdom
AB  - The Complex Trial Protocol (CTP), was shown to be an improvement over the previous "three stimulus" P300-based concealed information tests (CITs). Not only was it highly accurate with autobiographical information but was also resistant to the use of countermeasures (CMs). The current study applied the CTP to the detection of incidentally acquired information in a mock crime scenario. In previous "three stimulus" mock crime studies utilizing P300-based CITs, participants memorized a guilty knowledge item(s). Special care was taken in the current study to ensure that participants' knowledge of the guilty item in the mock crime was obtained only during the commission of the act in order to bolster ecological validity. Overall, 92% of all participants in guilty, innocent, and countermeasure conditions were correctly classified. CM use was again indexed by reaction times (RTs). (PsycINFO Database Record (c) 2018 APA, all rights reserved)

CP  - HOLDER: Society for Psychophysiological Research
      YEAR: 2010
JN  - Psychophysiology
VO  - 48
IP  - 2
PG  - 155-161
XL  - http://ovidsp.ovid.com/ovidweb.cgi?T=JS&CSC=Y&NEWS=N&PAGE=fulltext&D=psyc8&AN=2011-01227-002
XL  - http://openurl.univie.ac.at/resolve?sid=OVID:psycdb&id=pmid:&id=doi:10.1111%2Fj.1469-8986.2010.01054.x&issn=0048-5772&isbn=&volume=48&issue=2&spage=155&pages=155-161&date=2011&title=Psychophysiology&atitle=Mock+crime+application+of+the+Complex+Trial+Protocol+%28CTP%29+P300-based+concealed+information+test.&aulast=Winograd&pid=%3Cauthor%3EWinograd%2C+Michael+R%3BRosenfeld%2C+J.+Peter%3C%2Fauthor%3E%3CAN%3E2011-01227-002%3C%2FAN%3E%3CDT%3EJournal+Article%3C%2FDT%3E

<152. >
VN  - Ovid Technologies
DB  - PsycINFO
AN  - 2011-08071-021
TI  - Methylphenidate but not atomoxetine or citalopram modulates inhibitory control and response time variability. [References].
DP  - May 1, 2011
YR  - 2011
PH  - Accepted: Nov 2010
      Revised: Nov 2010
      First Submitted: Jun 2010
AU  - Nandam, L. Sanjay
AU  - Hester, Robert
AU  - Wagner, Joe
AU  - Cummins, Tarrant D. R
AU  - Garner, Kelly
AU  - Dean, Angela J
AU  - Kim, Bung Nyun
AU  - Nathan, Pradeep J
AU  - Mattingley, Jason B
AU  - Bellgrove, Mark A
MA  - Bellgrove, Mark A.: m.bellgrove@uq.edu.au
SO  - Biological Psychiatry. Vol.69(9), 2011, pp. 902-904. 
MO  - May
AB  - Background: Response inhibition is a prototypical executive function of considerable clinical relevance to psychiatry. Nevertheless, our understanding of its pharmacological modulation remains incomplete. Methods: We used a randomized, double-blind, placebo-controlled, crossover design to examine the effect of an acute dose of methylphenidate (MPH) (30 mg), atomoxetine (ATM) (60 mg), citalopram (CIT) (30 mg), and placebo (PLAC) (dextrose) on the stop signal inhibition task in 24 healthy, right-handed men 18-35 years of age. Participants performed the task under each of the four drug conditions across four consecutive sessions. Results: Methylphenidate led to a reduction in both response time variability and stop-signal reaction time (SSRT), indicating enhanced response inhibition compared with all other drug conditions. Crucially, the enhancement of response inhibition by MPH occurred without concomitant changes in overall response speed, arguing against a simple enhancement of processing speed. We found no significant differences between ATM and PLAC, CIT and PLAC, or ATM and CIT for either response time variability or SSRT. Conclusions: An acute dose of MPH but not ATM or CIT was able to improve SSRT and reduce response time variability in nonclinical participants. Improvements in response inhibition and response variability might underlie the reported clinical benefits of MPH in disorders such as attention-deficit/hyperactivity disorder. (PsycINFO Database Record (c) 2018 APA, all rights reserved)

CP  - HOLDER: Society of Biological Psychiatry
      YEAR: 2011
JN  - Biological Psychiatry
VO  - 69
IP  - 9
PG  - 902-904
XL  - http://ovidsp.ovid.com/ovidweb.cgi?T=JS&CSC=Y&NEWS=N&PAGE=fulltext&D=psyc8&AN=2011-08071-021
XL  - http://openurl.univie.ac.at/resolve?sid=OVID:psycdb&id=pmid:&id=doi:10.1016%2Fj.biopsych.2010.11.014&issn=0006-3223&isbn=&volume=69&issue=9&spage=902&pages=902-904&date=2011&title=Biological+Psychiatry&atitle=Methylphenidate+but+not+atomoxetine+or+citalopram+modulates+inhibitory+control+and+response+time+variability.&aulast=Nandam&pid=%3Cauthor%3ENandam%2C+L.+Sanjay%3BHester%2C+Robert%3BWagner%2C+Joe%3BCummins%2C+Tarrant+D.+R%3BGarner%2C+Kelly%3BDean%2C+Angela+J%3BKim%2C+Bung+Nyun%3BNathan%2C+Pradeep+J%3BMattingley%2C+Jason+B%3BBellgrove%2C+Mark+A%3C%2Fauthor%3E%3CAN%3E2011-08071-021%3C%2FAN%3E%3CDT%3EJournal+Article%3C%2FDT%3E

<153. >
VN  - Ovid Technologies
DB  - PsycINFO
AN  - 2011-07359-002
TI  - Detecting concealed information from a mock crime scenario by using psychophysiological and RT-based measures. [References].
DP  - Mar 2011
YR  - 2011
AU  - Visu-Petra, George
AU  - Bus, Ioan
AU  - Miclea, Mircea
MA  - Visu-Petra, George: george_visu@hotmail.com
SO  - Cognition, Brain, Behavior: An Interdisciplinary Journal. Vol.15(1), 2011, pp. 19-37. 
MO  - Mar
OL  - Cognitie Creier Comportament
AB  - The Concealed Information Test has been widely used in polygraph testing in order to assess whether a suspect holds information that he/she does not want to reveal. Recently, behavioral measures based on reaction times (RTs) have also been shown to reliably reveal the concealed information effect in an oddball paradigm, thereby called an RT-based Concealed Information Test (RT-based CIT). The present study aimed to assess the detection efficiency of the two methods (i.e., the polygraph-based CIT vs. the RT-based CIT) in a mock crime paradigm, using psychophysiological measures from answers to questions in the polygraph test, and RTs to images in the RT-based test. The results confirmed the identification of concealed information effects using both assessment techniques and revealed that the two methods have similar accuracy rates for the detection of deception. (PsycINFO Database Record (c) 2018 APA, all rights reserved)

CP  - STATEMENT: All rights reserved.
      HOLDER: Romanian Association for Cognitive Science
      YEAR: 2011
JN  - Cognition, Brain, Behavior: An Interdisciplinary Journal
VO  - 15
IP  - 1
PG  - 19-37
XL  - http://ovidsp.ovid.com/ovidweb.cgi?T=JS&CSC=Y&NEWS=N&PAGE=fulltext&D=psyc8&AN=2011-07359-002
XL  - http://openurl.univie.ac.at/resolve?sid=OVID:psycdb&id=pmid:&id=doi:&issn=1224-8398&isbn=&volume=15&issue=1&spage=19&pages=19-37&date=2011&title=Cognition%2C+Brain%2C+Behavior%3A+An+Interdisciplinary+Journal&atitle=Detecting+concealed+information+from+a+mock+crime+scenario+by+using+psychophysiological+and+RT-based+measures.&aulast=Visu-Petra&pid=%3Cauthor%3EVisu-Petra%2C+George%3BBus%2C+Ioan%3BMiclea%2C+Mircea%3C%2Fauthor%3E%3CAN%3E2011-07359-002%3C%2FAN%3E%3CDT%3EJournal+Article%3C%2FDT%3E

<154. >
VN  - Ovid Technologies
DB  - PsycINFO
AN  - 2011-15422-004
TI  - Improved method for calculating the respiratory line length in the Concealed Information Test. [References].
DP  - Aug 2011
YR  - 2011
PH  - First Posting: Jun 2011
      Accepted: Jun 2011
      Revised: Jun 2011
      First Submitted: Feb 2011
AU  - Matsuda, Izumi
AU  - Ogawa, Tokihiro
MA  - Matsuda, Izumi: izumi@nrips.go.jp
SO  - International Journal of Psychophysiology. Vol.81(2), 2011, pp. 65-71. 
MO  - Aug
AB  - The Concealed Information Test (CIT) assesses an examinee's knowledge about a crime based on response differences between crime-relevant and crime-irrelevant items. One effective measure in the CIT is the respiration line length, which is the average of the moving distances of the respiration curve in a specified time interval after the item onset. However, the moving distance differs between parts of a respiratory cycle. As a result, the calculated respiration line length is biased by how the parts of the respiratory cycles are included in the time interval. To resolve this problem, we propose a weighted average method, which calculates the respiration line length per cycle and weights it with the proportion that the cycle occupies in the time interval. Simulation results indicated that the weighted average method removes the bias of respiration line lengths compared to the original method. The results of experimental CIT data demonstrated that the weighted average method significantly increased the discrimination performance as compared with the original method. The weighted average method is a promising method for assessing respiration changes in response to question items more accurately, which improves the respiration-based discrimination performance of the CIT. (PsycINFO Database Record (c) 2017 APA, all rights reserved)

CP  - STATEMENT: All rights reserved.
      HOLDER: Elsevier B.V.
      YEAR: 2011
JN  - International Journal of Psychophysiology
VO  - 81
IP  - 2
PG  - 65-71
XL  - http://ovidsp.ovid.com/ovidweb.cgi?T=JS&CSC=Y&NEWS=N&PAGE=fulltext&D=psyc8&AN=2011-15422-004
XL  - http://openurl.univie.ac.at/resolve?sid=OVID:psycdb&id=pmid:&id=doi:10.1016%2Fj.ijpsycho.2011.06.002&issn=0167-8760&isbn=&volume=81&issue=2&spage=65&pages=65-71&date=2011&title=International+Journal+of+Psychophysiology&atitle=Improved+method+for+calculating+the+respiratory+line+length+in+the+Concealed+Information+Test.&aulast=Matsuda&pid=%3Cauthor%3EMatsuda%2C+Izumi%3BOgawa%2C+Tokihiro%3C%2Fauthor%3E%3CAN%3E2011-15422-004%3C%2FAN%3E%3CDT%3EJournal+Article%3C%2FDT%3E

<155. >
VN  - Ovid Technologies
DB  - PsycINFO
AN  - 2011-09064-001
TI  - A novel countermeasure against the reaction time index of countermeasure use in the P300-based complex trial protocol for detection of concealed information. [References].
DP  - Jul 2011
YR  - 2011
PH  - First Posting: Mar 2011
      Accepted: Mar 2011
      Revised: Mar 2011
      First Submitted: Jun 2010
AU  - Sokolovsky, Alexander
AU  - Rothenberg, Jessica
AU  - Labkovsky, Elena
AU  - Meixner, John
AU  - Rosenfeld, J. Peter
MA  - Sokolovsky, Alexander: alexandersokolovsky2007@u.northwestern.edu
SO  - International Journal of Psychophysiology. Vol.81(1), 2011, pp. 60-63. 
MO  - Jul
AB  - A P300 deception detection protocol was tested using simultaneous versus serial countermeasures and stimulus acknowledgment responses. Previously, P300 showed recognition and elevated reaction time identified countermeasure use. Probe-irrelevant P300 differences were significant in both countermeasure groups and control group. Detection rates were 11/12 for controls, 10/12 for serial countermeasure users, and 11/13 for simultaneous countermeasure users. Reaction time detected countermeasure use in serial responders, but not simultaneous responders. The simultaneous response reaction times were indistinguishable from controls. (PsycINFO Database Record (c) 2017 APA, all rights reserved)

CP  - STATEMENT: All rights reserved.
      HOLDER: Elsevier B.V.
      YEAR: 2011
JN  - International Journal of Psychophysiology
VO  - 81
IP  - 1
PG  - 60-63
XL  - http://ovidsp.ovid.com/ovidweb.cgi?T=JS&CSC=Y&NEWS=N&PAGE=fulltext&D=psyc8&AN=2011-09064-001
XL  - http://openurl.univie.ac.at/resolve?sid=OVID:psycdb&id=pmid:&id=doi:10.1016%2Fj.ijpsycho.2011.03.008&issn=0167-8760&isbn=&volume=81&issue=1&spage=60&pages=60-63&date=2011&title=International+Journal+of+Psychophysiology&atitle=A+novel+countermeasure+against+the+reaction+time+index+of+countermeasure+use+in+the+P300-based+complex+trial+protocol+for+detection+of+concealed+information.&aulast=Sokolovsky&pid=%3Cauthor%3ESokolovsky%2C+Alexander%3BRothenberg%2C+Jessica%3BLabkovsky%2C+Elena%3BMeixner%2C+John%3BRosenfeld%2C+J.+Peter%3C%2Fauthor%3E%3CAN%3E2011-09064-001%3C%2FAN%3E%3CDT%3EJournal+Article%3C%2FDT%3E

<156. >
VN  - Ovid Technologies
DB  - PsycINFO
AN  - 2011-08568-001
TI  - An interfering n-back task facilitates the detection of concealed information with EDA but impedes it with cardiopulmonary physiology. [References].
DP  - Jun 2011
YR  - 2011
PH  - First Posting: Apr 2011
      Accepted: Mar 2011
      Revised: Mar 2011
      First Submitted: May 2010
AU  - Ambach, Wolfgang
AU  - Stark, Rudolf
AU  - Vaitl, Dieter
MA  - Ambach, Wolfgang: ambach@igpp.de
SO  - International Journal of Psychophysiology. Vol.80(3), 2011, pp. 217-226. 
MO  - Jun
AB  - One approach to investigate psychophysiological processes occurring in the Concealed Information Test (CIT) is to use a parallel task, which engages specific mental activity in addition to the CIT. In the present study, the influence of an interfering n-back task on the physiological responses in a Concealed Information Test (CIT) was investigated. Forty participants underwent a mock-crime experiment with a modified CIT. In a within-subject design, the CIT was applied in blocks with and without an additional n-back task. Electrodermal activity (EDA), respiration line length (RLL), heart rate (HR), and finger pulse waveform length (FPWL)were registered. Reaction times in the n-back task and the CIT were recorded. The parallel task enhanced the differential EDA response to probe vs. irrelevant items, while it diminished the response differences for RLL and phasic HR. Results shed light upon working-memory-related processes in the CIT. The diverging effects of the interfering mental activity on electrodermal and cardiopulmonary measures, if replicable, might contribute to a better understanding of the psychophysiological responsiveness underlying the CIT. (PsycINFO Database Record (c) 2017 APA, all rights reserved)

CP  - STATEMENT: All rights reserved.
      HOLDER: Elsevier B.V.
      YEAR: 2011
JN  - International Journal of Psychophysiology
VO  - 80
IP  - 3
PG  - 217-226
XL  - http://ovidsp.ovid.com/ovidweb.cgi?T=JS&CSC=Y&NEWS=N&PAGE=fulltext&D=psyc8&AN=2011-08568-001
XL  - http://openurl.univie.ac.at/resolve?sid=OVID:psycdb&id=pmid:&id=doi:10.1016%2Fj.ijpsycho.2011.03.010&issn=0167-8760&isbn=&volume=80&issue=3&spage=217&pages=217-226&date=2011&title=International+Journal+of+Psychophysiology&atitle=An+interfering+n-back+task+facilitates+the+detection+of+concealed+information+with+EDA+but+impedes+it+with+cardiopulmonary+physiology.&aulast=Ambach&pid=%3Cauthor%3EAmbach%2C+Wolfgang%3BStark%2C+Rudolf%3BVaitl%2C+Dieter%3C%2Fauthor%3E%3CAN%3E2011-08568-001%3C%2FAN%3E%3CDT%3EJournal+Article%3C%2FDT%3E

<157. >
VN  - Ovid Technologies
DB  - PsycINFO
AN  - 2011-99080-473
TI  - The deceits of visual short-term memory: Behavior, computational modeling and electrophysiology.
DP  - 2011
YR  - 2011
AU  - Huang, Jie
SO  - Dissertation Abstracts International: Section B: The Sciences and Engineering. Vol.71(10-B),2011, pp. 6459. 
OL  - Dissertation Abstracts International
AB  - Visual memory is vulnerable to the influence of task-irrelevant information, and visual attention's importance for visual memory lies in attention's ability to selectively foreground task-relevant information, while filtering out what is not. This thesis comprises a set of experiments that explored different aspects of task-irrelevant information's influence on visual memory and its interaction with attention, using recognition and recall tests, as well as electrophysiology technique. In the first study, I investigated how a to-be-ignored task-irrelevant stimulus attribute affects recognition judgments. It is shown that attentional selectivity is imperfect, the failure of attention in memory allows the irrelevant stimulus attribute to infiltrate and undermine recognition accuracy and associated response times. Through a summed-similarity model of visual recognition, NEMo, I found that irrelevant information operates on the early stage of memory processing, but not at a later stage that supports decision making. In the second study, the exploration of visual memory's precision and its vulnerability to irrelevant information's influences is aided by a direct matching paradigm. I found that the recall of a remembered stimulus is attracted toward two distinct distorting factors. One is a task-irrelevant stimulus seen on the same trial, which we hypothesize to operate on early visual processing through perceptual averaging. The second is the prototypical stimulus with the average value of all previously seen stimuli, which is proposed to impact stored memory presentation. Finally, in the third study, I recorded subjects' EEG while they performed a task similar to the second study's. I found that the fluctuation of selective attention, reflected by the amplitude of alpha oscillations (8-14 Hz), is strongly predictive of the degree to which memory recall is distorted by the prototypical stimulus. It suggests that the influence of the prototypical stimulus is an adaptive and compensatory response to visual memory's imprecision. Taken together, these studies further our understandings to visual memory and provide a basis for future explorations. (PsycINFO Database Record (c) 2016 APA, all rights reserved)

JN  - Dissertation Abstracts International: Section B: The Sciences and Engineering
VO  - 71
IP  - 10-B
PG  - 6459
XL  - http://ovidsp.ovid.com/ovidweb.cgi?T=JS&CSC=Y&NEWS=N&PAGE=fulltext&D=psyc8&AN=2011-99080-473
XL  - http://openurl.univie.ac.at/resolve?sid=OVID:psycdb&id=pmid:&id=doi:&issn=0419-4217&isbn=9781124188201&volume=71&issue=10-B&spage=6459&pages=6459&date=2011&title=Dissertation+Abstracts+International%3A+Section+B%3A+The+Sciences+and+Engineering&atitle=The+deceits+of+visual+short-term+memory%3A+Behavior%2C+computational+modeling+and+electrophysiology.&aulast=Huang&pid=%3Cauthor%3EHuang%2C+Jie%3C%2Fauthor%3E%3CAN%3E2011-99080-473%3C%2FAN%3E%3CDT%3EDissertation%3C%2FDT%3E

<158. >
VN  - Ovid Technologies
DB  - PsycINFO
AN  - 2011-23565-021
TI  - Intentional faking of the single category implicit Association Test and the Implicit Association Test. [References].
DP  - Aug 2011
YR  - 2011
PH  - Accepted: Aug 2011
AU  - Stieger, Stefan
AU  - Goritz, Anja S
AU  - Hergovich, Andreas
AU  - Voracek, Martin
MA  - Stieger, Stefan: stefan.stieger@univie.ac.at
SO  - Psychological Reports. Vol.109(1), 2011, pp. 219-230. 
MO  - Aug
OC  - Sage Publications, US
AB  - The Implicit Association Test (IAT) provides a relative measure of implicit association strengths between target and attribute categories. In contrast, the Single Category Implicit Association Test (SC-IAT) measures association strength with a single attribute category. This can be advantageous if a complementary category-as used in the IAT-cannot be composed or is undesired. If the SC-IAT is to be a meaningful supplement to the IAT, it should meet the same requirements. In an online experiment with a large and heterogeneous sample, the fakability of both implicit measures was investigated when measuring anxiety. Both measures were fakable through specific instruction (e.g., "Slow down your reactions") but unfakable through nonspecific faking instruction even though nonspecific instruction was given immediately before the critical blocks (e.g., "Alter your reaction times"). When comparing the methodological quality of both implicit measures, the SC-IAT had lower internal consistency than the IAT. Moreover, with specific faking instructions, the SC-IAT was possible to fake to a larger extent than the IAT. (PsycINFO Database Record (c) 2016 APA, all rights reserved)

CP  - HOLDER: Psychological Reports
      YEAR: 2011
JN  - Psychological Reports
VO  - 109
IP  - 1
PG  - 219-230
XL  - http://ovidsp.ovid.com/ovidweb.cgi?T=JS&CSC=Y&NEWS=N&PAGE=fulltext&D=psyc8&AN=2011-23565-021
XL  - http://openurl.univie.ac.at/resolve?sid=OVID:psycdb&id=pmid:&id=doi:10.2466%2F03.09.22.28.PR0.109.4.219-230&issn=0033-2941&isbn=&volume=109&issue=1&spage=219&pages=219-230&date=2011&title=Psychological+Reports&atitle=Intentional+faking+of+the+single+category+implicit+Association+Test+and+the+Implicit+Association+Test.&aulast=Stieger&pid=%3Cauthor%3EStieger%2C+Stefan%3BGoritz%2C+Anja+S%3BHergovich%2C+Andreas%3BVoracek%2C+Martin%3C%2Fauthor%3E%3CAN%3E2011-23565-021%3C%2FAN%3E%3CDT%3EJournal+Article%3C%2FDT%3E

<159. >
VN  - Ovid Technologies
DB  - PsycINFO
AN  - 2011-23520-042
TI  - Is morality unified? Evidence that distinct neural systems underlie moral judgments of harm, dishonesty, and disgust. [References].
DP  - Oct 2011
YR  - 2011
AU  - Parkinson, Carolyn
AU  - Sinnott-Armstrong, Walter
AU  - Koralus, Philipp E
AU  - Mendelovici, Angela
AU  - McGeer, Victoria
AU  - Wheatley, Thalia
MA  - Wheatley, Thalia: thalia.p.wheatley@dartmouth.edu
SO  - Journal of Cognitive Neuroscience. Vol.23(10), 2011, pp. 3162-3180. 
MO  - Oct
AB  - Much recent research has sought to uncover the neural basis of moral judgment. However, it has remained unclear whether "moral judgments" are sufficiently homogenous to be studied scientifically as a unified category. We tested this assumption by using fMRI to examine the neural correlates of moral judgments within three moral areas: (physical) harm, dishonesty, and (sexual) disgust. We found that the judgment of moral wrongness was subserved by distinct neural systems for each of the different moral areas and that these differences were much more robust than differences in wrongness judgments within a moral area. Dishonest, disgusting, and harmful moral transgression recruited networks of brain regions associated with mentalizing, affective processing, and action understanding, respectively. Dorsal medial pFC was the only region activated by all scenarios judged to be morally wrong in comparison with neutral scenarios. However, this region was also activated by dishonest and harmful scenarios judged not to be morally wrong, suggestive of a domain-general role that is neither peculiar to nor predictive of moral decisions. These results suggest that moral judgment is not a wholly unified faculty in the human brain, but rather, instantiated in dissociable neural systems that are engaged differentially depending on the type of transgression being judged. (PsycINFO Database Record (c) 2016 APA, all rights reserved)

CP  - HOLDER: Massachusetts Institute of Technology
      YEAR: 2011
JN  - Journal of Cognitive Neuroscience
VO  - 23
IP  - 10
PG  - 3162-3180
XL  - http://ovidsp.ovid.com/ovidweb.cgi?T=JS&CSC=Y&NEWS=N&PAGE=fulltext&D=psyc8&AN=2011-23520-042
XL  - http://openurl.univie.ac.at/resolve?sid=OVID:psycdb&id=pmid:&id=doi:10.1162%2Fjocn_a_00017&issn=0898-929X&isbn=&volume=23&issue=10&spage=3162&pages=3162-3180&date=2011&title=Journal+of+Cognitive+Neuroscience&atitle=Is+morality+unified%3F+Evidence+that+distinct+neural+systems+underlie+moral+judgments+of+harm%2C+dishonesty%2C+and+disgust.&aulast=Parkinson&pid=%3Cauthor%3EParkinson%2C+Carolyn%3BSinnott-Armstrong%2C+Walter%3BKoralus%2C+Philipp+E%3BMendelovici%2C+Angela%3BMcGeer%2C+Victoria%3BWheatley%2C+Thalia%3C%2Fauthor%3E%3CAN%3E2011-23520-042%3C%2FAN%3E%3CDT%3EJournal+Article%3C%2FDT%3E

<160. >
VN  - Ovid Technologies
DB  - PsycINFO
AN  - 2011-20759-029
TI  - Effect of prefrontal transcranial magnetic stimulation on spontaneous truth-telling. [References].
DP  - Nov 20, 2011
YR  - 2011
PH  - First Posting: Jul 2011
      Accepted: Jul 2011
      Revised: Jul 2011
      First Submitted: Mar 2011
AU  - Karton, Inga
AU  - Bachmann, Talis
MA  - Karton, Inga: inga.karton@ut.ee; Bachmann, Talis: talis.bachmann@ut.ee
SO  - Behavioural Brain Research. Vol.225(1), 2011, pp. 209-214. 
MO  - Nov
AB  - Brain-process foundations of deceptive behaviour have become a subject of intensive study both in fundamental and applied neuroscience. Recently, utilization of transcranial magnetic stimulation has enhanced methodological rigour in this research because in addition to correlational studies causal effects of the distinct cortical systems involved can be studied. In these studies, dorsolateral prefrontal cortex has been implied as the brain area involved in deceptive behaviour. However, combined brain imaging and stimulation research has been concerned mostly with deceptive behaviour in the contexts of mock thefts and/or denial of recognition of critical objects. Spontaneous, "criminally decontextuated" propensity to lying and its dependence on the activity of selected brain structures has remained unexplored. The purpose of this work is to test whether spontaneous propensity to lying can be changed by brain stimulation. Here, we show that when subjects can name the colour of presented objects correctly or incorrectly at their free will, the tendency to stick to truthful answers can be manipulated by stimulation targeted at dorsolateral prefrontal cortex. Right hemisphere stimulation decreases lying, left hemisphere stimulation increases lying. Spontaneous choice to lie more or less can be influenced by brain stimulation. (PsycINFO Database Record (c) 2016 APA, all rights reserved)

CP  - STATEMENT: All rights reserved.
      HOLDER: Elsevier B.V.
      YEAR: 2011
JN  - Behavioural Brain Research
VO  - 225
IP  - 1
PG  - 209-214
XL  - http://ovidsp.ovid.com/ovidweb.cgi?T=JS&CSC=Y&NEWS=N&PAGE=fulltext&D=psyc8&AN=2011-20759-029
XL  - http://openurl.univie.ac.at/resolve?sid=OVID:psycdb&id=pmid:&id=doi:10.1016%2Fj.bbr.2011.07.028&issn=0166-4328&isbn=&volume=225&issue=1&spage=209&pages=209-214&date=2011&title=Behavioural+Brain+Research&atitle=Effect+of+prefrontal+transcranial+magnetic+stimulation+on+spontaneous+truth-telling.&aulast=Karton&pid=%3Cauthor%3EKarton%2C+Inga%3BBachmann%2C+Talis%3C%2Fauthor%3E%3CAN%3E2011-20759-029%3C%2FAN%3E%3CDT%3EJournal+Article%3C%2FDT%3E

<161. >
VN  - Ovid Technologies
DB  - PsycINFO
AN  - 2011-20307-009
TI  - Cues to deception in context: Response latency/gaps in denials and blame shifting. [References].
DP  - Sep 2011
YR  - 2011
PH  - Revised: Jun 2010
      First Submitted: Sep 2009
AU  - Reynolds, Edward
AU  - Rendle-Short, Johanna
MA  - Reynolds, Edward: edward.reynolds@uqconnect.edu.au
SO  - British Journal of Social Psychology. Vol.50(3), 2011, pp. 431-449. 
MO  - Sep
OC  - British Psychological Society, United Kingdom
AB  - Over 40 years of work on lying in psychology and communication has investigated numerous 'cues to deception'-the subtle signals people show when they are lying. One of these cues to deception is 'response latency' or the gap that occurs between questions and the lying response. The current investigation uses the methodology of conversation analysis to re-consider the question of response latency in the context of lying. Drawing on data from two naturalistic sources, the television shows COPS and the Jeremy Kyle Show, this investigation analyses response latencies in order to show the regular organization of gaps between turns in both lies and non-lies. The current investigation demonstrates that in blame shifting turns which are lies, any gaps between turns result from a display of upcoming 'trouble', rather than being related to lying per se. The investigation highlights the need to analyse lies in the contexts in which they are told, taking prior and subsequent talk into account. (PsycINFO Database Record (c) 2016 APA, all rights reserved)

CP  - HOLDER: The British Psychological Society
      YEAR: 2011
JN  - British Journal of Social Psychology
VO  - 50
IP  - 3
PG  - 431-449
XL  - http://ovidsp.ovid.com/ovidweb.cgi?T=JS&CSC=Y&NEWS=N&PAGE=fulltext&D=psyc8&AN=2011-20307-009
XL  - http://openurl.univie.ac.at/resolve?sid=OVID:psycdb&id=pmid:&id=doi:10.1348%2F014466610X520104&issn=0144-6665&isbn=&volume=50&issue=3&spage=431&pages=431-449&date=2011&title=British+Journal+of+Social+Psychology&atitle=Cues+to+deception+in+context%3A+Response+latency%2Fgaps+in+denials+and+blame+shifting.&aulast=Reynolds&pid=%3Cauthor%3EReynolds%2C+Edward%3BRendle-Short%2C+Johanna%3C%2Fauthor%3E%3CAN%3E2011-20307-009%3C%2FAN%3E%3CDT%3EJournal+Article%3C%2FDT%3E

<162. >
VN  - Ovid Technologies
DB  - PsycINFO
AN  - 2011-14962-007
TI  - Inside interrogation: The lie, the bluff, and false confessions. [References].
DP  - Aug 2011
YR  - 2011
PH  - First Posting: Aug 2010
AU  - Perillo, Jennifer T
AU  - Kassin, Saul M
MA  - Kassin, Saul M.: skassin@jjay.cuny.edu
SO  - Law and Human Behavior. Vol.35(4), 2011, pp. 327-337. 
MO  - Aug
OC  - Educational Publishing Foundation, US; Kluwer Academic/Plenum Publishers, US; Plenum Publishing Corp., US
AB  - Using a less deceptive variant of the false evidence ploy, interrogators often use the bluff tactic, whereby they pretend to have evidence to be tested without further claiming that it necessarily implicates the suspect. Three experiments were conducted to assess the impact of the bluff on confession rates. Using the Kassin and Kiechel (Psychol Sci 7:125-128, 1996) computer crash paradigm, Experiment 1 indicated that bluffing increases false confessions comparable to the effect produced by the presentation of false evidence. Experiment 2 replicated the bluff effect and provided self-reports indicating that innocent participants saw the bluff as a promise of future exoneration which, paradoxically, made it easier to confess. Using a variant of the Russano et al. (Psychol Sci 16:481-486, 2005) cheating paradigm, Experiment 3 replicated the bluff effect on innocent suspects once again, though a ceiling effect was obtained in the guilty condition. Results suggest that the phenomenology of innocence can lead innocents to confess even in response to relatively benign interrogation tactics. (PsycINFO Database Record (c) 2016 APA, all rights reserved)

CP  - HOLDER: American Psychology-Law Society/Division 41 of the American Psychological Association
      YEAR: 2010
JN  - Law and Human Behavior
VO  - 35
IP  - 4
PG  - 327-337
XL  - http://ovidsp.ovid.com/ovidweb.cgi?T=JS&CSC=Y&NEWS=N&PAGE=fulltext&D=psyc8&AN=2011-14962-007
XL  - http://openurl.univie.ac.at/resolve?sid=OVID:psycdb&id=pmid:&id=doi:10.1007%2Fs10979-010-9244-2&issn=0147-7307&isbn=&volume=35&issue=4&spage=327&pages=327-337&date=2011&title=Law+and+Human+Behavior&atitle=Inside+interrogation%3A+The+lie%2C+the+bluff%2C+and+false+confessions.&aulast=Perillo&pid=%3Cauthor%3EPerillo%2C+Jennifer+T%3BKassin%2C+Saul+M%3C%2Fauthor%3E%3CAN%3E2011-14962-007%3C%2FAN%3E%3CDT%3EJournal+Article%3C%2FDT%3E

<163. >
VN  - Ovid Technologies
DB  - PsycINFO
AN  - 2011-10384-001
TI  - Trust my face: Cognitive factors of head fakes in sports. [References].
DP  - Jun 2011
YR  - 2011
PH  - First Posting: May 2011
      Accepted: Feb 2011
      Revised: Jan 2011
      First Submitted: May 2010
AU  - Kunde, Wilfried
AU  - Skirde, Stefanie
AU  - Weigelt, Matthias
MA  - Kunde, Wilfried: kunde@psychologie.uni-wuerzburg.de
SO  - Journal of Experimental Psychology: Applied. Vol.17(2), 2011, pp. 110-127. 
MO  - Jun
AB  - In many competitive sports, players try to deceive their opponents about their behavioral intentions by using specific body movements or postures called fakes. For example, fakes are performed in basketball when a player gazes in one direction but passes or shoots the ball in another direction to avert efficient defense actions. The present study aimed to identify the cognitive processes that underlie the effects of fakes. The paradigmatic situation studied was the head fake in basketball. Observers (basketball novices) had to decide as quickly as possible whether a basketball player would pass a ball to the left or to the right. The player's head and gaze were oriented in the direction of an intended pass or in the opposite direction (i.e., a head fake). Responding was delayed for incongruent compared to congruent directions of the player's gaze and the pass. This head fake effect was independent of response speed, the presence of a fake in the immediately preceding trial, and practice with the task. Five further experiments using additive-factors logic and locus-of-slack logic revealed a perceptual rather than motor-related origin of this effect: Turning the head in a direction opposite the pass direction appears to hamper the perceptual encoding of pass direction, although it does not induce a tendency to move in the direction of the head's orientation. The implications of these results for research on deception in sports and their relevance for sports practice are discussed. (PsycINFO Database Record (c) 2016 APA, all rights reserved)

CP  - HOLDER: American Psychological Association
      YEAR: 2011
JN  - Journal of Experimental Psychology: Applied
VO  - 17
IP  - 2
PG  - 110-127
XL  - http://ovidsp.ovid.com/ovidweb.cgi?T=JS&CSC=Y&NEWS=N&PAGE=fulltext&D=psyc8&AN=2011-10384-001
XL  - http://openurl.univie.ac.at/resolve?sid=OVID:psycdb&id=pmid:&id=doi:10.1037%2Fa0023756&issn=1076-898X&isbn=&volume=17&issue=2&spage=110&pages=110-127&date=2011&title=Journal+of+Experimental+Psychology%3A+Applied&atitle=Trust+my+face%3A+Cognitive+factors+of+head+fakes+in+sports.&aulast=Kunde&pid=%3Cauthor%3EKunde%2C+Wilfried%3BSkirde%2C+Stefanie%3BWeigelt%2C+Matthias%3C%2Fauthor%3E%3CAN%3E2011-10384-001%3C%2FAN%3E%3CDT%3EJournal+Article%3C%2FDT%3E

<164. >
VN  - Ovid Technologies
DB  - PsycINFO
AN  - 2011-10309-008
TI  - The effect of local kinematic changes on anticipation judgments. [References].
DP  - Jun 2011
YR  - 2011
PH  - First Posting: Jan 2011
AU  - Canal-Bruland, Rouwen
AU  - van Ginneken, Wouter F
AU  - van der Meer, Bart R
AU  - Williams, A. Mark
MA  - Canal-Bruland, Rouwen: r.bruland@fbw.vu.nl
SO  - Human Movement Science. Vol.30(3), 2011, pp. 495-503. 
MO  - Jun
AB  - Skilled tennis players rely on a more global than local perceptual strategy when anticipating an opponent's shot direction in tennis (Williams, Huys, Canal-Bruland, & Hagemann, 2009). Global perceptual strategy refers to the pick-up of dynamic information across different body areas rather than from a single source such as the arm or racket. We extend previous work by examining the spatiotemporal characteristics of visual information pick-up when anticipating shot direction in tennis. We perturbed information from various body locations by interchanging the dynamics of selected areas with those from strokes played to the opposite side of the court. In addition, we presented each manipulation under four different temporal occlusion conditions (from 240 ms prior to racket-ball contact) to examine the time course of information extraction. Skilled tennis players outperformed less skilled counterparts in predicting shot direction, even at early phases of the opponent's motion. Moreover, skilled players showed significant decrements in performance when the arms and racket were perturbed, highlighting the relevance of distal information when anticipating opponents' intentions. (PsycINFO Database Record (c) 2016 APA, all rights reserved)

CP  - STATEMENT: All rights reserved.
      HOLDER: Elsevier B.V.
      YEAR: 2010
JN  - Human Movement Science
VO  - 30
IP  - 3
PG  - 495-503
XL  - http://ovidsp.ovid.com/ovidweb.cgi?T=JS&CSC=Y&NEWS=N&PAGE=fulltext&D=psyc8&AN=2011-10309-008
XL  - http://openurl.univie.ac.at/resolve?sid=OVID:psycdb&id=pmid:&id=doi:10.1016%2Fj.humov.2010.10.001&issn=0167-9457&isbn=&volume=30&issue=3&spage=495&pages=495-503&date=2011&title=Human+Movement+Science&atitle=The+effect+of+local+kinematic+changes+on+anticipation+judgments.&aulast=Canal-Bruland&pid=%3Cauthor%3ECanal-Bruland%2C+Rouwen%3Bvan+Ginneken%2C+Wouter+F%3Bvan+der+Meer%2C+Bart+R%3BWilliams%2C+A.+Mark%3C%2Fauthor%3E%3CAN%3E2011-10309-008%3C%2FAN%3E%3CDT%3EJournal+Article%3C%2FDT%3E

<165. >
VN  - Ovid Technologies
DB  - PsycINFO
AN  - 2010-25442-001
TI  - D2 receptor genotype and striatal dopamine signaling predict motor cortical activity and behavior in humans. [References].
DP  - Feb 14, 2011
YR  - 2011
PH  - First Posting: Nov 2010
      Accepted: Nov 2010
      Revised: Nov 2010
      First Submitted: Jun 2010
AU  - Fazio, Leonardo
AU  - Blasi, Giuseppe
AU  - Taurisano, Paolo
AU  - Papazacharias, Apostolos
AU  - Romano, Raffaella
AU  - Gelao, Barbara
AU  - Ursini, Gianluca
AU  - Quarto, Tiziana
AU  - Lo Bianco, Luciana
AU  - Di Giorgio, Annabella
AU  - Mancini, Marina
AU  - Popolizio, Teresa
AU  - Rubini, Giuseppe
AU  - Bertolino, Alessandro
MA  - Bertolino, Alessandro: a.bertolino@psichiat.uniba.it
SO  - NeuroImage. Vol.54(4), 2011, pp. 2915-2921. 
MO  - Feb
AB  - Objective: Pre-synaptic D2 receptors regulate striatal dopamine release and DAT activity, key factors for modulation of motor pathways. A functional SNP of DRD2 (rs1076560 G>T) is associated with alternative splicing such that the relative expression of D2S (mainly pre-synaptic) vs. D2L (mainly post-synaptic) receptor isoforms is decreased in subjects with the T allele with a putative increase of striatal dopamine levels. To evaluate how DRD2 genotype and striatal dopamine signaling predict motor cortical activity and behavior in humans, we have investigated the association of rs1076560 with BOLD fMRI activity during a motor task. To further evaluate the relationship of this circuitry with dopamine signaling, we also explored the correlation between genotype based differences in motor brain activity and pre-synaptic striatal DAT binding measured with [123I] FP-CIT SPECT. Methods: Fifty healthy subjects, genotyped for DRD2 rs1076560 were studied with BOLD-fMRI at 3 T while performing a visually paced motor task with their right hand; eleven of these subjects also underwent [123I] FP-CIT SPECT. SPM5 random-effects models were used for statistical analyses. Results: Subjects carrying the T allele had greater BOLD responses in left basal ganglia, thalamus, supplementary motor area, and primary motor cortex, whose activity was also negatively correlated with reaction time at the task. Moreover, left striatal DAT binding and activity of left supplementary motor area were negatively correlated. Interpretation: The present results suggest that DRD2 genetic variation was associated with focusing of responses in the whole motor network, in which activity of predictable nodes was correlated with reaction time and with striatal pre-synaptic dopamine signaling. Our results in humans may help shed light on genetic risk for neurobiological mechanisms involved in the pathophysiology of disorders with dysregulation of striatal dopamine like Parkinson's disease. (PsycINFO Database Record (c) 2016 APA, all rights reserved)

CP  - STATEMENT: All rights reserved.
      HOLDER: Elsevier Inc.
      YEAR: 2010
JN  - NeuroImage
VO  - 54
IP  - 4
PG  - 2915-2921
XL  - http://ovidsp.ovid.com/ovidweb.cgi?T=JS&CSC=Y&NEWS=N&PAGE=fulltext&D=psyc8&AN=2010-25442-001
XL  - http://openurl.univie.ac.at/resolve?sid=OVID:psycdb&id=pmid:&id=doi:10.1016%2Fj.neuroimage.2010.11.034&issn=1053-8119&isbn=&volume=54&issue=4&spage=2915&pages=2915-2921&date=2011&title=NeuroImage&atitle=D2+receptor+genotype+and+striatal+dopamine+signaling+predict+motor+cortical+activity+and+behavior+in+humans.&aulast=Fazio&pid=%3Cauthor%3EFazio%2C+Leonardo%3BBlasi%2C+Giuseppe%3BTaurisano%2C+Paolo%3BPapazacharias%2C+Apostolos%3BRomano%2C+Raffaella%3BGelao%2C+Barbara%3BUrsini%2C+Gianluca%3BQuarto%2C+Tiziana%3BLo+Bianco%2C+Luciana%3BDi+Giorgio%2C+Annabella%3BMancini%2C+Marina%3BPopolizio%2C+Teresa%3BRubini%2C+Giuseppe%3BBertolino%2C+Alessandro%3C%2Fauthor%3E%3CAN%3E2010-25442-001%3C%2FAN%3E%3CDT%3EJournal+Article%3C%2FDT%3E

<166. >
VN  - Ovid Technologies
DB  - PsycINFO
AN  - 2010-07832-001
TI  - Dorsolateral prefrontal cortex specifically processes general-But not personal-Knowledge deception: Multiple brain networks for lying. [References].
DP  - Aug 25, 2010
YR  - 2010
PH  - First Posting: Mar 2010
      Accepted: Mar 2010
      Revised: Mar 2010
      First Submitted: Dec 2009
AU  - Mameli, Francesca
AU  - Mrakic-Sposta, Simona
AU  - Vergari, Maurizio
AU  - Fumagalli, Manuela
AU  - Macis, Margherita
AU  - Ferrucci, Roberta
AU  - Nordio, Francesco
AU  - Consonni, Dario
AU  - Sartori, Giuseppe
AU  - Priori, Alberto
MA  - Priori, Alberto: alberto.priori@unimi.it
SO  - Behavioural Brain Research. Vol.211(2), 2010, pp. 164-168. 
MO  - Aug
AB  - Despite intensive research into ways of detecting deception in legal, moral and clinical contexts, few experimental data are available on the neural substrate for the different types of lies. We used transcranial direct current stimulation (tDCS) to modulate dorsolateral prefrontal cortex (DLPFC) function and to assess its influence on various types of lies. Twenty healthy volunteers were tested before and after tDCS (anodal and sham). In each session the Guilty Knowledge Task and Visual Attention Task were administered at baseline and immediately after tDCS ended. A computer-controlled task was used to evaluate truthful responses and lie responses to questions referring to personal information and general knowledge. Dependent variables collected were reaction times (RTs) and accuracy. At baseline the RTs were significantly longer for lies than for truthful responses. After sham stimulation, lie responses remained unchanged (p=0.24) but after anodal tDCS, RTs decreased significantly only for lies involving general knowledge (p=0.02). tDCS left the Visual Attention Task unaffected. These findings show that manipulating DLPFC function with tDCS specifically modulates deceptive responses for general information leaving those on personal information unaffected. Multiple cortical networks intervene in deception involving general and personal knowledge. Deception referring to general and personal knowledge probably involves multiple cortical networks. (PsycINFO Database Record (c) 2019 APA, all rights reserved)

CP  - STATEMENT: All rights reserved.
      HOLDER: Elsevier B.V.
      YEAR: 2010
JN  - Behavioural Brain Research
VO  - 211
IP  - 2
PG  - 164-168
XL  - http://ovidsp.ovid.com/ovidweb.cgi?T=JS&CSC=Y&NEWS=N&PAGE=fulltext&D=psyc7&AN=2010-07832-001
XL  - http://openurl.univie.ac.at/resolve?sid=OVID:psycdb&id=pmid:&id=doi:10.1016%2Fj.bbr.2010.03.024&issn=0166-4328&isbn=&volume=211&issue=2&spage=164&pages=164-168&date=2010&title=Behavioural+Brain+Research&atitle=Dorsolateral+prefrontal+cortex+specifically+processes+general-But+not+personal-Knowledge+deception%3A+Multiple+brain+networks+for+lying.&aulast=Mameli&pid=%3Cauthor%3EMameli%2C+Francesca%3BMrakic-Sposta%2C+Simona%3BVergari%2C+Maurizio%3BFumagalli%2C+Manuela%3BMacis%2C+Margherita%3BFerrucci%2C+Roberta%3BNordio%2C+Francesco%3BConsonni%2C+Dario%3BSartori%2C+Giuseppe%3BPriori%2C+Alberto%3C%2Fauthor%3E%3CAN%3E2010-07832-001%3C%2FAN%3E%3CDT%3EJournal+Article%3C%2FDT%3E

<167. >
VN  - Ovid Technologies
DB  - PsycINFO
AN  - 2009-25194-017
TI  - The truth about lying: Inhibition of the anterior prefrontal cortex improves deceptive behavior. [References].
DP  - Jan 2010
YR  - 2010
PH  - First Posting: May 2009
AU  - Karim, Ahmed A
AU  - Schneider, Markus
AU  - Lotze, Martin
AU  - Veit, Ralf
AU  - Sauseng, Paul
AU  - Braun, Christoph
AU  - Birbaumer, Niels
MA  - Karim, Ahmed A.: ahmed.karim@uni-tuebingen.de
SO  - Cerebral Cortex. Vol.20(1), 2010, pp. 205-213. 
MO  - Jan
AB  - Recent neuroimaging studies have indicated a predominant role of the anterior prefrontal cortex (aPFC) in deception and moral cognition, yet the functional contribution of the aPFC to deceptive behavior remains unknown. We hypothesized that modulating the excitability of the aPFC by transcranial direct current stimulation (tDCS) could reveal its functional contribution in generating deceitful responses. Forty-four healthy volunteers participated in a thief role-play in which they were supposed to steal money and then to attend an interrogation with the Guilty Knowledge Test. During the interrogation, participants received cathodal, anodal, or sham tDCS. Remarkably, inhibition of the aPFC by cathodal tDCS did not lead to an impairment of deceptive behavior but rather to a significant improvement. This effect manifested in faster reaction times in telling lies, but not in telling the truth, a decrease in sympathetic skin-conductance response and feelings of guilt while deceiving the interrogator and a significantly higher lying quotient reflecting skillful lying. Increasing the excitability of the aPFC by anodal tDCS did not affect deceptive behavior, confirming the specificity of the stimulation polarity. These findings give causal support to recent correlative data obtained by functional magnetic resonance imaging studies indicating a pivotal role of the aPFC in deception. (PsycINFO Database Record (c) 2019 APA, all rights reserved)

CP  - STATEMENT: All rights reserved.
      HOLDER: The Author
      YEAR: 2009
JN  - Cerebral Cortex
VO  - 20
IP  - 1
PG  - 205-213
XL  - http://ovidsp.ovid.com/ovidweb.cgi?T=JS&CSC=Y&NEWS=N&PAGE=fulltext&D=psyc7&AN=2009-25194-017
XL  - http://openurl.univie.ac.at/resolve?sid=OVID:psycdb&id=pmid:&id=doi:10.1093%2Fcercor%2Fbhp090&issn=1047-3211&isbn=&volume=20&issue=1&spage=205&pages=205-213&date=2010&title=Cerebral+Cortex&atitle=The+truth+about+lying%3A+Inhibition+of+the+anterior+prefrontal+cortex+improves+deceptive+behavior.&aulast=Karim&pid=%3Cauthor%3EKarim%2C+Ahmed+A%3BSchneider%2C+Markus%3BLotze%2C+Martin%3BVeit%2C+Ralf%3BSauseng%2C+Paul%3BBraun%2C+Christoph%3BBirbaumer%2C+Niels%3C%2Fauthor%3E%3CAN%3E2009-25194-017%3C%2FAN%3E%3CDT%3EJournal+Article%3C%2FDT%3E

<168. >
VN  - Ovid Technologies
DB  - PsycINFO
AN  - 2010-04616-018
TI  - Children's suggestion-induced omission errors are not caused by memory erasure. [References].
DP  - Mar 2010
YR  - 2010
PH  - First Posting: Nov 2009
      First Submitted: Mar 2009
AU  - Otgaar, Henry
AU  - Meijer, Ewout H
AU  - Giesbrecht, Timo
AU  - Smeets, Tom
AU  - Candel, Ingrid
AU  - Merckelbach, Harald
MA  - Otgaar, Henry: Henry.Otgaar@maastrichtuniversity.nl
SO  - Consciousness and Cognition: An International Journal. Vol.19(1), 2010, pp. 265-269. 
MO  - Mar
AB  - We explored whether children's suggestion-induced omission errors are caused by memory erasure. Seventy-five children were instructed to remove three pieces of clothing from a puppet. Next, they were confronted with evidence falsely suggesting that one of the items had not been removed. During two subsequent interviews separated by one week, children had to report which pieces of clothing they had removed. Children who during both interviews failed to report that they had removed the pertinent item (i.e., omission error; n = 24) completed a choice reaction time task. In this task, they were presented with different clothing items. For each item, children had to indicate whether or not they had removed it. Significantly more errors were made for those removed items that children failed to report than for those they had not removed. This indicates that children's suggestion- based omission errors are not due to erasure of memories. (PsycINFO Database Record (c) 2018 APA, all rights reserved)

CP  - STATEMENT: All rights reserved.
      HOLDER: Elsevier Inc.
      YEAR: 2009
JN  - Consciousness and Cognition: An International Journal
VO  - 19
IP  - 1
PG  - 265-269
XL  - http://ovidsp.ovid.com/ovidweb.cgi?T=JS&CSC=Y&NEWS=N&PAGE=fulltext&D=psyc7&AN=2010-04616-018
XL  - http://openurl.univie.ac.at/resolve?sid=OVID:psycdb&id=pmid:&id=doi:10.1016%2Fj.concog.2009.09.015&issn=1053-8100&isbn=&volume=19&issue=1&spage=265&pages=265-269&date=2010&title=Consciousness+and+Cognition%3A+An+International+Journal&atitle=Children%27s+suggestion-induced+omission+errors+are+not+caused+by+memory+erasure.&aulast=Otgaar&pid=%3Cauthor%3EOtgaar%2C+Henry%3BMeijer%2C+Ewout+H%3BGiesbrecht%2C+Timo%3BSmeets%2C+Tom%3BCandel%2C+Ingrid%3BMerckelbach%2C+Harald%3C%2Fauthor%3E%3CAN%3E2010-04616-018%3C%2FAN%3E%3CDT%3EJournal+Article%3C%2FDT%3E

<169. >
VN  - Ovid Technologies
DB  - PsycINFO
AN  - 2010-18917-001
TI  - The production and detection of deception in an interactive game. [References].
DP  - Oct 2010
YR  - 2010
PH  - First Posting: Aug 2010
      Accepted: Aug 2010
      Revised: Aug 2010
      First Submitted: Mar 2010
AU  - Sip, Kamila E
AU  - Lynge, Morten
AU  - Wallentin, Mikkel
AU  - McGregor, William B
AU  - Frith, Christopher D
AU  - Roepstorff, Andreas
MA  - Sip, Kamila E.: ksip@psychology.rutgers.edu
SO  - Neuropsychologia. Vol.48(12), 2010, pp. 3619-3626. 
MO  - Oct
AB  - This experiment tests how people produce and detect deception while playing a computerized version of the dice game, Meyer. Deception is an integral part of this game, and the participants played it as in real life, without constraints on whether or when to attempt to deceive their opponent, and whether or when to accuse them of deception. We stress that deception is a complex act that cannot be exclusively associated with telling a falsehood, and that it is facilitated by hierarchical decision-making and risk evaluation. In comparison with a non-competitive control condition, both claiming truthfully and claiming falsely were associated with activity in fronto-polar cortex (BA10). However, relative to true claims, false claims were associated with greater activity in the premotor and parietal cortices. We speculate that the activity in BA10 is associated with the development of high-level executive strategies involved in both types of claim, while the premotor and parietal activity is associated with the need to select which particular claim to make. (PsycINFO Database Record (c) 2018 APA, all rights reserved)

CP  - STATEMENT: All rights reserved.
      HOLDER: Elsevier Ltd.
      YEAR: 2010
JN  - Neuropsychologia
VO  - 48
IP  - 12
PG  - 3619-3626
XL  - http://ovidsp.ovid.com/ovidweb.cgi?T=JS&CSC=Y&NEWS=N&PAGE=fulltext&D=psyc7&AN=2010-18917-001
XL  - http://openurl.univie.ac.at/resolve?sid=OVID:psycdb&id=pmid:&id=doi:10.1016%2Fj.neuropsychologia.2010.08.013&issn=0028-3932&isbn=&volume=48&issue=12&spage=3619&pages=3619-3626&date=2010&title=Neuropsychologia&atitle=The+production+and+detection+of+deception+in+an+interactive+game.&aulast=Sip&pid=%3Cauthor%3ESip%2C+Kamila+E%3BLynge%2C+Morten%3BWallentin%2C+Mikkel%3BMcGregor%2C+William+B%3BFrith%2C+Christopher+D%3BRoepstorff%2C+Andreas%3C%2Fauthor%3E%3CAN%3E2010-18917-001%3C%2FAN%3E%3CDT%3EJournal+Article%3C%2FDT%3E

<170. >
VN  - Ovid Technologies
DB  - PsycINFO
AN  - 2010-15592-001
TI  - The perception of real and illusory motion in schizophrenia. [References].
DP  - Aug 2010
YR  - 2010
PH  - First Posting: Jun 2010
      Accepted: Jun 2010
      Revised: May 2010
      First Submitted: Aug 2009
AU  - Crawford, T. J
AU  - Hamm, J. P
AU  - Kean, M
AU  - Schmechtig, A
AU  - Kumari, V
AU  - Anilkumar, A. P
AU  - Ettinger, U
MA  - Crawford, T. J.: t.crawford@lancaster.ac.uk; Hamm, J. P.: j.hamm@auckland.ac.nz; Kean, M.: Matthew.Kean@manchester.ac.uk; Kumari, V.: Veena.Kumari@iop.kcl.ac.uk; Anilkumar, A. P.: Anil.Kumar@slam.nhs.uk; Ettinger, U.: Ulrich.Ettinger@med.uni-muenchen.de
SO  - Neuropsychologia. Vol.48(10), 2010, pp. 3121-3127. 
MO  - Aug
AB  - An illusion of rapid movement is normally perceived when an attentional cue (such as a peripheral flash) preceeds the onset of a line. The movement is perceived as receding away from the cue. This study investigated how this illusion was perceived by people with schizophrenia. Nineteen participants with schizophrenia and 26 healthy matched controls were presented with a series of real, illusory, no motion or combined real and illusory motion stimuli at various target speeds. Detection thresholds were measured to determine the reliability of motion perception. The participants with schizophrenia were not distinguished from the control group in the perception of real motion. However, the motion detection curves for the schizophrenia group revealed a reduction in the perceptual effect of illusory motion in comparison to controls. The findings revealed that people with schizophrenia may be less easily deceived by illusory motion in comparison to healthy participants. (PsycINFO Database Record (c) 2018 APA, all rights reserved)

CP  - STATEMENT: All rights reserved.
      HOLDER: Elsevier Ltd.
      YEAR: 2010
JN  - Neuropsychologia
VO  - 48
IP  - 10
PG  - 3121-3127
XL  - http://ovidsp.ovid.com/ovidweb.cgi?T=JS&CSC=Y&NEWS=N&PAGE=fulltext&D=psyc7&AN=2010-15592-001
XL  - http://openurl.univie.ac.at/resolve?sid=OVID:psycdb&id=pmid:&id=doi:10.1016%2Fj.neuropsychologia.2010.06.027&issn=0028-3932&isbn=&volume=48&issue=10&spage=3121&pages=3121-3127&date=2010&title=Neuropsychologia&atitle=The+perception+of+real+and+illusory+motion+in+schizophrenia.&aulast=Crawford&pid=%3Cauthor%3ECrawford%2C+T.+J%3BHamm%2C+J.+P%3BKean%2C+M%3BSchmechtig%2C+A%3BKumari%2C+V%3BAnilkumar%2C+A.+P%3BEttinger%2C+U%3C%2Fauthor%3E%3CAN%3E2010-15592-001%3C%2FAN%3E%3CDT%3EJournal+Article%3C%2FDT%3E

<171. >
VN  - Ovid Technologies
DB  - PsycINFO
AN  - 2011-00028-007
TI  - Evidence of mnemonic ability selectively affecting truthful and deceptive response dynamics. [References].
DP  - Win, 2010
YR  - 2010
AU  - Farrow, Tom F. D
AU  - Hopwood, Marie-Clare
AU  - Parks, Randolph W
AU  - Hunter, Michael D
AU  - Spence, Sean A
MA  - Farrow, Tom F. D.: t.f.farrow@sheffield.ac.uk
SO  - The American Journal of Psychology. Vol.123(4), 2010, pp. 447-453. 
MO  - Win
AB  - In the executive model of deception, the telling of a lie necessitates the inhibition of a veridical prepotent response (the truth), and such inhibition incurs a temporal penalty, manifest as a longer response time. If memory processes are engaged in generating such truths, then memory function should affect truthful and deceptive response times. To investigate this we examined the relationship between performance on a semantic knowledge deception task and a test of verbal memory in 40 college students. We found that verbal memory performance differentially affects the temporal parameters of truth and deception. (PsycINFO Database Record (c) 2018 APA, all rights reserved)

CP  - HOLDER: The Board of Trustees of the University of Illinois
      YEAR: 2010
JN  - The American Journal of Psychology
VO  - 123
IP  - 4
PG  - 447-453
XL  - http://ovidsp.ovid.com/ovidweb.cgi?T=JS&CSC=Y&NEWS=N&PAGE=fulltext&D=psyc7&AN=2011-00028-007
XL  - http://openurl.univie.ac.at/resolve?sid=OVID:psycdb&id=pmid:&id=doi:10.5406%2Famerjpsyc.123.4.0447&issn=0002-9556&isbn=&volume=123&issue=4&spage=447&pages=447-453&date=2010&title=The+American+Journal+of+Psychology&atitle=Evidence+of+mnemonic+ability+selectively+affecting+truthful+and+deceptive+response+dynamics.&aulast=Farrow&pid=%3Cauthor%3EFarrow%2C+Tom+F.+D%3BHopwood%2C+Marie-Clare%3BParks%2C+Randolph+W%3BHunter%2C+Michael+D%3BSpence%2C+Sean+A%3C%2Fauthor%3E%3CAN%3E2011-00028-007%3C%2FAN%3E%3CDT%3EJournal+Article%3C%2FDT%3E

<172. >
VN  - Ovid Technologies
DB  - PsycINFO
AN  - 2010-18255-004
TI  - The action dynamics of overcoming the truth. [References].
DP  - Aug 2010
YR  - 2010
PH  - Accepted: Feb 2010
      First Submitted: Aug 2009
AU  - Duran, Nicholas D
AU  - Dale, Rick
AU  - Mcnamara, Danielle S
MA  - Duran, Nicholas D.: nduran@memphis.edu
SO  - Psychonomic Bulletin & Review. Vol.17(4), 2010, pp. 486-491. 
MO  - Aug
OL  - Bulletin of the Psychonomic Society
OC  - Springer, Germany
AB  - A convincing deceiver must act in discordance with their knowledge of the truth. To do so requires the deceiver to resolve competition between what is known to be true and what is intended to be false. We investigated the temporal signature of this competition by examining the action dynamics of arm movement while participants responded falsely or truthfully to autobiographical information. The participants answered no or yes by navigating a Nintendo Wii Remote to no and yes regions on a large projector screen. Trajectory analyses of the fine-grained arm movements show increased complexity in false responding relative to truthful responding, with the greatest difference in false yes answers. The dynamic motor movements also reveal greater strength of competition during the act of false responding, thereby extending traditional response time measures that capture latent competition alone. These results suggest that deceptive processes may be detectable when action is allowed to covary with thought. Supplemental figures and a list of the sentence stimuli may be downloaded from http://pbr.psychonomic-journals.org/content/supplemental. (PsycINFO Database Record (c) 2018 APA, all rights reserved)

CP  - HOLDER: The Psychonomic Society, Inc.
      YEAR: 2010
JN  - Psychonomic Bulletin & Review
VO  - 17
IP  - 4
PG  - 486-491
XL  - http://ovidsp.ovid.com/ovidweb.cgi?T=JS&CSC=Y&NEWS=N&PAGE=fulltext&D=psyc7&AN=2010-18255-004
XL  - http://openurl.univie.ac.at/resolve?sid=OVID:psycdb&id=pmid:&id=doi:10.3758%2FPBR.17.4.486&issn=1069-9384&isbn=&volume=17&issue=4&spage=486&pages=486-491&date=2010&title=Psychonomic+Bulletin+%26+Review&atitle=The+action+dynamics+of+overcoming+the+truth.&aulast=Duran&pid=%3Cauthor%3EDuran%2C+Nicholas+D%3BDale%2C+Rick%3BMcnamara%2C+Danielle+S%3C%2Fauthor%3E%3CAN%3E2010-18255-004%3C%2FAN%3E%3CDT%3EJournal+Article%3C%2FDT%3E

<173. >
VN  - Ovid Technologies
DB  - PsycINFO
AN  - 2010-12673-008
TI  - Detecting true and false opinions: The devil's advocate approach as a lie detection aid. [References].
DP  - Jul 2010
YR  - 2010
PH  - First Posting: Apr 2010
      Accepted: Mar 2010
      Revised: Mar 2010
      First Submitted: Oct 2009
AU  - Leal, Sharon
AU  - Vrij, Aldert
AU  - Mann, Samantha
AU  - Fisher, Ronald P
MA  - Leal, Sharon: sharon.leal@port.ac.uk
SO  - Acta Psychologica. Vol.134(3), 2010, pp. 323-329. 
MO  - Jul
AB  - We examined the efficacy of a new approach to detect truths and lies in expressing opinions: the Devil's Advocate approach. Interviewees are first asked an opinion eliciting question that asks participants to argue in favor of their personal view. This is followed by a Devil's Advocate question that asks participants to argue against their personal view. People normally think more about reasons that support rather than oppose their opinion. Therefore we expected truth tellers to provide more information and shorter latency times in their responses to the opinion eliciting question than to the Devil's Advocate question. Liars are expected to reveal the opposite pattern as the Devil's Advocate question is more compatible with their beliefs than is the opinion eliciting question. In Experiment 1, we interviewed seventeen truth tellers and liars via the Devil's Advocate approach and measured the difference in number of words and latency times to the two questions. Our hypotheses were supported. In Experiment 2, 25 observers were shown these interviews, and made qualitative judgments about the statements. Truth tellers' opinion eliciting answers were seen as more immediate and plausible and revealed more emotional involvement than their Devil's Advocate answers. No clear differences emerged in liars' answers to the two types of question. We conclude that the Devil's Advocate approach is a promising lie detection approach that deserves attention in future research. (PsycINFO Database Record (c) 2017 APA, all rights reserved)

CP  - STATEMENT: All rights reserved.
      HOLDER: Elsevier B.V.
      YEAR: 2010
JN  - Acta Psychologica
VO  - 134
IP  - 3
PG  - 323-329
XL  - http://ovidsp.ovid.com/ovidweb.cgi?T=JS&CSC=Y&NEWS=N&PAGE=fulltext&D=psyc7&AN=2010-12673-008
XL  - http://openurl.univie.ac.at/resolve?sid=OVID:psycdb&id=pmid:&id=doi:10.1016%2Fj.actpsy.2010.03.005&issn=0001-6918&isbn=&volume=134&issue=3&spage=323&pages=323-329&date=2010&title=Acta+Psychologica&atitle=Detecting+true+and+false+opinions%3A+The+devil%27s+advocate+approach+as+a+lie+detection+aid.&aulast=Leal&pid=%3Cauthor%3ELeal%2C+Sharon%3BVrij%2C+Aldert%3BMann%2C+Samantha%3BFisher%2C+Ronald+P%3C%2Fauthor%3E%3CAN%3E2010-12673-008%3C%2FAN%3E%3CDT%3EJournal+Article%3C%2FDT%3E

<174. >
VN  - Ovid Technologies
DB  - PsycINFO
AN  - 2010-00279-001
TI  - A Concealed Information Test with multimodal measurement. [References].
DP  - Mar 2010
YR  - 2010
PH  - First Posting: Dec 2009
      Accepted: Dec 2009
      Revised: Dec 2009
      First Submitted: Nov 2009
AU  - Ambach, Wolfgang
AU  - Bursch, Stephanie
AU  - Stark, Rudolf
AU  - Vaitl, Dieter
MA  - Ambach, Wolfgang: ambach@igpp.de
SO  - International Journal of Psychophysiology. Vol.75(3), 2010, pp. 258-267. 
MO  - Mar
AB  - A Concealed Information Test (CIT) investigates differential physiological responses to deed-related (probe) vs. irrelevant items. The present study focused on the detection of concealed information using simultaneous recordings of autonomic and brain electrical measures. As a secondary issue, verbal and pictorial presentations were compared with respect to their influence on the recorded measures. Thirty-one participants underwent a mock-crime scenario with a combined verbal and pictorial presentation of nine items. The subsequent CIT, designed with respect to event-related potential (ERP) measurement, used a 3-3.5 s interstimulus interval. The item presentation modality, i.e. pictures or written words, was varied between subjects; no response was required from the participants. In addition to electroencephalogram (EEG), electrodermal activity (EDA), electrocardiogram (ECG), respiratory activity, and finger plethysmogram were recorded. A significant probe-vs.-irrelevant effect was found for each of the measures. Compared to sole ERP measurement, the combination of ERP and EDA yielded incremental information for detecting concealed information. Although, EDA per se did not reach the predictive value known from studies primarily designed for peripheral physiological measurement. Presentation modality neither influenced the detection accuracy for autonomic measures nor EEG measures; this underpins the equivalence of verbal and pictorial item presentation in a CIT, regardless of the physiological measures recorded. Future studies should further clarify whether the incremental validity observed in the present study reflects a differential sensitivity of ERP and EDA to different sub-processes in a CIT. (PsycINFO Database Record (c) 2017 APA, all rights reserved)

CP  - STATEMENT: All rights reserved.
      HOLDER: Elsevier B.V.
      YEAR: 2009
JN  - International Journal of Psychophysiology
VO  - 75
IP  - 3
PG  - 258-267
XL  - http://ovidsp.ovid.com/ovidweb.cgi?T=JS&CSC=Y&NEWS=N&PAGE=fulltext&D=psyc7&AN=2010-00279-001
XL  - http://openurl.univie.ac.at/resolve?sid=OVID:psycdb&id=pmid:&id=doi:10.1016%2Fj.ijpsycho.2009.12.007&issn=0167-8760&isbn=&volume=75&issue=3&spage=258&pages=258-267&date=2010&title=International+Journal+of+Psychophysiology&atitle=A+Concealed+Information+Test+with+multimodal+measurement.&aulast=Ambach&pid=%3Cauthor%3EAmbach%2C+Wolfgang%3BBursch%2C+Stephanie%3BStark%2C+Rudolf%3BVaitl%2C+Dieter%3C%2Fauthor%3E%3CAN%3E2010-00279-001%3C%2FAN%3E%3CDT%3EJournal+Article%3C%2FDT%3E

<175. >
VN  - Ovid Technologies
DB  - PsycINFO
AN  - 2010-10635-008
TI  - Application of the Implicit Association Test to a study on deception. [References].
DP  - Sum, 2010
YR  - 2010
AU  - Frost, Peter
AU  - Adie, Michael
AU  - Denomme, Roland
AU  - Lahaie, Annabel
AU  - Sibley, Angela
AU  - Smith, Emily
MA  - Frost, Peter: p.frost@snhu.edu
SO  - The American Journal of Psychology. Vol.123(2), 2010, pp. 221-230. 
MO  - Sum
AB  - Three experiments were conducted to find out whether the standard Implicit Association Test (IAT) could be used to distinguish truthful and deceitful witnesses. We anticipated that IAT effects would be greater after lying. Participants were asked to answer questions with incorrect answers (i.e., the lie condition) or correct answers (i.e., the truthful condition). A third group of participants were not interviewed (a control group). Participants then took the IAT, in which they were asked to associate correct and incorrect answers with positive or negative attributes. Results demonstrate that standard IAT effects are greater after lying than after truth telling, but only when attribute labels were clearly and explicitly linked to positive and negative affect. Theoretical implications are considered. (PsycINFO Database Record (c) 2017 APA, all rights reserved)

CP  - HOLDER: Board of Trustees of the University of Illinois
      YEAR: 2010
JN  - The American Journal of Psychology
VO  - 123
IP  - 2
PG  - 221-230
XL  - http://ovidsp.ovid.com/ovidweb.cgi?T=JS&CSC=Y&NEWS=N&PAGE=fulltext&D=psyc7&AN=2010-10635-008
XL  - http://openurl.univie.ac.at/resolve?sid=OVID:psycdb&id=pmid:&id=doi:10.5406%2Famerjpsyc.123.2.0221&issn=0002-9556&isbn=&volume=123&issue=2&spage=221&pages=221-230&date=2010&title=The+American+Journal+of+Psychology&atitle=Application+of+the+Implicit+Association+Test+to+a+study+on+deception.&aulast=Frost&pid=%3Cauthor%3EFrost%2C+Peter%3BAdie%2C+Michael%3BDenomme%2C+Roland%3BLahaie%2C+Annabel%3BSibley%2C+Angela%3BSmith%2C+Emily%3C%2Fauthor%3E%3CAN%3E2010-10635-008%3C%2FAN%3E%3CDT%3EJournal+Article%3C%2FDT%3E

<176. >
VN  - Ovid Technologies
DB  - PsycINFO
AN  - 2010-25362-011
TI  - Development of infant crying behavior: A longitudinal case study. [References].
DP  - Dec 2010
YR  - 2010
PH  - Accepted: May 2010
      Revised: Mar 2010
      First Submitted: Oct 2009
AU  - Nakayama, Hiroko
MA  - Nakayama, Hiroko: hnkym@hotmail.co.jp
SO  - Infant Behavior & Development. Vol.33(4), 2010, pp. 463-471. 
MO  - Dec
AB  - This study documents the development of infant crying behavior during the second half of the first year (across a key developmental transition). Two female infants were observed twice a month for 6 months when the infants were between 7 and 14 months of age. The infants exhibited crying behavior that seemed to become more sophisticated with increasing age. This marked a proactive stance in communicating with the mother on the part of the infant. Interestingly, at 11-12 months, "fake crying" was observed during a naturalistic interaction with the mother. This implied that deceptive infant behavior could be seen at quite an early stage. (PsycINFO Database Record (c) 2017 APA, all rights reserved)

CP  - STATEMENT: All rights reserved.
      HOLDER: Elsevier Inc.
      YEAR: 2010
JN  - Infant Behavior & Development
VO  - 33
IP  - 4
PG  - 463-471
XL  - http://ovidsp.ovid.com/ovidweb.cgi?T=JS&CSC=Y&NEWS=N&PAGE=fulltext&D=psyc7&AN=2010-25362-011
XL  - http://openurl.univie.ac.at/resolve?sid=OVID:psycdb&id=pmid:&id=doi:10.1016%2Fj.infbeh.2010.05.002&issn=1879-0453&isbn=&volume=33&issue=4&spage=463&pages=463-471&date=2010&title=Infant+Behavior+%26+Development&atitle=Development+of+infant+crying+behavior%3A+A+longitudinal+case+study.&aulast=Nakayama&pid=%3Cauthor%3ENakayama%2C+Hiroko%3C%2Fauthor%3E%3CAN%3E2010-25362-011%3C%2FAN%3E%3CDT%3EJournal+Article%3C%2FDT%3E

<177. >
VN  - Ovid Technologies
DB  - PsycINFO
AN  - 2010-99240-404
TI  - Exploring Rorschach responses with simulated child custody litigants.
DP  - 2010
YR  - 2010
AU  - Tone, Katie Lynn
SO  - Dissertation Abstracts International: Section B: The Sciences and Engineering. Vol.71(6-B),2010, pp. 3948. 
OL  - Dissertation Abstracts International
AB  - This analogue study explored the Rorschach response style in child custody by contrasting Rorschach's taken under standard conditions with Rorschach's taken in the role in of simulated child custody litigants. It was believed that the simulated role would influence participants to alter their Rorschach responses in a positive direction. Two qualitative methods were utilized; Content Analysis, to explore participants Rorschach response verbalizations, and the Constant Comparative Method, to analyze participants' semi-structured interviews. The Paulhus Deceptive Scale (PDS) and the Response Process 3 (RP3) were administered to explore the participants' response style as well. There were group differences apparently related to the child custody role, but when looking at results on the individual level, participants changed responses in various ways. The variation in the style of responding during the custody administration may be explained by the notion that these individuals chose a strategy of responding that best fits their own personality or cognitive style. One of the important findings was that participants experienced situational stress during the custody administration. These findings are of interest for future research, and cannot be explained by test anxiety and may speak to the intended role of the vignette. Participants may experience situational stress when trying to censor and select appropriate Rorschach responses. When participants changed their responses between administrations, they appeared to have cleaned up responses, discarded sexual, scary, or peculiar responses, and selected more child-like responses. They took longer to respond and opted to not give the popular responses to easier cards. Reaction times and popular responses to easier cards had not been mentioned in previous positive response bias and Rorschach studies reviewed. These taken together may indicate that the simulated custody litigants in this study had a guarded, less complex and less sophisticated response style. (PsycINFO Database Record (c) 2016 APA, all rights reserved)

JN  - Dissertation Abstracts International: Section B: The Sciences and Engineering
VO  - 71
IP  - 6-B
PG  - 3948
XL  - http://ovidsp.ovid.com/ovidweb.cgi?T=JS&CSC=Y&NEWS=N&PAGE=fulltext&D=psyc7&AN=2010-99240-404
XL  - http://openurl.univie.ac.at/resolve?sid=OVID:psycdb&id=pmid:&id=doi:&issn=0419-4217&isbn=9781124026626&volume=71&issue=6-B&spage=3948&pages=3948&date=2010&title=Dissertation+Abstracts+International%3A+Section+B%3A+The+Sciences+and+Engineering&atitle=Exploring+Rorschach+responses+with+simulated+child+custody+litigants.&aulast=Tone&pid=%3Cauthor%3ETone%2C+Katie+Lynn%3C%2Fauthor%3E%3CAN%3E2010-99240-404%3C%2FAN%3E%3CDT%3EDissertation%3C%2FDT%3E

<178. >
VN  - Ovid Technologies
DB  - PsycINFO
AN  - 2010-99040-589
TI  - Detection of malingering via cognitive cues.
DP  - 2010
YR  - 2010
AU  - Smart, Birgit M
SO  - Dissertation Abstracts International: Section B: The Sciences and Engineering. Vol.70(8-B),2010, pp. 5186. 
OL  - Dissertation Abstracts International
AB  - Malingering is a frequently encountered problem of faking psychological or physiological symptoms or exaggerating existing conditions for external gain. Malingerers typically are seen in clinical and forensic settings and create a burden to our society due to loss of economic resources or professional time. The impact of malingering is difficult to calculate due to problems with identifying actual cases of malingering. Psychological tests traditionally have been used in the assessment of malingering. Despite major improvements in instruments and clinical interviewing techniques, however, no failsafe assessment tool has been identified for the accurate detection of malingering. Cognitive studies of lie detection have provided evidence that liars differ from truth-tellers in terms of increased cognitive load that might be measured via several cognitive cues. For example, response time is longer for liars compared to truth-tellers. Eye gaze and pupil dilation also differ when individuals lie. TRI-Con is a new approach (officially introduced by Walczyk, 2005) that uses eye data to monitor, record, and compare truthful versus deceptive responses and might be a stepping stone to more accurate and objective detection of malingering in the future. The current study was designed to reveal differences between truth-tellers and malingerers in terms of response time and eye data when confronted with different scenarios that entail telling the truth, rehearsed malingering, and unrehearsed malingering. Findings showed that response time is a more reliable cue for detecting malingering than eye data. (PsycINFO Database Record (c) 2016 APA, all rights reserved)

JN  - Dissertation Abstracts International: Section B: The Sciences and Engineering
VO  - 70
IP  - 8-B
PG  - 5186
XL  - http://ovidsp.ovid.com/ovidweb.cgi?T=JS&CSC=Y&NEWS=N&PAGE=fulltext&D=psyc7&AN=2010-99040-589
XL  - http://openurl.univie.ac.at/resolve?sid=OVID:psycdb&id=pmid:&id=doi:&issn=0419-4217&isbn=9781109351163&volume=70&issue=8-B&spage=5186&pages=5186&date=2010&title=Dissertation+Abstracts+International%3A+Section+B%3A+The+Sciences+and+Engineering&atitle=Detection+of+malingering+via+cognitive+cues.&aulast=Smart&pid=%3Cauthor%3ESmart%2C+Birgit+M%3C%2Fauthor%3E%3CAN%3E2010-99040-589%3C%2FAN%3E%3CDT%3EDissertation%3C%2FDT%3E

<179. >
VN  - Ovid Technologies
DB  - PsycINFO
AN  - 2010-23908-004
TI  - Are you lying to me? Temporal cues for deception. [References].
DP  - Dec 2010
YR  - 2010
AU  - Boltz, Marilyn G
AU  - Dyer, Rebecca L
AU  - Miller, Anna R
MA  - Boltz, Marilyn G.: mboltz@haverford.edu
SO  - Journal of Language and Social Psychology. Vol.29(4), 2010, pp. 458-466. 
MO  - Dec
AB  - This research investigated whether variations in speech rate and response latency provide cues for deception. Participants listened to a conversation between a male/ female couple containing responses to questions that not only varied in timing characteristics but also potential type of lie. Results revealed gender differences in the type of lie told that depended on speech timing characteristics. (PsycINFO Database Record (c) 2016 APA, all rights reserved)

CP  - HOLDER: SAGE Publications
      YEAR: 2010
JN  - Journal of Language and Social Psychology
VO  - 29
IP  - 4
PG  - 458-466
XL  - http://ovidsp.ovid.com/ovidweb.cgi?T=JS&CSC=Y&NEWS=N&PAGE=fulltext&D=psyc7&AN=2010-23908-004
XL  - http://openurl.univie.ac.at/resolve?sid=OVID:psycdb&id=pmid:&id=doi:10.1177%2F0261927X10385976&issn=0261-927X&isbn=&volume=29&issue=4&spage=458&pages=458-466&date=2010&title=Journal+of+Language+and+Social+Psychology&atitle=Are+you+lying+to+me%3F+Temporal+cues+for+deception.&aulast=Boltz&pid=%3Cauthor%3EBoltz%2C+Marilyn+G%3BDyer%2C+Rebecca+L%3BMiller%2C+Anna+R%3C%2Fauthor%3E%3CAN%3E2010-23908-004%3C%2FAN%3E%3CDT%3EJournal+Article%3C%2FDT%3E

<180. >
VN  - Ovid Technologies
DB  - PsycINFO
AN  - 2010-21553-002
TI  - New P300-based protocol to detect concealed information: Resistance to mental countermeasures against only half the irrelevant stimuli and a possible ERP indicator of countermeasures. [References].
DP  - Nov 2010
YR  - 2010
PH  - Accepted: Nov 2009
      First Submitted: May 2009
AU  - Rosenfeld, J. Peter
AU  - Labkovsky, Elena
MA  - Rosenfeld, J. Peter: jp-rosenfeld@northwestern.edu
SO  - Psychophysiology. Vol.47(6), 2010, pp. 1002-1010. 
MO  - Nov
OC  - Blackwell Publishing, United Kingdom
AB  - Here, a rare probe or frequent irrelevant stimulus (S1) appeared in the first part of the trial, followed by either a target or nontarget (S2) in the second. Subjects randomly pressed one of five buttons to S1 to signal seeing it. Then they pressed one of two buttons for nontargets or targets. We tested three groups: simple guilty (SG), in which one stimulus was the subject's birth date (Probe); innocent (IN) in which all date stimuli were irrelevant; and Countermeasure (CM), like SG but subjects performed mental CMs to 2 of 4 irrelevants. Bootstrapped-based hit rates in the SG group=100%, based on probe versus all four averaged irrelevants (Iall), or based on probe versus RT-screened maximum irrelevant (Imax). In the IN group there was one false positive (8%, Probe vs. Iall) or none (0%, Probe vs. Imax). In the CM group, 100% were detected based on Probe versus Iall (92% based on Probe vs Imax). A new event-related potential at Fz and Cz at 900 ms indexed CM use. (PsycINFO Database Record (c) 2016 APA, all rights reserved)

CP  - HOLDER: Society for Psychophysiological Research
      YEAR: 2010
JN  - Psychophysiology
VO  - 47
IP  - 6
PG  - 1002-1010
XL  - http://ovidsp.ovid.com/ovidweb.cgi?T=JS&CSC=Y&NEWS=N&PAGE=fulltext&D=psyc7&AN=2010-21553-002
XL  - http://openurl.univie.ac.at/resolve?sid=OVID:psycdb&id=pmid:&id=doi:&issn=0048-5772&isbn=&volume=47&issue=6&spage=1002&pages=1002-1010&date=2010&title=Psychophysiology&atitle=New+P300-based+protocol+to+detect+concealed+information%3A+Resistance+to+mental+countermeasures+against+only+half+the+irrelevant+stimuli+and+a+possible+ERP+indicator+of+countermeasures.&aulast=Rosenfeld&pid=%3Cauthor%3ERosenfeld%2C+J.+Peter%3BLabkovsky%2C+Elena%3C%2Fauthor%3E%3CAN%3E2010-21553-002%3C%2FAN%3E%3CDT%3EJournal+Article%3C%2FDT%3E

<181. >
VN  - Ovid Technologies
DB  - PsycINFO
AN  - 2010-20942-007
TI  - Detecting concealed information with reaction times: Validity and comparison with the polygraph. [References].
DP  - Oct 2010
YR  - 2010
PH  - First Posting: Sep 2009
AU  - Verschuere, Bruno
AU  - Crombez, Geert
AU  - Degrootte, Tessie
AU  - Rosseel, Yves
MA  - Verschuere, Bruno: Bruno.Verschuere@ugent.be
SO  - Applied Cognitive Psychology. Vol.24(7), 2010, pp. 991-1002. 
MO  - Oct
OL  - Human Learning: Journal of Practical Research & Applications
AB  - The Concealed Information Test is used to assess recognition of information that the examinee cannot or does not want to reveal. Physiological measures recorded with the polygraph have shown to be highly valid measures of concealed information. Research suggests that a reaction-time (RT) based test may also successfully reveal concealed information. Due to its simplicity, an RT-based test has great advantages for applied testing. In the present study, we assessed the validity of the RT-based test for concealed information detection, and compared its discriminative power with the polygraph. Thirty two participants in a feigned amnesia study were promised a financial reward when successfully concealing autobiographical information. Participants performed an RT-based test, and a polygraph test. The data support the validity of the RT-based test for concealed information detection, and indicate its discriminative power is similar to the polygraph. Our data confirm the potential of the RT-based test. (PsycINFO Database Record (c) 2016 APA, all rights reserved)

CP  - HOLDER: John Wiley & Sons, Ltd.
      YEAR: 2009
JN  - Applied Cognitive Psychology
VO  - 24
IP  - 7
PG  - 991-1002
XL  - http://ovidsp.ovid.com/ovidweb.cgi?T=JS&CSC=Y&NEWS=N&PAGE=fulltext&D=psyc7&AN=2010-20942-007
XL  - http://openurl.univie.ac.at/resolve?sid=OVID:psycdb&id=pmid:&id=doi:10.1002%2Facp.1601&issn=0888-4080&isbn=&volume=24&issue=7&spage=991&pages=991-1002&date=2010&title=Applied+Cognitive+Psychology&atitle=Detecting+concealed+information+with+reaction+times%3A+Validity+and+comparison+with+the+polygraph.&aulast=Verschuere&pid=%3Cauthor%3EVerschuere%2C+Bruno%3BCrombez%2C+Geert%3BDegrootte%2C+Tessie%3BRosseel%2C+Yves%3C%2Fauthor%3E%3CAN%3E2010-20942-007%3C%2FAN%3E%3CDT%3EJournal+Article%3C%2FDT%3E

<182. >
VN  - Ovid Technologies
DB  - PsycINFO
AN  - 2010-20829-008
TI  - Availability of advance visual information constrains association-football goalkeeping performance during penalty kicks. [References].
DP  - 2010
YR  - 2010
PH  - Revised: Jun 2010
      First Submitted: Apr 2010
AU  - Dicks, Matt
AU  - Button, Chris
AU  - Davids, Keith
MA  - Dicks, Matt: m.dicks@dshs-koeln.de
SO  - Perception. Vol.39(8), 2010, pp. 1111-1124. 
OC  - Sage Publications, US
AB  - A pressing concern within the literature on anticipatory perceptual-motor behaviour is the lack of clarity on the applicability of data, observed under video-simulation task constraints, to actual performance in which actions are coupled to perception, as captured during in-situ experimental conditions. We developed an in-situ experimental paradigm which manipulated the duration of anticipatory visual information from a penalty taker's actions to examine experienced goalkeepers' vulnerability to deception for the penalty kick in association football. Irrespective of the penalty taker's kick strategy, goalkeepers initiated movement responses earlier across consecutively earlier presentation points. Overall goal keeping performance was better in non-deception trials than in deception conditions. In deception trials, the kinematic information presented up until the penalty taker initiated his/her kicking action had a negative effect on goalkeepers' performance. It is concluded that goalkeepers are likely to benefit from not anticipating a penalty taker's performance outcome based on information from the run-up, in preference to later information that emerges just before the initiation of the penalty taker's kicking action. (PsycINFO Database Record (c) 2016 APA, all rights reserved)

CP  - HOLDER: a Pion publication
      YEAR: 2010
JN  - Perception
VO  - 39
IP  - 8
PG  - 1111-1124
XL  - http://ovidsp.ovid.com/ovidweb.cgi?T=JS&CSC=Y&NEWS=N&PAGE=fulltext&D=psyc7&AN=2010-20829-008
XL  - http://openurl.univie.ac.at/resolve?sid=OVID:psycdb&id=pmid:&id=doi:10.1068%2Fp6442&issn=0301-0066&isbn=&volume=39&issue=8&spage=1111&pages=1111-1124&date=2010&title=Perception&atitle=Availability+of+advance+visual+information+constrains+association-football+goalkeeping+performance+during+penalty+kicks.&aulast=Dicks&pid=%3Cauthor%3EDicks%2C+Matt%3BButton%2C+Chris%3BDavids%2C+Keith%3C%2Fauthor%3E%3CAN%3E2010-20829-008%3C%2FAN%3E%3CDT%3EJournal+Article%3C%2FDT%3E

<183. >
VN  - Ovid Technologies
DB  - PsycINFO
AN  - 2010-09949-006
TI  - Individual differences in the visual control of intercepting a penalty kick in association football. [References].
DP  - Jun 2010
YR  - 2010
PH  - First Posting: Mar 2010
AU  - Dicks, Matt
AU  - Davids, Keith
AU  - Button, Chris
MA  - Dicks, Matt: m.dicks@dshs-koeln.de
SO  - Human Movement Science. Vol.29(3), 2010, pp. 401-411. 
MO  - Jun
AB  - Recent perceptual-motor studies have revealed variations in learning trajectories of novices. Despite such observation, relatively little attention has been paid to studying individual differences in experienced performers' perceptual-motor behaviors. The present study examined individual differences for a visual anticipation task. Experienced association football goalkeepers attempted to intercept penalty kicks taken with deceptive and non-deceptive kicking actions. Data revealed that differences in the action capabilities of goalkeepers affected the timing and accuracy of movement response behaviors. Faster goalkeepers tended to wait until later before initiating movement in comparison with slower goalkeepers. The study of affordances in sport environments offers a theoretical framework with which to overcome some of the reported methodological limitations in the visual anticipation literature. (PsycINFO Database Record (c) 2016 APA, all rights reserved)

CP  - STATEMENT: All rights reserved.
      HOLDER: Elsevier B.V.
      YEAR: 2010
JN  - Human Movement Science
VO  - 29
IP  - 3
PG  - 401-411
XL  - http://ovidsp.ovid.com/ovidweb.cgi?T=JS&CSC=Y&NEWS=N&PAGE=fulltext&D=psyc7&AN=2010-09949-006
XL  - http://openurl.univie.ac.at/resolve?sid=OVID:psycdb&id=pmid:&id=doi:10.1016%2Fj.humov.2010.02.008&issn=0167-9457&isbn=&volume=29&issue=3&spage=401&pages=401-411&date=2010&title=Human+Movement+Science&atitle=Individual+differences+in+the+visual+control+of+intercepting+a+penalty+kick+in+association+football.&aulast=Dicks&pid=%3Cauthor%3EDicks%2C+Matt%3BDavids%2C+Keith%3BButton%2C+Chris%3C%2Fauthor%3E%3CAN%3E2010-09949-006%3C%2FAN%3E%3CDT%3EJournal+Article%3C%2FDT%3E

<184. >
VN  - Ovid Technologies
DB  - PsycINFO
AN  - 2010-06814-014
TI  - Mental-state attribution drives rapid, reflexive gaze following. [References].
DP  - Apr 2010
YR  - 2010
PH  - Revised: Nov 2009
      First Submitted: Jun 2009
AU  - Teufel, Christoph
AU  - Alexis, Dean M
AU  - Clayton, Nicola S
AU  - Davis, Greg
MA  - Teufel, Christoph: crt35@cam.ac.uk
SO  - Attention, Perception, & Psychophysics. Vol.72(3), 2010, pp. 695-705. 
MO  - Apr
OL  - Perception & Psychophysics
OC  - Springer, Germany
AB  - When presented with a face stimulus whose gaze is diverted, observers' attention shifts to locations fixated by the face. Such "gaze following" has been characterized by some previous studies as a consequence of sophisticated theory of mind processes, but by others (particularly those employing the "gaze-cuing" paradigm) as an involuntary response that is triggered directly and reflexively by the physical features of a face. To address this apparent contradiction, we modified the gaze-cuing paradigm using a deception procedure to convince observers that prerecorded videos of an experimenter making head turns and wearing mirrored goggles were a "live" video link to an adjacent room. In two experiments, reflexive gaze following was found when observers believed that the model was wearing transparent goggles and could see, but it was significantly reduced when they believed that the experimenter wore opaque goggles and could not see. These results indicate that the attribution of the mental state "seeing" to a face plays a role in controlling even reflexive gaze following. (PsycINFO Database Record (c) 2016 APA, all rights reserved)

CP  - HOLDER: The Psychonomic Society, Inc.
      YEAR: 2010
JN  - Attention, Perception, & Psychophysics
VO  - 72
IP  - 3
PG  - 695-705
XL  - http://ovidsp.ovid.com/ovidweb.cgi?T=JS&CSC=Y&NEWS=N&PAGE=fulltext&D=psyc7&AN=2010-06814-014
XL  - http://openurl.univie.ac.at/resolve?sid=OVID:psycdb&id=pmid:&id=doi:10.3758%2FAPP.72.3.695&issn=1943-3921&isbn=&volume=72&issue=3&spage=695&pages=695-705&date=2010&title=Attention%2C+Perception%2C+%26+Psychophysics&atitle=Mental-state+attribution+drives+rapid%2C+reflexive+gaze+following.&aulast=Teufel&pid=%3Cauthor%3ETeufel%2C+Christoph%3BAlexis%2C+Dean+M%3BClayton%2C+Nicola+S%3BDavis%2C+Greg%3C%2Fauthor%3E%3CAN%3E2010-06814-014%3C%2FAN%3E%3CDT%3EJournal+Article%3C%2FDT%3E

<185. >
VN  - Ovid Technologies
DB  - PsycINFO
AN  - 2010-04646-021
TI  - Is simple reaction time affected by visual illusions? [References].
DP  - Mar 2010
YR  - 2010
PH  - First Posting: Sep 2009
      Accepted: Sep 2009
      First Submitted: Jul 2009
AU  - Sperandio, Irene
AU  - Savazzi, Silvia
AU  - Marzi, Carlo A
MA  - Sperandio, Irene: isperand@uwo.ca
SO  - Experimental Brain Research. Vol.201(2), 2010, pp. 345-350. 
MO  - Mar
AB  - A number of studies have shown that while perceptual judgment is deceived by pictorial illusions, grasping and other kinds of motor behaviour are not. This is in keeping with the existence of two different cortical systems: a ventral stream subserving vision-for-perception and a dorsal stream subserving vision-for-action. The former is sensitive to illusions, the latter is not. Given this dissociation of functions, one wonders whether simple visuomotor reaction time (RT) follows the ventral or the dorsal rule in perceiving illusory figures. Answering this question might contribute to a better understanding of the different functions of the two systems. We carried out two experiments, one with the Ponzo and the other with the Ebbinghaus-Titchener illusion and found that RT is sensitive to both illusions with faster responses to stimuli appearing illusorily bigger than the others. These results show that motor action is subserved by the ventral system when that action directly reports the presence or onset of a target rather than when that action requires a spatial adjustment that reflects the physical features of the target. (PsycINFO Database Record (c) 2016 APA, all rights reserved)

CP  - HOLDER: Springer-Verlag
      YEAR: 2009
JN  - Experimental Brain Research
VO  - 201
IP  - 2
PG  - 345-350
XL  - http://ovidsp.ovid.com/ovidweb.cgi?T=JS&CSC=Y&NEWS=N&PAGE=fulltext&D=psyc7&AN=2010-04646-021
XL  - http://openurl.univie.ac.at/resolve?sid=OVID:psycdb&id=pmid:&id=doi:10.1007%2Fs00221-009-2023-y&issn=0014-4819&isbn=&volume=201&issue=2&spage=345&pages=345-350&date=2010&title=Experimental+Brain+Research&atitle=Is+simple+reaction+time+affected+by+visual+illusions%3F&aulast=Sperandio&pid=%3Cauthor%3ESperandio%2C+Irene%3BSavazzi%2C+Silvia%3BMarzi%2C+Carlo+A%3C%2Fauthor%3E%3CAN%3E2010-04646-021%3C%2FAN%3E%3CDT%3EJournal+Article%3C%2FDT%3E

<186. >
VN  - Ovid Technologies
DB  - PsycINFO
AN  - 2010-04622-005
TI  - Self-deception requires vagueness. [References].
DP  - May 2010
YR  - 2010
PH  - Accepted: Dec 2009
      Revised: Nov 2009
      First Submitted: Jun 2009
AU  - Sloman, Steven A
AU  - Fernbach, Philip M
AU  - Hagmayer, York
MA  - Sloman, Steven A.: steven_sloman@brown.edu
SO  - Cognition. Vol.115(2), 2010, pp. 268-281. 
MO  - May
AB  - The paper sets out to reveal conditions enabling diagnostic self-deception, people's tendency to deceive themselves about the diagnostic value of their own actions. We characterize different types of self-deception in terms of the distinction between intervention and observation in causal reasoning. One type arises when people intervene but choose to view their actions as observations in order to find support for a self-serving diagnosis. We hypothesized that such self-deception depends on imprecision in the environment that allows leeway to represent one's own actions as either observations or interventions. Four experiments tested this idea using a dot-tracking task. Participants were told to go as quickly as they could and that going fast indicated either above-average or below-average intelligence. Precision was manipulated by varying the vagueness in feedback about performance. As predicted, self-deception was observed only when feedback on the task used vague terms rather than precise values. The diagnosticity of the feedback did not matter. (PsycINFO Database Record (c) 2016 APA, all rights reserved)

CP  - STATEMENT: All rights reserved.
      HOLDER: Elsevier B.V.
      YEAR: 2009
JN  - Cognition
VO  - 115
IP  - 2
PG  - 268-281
XL  - http://ovidsp.ovid.com/ovidweb.cgi?T=JS&CSC=Y&NEWS=N&PAGE=fulltext&D=psyc7&AN=2010-04622-005
XL  - http://openurl.univie.ac.at/resolve?sid=OVID:psycdb&id=pmid:&id=doi:10.1016%2Fj.cognition.2009.12.017&issn=0010-0277&isbn=&volume=115&issue=2&spage=268&pages=268-281&date=2010&title=Cognition&atitle=Self-deception+requires+vagueness.&aulast=Sloman&pid=%3Cauthor%3ESloman%2C+Steven+A%3BFernbach%2C+Philip+M%3BHagmayer%2C+York%3C%2Fauthor%3E%3CAN%3E2010-04622-005%3C%2FAN%3E%3CDT%3EJournal+Article%3C%2FDT%3E

<187. >
VN  - Ovid Technologies
DB  - PsycINFO
AN  - 2009-24514-006
TI  - Countermeasure mechanisms in a P300-based concealed information test. [References].
DP  - Jan 2010
YR  - 2010
PH  - Accepted: Mar 2009
      First Submitted: Nov 2008
AU  - Meixner, John B
AU  - Rosenfeld, J. Peter
MA  - Meixner, John B.: jmeixner@northwestern.edu
SO  - Psychophysiology. Vol.47(1), 2010, pp. 57-65. 
MO  - Jan
OC  - Blackwell Publishing, United Kingdom
AB  - We recently introduced an accurate and countermeasure (CM)-resistant P300-based deception detection test ( J.P. Rosenfeld et al., 2008). When subjects use CMs to all irrelevant items in the test, the probe P300 is increased rather than reduced, as in previous P300-based deception protocols, allowing detection of CM users. Evidence herein suggests this is partly due to an omit effect; the probe was the only uncountered item. Three groups were tested: a guilty omit probe group performed an explicit response to each irrelevant item but not to the probe, an innocent omit irrelevant group saw only irrelevant items and omitted a response to one item, and a guilty no omit group had a concealed information item as probe and performed an explicit response to each. We found a greater P300 amplitude to probes in the guilty omit probe condition as compared with the other two conditions, indicating a P300 enhancing effect of omitting a response to a single stimulus. (PsycINFO Database Record (c) 2016 APA, all rights reserved)

CP  - HOLDER: Society for Psychophysiological Research
      YEAR: 2009
JN  - Psychophysiology
VO  - 47
IP  - 1
PG  - 57-65
XL  - http://ovidsp.ovid.com/ovidweb.cgi?T=JS&CSC=Y&NEWS=N&PAGE=fulltext&D=psyc7&AN=2009-24514-006
XL  - http://openurl.univie.ac.at/resolve?sid=OVID:psycdb&id=pmid:&id=doi:10.1111%2Fj.1469-8986.2009.00883.x&issn=0048-5772&isbn=&volume=47&issue=1&spage=57&pages=57-65&date=2010&title=Psychophysiology&atitle=Countermeasure+mechanisms+in+a+P300-based+concealed+information+test.&aulast=Meixner&pid=%3Cauthor%3EMeixner%2C+John+B%3BRosenfeld%2C+J.+Peter%3C%2Fauthor%3E%3CAN%3E2009-24514-006%3C%2FAN%3E%3CDT%3EJournal+Article%3C%2FDT%3E

<188. >
VN  - Ovid Technologies
DB  - PsycINFO
AN  - 2009-22609-008
TI  - A truth that's told with bad intent: An ERP study of deception. [References].
DP  - Jan 2010
YR  - 2010
PH  - Accepted: May 2009
      Revised: May 2009
      First Submitted: Oct 2008
AU  - Carrion, Ricardo E
AU  - Keenan, Julian P
AU  - Sebanz, Natalie
MA  - Carrion, Ricardo E.: RCarrion@NSHS.edu
SO  - Cognition. Vol.114(1), 2010, pp. 105-110. 
MO  - Jan
AB  - Human social cognition critically relies on the ability to deceive others. However, the cognitive and neural underpinnings of deception are still poorly understood. Why does lying place increased demands on cognitive control? The present study investigated whether cognitive control processes during deception are recruited due to the need to inhibit a tendency to state the truth, or reflect deceptive intent more generally. We engaged participants in a face-to-face interaction game and examined event-related brain potentials (ERPs) while participants lied and told the truth with or without deceptive intention. The same medial frontal negative deflection (N450) occurred when participants lied and when they told the truth with deceptive intent. This suggests that the main challenge of lying is not to inhibit a tendency to state the truth. Rather, the challenge is to handle the cognitive conflict resulting from the need to keep others' mental states in mind while deceiving them. (PsycINFO Database Record (c) 2016 APA, all rights reserved)

CP  - HOLDER: Elsevier B.V.
      YEAR: 2009
JN  - Cognition
VO  - 114
IP  - 1
PG  - 105-110
XL  - http://ovidsp.ovid.com/ovidweb.cgi?T=JS&CSC=Y&NEWS=N&PAGE=fulltext&D=psyc7&AN=2009-22609-008
XL  - http://openurl.univie.ac.at/resolve?sid=OVID:psycdb&id=pmid:&id=doi:10.1016%2Fj.cognition.2009.05.014&issn=0010-0277&isbn=&volume=114&issue=1&spage=105&pages=105-110&date=2010&title=Cognition&atitle=A+truth+that%27s+told+with+bad+intent%3A+An+ERP+study+of+deception.&aulast=Carrion&pid=%3Cauthor%3ECarrion%2C+Ricardo+E%3BKeenan%2C+Julian+P%3BSebanz%2C+Natalie%3C%2Fauthor%3E%3CAN%3E2009-22609-008%3C%2FAN%3E%3CDT%3EJournal+Article%3C%2FDT%3E

<189. >
VN  - Ovid Technologies
DB  - PsycINFO
AN  - 2008-01506-021
TI  - Lie-specific involvement of dorsolateral prefrontal cortex in deception. [References].
DP  - Feb 2008
YR  - 2008
AU  - Priori, Alberto
AU  - Mameli, F
AU  - Cogiamanian, F
AU  - Marceglia, S
AU  - Tiriticco, M
AU  - Mrakic-Sposta, S
AU  - Ferrucci, R
AU  - Zago, S
AU  - Polezzi, D
AU  - Sartori, G
MA  - Priori, Alberto: alberto.priori@unimi.it
SO  - Cerebral Cortex. Vol.18(2), 2008, pp. 451-455. 
MO  - Feb
AB  - Lies are intentional distortions of event knowledge. No experimental data are available on manipulating lying processes. To address this issue, we stimulated the dorsolateral prefrontal cortex (DLPFC) using transcranial direct current stimulation (tDCS). Fifteen healthy volunteers were tested before and after tDCS (anodal, cathodal, and sham). Two types of truthful (truthful selected: TS; truthful unselected: TU) and deceptive (lie selected: LS; lie unselected: LU) responses were evaluated using a computer-controlled task. Reaction times (RTs) and accuracy were collected and used as dependent variables. In the baseline task, the RT was significantly longer for lie responses than for true responses ([mean +/- standard error] 1153.4 +/- 42.0 ms vs. 1039.6 +/- 36.6 ms; F1,14 = 27.25, P = 0.00013). At baseline, RT for selected pictures was significantly shorter than RT for unselected pictures (1051.26 +/- 39.0 ms vs. 1141.76 +/- 41.1 ms; F1,14 = 34.85, P = 0.00004). Whereas after cathodal and sham stimulation, lie responses remained unchanged (cathodal 5.26 +/- 2.7%; sham 5.66 +/- 3.6%), after anodal tDCS, RTs significantly increased but did so only for LS responses (16.86 +/- 5.0%; P = 0.002). These findings show that manipulation of brain function with DLPFC tDCS specifically influences experimental deception and that distinctive neural mechanisms underlie different types of lies. (PsycINFO Database Record (c) 2019 APA, all rights reserved)

JN  - Cerebral Cortex
VO  - 18
IP  - 2
PG  - 451-455
XL  - http://ovidsp.ovid.com/ovidweb.cgi?T=JS&CSC=Y&NEWS=N&PAGE=fulltext&D=psyc6&AN=2008-01506-021
XL  - http://openurl.univie.ac.at/resolve?sid=OVID:psycdb&id=pmid:&id=doi:10.1093%2Fcercor%2Fbhm088&issn=1047-3211&isbn=&volume=18&issue=2&spage=451&pages=451-455&date=2008&title=Cerebral+Cortex&atitle=Lie-specific+involvement+of+dorsolateral+prefrontal+cortex+in+deception.&aulast=Priori&pid=%3Cauthor%3EPriori%2C+Alberto%3BMameli%2C+F%3BCogiamanian%2C+F%3BMarceglia%2C+S%3BTiriticco%2C+M%3BMrakic-Sposta%2C+S%3BFerrucci%2C+R%3BZago%2C+S%3BPolezzi%2C+D%3BSartori%2C+G%3C%2Fauthor%3E%3CAN%3E2008-01506-021%3C%2FAN%3E%3CDT%3EJournal+Article%3C%2FDT%3E

<190. >
VN  - Ovid Technologies
DB  - PsycINFO
AN  - 2009-06244-015
TI  - Visual illusions, delayed grasping, and memory: No shift from dorsal to ventral control. [References].
DP  - May 2009
YR  - 2009
PH  - First Posting: Sep 2008
      Accepted: Aug 2008
      Revised: Jul 2008
      First Submitted: Mar 2008
AU  - Franz, V. H
AU  - Hesse, C
AU  - Kollath, S
MA  - Franz, V. H.: volker.franz@psychol.uni-giessen.de
SO  - Neuropsychologia. Vol.47(6), 2009, pp. 1518-1531. 
MO  - May
AB  - We tested whether a delay between stimulus presentation and grasping leads to a shift from dorsal to ventral control of the movement, as suggested by the perception-action theory of Milner and Goodale (Milner, A.D., & Goodale, M.A. (1995). The visual brain in action. Oxford: Oxford University Press.). In this theory the dorsal cortical stream has a short memory, such that after a few seconds the dorsal information is decayed and the action is guided by the ventral stream. Accordingly, grasping should become responsive to certain visual illusions after a delay (because only the ventral stream is assumed to be deceived by these illusions). We used the Muller-Lyer illusion, the typical illusion in this area of research, and replicated the increase of the motor illusion after a delay. However, we found that this increase is not due to memory demands but to the availability of visual feedback during movement execution which leads to online corrections of the movement. Because such online corrections are to be expected if the movement is guided by one single representation of object size, we conclude that there is no evidence for a shift from dorsal to ventral control in delayed grasping of the Muller-Lyer illusion. We also performed the first empirical test of a critique Goodale (Goodale, M.A. (2006, October 27). Visual duplicity: Action without perception in the human visual system. The XIV. Kanizsa lecture, Triest, Italy.) raised against studies finding illusion effects in grasping: Goodale argued that these studies used methods that lead to unnatural grasping which is guided by the ventral stream. Therefore, these studies might never have measured the dorsal stream, but always the ventral stream. We found clear evidence against this conjecture. (PsycINFO Database Record (c) 2018 APA, all rights reserved)

CP  - STATEMENT: All rights reserved.
      HOLDER: Elsevier Ltd.
      YEAR: 2008
JN  - Neuropsychologia
VO  - 47
IP  - 6
PG  - 1518-1531
XL  - http://ovidsp.ovid.com/ovidweb.cgi?T=JS&CSC=Y&NEWS=N&PAGE=fulltext&D=psyc6&AN=2009-06244-015
XL  - http://openurl.univie.ac.at/resolve?sid=OVID:psycdb&id=pmid:&id=doi:10.1016%2Fj.neuropsychologia.2008.08.029&issn=0028-3932&isbn=&volume=47&issue=6&spage=1518&pages=1518-1531&date=2009&title=Neuropsychologia&atitle=Visual+illusions%2C+delayed+grasping%2C+and+memory%3A+No+shift+from+dorsal+to+ventral+control.&aulast=Franz&pid=%3Cauthor%3EFranz%2C+V.+H%3BHesse%2C+C%3BKollath%2C+S%3C%2Fauthor%3E%3CAN%3E2009-06244-015%3C%2FAN%3E%3CDT%3EJournal+Article%3C%2FDT%3E

<191. >
VN  - Ovid Technologies
DB  - PsycINFO
AN  - 2010-16790-023
TI  - "Psychopathic traits and studies of deception": Reply. [References].
DP  - Sep 2009
YR  - 2009
AU  - Fullam, Rachael S
AU  - Dolan, Mairead C
MA  - Fullam, Rachael S.: rachael.fullam@forensicare.vic.gov.au
SO  - The British Journal of Psychiatry. Vol.195(3), 2009, pp. 270-271. 
MO  - Sep
OL  - Journal of Mental Science, The Asylum Journal, The Asylum Journal of Mental Science
OC  - Cambridge University Press, United Kingdom
AB  - Reply by the current authors to the comments made by A. Ehjaz (see record 2010-16790-022) on the original article (see record 2009-04120-010). Dr. Ehjaz appears to have misinterpreted the purpose of our study and his comments suggest a lack of awareness of the extensive literature examining the utility of functional magnetic resonance imaging (fMRI) for the detection of deception. The primary goal of our study was to examine the influence of psychopathic personality traits on neural responses exhibited during deception. We used a direct replication of a previously published simple deception paradigm developed by Spence et al and our definition of deception was lifted directly from Spence's work in this area. Dr. Ehjaz states that our main findings were the reported reaction time differences between the lie and truth conditions. This is not correct. The key findings lie in the modulation of deception-related blood oxygen level-dependent responses by personality traits. In neural terms, a mean response time difference of a tenth of a second is really rather significant. (PsycINFO Database Record (c) 2018 APA, all rights reserved)

JN  - The British Journal of Psychiatry
VO  - 195
IP  - 3
PG  - 270-271
XL  - http://ovidsp.ovid.com/ovidweb.cgi?T=JS&CSC=Y&NEWS=N&PAGE=fulltext&D=psyc6&AN=2010-16790-023
XL  - http://openurl.univie.ac.at/resolve?sid=OVID:psycdb&id=pmid:&id=doi:10.1192%2Fbjp.195.3.270a&issn=0007-1250&isbn=&volume=195&issue=3&spage=270&pages=270-271&date=2009&title=The+British+Journal+of+Psychiatry&atitle=%22Psychopathic+traits+and+studies+of+deception%22%3A+Reply.&aulast=Fullam&pid=%3Cauthor%3EFullam%2C+Rachael+S%3BDolan%2C+Mairead+C%3C%2Fauthor%3E%3CAN%3E2010-16790-023%3C%2FAN%3E%3CDT%3EComment%2FReply%3C%2FDT%3E

<192. >
VN  - Ovid Technologies
DB  - PsycINFO
AN  - 2009-04120-010
TI  - Psychopathic traits and deception: Functional magnetic resonance imaging study. [References].
DP  - Mar 2009
YR  - 2009
AU  - Fullam, Rachael S
AU  - McKie, Shane
AU  - Dolan, Mairead C
MA  - Fullam, Rachael S.: rachael.fullam@forensicare.vic.gov.au
SO  - The British Journal of Psychiatry. Vol.194(3), 2009, pp. 229-235. 
MO  - Mar
OL  - Journal of Mental Science, The Asylum Journal, The Asylum Journal of Mental Science
OC  - Cambridge University Press, United Kingdom
AB  - Background: There is relatively little existing information regarding the neural correlates of deception in individuals with psychopathic traits. Aims: To investigate the relationship between neural responses during deception and psychopathic personality traits in a sample of male participants drawn from the normal population. Method: Twenty-four male participants carried out a simple deception paradigm while undergoing functional magnetic resonance imaging. Psychopathic traits were assessed in the sample using the Psychopathic Personality Inventory (PPl). Results: Mean response times were greater for the lie than truth condition. Lie responses resulted in enhanced activation of the ventrolateral prefrontal cortex. The PPl sub-scales, coldheartedness, fearlessness, Machiavellian egocentricity, social potency and stress immunity were found to be correlated with activation patterns in the brain circuitry implicated in both deception and related processes such as behavioural restraint and social cognition. Conclusions: This is a novel technology that may prove useful in our understanding of some of the key components of the psychopathy construct in both clinical and non-clinical contexts. (PsycINFO Database Record (c) 2018 APA, all rights reserved)

JN  - The British Journal of Psychiatry
VO  - 194
IP  - 3
PG  - 229-235
XL  - http://ovidsp.ovid.com/ovidweb.cgi?T=JS&CSC=Y&NEWS=N&PAGE=fulltext&D=psyc6&AN=2009-04120-010
XL  - http://openurl.univie.ac.at/resolve?sid=OVID:psycdb&id=pmid:&id=doi:10.1192%2Fbjp.bp.108.053199&issn=0007-1250&isbn=&volume=194&issue=3&spage=229&pages=229-235&date=2009&title=The+British+Journal+of+Psychiatry&atitle=Psychopathic+traits+and+deception%3A+Functional+magnetic+resonance+imaging+study.&aulast=Fullam&pid=%3Cauthor%3EFullam%2C+Rachael+S%3BMcKie%2C+Shane%3BDolan%2C+Mairead+C%3C%2Fauthor%3E%3CAN%3E2009-04120-010%3C%2FAN%3E%3CDT%3EJournal+Article%3C%2FDT%3E

<193. >
VN  - Ovid Technologies
DB  - PsycINFO
AN  - 2009-18725-026
TI  - Does the truth interfere with our ability to deceive? [References].
DP  - Oct 2009
YR  - 2009
PH  - Accepted: Jun 2009
      First Submitted: Sep 2008
AU  - Osman, Magda
AU  - Channon, Shelley
AU  - Fitzpatrick, Sian
MA  - Osman, Magda: m.osman@ucl.ac.uk
SO  - Psychonomic Bulletin & Review. Vol.16(5), 2009, pp. 901-906. 
MO  - Oct
OL  - Bulletin of the Psychonomic Society
OC  - Springer, Germany
AB  - Does the truth interfere with our ability to respond deceptively? We considered this question in the present study by examining the effects of a task set (i.e., selecting truthful or untruthful responses), both by comparing two presentations of the same task and through transfer to a different task. All participants carried out the task either under the instructions to respond both correctly and incorrectly (Experiment 1) or under the instructions to respond truthfully and deceptively (Experiment 2); the order of instructions was counterbalanced. In Experiment 2, after completing the main task, the participants also performed a Stroop task. The findings suggested that deceptive responses took longer overall, regardless of the order of instructions. Moreover, the experience of responding deceptively versus truthfully led to faster responding on a subsequent Stroop test. Although there may well be processes unique to deceptive responding, the evidence suggests that overcoming interference is a process shared by deceptive and nondeceptive tasks. (PsycINFO Database Record (c) 2018 APA, all rights reserved)

CP  - HOLDER: The Psychonomic Society, Inc.
      YEAR: 2009
JN  - Psychonomic Bulletin & Review
VO  - 16
IP  - 5
PG  - 901-906
XL  - http://ovidsp.ovid.com/ovidweb.cgi?T=JS&CSC=Y&NEWS=N&PAGE=fulltext&D=psyc6&AN=2009-18725-026
XL  - http://openurl.univie.ac.at/resolve?sid=OVID:psycdb&id=pmid:&id=doi:10.3758%2FPBR.16.5.901&issn=1069-9384&isbn=&volume=16&issue=5&spage=901&pages=901-906&date=2009&title=Psychonomic+Bulletin+%26+Review&atitle=Does+the+truth+interfere+with+our+ability+to+deceive%3F&aulast=Osman&pid=%3Cauthor%3EOsman%2C+Magda%3BChannon%2C+Shelley%3BFitzpatrick%2C+Sian%3C%2Fauthor%3E%3CAN%3E2009-18725-026%3C%2FAN%3E%3CDT%3EJournal+Article%3C%2FDT%3E

<194. >
VN  - Ovid Technologies
DB  - PsycINFO
AN  - 2009-03797-007
TI  - Response bias in judging deceptive movements. [References].
DP  - Mar 2009
YR  - 2009
AU  - Canal-Bruland, R
AU  - Schmidt, M
MA  - Canal-Bruland, R.: r.bruland@fbw.vu.nl
SO  - Acta Psychologica. Vol.130(3), 2009, pp. 235-240. 
MO  - Mar
AB  - Two not mutually exclusive explanations, perceptual and motor expertise, account for the finding that experts outperform novices in recognizing deceptive actions from bodily (kinematic) cues. The aim of the present study was twofold: First, we sought to examine the impact of motor and perceptual expertise on distinguishing deceptive and non-deceptive actions. Second, we tested the hypothesis that differences in perceptual judgments on deceptive movements vs. non-deceptive movements do not necessarily need to be caused by either perceptual or motor expertise differences, but can also be a result of response bias. Skilled handball players (field players and goalkeepers) and novices had to detect whether a penalty-taker shot or faked a shot at the goal. Signal detection theory (SDT) analysis revealed that skilled handball players outperformed novices in discriminating shots from fakes. No differences in perceptual sensitivity were found between the goalkeepers and the field players. However, SDT analysis showed that goalkeepers were significantly biased to judge movements as deceptive, while neither field players nor novices showed this response bias. (PsycINFO Database Record (c) 2017 APA, all rights reserved)

JN  - Acta Psychologica
VO  - 130
IP  - 3
PG  - 235-240
XL  - http://ovidsp.ovid.com/ovidweb.cgi?T=JS&CSC=Y&NEWS=N&PAGE=fulltext&D=psyc6&AN=2009-03797-007
XL  - http://openurl.univie.ac.at/resolve?sid=OVID:psycdb&id=pmid:&id=doi:10.1016%2Fj.actpsy.2008.12.009&issn=0001-6918&isbn=&volume=130&issue=3&spage=235&pages=235-240&date=2009&title=Acta+Psychologica&atitle=Response+bias+in+judging+deceptive+movements.&aulast=Canal-Bruland&pid=%3Cauthor%3ECanal-Bruland%2C+R%3BSchmidt%2C+M%3C%2Fauthor%3E%3CAN%3E2009-03797-007%3C%2FAN%3E%3CDT%3EJournal+Article%3C%2FDT%3E

<195. >
VN  - Ovid Technologies
DB  - PsycINFO
AN  - 2008-09775-011
TI  - 'Munchausen's syndrome by proxy' or a 'miscarriage of justice'? An initial application of functional neuroimaging to the question of guilt versus innocence. [References].
DP  - Jun 2008
YR  - 2008
AU  - Spence, Sean A
AU  - Kaylor-Hughes, Catherine J
AU  - Brook, Martin L
AU  - Lankappa, Sudheer T
AU  - Wilkinson, Iain D
MA  - Spence, Sean A.: s.a.spence@sheffield.ac.uk
SO  - European Psychiatry. Vol.23(4), 2008, pp. 309-314. 
MO  - Jun
OL  - Psychiatrie & Psychobiologie
AB  - 'Munchausen's syndrome by proxy' characteristically describes women alleged to have fabricated or induced illnesses in children under their care, purportedly to attract attention. Where conclusive evidence exists the condition's aetiology remains speculative, where such evidence is lacking diagnosis hinges upon denial of wrong-doing (conduct also compatible with innocence). How might investigators obtain objective evidence of guilt or innocence? Here, we examine the case of a woman convicted of poisoning a child. She served a prison sentence but continues to profess her innocence. Using a modified fMRI protocol (previously published in 2001) we scanned the subject while she affirmed her account of events and that of her accusers. We hypothesized that she would exhibit longer response times in association with greater activation of ventrolateral prefrontal and anterior cingulate cortices when endorsing those statements she believed to be false (i.e., when she 'lied'). The subject was scanned 4 times at 3 Tesla. Results revealed significantly longer response times and relatively greater activation of ventrolateral prefrontal and anterior cingulate cortices when she endorsed her accusers' version of events. Hence, while we have not 'proven' that this subject is innocent, we demonstrate that her behavioural and functional anatomical parameters behave as if she were. (PsycINFO Database Record (c) 2017 APA, all rights reserved)

JN  - European Psychiatry
VO  - 23
IP  - 4
PG  - 309-314
XL  - http://ovidsp.ovid.com/ovidweb.cgi?T=JS&CSC=Y&NEWS=N&PAGE=fulltext&D=psyc6&AN=2008-09775-011
XL  - http://openurl.univie.ac.at/resolve?sid=OVID:psycdb&id=pmid:&id=doi:10.1016%2Fj.eurpsy.2007.09.001&issn=0924-9338&isbn=&volume=23&issue=4&spage=309&pages=309-314&date=2008&title=European+Psychiatry&atitle=%27Munchausen%27s+syndrome+by+proxy%27+or+a+%27miscarriage+of+justice%27%3F+An+initial+application+of+functional+neuroimaging+to+the+question+of+guilt+versus+innocence.&aulast=Spence&pid=%3Cauthor%3ESpence%2C+Sean+A%3BKaylor-Hughes%2C+Catherine+J%3BBrook%2C+Martin+L%3BLankappa%2C+Sudheer+T%3BWilkinson%2C+Iain+D%3C%2Fauthor%3E%3CAN%3E2008-09775-011%3C%2FAN%3E%3CDT%3EJournal+Article%3C%2FDT%3E

<196. >
VN  - Ovid Technologies
DB  - PsycINFO
AN  - 2009-15152-001
TI  - Event-related brain potentials during the standard autonomic-based concealed information test. [References].
DP  - Oct 2009
YR  - 2009
PH  - First Posting: Jul 2009
      Accepted: Jul 2009
      Revised: Jul 2009
      First Submitted: Mar 2009
AU  - Matsuda, Izumi
AU  - Nittono, Hiroshi
AU  - Hirota, Akihisa
AU  - Ogawa, Tokihiro
AU  - Takasawa, Noriyoshi
MA  - Matsuda, Izumi: izumi@nrips.go.jp
SO  - International Journal of Psychophysiology. Vol.74(1), 2009, pp. 58-68. 
MO  - Oct
AB  - The concealed information test (CIT) has been used to detect information that examinees possess by means of their autonomic responses. However, the central activities related to these autonomic responses remain unclear. In this study, we simultaneously recorded 128-ch event-related potentials (ERPs) and various autonomic responses (heart rate, respiratory rate, respiratory amplitude, cutaneous blood flow, and skin conductance response) to a critical item (i.e., the item that participants memorized) and to non-critical items (i.e., items other than the critical item) using the standard protocol of the autonomic-based CIT. A topographic analysis of variance and a temporal-spatial principal component analysis revealed that the critical item elicited a larger negative potential (N2b, 205-298 ms) at central regions and a larger positive potential (positive slow wave, 502-744 ms) at parieto-occipital regions, compared to the non-critical items. Correlation analysis across 21 participants showed a significant correlation between N2b increase and heart rate deceleration in response to critical items compared to non-critical items, but there were no autonomic correlates of the positive slow wave. The results suggest that at least two brain processes are involved in the autonomic-based CIT: The first is an attentional-orienting process that facilitates the processing of critical items, to which heart rate deceleration was linked, and the second is an additional process after the identification of critical items. (PsycINFO Database Record (c) 2017 APA, all rights reserved)

CP  - HOLDER: Elsevier B.V.
      YEAR: 2009
JN  - International Journal of Psychophysiology
VO  - 74
IP  - 1
PG  - 58-68
XL  - http://ovidsp.ovid.com/ovidweb.cgi?T=JS&CSC=Y&NEWS=N&PAGE=fulltext&D=psyc6&AN=2009-15152-001
XL  - http://openurl.univie.ac.at/resolve?sid=OVID:psycdb&id=pmid:&id=doi:10.1016%2Fj.ijpsycho.2009.07.004&issn=0167-8760&isbn=&volume=74&issue=1&spage=58&pages=58-68&date=2009&title=International+Journal+of+Psychophysiology&atitle=Event-related+brain+potentials+during+the+standard+autonomic-based+concealed+information+test.&aulast=Matsuda&pid=%3Cauthor%3EMatsuda%2C+Izumi%3BNittono%2C+Hiroshi%3BHirota%2C+Akihisa%3BOgawa%2C+Tokihiro%3BTakasawa%2C+Noriyoshi%3C%2Fauthor%3E%3CAN%3E2009-15152-001%3C%2FAN%3E%3CDT%3EJournal+Article%3C%2FDT%3E

<197. >
VN  - Ovid Technologies
DB  - PsycINFO
AN  - 2009-11892-010
TI  - Identifying deliberate attempts to fake memory impairment through the combined use of reaction time and event-related potential measures. [References].
DP  - Sep 2009
YR  - 2009
PH  - First Posting: Apr 2009
      Accepted: Apr 2009
      Revised: Mar 2009
      First Submitted: Sep 2007
AU  - van Hooff, Johanna C
AU  - Sargeant, Elizabeth
AU  - Foster, Jonathan K
AU  - Schmand, Ben A
MA  - van Hooff, Johanna C.: H.van-Hooff@kent.ac.uk
SO  - International Journal of Psychophysiology. Vol.73(3), 2009, pp. 246-256. 
MO  - Sep
AB  - The central aim of this study was to evaluate the value of reaction time (RT) measures and event-related potentials (ERPs) for the assessment of simulated memory impairment. In two identical experiments (N = 24), healthy volunteers carried out an adapted version of the Amsterdam Short-Term Memory (ASTM) test. In half of the cases participants were instructed to perform to their best of abilities (control condition) while in the other half participants were asked to feign a believable memory deficit (simulation condition). Compared to controls, simulating participants were found to produce longer and more variable RTs. In addition, they took longer to respond to new words than to old words, while control participants showed the opposite pattern. Both early (300-500 ms) and late (500-800 ms) ERP old/new effects were similar in magnitude and scalp distribution for both groups of participants, regardless of the fact that simulating participants had significantly lower recognition accuracy than controls. The ERP old/new effect was assumed to reflect unaffected retrieval mechanisms and thus the discrepancy between this measure and recognition performance was interpreted as evidence for intentional underperformance. Results are discussed in relation to clinical observations and deception detection studies. It was concluded that the combined use of RT and ERP measures could be useful to detect and evaluate simulation of memory impairment but that future studies should include patient groups to test some of our assumptions. (PsycINFO Database Record (c) 2017 APA, all rights reserved)

CP  - STATEMENT: All rights reserved.
      HOLDER: Elsevier B.V.
      YEAR: 2009
JN  - International Journal of Psychophysiology
VO  - 73
IP  - 3
PG  - 246-256
XL  - http://ovidsp.ovid.com/ovidweb.cgi?T=JS&CSC=Y&NEWS=N&PAGE=fulltext&D=psyc6&AN=2009-11892-010
XL  - http://openurl.univie.ac.at/resolve?sid=OVID:psycdb&id=pmid:&id=doi:10.1016%2Fj.ijpsycho.2009.04.002&issn=0167-8760&isbn=&volume=73&issue=3&spage=246&pages=246-256&date=2009&title=International+Journal+of+Psychophysiology&atitle=Identifying+deliberate+attempts+to+fake+memory+impairment+through+the+combined+use+of+reaction+time+and+event-related+potential+measures.&aulast=van+Hooff&pid=%3Cauthor%3Evan+Hooff%2C+Johanna+C%3BSargeant%2C+Elizabeth%3BFoster%2C+Jonathan+K%3BSchmand%2C+Ben+A%3C%2Fauthor%3E%3CAN%3E2009-11892-010%3C%2FAN%3E%3CDT%3EJournal+Article%3C%2FDT%3E

<198. >
VN  - Ovid Technologies
DB  - PsycINFO
AN  - 2009-03403-009
TI  - Effects of context and state of guilt on the detection of concealed crime information. [References].
DP  - Mar 2009
YR  - 2009
PH  - First Posting: Oct 2008
      Accepted: Oct 2008
      Revised: Sep 2008
      First Submitted: Jun 2008
AU  - Elaad, Eitan
MA  - Elaad, Eitan: elaad@netvision.net.il
SO  - International Journal of Psychophysiology. Vol.71(3), 2009, pp. 225-234. 
MO  - Mar
AB  - The effects of the state of guilt and the context in which critical information was received on the accuracy of the Concealed Information Test (CIT) were examined in a between-subjects mock crime experiment. 100 participants were randomly assigned to four experimental conditions and one control condition. The experimental conditions were created using a 2 x 2 factorial design (two conditions of the context in which the crime-related details were collected-crime context or neutral context, crossed with two guilt conditions-accomplices or innocents). Results indicated that accomplices were more effectively detected than innocent participants, although both were given the same critical information. Information gathered in the crime context yielded stronger orientation to the critical items than similar information gathered in a neutral context. (PsycINFO Database Record (c) 2017 APA, all rights reserved)

CP  - STATEMENT: All rights reserved.
      HOLDER: Elsevier B.V.
      YEAR: 2008
JN  - International Journal of Psychophysiology
VO  - 71
IP  - 3
PG  - 225-234
XL  - http://ovidsp.ovid.com/ovidweb.cgi?T=JS&CSC=Y&NEWS=N&PAGE=fulltext&D=psyc6&AN=2009-03403-009
XL  - http://openurl.univie.ac.at/resolve?sid=OVID:psycdb&id=pmid:&id=doi:10.1016%2Fj.ijpsycho.2008.10.001&issn=0167-8760&isbn=&volume=71&issue=3&spage=225&pages=225-234&date=2009&title=International+Journal+of+Psychophysiology&atitle=Effects+of+context+and+state+of+guilt+on+the+detection+of+concealed+crime+information.&aulast=Elaad&pid=%3Cauthor%3EElaad%2C+Eitan%3C%2Fauthor%3E%3CAN%3E2009-03403-009%3C%2FAN%3E%3CDT%3EJournal+Article%3C%2FDT%3E

<199. >
VN  - Ovid Technologies
DB  - PsycINFO
AN  - 2009-03403-004
TI  - An object cue is more effective than a word in ERP-based detection of deception. [References].
DP  - Mar 2009
YR  - 2009
PH  - First Posting: Aug 2008
      Accepted: Aug 2008
      Revised: Aug 2008
      First Submitted: Feb 2008
AU  - Cutmore, Tim R. H
AU  - Djakovic, Tatjana
AU  - Kebbell, Mark R
AU  - Shum, David H. K
MA  - Cutmore, Tim R. H.: t.cutmore@griffith.edu.au
SO  - International Journal of Psychophysiology. Vol.71(3), 2009, pp. 185-192. 
MO  - Mar
AB  - Recent studies of deception have used a form of the guilty knowledge test along with the oddball P300 event-related potential (ERP) to uncover hidden memories. These studies typically have used words as the cuing stimuli. In the present study, a mock crime was enacted by participants to prime their episodic memory and different memory cue types (Words, Pictures of Objects and Faces) were created to investigate their relative efficacy in identifying guilt. A peak-to peak (p-p) P300 response was computed for rare known non-guilty item (target), rare guilty knowledge item (probe) and frequently presented unknown items (irrelevant). Difference in this P300 measure between the probe and irrelevant was the key dependent variable. Object cues were found to be the most effective, particularly at the parietal site. A bootstrap procedure commonly used to detect deception in individual participants by comparing their probe and irrelevant P300 p-p showed the object cues to provide the best discrimination. Furthermore, using all three of the cue types together provided high detection accuracy (94%). These results confirm prior findings on the utility of ERPs for detecting deception. More importantly, they provide support for the hypothesis that direct cueing with a picture of the crime object may be more effective than using a word (consistent with the picture superiority effect reported in the literature). Finally, a face cue (e.g., crime victim) may also provide a useful probe for detection of guilty knowledge but this stimulus form needs to be chosen with due caution. (PsycINFO Database Record (c) 2017 APA, all rights reserved)

CP  - STATEMENT: All rights reserved.
      HOLDER: Elsevier B.V.
      YEAR: 2008
JN  - International Journal of Psychophysiology
VO  - 71
IP  - 3
PG  - 185-192
XL  - http://ovidsp.ovid.com/ovidweb.cgi?T=JS&CSC=Y&NEWS=N&PAGE=fulltext&D=psyc6&AN=2009-03403-004
XL  - http://openurl.univie.ac.at/resolve?sid=OVID:psycdb&id=pmid:&id=doi:10.1016%2Fj.ijpsycho.2008.08.003&issn=0167-8760&isbn=&volume=71&issue=3&spage=185&pages=185-192&date=2009&title=International+Journal+of+Psychophysiology&atitle=An+object+cue+is+more+effective+than+a+word+in+ERP-based+detection+of+deception.&aulast=Cutmore&pid=%3Cauthor%3ECutmore%2C+Tim+R.+H%3BDjakovic%2C+Tatjana%3BKebbell%2C+Mark+R%3BShum%2C+David+H.+K%3C%2Fauthor%3E%3CAN%3E2009-03403-004%3C%2FAN%3E%3CDT%3EJournal+Article%3C%2FDT%3E

<200. >
VN  - Ovid Technologies
DB  - PsycINFO
AN  - 2008-16052-003
TI  - Separating deceptive and orienting components in a Concealed Information Test. [References].
DP  - Nov 2008
YR  - 2008
AU  - Ambach, Wolfgang
AU  - Stark, Rudolf
AU  - Peper, Martin
AU  - Vaitl, Dieter
MA  - Ambach, Wolfgang: ambach@igpp.de
SO  - International Journal of Psychophysiology. Vol.70(2), 2008, pp. 95-104. 
MO  - Nov
AB  - The Concealed Information Test (CIT) requires the examinee to deceptively deny recognition of known stimuli and to truthfully deny recognition of unknown stimuli. Because deception and orienting are typically coupled, it is unclear how exactly these sub-processes affect the physiological responses measured in the CIT. The present study aimed at separating the effects of deception from those of orienting. In a mock-crime study, using a modified CIT, thirty-six of seventy-two subjects answered truthfully ('truth group'),whereas the other thirty-six concealed their knowledge ('lie group'). Answering was delayed for 4 s after item presentation. Electrodermal activity (EDA), respiration (RLL), and phasic heart rate (HR) were recorded. A decomposition of EDA responses revealed two response components; the response in the first interval was expected to indicate orienting, stimulus evaluation, and answer preparation, whereas the response in the second interval was assumed to reflect answer-related processes. Inconclusively, both EDA components differentiated between 'probe' and 'irrelevant' items in both groups. Phasic HR and RLL differed between item classes only in the 'lie' group, thus reflecting answer-related processes, possibly deception, rather than merely orienting responses. The findings further support the notion that psychophysiological measures elicited by a modified CIT may reflect different mental processes involved in orienting and deception. (PsycINFO Database Record (c) 2017 APA, all rights reserved)

JN  - International Journal of Psychophysiology
VO  - 70
IP  - 2
PG  - 95-104
XL  - http://ovidsp.ovid.com/ovidweb.cgi?T=JS&CSC=Y&NEWS=N&PAGE=fulltext&D=psyc6&AN=2008-16052-003
XL  - http://openurl.univie.ac.at/resolve?sid=OVID:psycdb&id=pmid:&id=doi:10.1016%2Fj.ijpsycho.2008.07.002&issn=0167-8760&isbn=&volume=70&issue=2&spage=95&pages=95-104&date=2008&title=International+Journal+of+Psychophysiology&atitle=Separating+deceptive+and+orienting+components+in+a+Concealed+Information+Test.&aulast=Ambach&pid=%3Cauthor%3EAmbach%2C+Wolfgang%3BStark%2C+Rudolf%3BPeper%2C+Martin%3BVaitl%2C+Dieter%3C%2Fauthor%3E%3CAN%3E2008-16052-003%3C%2FAN%3E%3CDT%3EJournal+Article%3C%2FDT%3E
