# Supplementary material for: Dispersion matters: Diagnostics and control data computer simulation in Concealed Information Test studies
Source: PLoS One. 2020 Oct 2;15(10):e0240259. doi: 10.1371/journal.pone.0240259 (PMC7531802; doi:10.1371/journal.pone.0240259)
Supplement: S1 File — The lists of references obtained from the search, as well as after at each of the exclusion steps (either as extracted search results or as plain text). (ZIP) [file pone.0240259.s007.zip › extracted_search_results/psycinfo_citation_1_100_ovidweb.cgi]

<1. >
VN  - Ovid Technologies
DB  - PsycINFO
AN  - 2019-16207-003
TI  - Methodological improvements of the Association-Based Concealed Information Test. [References].
DP  - Mar 2019
YR  - 2019
PH  - First Posting: Jan 2019
      Accepted: Jan 2019
      Revised: Jan 2019
      First Submitted: Jul 2018
AU  - Lukacs, Gaspar
AU  - Ansorge, Ulrich
MA  - Lukacs, Gaspar: gaspar.lukacs@univie.ac.at
SO  - Acta Psychologica. Vol.194 2019, pp. 7-16. 
MO  - Mar
AB  - The Association-Based Concealed Information Test (A-CIT) is a deception-detection method, in which participants categorize personally relevant items (e.g., their own surnames) as probes together with categorically similar but irrelevant items (e.g., others' surnames) by one key press A, while categorizing self-referring "inducer" items (e.g., "MINE" or "MY NAME") with an alternative key press B, thereby establishing an association between self-relatedness and B and an incongruence between the self-relatedness of probes and A (Lukacs, Gula, Szegedi-Hallgato, & Csifcsak, 2017). The A-CIT's sensitivity to concealed information is reflected in an incongruence effect: slower responses to probes than to other surnames. To increase the relevance of categories, between trials of the original A-CIT, category-to-response mappings switched or repeated unpredictably. This, however, could have diminished incongruence effects, as the response labels were presented in the corners of the display, veering spatial attention away from the items at screen center. In the present online study (n = 294), we therefore tested two improved versions of the A-CIT that do not require spatial attention shifts to and from peripheral labels. One improved version presents per trial only one category label at screen center and requires comparison to the currently presented item. The other improved version is based on the Identification Extrinsic Affective Simon Task (ID-EAST), in which item categorization switches (or repeats) based on colors versus meanings of the central items. Both new versions outperformed the original A-CIT. (PsycINFO Database Record (c) 2019 APA, all rights reserved)

CP  - STATEMENT: All rights reserved.
      HOLDER: Elsevier B.V.
      YEAR: 2019
JN  - Acta Psychologica
VO  - 194
PG  - 7-16
XL  - http://ovidsp.ovid.com/ovidweb.cgi?T=JS&CSC=Y&NEWS=N&PAGE=fulltext&D=psyc16&AN=2019-16207-003
XL  - http://openurl.univie.ac.at/resolve?sid=OVID:psycdb&id=pmid:&id=doi:10.1016%2Fj.actpsy.2019.01.010&issn=0001-6918&isbn=&volume=194&issue=&spage=7&pages=7-16&date=2019&title=Acta+Psychologica&atitle=Methodological+improvements+of+the+Association-Based+Concealed+Information+Test.&aulast=Lukacs&pid=%3Cauthor%3ELukacs%2C+Gaspar%3BAnsorge%2C+Ulrich%3C%2Fauthor%3E%3CAN%3E2019-16207-003%3C%2FAN%3E%3CDT%3EJournal+Article%3C%2FDT%3E

<2. >
VN  - Ovid Technologies
DB  - PsycINFO
AN  - 2019-49243-001
TI  - Deleterious effects of probe-related versus irrelevant targets on the "cit effect" in the p300- and rt-based three-stimulus protocol for detection of concealed information.
PS  - First Posting
DP  - Aug 19, 2019
YR  - 2019
PH  - Accepted: Jul 2019
      First Submitted: Feb 2019
AU  - Olson, Joseph
AU  - Rosenfeld, J. Peter
AU  - Perrault, Ella
MA  - Olson, Joseph: jp-rosenfeld@northwestern.edu
SO  - Psychophysiology.  2019, pp. No Pagination Specified.  ArtID e13459.
MO  - Aug
PE  - 10
OC  - Blackwell Publishing, United Kingdom
AB  - Two groups of participants committed the same mock crime in which one of two items, a watch or a ring, was removed from a drawer and concealed. One group, the crime-familiar group next experienced a three-stimulus protocol (3SP), a Concealed Information Test (CIT), in which they were tested on the stolen (probe) item presented in a random series of five irrelevant (unseen) stimuli from the same jewelry category. A left-hand button press, meaning "I don't recognize" was to follow each of these six items. A right-hand press ("I do recognize") was to follow the one other presented item, the target item, which in the case of the crime-familiar group was the other, not-stolen item in the drawer at the mock crime scene. For the other crime-unfamiliar group, the target was a sixth unseen irrelevant item as in the original P300 CIT. In terms of P300 latency and reaction time (RT), crime-familiar participants processed all stimuli faster than crime-unfamiliar participants. The CIT effects (probe-minus-irrelevant differences) for crime-familiar group members were inferior to those of crime-unfamiliar group members for RT and P300 amplitude measures. Thus, familiar targets negatively impact the 3SP. (PsycINFO Database Record (c) 2019 APA, all rights reserved)

CP  - HOLDER: Society for Psychophysiological Research
      YEAR: 2019
JN  - Psychophysiology
PG  - No Pagination Specified
XL  - http://ovidsp.ovid.com/ovidweb.cgi?T=JS&CSC=Y&NEWS=N&PAGE=fulltext&D=psyc16&AN=2019-49243-001
XL  - http://openurl.univie.ac.at/resolve?sid=OVID:psycdb&id=pmid:&id=doi:10.1111%2Fpsyp.13459&issn=0048-5772&isbn=&volume=&issue=&spage=No&pages=No+Pagination+Specified&date=2019&title=Psychophysiology&atitle=Deleterious+effects+of+probe-related+versus+irrelevant+targets+on+the+%22cit+effect%22+in+the+p300-+and+rt-based+three-stimulus+protocol+for+detection+of+concealed+information.&aulast=Olson&pid=%3Cauthor%3EOlson%2C+Joseph%3BRosenfeld%2C+J.+Peter%3BPerrault%2C+Ella%3C%2Fauthor%3E%3CAN%3E2019-49243-001%3C%2FAN%3E%3CDT%3E%3C%2FDT%3E

<3. >
VN  - Ovid Technologies
DB  - PsycINFO
AN  - 2019-09992-002
TI  - And remember the truth that once was spoken: Knowledge of having disclosed private information to a stranger is retrieved automatically. [References].
DP  - 2019
YR  - 2019
PH  - Accepted: Jul 2018
      Revised: Jul 2018
      First Submitted: Sep 2017
AU  - Schreckenbach, Franziska
AU  - Rothermund, Klaus
AU  - Koranyi, Nicolas
MA  - Schreckenbach, Franziska: franziska.schreckenbach@uni-jena.de
SO  - Experimental Psychology. Vol.66(1), 2019, pp. 12-22. 
OL  - Zeitschrift fur Experimentelle Psychologie, Zeitschrift fur Experimentelle und Angewandte Psychologie
OC  - Hogrefe & Huber Publishers, Germany
AB  - Whenever individuals reveal personally relevant information to a stranger, they have to remember their self-disclosure for future interactions. Relying on instance-based theories of automaticity, we hypothesized that knowledge about having revealed private information to someone unfamiliar is retrieved automatically whenever this person is encountered again. In two studies, participants were orally interviewed by two different persons and instructed to be honest to one of them and to lie to the other. This instruction was either related to the identity of the interviewers (Experiment 1) or their gender (Experiment 2). Afterward, the target words honest and dishonest had to be identified in a categorization task in which pictures of the interviewers and of unknown persons served as task-irrelevant prime stimuli. In line with the hypothesis, results revealed congruence effects, indicating faster identification of the target word honest following the picture of a person whom one had told the truth. (PsycINFO Database Record (c) 2019 APA, all rights reserved)

CP  - HOLDER: Hogrefe Publishing
      YEAR: 2019
JN  - Experimental Psychology
VO  - 66
IP  - 1
PG  - 12-22
XL  - http://ovidsp.ovid.com/ovidweb.cgi?T=JS&CSC=Y&NEWS=N&PAGE=fulltext&D=psyc16&AN=2019-09992-002
XL  - http://openurl.univie.ac.at/resolve?sid=OVID:psycdb&id=pmid:&id=doi:10.1027%2F1618-3169%2Fa000427&issn=1618-3169&isbn=&volume=66&issue=1&spage=12&pages=12-22&date=2019&title=Experimental+Psychology&atitle=And+remember+the+truth+that+once+was+spoken%3A+Knowledge+of+having+disclosed+private+information+to+a+stranger+is+retrieved+automatically.&aulast=Schreckenbach&pid=%3Cauthor%3ESchreckenbach%2C+Franziska%3BRothermund%2C+Klaus%3BKoranyi%2C+Nicolas%3C%2Fauthor%3E%3CAN%3E2019-09992-002%3C%2FAN%3E%3CDT%3EJournal+Article%3C%2FDT%3E

<4. >
VN  - Ovid Technologies
DB  - PsycINFO
AN  - 2018-11133-001
TI  - False identity detection using complex sentences. [References].
DP  - Mar 6, 2018
YR  - 2018
PH  - First Posting: Mar 2018
      Accepted: Feb 2018
      First Submitted: Nov 2017
AU  - Monaro, Merylin
AU  - Gamberini, Luciano
AU  - Zecchinato, Francesca
AU  - Sartori, Giuseppe
MA  - Sartori, Giuseppe: giuseppe.sartori@unipd.it
SO  - Frontiers in Psychology. Vol.9 2018, ArtID 283.
MO  - Mar
PE  - 10
OC  - Frontiers Research Foundation, Switzerland
AB  - The use of faked identities is a current issue for both physical and online security. In this paper, we test the differences between subjects who report their true identity and the ones who give fake identity responding to control, simple, and complex questions. Asking complex questions is a new procedure for increasing liars' cognitive load, which is presented in this paper for the first time. The experiment consisted in an identity verification task, during which response time and errors were collected. Twenty participants were instructed to lie about their identity, whereas the other 20 were asked to respond truthfully. Different machine learning (ML) models were trained, reaching an accuracy level around 90-95% in distinguishing liars from truth tellers based on error rate and response time. Then, to evaluate the generalization and replicability of these models, a new sample of 10 participants were tested and classified, obtaining an accuracy between 80 and 90%. In short, results indicate that liars may be efficiently distinguished from truth tellers on the basis of their response times and errors to complex questions, with an adequate generalization accuracy of the classification models. (PsycINFO Database Record (c) 2019 APA, all rights reserved)

CP  - STATEMENT: This is an open-access article distributed under the terms of the Creative Commons Attribution License (CC BY). The use, distribution or reproduction in other forums is permitted, provided the original author(s) and the copyright owner are credited and that the original publication in this journal is cited, in accordance with accepted academic practice. No use, distribution or reproduction is permitted which does not comply with these terms.
      HOLDER: Monaro, Gamberini, Zecchinato and Sartori
      YEAR: 2018
JN  - Frontiers in Psychology
VO  - 9
XL  - http://ovidsp.ovid.com/ovidweb.cgi?T=JS&CSC=Y&NEWS=N&PAGE=fulltext&D=psyc16&AN=2018-11133-001
XL  - http://openurl.univie.ac.at/resolve?sid=OVID:psycdb&id=pmid:&id=doi:10.3389%2Ffpsyg.2018.00283&issn=1664-1078&isbn=&volume=9&issue=&spage=283&pages=&date=2018&title=Frontiers+in+Psychology&atitle=False+identity+detection+using+complex+sentences.&aulast=Monaro&pid=%3Cauthor%3EMonaro%2C+Merylin%3BGamberini%2C+Luciano%3BZecchinato%2C+Francesca%3BSartori%2C+Giuseppe%3C%2Fauthor%3E%3CAN%3E2018-11133-001%3C%2FAN%3E%3CDT%3EJournal+Article%3C%2FDT%3E

<5. >
VN  - Ovid Technologies
DB  - PsycINFO
AN  - 2019-29730-001
TI  - The cognitive load of narrative lies.
PS  - First Posting
DP  - May 27, 2019
YR  - 2019
PH  - Accepted: May 2019
      First Submitted: Nov 2018
AU  - Bird, Lisa
AU  - Gretton, Matthew
AU  - Cockerell, Robert
AU  - Heathcote, Andrew
MA  - Bird, Lisa: l.a.bird@utas.edu.au
SO  - Applied Cognitive Psychology.  2019, pp. No Pagination Specified. 
MO  - May
OL  - Human Learning: Journal of Practical Research & Applications
AB  - Summary Lying is assumed to increase cognitive load, and it has been shown to slow response times to simple questions. We employed a dual-task methodology, the detection response task (DRT), to assess cognitive load in telling narrative lies in a live, open-question interview. The DRT requires participants to press a button in response to a tactile stimulus every 3-5 s while performing a primary task, in this case, recounting either truthful or deceitful narratives. We found weak support for slowing in the time to initiate a narrative response when lying. In contrast, we found strong support for an increase in cognitive load when producing a narrative lie, as measured by both slowed DRT responses and increased response omissions, although this effect decreased with time on task. We advocate dual-task methodologies such as the DRT for increasing understanding of the assumptions made by theories of deception and for refining lie detection techniques. (PsycINFO Database Record (c) 2019 APA, all rights reserved)

CP  - HOLDER: John Wiley & Sons, Ltd.
      YEAR: 2019
JN  - Applied Cognitive Psychology
PG  - No Pagination Specified
XL  - http://ovidsp.ovid.com/ovidweb.cgi?T=JS&CSC=Y&NEWS=N&PAGE=fulltext&D=psyc16&AN=2019-29730-001
XL  - http://openurl.univie.ac.at/resolve?sid=OVID:psycdb&id=pmid:&id=doi:10.1002%2Facp.3567&issn=0888-4080&isbn=&volume=33&issue=5&spage=No&pages=No+Pagination+Specified&date=2019&title=Applied+Cognitive+Psychology&atitle=The+cognitive+load+of+narrative+lies.&aulast=Bird&pid=%3Cauthor%3EBird%2C+Lisa%3BGretton%2C+Matthew%3BCockerell%2C+Robert%3BHeathcote%2C+Andrew%3C%2Fauthor%3E%3CAN%3E2019-29730-001%3C%2FAN%3E%3CDT%3E%3C%2FDT%3E

<6. >
VN  - Ovid Technologies
DB  - PsycINFO
AN  - 2019-28393-001
TI  - Information leakage in the response time-based concealed information test.
PS  - First Posting
DP  - May 20, 2019
YR  - 2019
PH  - Accepted: Apr 2019
      First Submitted: Dec 2018
AU  - Lukacs, Gaspar
AU  - Ansorge, Ulrich
MA  - Lukacs, Gaspar: gaspar.lukacs@univie.ac.at
SO  - Applied Cognitive Psychology.  2019, pp. No Pagination Specified. 
MO  - May
OL  - Human Learning: Journal of Practical Research & Applications
AB  - Summary The Response Time-Based Concealed Information Test (RT-CIT) can reveal when a person recognizes a relevant (probe) item among other, irrelevant items, based on comparatively slow responses to the probe item. For example, if a person is concealing his or her true identity, one can use the suspected identity details as probes, and other, random details as irrelevants. However, in our study, we show that even when participants are merely informed about such probes (i.e., the relevant identity details) before performing the RT-CIT, their responses will also be slower to these details. Hence, it is more difficult to distinguish such innocent but pre-informed persons from actually guilty persons. At the same time, we introduce a CIT version with familiarity-related inducer stimuli, but with no targets, that elicits probe-minus-irrelevant RT differences only among guilty participants but not among informed innocent participants. Implications for the theory and the application of CITs are discussed. (PsycINFO Database Record (c) 2019 APA, all rights reserved)

CP  - HOLDER: The Authors Applied Cognitive Psychology Published by John Wiley & Sons Ltd
      YEAR: 2019
JN  - Applied Cognitive Psychology
PG  - No Pagination Specified
XL  - http://ovidsp.ovid.com/ovidweb.cgi?T=JS&CSC=Y&NEWS=N&PAGE=fulltext&D=psyc16&AN=2019-28393-001
XL  - http://openurl.univie.ac.at/resolve?sid=OVID:psycdb&id=pmid:&id=doi:10.1002%2Facp.3565&issn=0888-4080&isbn=&volume=&issue=&spage=No&pages=No+Pagination+Specified&date=2019&title=Applied+Cognitive+Psychology&atitle=Information+leakage+in+the+response+time-based+concealed+information+test.&aulast=Lukacs&pid=%3Cauthor%3ELukacs%2C+Gaspar%3BAnsorge%2C+Ulrich%3C%2Fauthor%3E%3CAN%3E2019-28393-001%3C%2FAN%3E%3CDT%3E%3C%2FDT%3E

<7. >
VN  - Ovid Technologies
DB  - PsycINFO
AN  - 2019-23494-128
TI  - Exploring the validity, applications, and accuracy of the P300-based concealed information test (CIT).
DP  - 2019
YR  - 2019
AU  - Ward, Anne Cable
SO  - Dissertation Abstracts International: Section B: The Sciences and Engineering. Vol.80(5-B(E)),2019, pp. No Pagination Specified. 
OL  - Dissertation Abstracts International
AB  - The concealed information test (CIT) has garnered more empirical support than other methods of recognition detection and has a firm theoretical foundation. Because it occurs involuntarily, even when recognition is denied, P300 amplitude is a robust indictor of concealed information. Although the P300-based CIT shows great promise for field use, there are outstanding questions regarding its validity, applications, and diagnostic accuracy. Thus, with the goal of refining the P300-based CIT for field use, the three experiments presented here aim to test: 1) the CIT's resistance to countermeasures, 2) a novel test application, designed to detect specific details from general information, and 3) whether our diagnostic methods can be improved using machine learning (ML). In Experiment 1, we tested the impact of retroactive memory interference (RI) on the Complex Trial Protocol (CTP) version of the P300-based CIT. Because the CIT's detection ability is based on recognition of key items, weakening the crime memory might decrease probe identifiability and reduce diagnostic power. RI research has shown that acquiring new information after encoding a memory can degrade the original memory, which suggests that RI might threaten the CIT's accuracy. To test this, participants (Ps) completed a mock-crime, followed by either a control task or a RI manipulation task. Both the control and RI groups were subdivided into three time delay conditions: 1/3 of Ps immediately completed the task and CIT, another 1/3 completed the task and returned a week later for the CIT, and the remaining Ps completed both the task and CIT a week later. Results showed that, while the CIT effect (the probe-irrelevant difference upon which diagnosis is based) was obvious in all six group X time delay subconditions, its strength did not differ based on group or time delay, as was the case for target response error rates and P300 latencies. The only outcome of interest to vary by group or time delay was behavioral response times: both probe and Iall responses were delayed in the SG group. In Experiment 2, we explored the viability of the CTP when applied as a "searching" CIT (SCIT). In the field, investigators often have trouble extracting details from individuals known to be concealing information. Here, we explored the value of the CTP when used to narrow down from general to more specific information, using a mock-crime scenario. Ps randomized to a simple guilty group stole a piece of jewelry and then hid it inside a small container, located inside a larger container, while Ps in the innocent group completed a control task. All Ps then completed three SCIT blocks, the first testing for knowledge of the jewelry item, the second for knowledge of the large container, and the third testing for the small container in which the jewelry was ultimately hidden. Analyses were conducted in two ways first, comparing the known probe to irrelevant stimuli, and next, assuming that the largest P300 response belonged to the probe. Results showed that hit rates were high using the known probe (Block 1 = 97%; Block 2 = 87%; Block 3 = 81%; Overall = 84%), but not the "blind" probe (Block 2 = 42% Block 3 = 29%; Overall = 68%) approach. In Experiment 3, we compare the accuracy of the bootstrapping method currently used to diagnose concealed information to an alternative ML method. Results showed the CIT effect in the guilty group but not the innocent group, and comparison of diagnostic methods revealed a seemingly higher hit rate (80% vs. 73%) and area under the curve (AUC) (.872 vs. .712) using bootstrapping compared to ML, although standardized z-scores did not provide evidence suggesting the superiority of one approach over the other (Z = 1.06, p > .2, two-tailed). Across studies, hit rates were high when using our current methods, supporting the field readiness of the CTP. (PsycINFO Database Record (c) 2019 APA, all rights reserved)

JN  - Dissertation Abstracts International: Section B: The Sciences and Engineering
VO  - 80
IP  - 5-B(E)
PG  - No Pagination Specified
XL  - http://ovidsp.ovid.com/ovidweb.cgi?T=JS&CSC=Y&NEWS=N&PAGE=fulltext&D=psyc16&AN=2019-23494-128
XL  - http://openurl.univie.ac.at/resolve?sid=OVID:psycdb&id=pmid:&id=doi:&issn=0419-4217&isbn=9780438765023&volume=80&issue=5-B%28E%29&spage=No&pages=No+Pagination+Specified&date=2019&title=Dissertation+Abstracts+International%3A+Section+B%3A+The+Sciences+and+Engineering&atitle=Exploring+the+validity%2C+applications%2C+and+accuracy+of+the+P300-based+concealed+information+test+%28CIT%29.&aulast=Ward&pid=%3Cauthor%3EWard%2C+Anne+Cable%3C%2Fauthor%3E%3CAN%3E2019-23494-128%3C%2FAN%3E%3CDT%3EDissertation%3C%2FDT%3E

<8. >
VN  - Ovid Technologies
DB  - PsycINFO
AN  - 2019-17789-004
TI  - The relation between young children's false statements and response latency, executive functioning, and truth-lie understanding. [References].
DP  - Jan 2019
YR  - 2019
AU  - Williams, Shanna
AU  - Ahern, Elizabeth
AU  - Lyon, Thomas D
MA  - Williams, Shanna: swilliams@law.usc.edu
SO  - Merrill-Palmer Quarterly. Vol.65(1), 2019, pp. 81-100. 
MO  - Jan
AB  - This study examined relations between children's false statements and response latency, executive functioning, and truth-lie understanding in order to understand what underlies children's emerging ability to make false statements. A total of 158 (2- to 5-year-old) children earned prizes for claiming that they were looking at birds even when presented with images of fish. Children were asked recall ("What do you have?"), recognition ("Do you have a bird/fish?"), and outcome ("Did you win/lose?") questions. Response latencies were greater when children were presented with fish pictures than bird pictures, particularly when they were asked recall questions, and were greater for false statements than for true statements, again when children were asked recall questions. Older but not younger children exhibited longer latencies when making false responses to outcome questions, which suggests that younger children were providing impulsive desire-based responses to the outcome questions. Executive functioning, as measured by the Stroop task, was not related to false statements. Children who were better at labeling statements as the truth or not the truth were more proficient at making false statements. The results support the proposition that the cognitive effort required for making false statements depends on the types of questions asked. (PsycINFO Database Record (c) 2019 APA, all rights reserved)

CP  - HOLDER: Wayne State University Press
      YEAR: 2019
JN  - Merrill-Palmer Quarterly
VO  - 65
IP  - 1
PG  - 81-100
XL  - http://ovidsp.ovid.com/ovidweb.cgi?T=JS&CSC=Y&NEWS=N&PAGE=fulltext&D=psyc16&AN=2019-17789-004
XL  - http://openurl.univie.ac.at/resolve?sid=OVID:psycdb&id=pmid:&id=doi:10.13110%2Fmerrpalmquar1982.65.1.0081&issn=0272-930X&isbn=&volume=65&issue=1&spage=81&pages=81-100&date=2019&title=Merrill-Palmer+Quarterly&atitle=The+relation+between+young+children%27s+false+statements+and+response+latency%2C+executive+functioning%2C+and+truth-lie+understanding.&aulast=Williams&pid=%3Cauthor%3EWilliams%2C+Shanna%3BAhern%2C+Elizabeth%3BLyon%2C+Thomas+D%3C%2Fauthor%3E%3CAN%3E2019-17789-004%3C%2FAN%3E%3CDT%3EJournal+Article%3C%2FDT%3E

<9. >
VN  - Ovid Technologies
DB  - PsycINFO
AN  - 2019-04557-001
TI  - Sophisticated deception in junior middle school students: An ERP study. [References].
DP  - Jan 11, 2019
YR  - 2019
PH  - First Posting: Jan 2019
      Accepted: Dec 2018
      First Submitted: Sep 2018
AU  - Leng, Haizhou
AU  - Wang, Yanrong
AU  - Li, Qian
AU  - Yang, Lizhu
AU  - Sun, Yan
MA  - Sun, Yan: sun9199@163.com
SO  - Frontiers in Psychology. Vol.9 2019, ArtID 2675.
MO  - Jan
PE  - 10
OC  - Frontiers Research Foundation, Switzerland
AB  - Sophisticated deception refers to the deception of others based on inferences of their mental states (e.g., answering honestly when inferring that the other will not believe their answer). Studying the brain mechanism of sophisticated deception in junior middle school students can provide physiological evidence for deception detection and deceptive ability measurement. Sixteen junior middle school students were asked to engage in different trial types (i.e., instructed truth/lie and chosen truth/lie), during which we recorded their response times (RT) along with electroencephalographic data to calculate event-related potentials (ERPs). We observed significant differences in amplitude [N2, P3, N450, and medial frontal negativity (MFN)] between chosen reactions (sophisticated deception and simple deception) and instructed reactions (instructed truth and instructed lie) in both the stimulus presentation and feedback stages. In the former, the task scores of participants in the chosen condition were significantly and positively correlated with the N2 amplitude over the central brain area during sophisticated deception. In the latter, the task scores of participants in the chosen condition were negatively correlated with the MFN amplitude over the left frontal and left frontocentral regions. Overall, deception intention, rather than simply making counterfactual statements, appears to underlie the increased demand for cognitive control in deceivers. This can be attributed to deceivers' need to strongly consider their opponent's mental state-the better the deceivers' deceptive ability, the more they will make conjectures about the mental state of their opponent with sophisticated deception and monitor conflict; the less conflict they experience while answering honestly with the intention to deceive, the more conflict may arise when the results of their deception are inconsistent with these conjectures. (PsycINFO Database Record (c) 2019 APA, all rights reserved)

CP  - STATEMENT: This is an open-access article distributed under the terms of the Creative Commons Attribution License (CC BY). The use, distribution or reproduction in other forums is permitted, provided the original author(s) and the copyright owner(s) are credited and that the original publication in this journal is cited, in accordance with accepted academic practice. No use, distribution or reproduction is permitted which does not comply with these terms.
      HOLDER: Leng, Wang, Li, Yang and Sun
      YEAR: 2019
JN  - Frontiers in Psychology
VO  - 9
XL  - http://ovidsp.ovid.com/ovidweb.cgi?T=JS&CSC=Y&NEWS=N&PAGE=fulltext&D=psyc16&AN=2019-04557-001
XL  - http://openurl.univie.ac.at/resolve?sid=OVID:psycdb&id=pmid:&id=doi:10.3389%2Ffpsyg.2018.02675&issn=1664-1078&isbn=&volume=9&issue=&spage=2675&pages=&date=2019&title=Frontiers+in+Psychology&atitle=Sophisticated+deception+in+junior+middle+school+students%3A+An+ERP+study.&aulast=Leng&pid=%3Cauthor%3ELeng%2C+Haizhou%3BWang%2C+Yanrong%3BLi%2C+Qian%3BYang%2C+Lizhu%3BSun%2C+Yan%3C%2Fauthor%3E%3CAN%3E2019-04557-001%3C%2FAN%3E%3CDT%3EJournal+Article%3C%2FDT%3E

<10. >
VN  - Ovid Technologies
DB  - PsycINFO
AN  - 2019-02113-001
TI  - Reaction time-based concealed information test in eyewitness identification is moderated by picture similarity but not eyewitness cooperation.
PS  - First Posting
DP  - Jan 11, 2019
YR  - 2019
PH  - Accepted: Dec 2018
      First Submitted: Jul 2018
AU  - Georgiadou, Katerina
AU  - Chronos, Agatha
AU  - Verschuere, Bruno
AU  - Sauerland, Melanie
MA  - Sauerland, Melanie: Melanie.Sauerland@maastrichtuniversity.nl
SO  - Psychological Research.  2019, pp. No Pagination Specified. 
MO  - Jan
OL  - Psychologische Forschung
AB  - The reaction time-based Concealed Information Test (RT-CIT) has high validity in assessing recognition of critical information. Findings on its usefulness for diagnosing face recognition in eyewitnesses are inconsistent. Experiment 1 (N = 82) tested whether closely matching the faces of the probes and irrelevants, as required for a fair lineup, undermines RT-CIT usefulness. Preregistered Experiments 2a and 2b (Ns = 48), tested the role of eyewitness cooperativeness for RT-CIT validity. All participants watched a mock crime video and then completed an RT-CIT. As expected, the usefulness of the RT-CIT was moderated by picture similarity, with better detection for non-matched faces. Unexpectedly, eyewitness cooperation (conceal vs. reveal recognition), did not affect the validity of the RT-CIT. A large CIT effect observed in Experiment 2b further suggested that-even with matched faces-the RT-CIT might be of use when encoding conditions during the crime were favorable. Cases in which witnesses are unwilling or afraid to make an explicit identification might concern another possible application. (PsycINFO Database Record (c) 2019 APA, all rights reserved)

CP  - HOLDER: The Author(s)
      YEAR: 2019
JN  - Psychological Research
PG  - No Pagination Specified
XL  - http://ovidsp.ovid.com/ovidweb.cgi?T=JS&CSC=Y&NEWS=N&PAGE=fulltext&D=psyc16&AN=2019-02113-001
XL  - http://openurl.univie.ac.at/resolve?sid=OVID:psycdb&id=pmid:&id=doi:10.1007%2Fs00426-018-1139-8&issn=0340-0727&isbn=&volume=&issue=&spage=No&pages=No+Pagination+Specified&date=2019&title=Psychological+Research&atitle=Reaction+time-based+concealed+information+test+in+eyewitness+identification+is+moderated+by+picture+similarity+but+not+eyewitness+cooperation.&aulast=Georgiadou&pid=%3Cauthor%3EGeorgiadou%2C+Katerina%3BChronos%2C+Agatha%3BVerschuere%2C+Bruno%3BSauerland%2C+Melanie%3C%2Fauthor%3E%3CAN%3E2019-02113-001%3C%2FAN%3E%3CDT%3E%3C%2FDT%3E

<11. >
VN  - Ovid Technologies
DB  - PsycINFO
AN  - 2018-62419-001
TI  - The language of lies: A preregistered direct replication of Suchotzki and Gamer (2018; Experiment 2). [References].
DP  - Sep 2019
YR  - 2019
PH  - Accepted: Nov 2018
      Revised: Nov 2018
      First Submitted: Jul 2018
AU  - Frank, Avi
AU  - Biberci, Sena
AU  - Verschuere, Bruno
MA  - Verschuere, Bruno: b.j.verschuere@uva.nl
SO  - Cognition and Emotion. Vol.33(6), 2019, pp. 1310-1315. 
MO  - Sep
AB  - Is lying in a different language easier or more difficult? The Emotional Distance and the Cognitive Load hypothesis give competing answers. Suchotzki and Gamer measured the time native German speakers needed to initiate honest and deceptive answers to German and English questions. Lie-truth differences in RTs were much smaller for the foreign compared to the native language. In our preregistered replication study in native Dutch speakers, we found that lie-truth differences in RTs were moderately smaller when participants were tested in English than when tested in Dutch. These findings indicate that people struggle with quickly retrieving the truth in another language, and that foreign language use may diminish lie-truth differences. (PsycINFO Database Record (c) 2019 APA, all rights reserved)

CP  - STATEMENT: Published by Informa UK Limited, trading as Taylor & Francis Group. This is an Open Access article distributed under the terms of the Creative Commons Attribution-NonCommercial-NoDerivatives License (http://creativecommons.org/ licenses/by-nc-nd/4.0/), which permits non-commercial re-use, distribution, and reproduction in any medium, provided the original work is properly cited, and is not altered, transformed, or built upon in any way.
      HOLDER: The Author(s)
      YEAR: 2018
JN  - Cognition and Emotion
VO  - 33
IP  - 6
PG  - 1310-1315
XL  - http://ovidsp.ovid.com/ovidweb.cgi?T=JS&CSC=Y&NEWS=N&PAGE=fulltext&D=psyc15&AN=2018-62419-001
XL  - http://openurl.univie.ac.at/resolve?sid=OVID:psycdb&id=pmid:&id=doi:10.1080%2F02699931.2018.1553148&issn=0269-9931&isbn=&volume=33&issue=6&spage=1310&pages=1310-1315&date=2019&title=Cognition+and+Emotion&atitle=The+language+of+lies%3A+A+preregistered+direct+replication+of+Suchotzki+and+Gamer+%282018%3B+Experiment+2%29.&aulast=Frank&pid=%3Cauthor%3EFrank%2C+Avi%3BBiberci%2C+Sena%3BVerschuere%2C+Bruno%3C%2Fauthor%3E%3CAN%3E2018-62419-001%3C%2FAN%3E%3CDT%3EJournal+Article%3C%2FDT%3E

<12. >
VN  - Ovid Technologies
DB  - PsycINFO
AN  - 2018-00763-017
TI  - Admissibility and constitutional issues of the Concealed Information Test in American courts: An update. [References].
DP  - 2018
YR  - 2018
AU  - Meixner, John B Jr.
SO  - Rosenfeld, J. Peter [Ed]. (2018). Detecting concealed information and deception: Recent developments.  (pp. 405-429). xvii, 440 pp. San Diego, CA, US: Elsevier Academic Press; US. 
AB  - The use of physiological tools to detect intentionally concealed knowledge about crime-related information has been a controversial and well-researched topic among scholars for well over 100 years. While essentially all the research in the first half of the 20th century focused on detecting lies about concealed knowledge, a substantial body of research related to the detection of recognition of concealed knowledge has also developed, beginning with David Lykken's seminal work in the 1950s. While that body of work began exclusively by measuring autonomic nervous system (ANS) data using the polygraph, it has now been expanded to a variety of other measures, including reaction times and, perhaps most notably, physiology directly linked to brain activity in the form of event-related potentials (ERPs) or the hemodynamic response as measured via functional magnetic resonance imaging (fMRI). In this chapter, the author explains the governing legal standards that will determine the potential use of the Concealed Information Test in court. Those standards come from two distinct sources: (1) the Federal Rules of Evidence (and the cases interpreting those rules), which limit the admissibility of evidence in certain circumstances, and (2) the US Constitution (and the cases interpreting it), which limits the use of evidence obtained in violation of certain individual rights most notably, for our purposes, the privilege against self-incrimination. The author focuses primarily on the first category of standards, as the literature is better developed and more accurate predictions can be made as to the current challenges and ways those challenges could be overcome. The chapter briefly discusses the second category, though the way in which courts will conduct that analysis remains largely unknown. (PsycINFO Database Record (c) 2019 APA, all rights reserved)

PG  - 405-429
XL  - http://ovidsp.ovid.com/ovidweb.cgi?T=JS&CSC=Y&NEWS=N&PAGE=fulltext&D=psyc15&AN=2018-00763-017
XL  - http://openurl.univie.ac.at/resolve?sid=OVID:psycdb&id=pmid:&id=doi:10.1016%2FB978-0-12-812729-2.00017-3&issn=&isbn=9780128127292&volume=&issue=&spage=405&pages=405-429&date=2018&title=Detecting+concealed+information+and+deception%3A+Recent+developments.&atitle=Admissibility+and+constitutional+issues+of+the+Concealed+Information+Test+in+American+courts%3A+An+update.&aulast=Meixner&pid=%3Cauthor%3EMeixner%2C+John+B+Jr.%3C%2Fauthor%3E%3CAN%3E2018-00763-017%3C%2FAN%3E%3CDT%3EChapter%3C%2FDT%3E

<13. >
VN  - Ovid Technologies
DB  - PsycINFO
AN  - 2018-00763-011
TI  - Challenges for the application of reaction time-based deception detection methods. [References].
DP  - 2018
YR  - 2018
AU  - Suchotzki, Kristina
SO  - Rosenfeld, J. Peter [Ed]. (2018). Detecting concealed information and deception: Recent developments.  (pp. 243-268). xvii, 440 pp. San Diego, CA, US: Elsevier Academic Press; US. 
AB  - Deception production is a complex psychological process in which cognition plays an important role. Being deceptive is cognitively more complex than telling the truth, and this higher complexity is reflected in alterations of the subject's behavior during a task. In other words, it is possible to record behavioral changes to infer whether or not the subject who is performing a task (e.g., answering questions) is lying. The current chapter provides a description of the most frequently used reaction time (RT) deception and deception detection paradigms: the differentiation of deception (DoD) paradigm, the Sheffield Lie Test (SLT), the RT-based Concealed Information Test (CIT), and the autobiographical Implicit Association Test (aIAT). It provides estimates for their validity, both in within- as well as between-subject comparisons and identifies a number of challenges that should be addressed in order to be able to consider their use in applied contexts. Those challenges include the issue of examinees being able to fake their test outcomes, the restricted populations on which the tests have been validated so far, and the theoretical basis of the different RT effects that should be further explored. The chapter ends with some suggestions for situations in which RT paradigms may show an advantage, in the hope that those may inspire future research to address the challenges at hand. (PsycINFO Database Record (c) 2019 APA, all rights reserved)

PG  - 243-268
XL  - http://ovidsp.ovid.com/ovidweb.cgi?T=JS&CSC=Y&NEWS=N&PAGE=fulltext&D=psyc15&AN=2018-00763-011
XL  - http://openurl.univie.ac.at/resolve?sid=OVID:psycdb&id=pmid:&id=doi:10.1016%2FB978-0-12-812729-2.00011-2&issn=&isbn=9780128127292&volume=&issue=&spage=243&pages=243-268&date=2018&title=Detecting+concealed+information+and+deception%3A+Recent+developments.&atitle=Challenges+for+the+application+of+reaction+time-based+deception+detection+methods.&aulast=Suchotzki&pid=%3Cauthor%3ESuchotzki%2C+Kristina%3C%2Fauthor%3E%3CAN%3E2018-00763-011%3C%2FAN%3E%3CDT%3EChapter%3C%2FDT%3E

<14. >
VN  - Ovid Technologies
DB  - PsycINFO
AN  - 2018-00763-010
TI  - Deception detection with behavioral methods: The Autobiographical Implicit Association Test, concealed information test-reaction time, mouse dynamics, and keystroke dynamics. [References].
DP  - 2018
YR  - 2018
AU  - Sartori, Giuseppe
AU  - Zangrossi, Andrea
AU  - Monaro, Merylin
SO  - Rosenfeld, J. Peter [Ed]. (2018). Detecting concealed information and deception: Recent developments.  (pp. 215-241). xvii, 440 pp. San Diego, CA, US: Elsevier Academic Press; US. 
AB  - In this chapter, we discuss the main behavioral methods used to detect deception. All these methods are based on the measurement of errors and latencies while the subject is responding to questions about an event under scrutiny. Two of the main methodologies in the literature, the Concealed Information Test (CIT) and the Autobiographical Implicit Association Test (aIAT), have shown broad validation and generalization. However, these methodologies suffer from some important application limits. First, they require that the true memory is known. In other words, they cannot be used to determine if any answer is true or false; they can only be used to decide which of two responses is true and which is false. Second, they do not permit covert deception detection because the subjects are always aware that they are under scrutiny. Furthermore, both the aIAT and the CIT are based solely on reaction time (RT), so it is very simple for subjects to train themselves and implement efficient strategies to cheat the test. Finally, both methodologies have complex instructions and need to have a real alternative memory, which makes them unsuitable for large-scale applications. (PsycINFO Database Record (c) 2019 APA, all rights reserved)

PG  - 215-241
XL  - http://ovidsp.ovid.com/ovidweb.cgi?T=JS&CSC=Y&NEWS=N&PAGE=fulltext&D=psyc15&AN=2018-00763-010
XL  - http://openurl.univie.ac.at/resolve?sid=OVID:psycdb&id=pmid:&id=doi:10.1016%2FB978-0-12-812729-2.00010-0&issn=&isbn=9780128127292&volume=&issue=&spage=215&pages=215-241&date=2018&title=Detecting+concealed+information+and+deception%3A+Recent+developments.&atitle=Deception+detection+with+behavioral+methods%3A+The+Autobiographical+Implicit+Association+Test%2C+concealed+information+test-reaction+time%2C+mouse+dynamics%2C+and+keystroke+dynamics.&aulast=Sartori&pid=%3Cauthor%3ESartori%2C+Giuseppe%3BZangrossi%2C+Andrea%3BMonaro%2C+Merylin%3C%2Fauthor%3E%3CAN%3E2018-00763-010%3C%2FAN%3E%3CDT%3EChapter%3C%2FDT%3E

<15. >
VN  - Ovid Technologies
DB  - PsycINFO
AN  - 2018-00763-000
TI  - Detecting concealed information and deception: Recent developments.
DP  - 2018
YR  - 2018
AU  - Rosenfeld, J. Peter [Ed]
SO  - (2018). Detecting concealed information and deception: Recent developments. xvii, 440 pp. San Diego, CA, US: Elsevier Academic Press; US. 
AB  - This volume attempts to provide a comprehensive, up-to-date review of the state of the art in detection of concealed information and deception, against a background of the theoretical foundation of this area. The chapters should be of interest to forensic, clinical, and cognitive psychologists, neuroscientists, attorneys, and those interested in the new crossover field of law and neuroscience. (PsycINFO Database Record (c) 2019 APA, all rights reserved)

XL  - http://ovidsp.ovid.com/ovidweb.cgi?T=JS&CSC=Y&NEWS=N&PAGE=fulltext&D=psyc15&AN=2018-00763-000
XL  - http://openurl.univie.ac.at/resolve?sid=OVID:psycdb&id=pmid:&id=doi:&issn=&isbn=9780128127292&volume=&issue=&spage=&pages=&date=2018&title=Detecting+concealed+information+and+deception%3A+Recent+developments.&atitle=Detecting+concealed+information+and+deception%3A+Recent+developments.&aulast=Rosenfeld&pid=%3Cauthor%3ERosenfeld%2C+J.+Peter+%5BEd%5D%3C%2Fauthor%3E%3CAN%3E2018-00763-000%3C%2FAN%3E%3CDT%3E%3C%2FDT%3E

<16. >
VN  - Ovid Technologies
DB  - PsycINFO
AN  - 2018-53950-001
TI  - I lie, why don't you: Neural mechanisms of individual differences in self-serving lying. [References].
DP  - Mar 2019
YR  - 2019
PH  - Accepted: Oct 2018
      Revised: Sep 2018
      First Submitted: Sep 2018
AU  - Yin, Lijun
AU  - Weber, Bernd
MA  - Yin, Lijun: ylj.eagle@gmail.com
SO  - Human Brain Mapping. Vol.40(4), 2019, pp. 1101-1113. 
MO  - Mar
AB  - People tend to lie in varying degrees. To advance our understanding of the underlying neural mechanisms of this heterogeneity, we investigated individual differences in self-serving lying. We performed a functional magnetic resonance imaging study in 37 participants and introduced a color-reporting game where lying about the color would in general lead to higher monetary payoffs but would also be punished if get caught. At the behavioral level, individuals lied to different extents. Besides, individuals who are more dishonest showed shorter lying response time, whereas no significant correlation was found between truth-telling response time and the degree of dishonesty. At the neural level, the left caudate, ventromedial prefrontal cortex (vmPFC), right inferior frontal gyrus (IFG), and left dorsolateral prefrontal cortex (dlPFC) were key regions reflecting individual differences in making dishonest decisions. The dishonesty associated activity in these regions decreased with increased dishonesty. Subsequent generalized psychophysiological interaction analyses showed that individual differences in self-serving lying were associated with the functional connectivity among the caudate, vmPFC, IFG, and dlPFC. More importantly, regardless of the decision types, the neural patterns of the left caudate and vmPFC during the decision-making phase could be used to predict individual degrees of dishonesty. The present study demonstrated that lying decisions differ substantially from person to person in the functional connectivity and neural activation patterns which can be used to predict individual degrees of dishonesty. (PsycINFO Database Record (c) 2019 APA, all rights reserved)

CP  - HOLDER: Wiley Periodicals, Inc.
      YEAR: 2018
JN  - Human Brain Mapping
VO  - 40
IP  - 4
PG  - 1101-1113
XL  - http://ovidsp.ovid.com/ovidweb.cgi?T=JS&CSC=Y&NEWS=N&PAGE=fulltext&D=psyc15&AN=2018-53950-001
XL  - http://openurl.univie.ac.at/resolve?sid=OVID:psycdb&id=pmid:&id=doi:10.1002%2Fhbm.24432&issn=1065-9471&isbn=&volume=40&issue=4&spage=1101&pages=1101-1113&date=2019&title=Human+Brain+Mapping&atitle=I+lie%2C+why+don%27t+you%3A+Neural+mechanisms+of+individual+differences+in+self-serving+lying.&aulast=Yin&pid=%3Cauthor%3EYin%2C+Lijun%3BWeber%2C+Bernd%3C%2Fauthor%3E%3CAN%3E2018-53950-001%3C%2FAN%3E%3CDT%3EJournal+Article%3C%2FDT%3E

<17. >
VN  - Ovid Technologies
DB  - PsycINFO
AN  - 2018-13658-008
TI  - Using more different and more familiar targets improves the detection of concealed information. [References].
DP  - Apr 2018
YR  - 2018
PH  - First Posting: Feb 2018
      Accepted: Jan 2018
      Revised: Jan 2018
      First Submitted: Nov 2017
AU  - Suchotzki, Kristina
AU  - De Houwer, Jan
AU  - Kleinberg, Bennett
AU  - Verschuere, Bruno
MA  - Suchotzki, Kristina: kristina.suchotzki@uni-wuerzburg.de
SO  - Acta Psychologica. Vol.185 2018, pp. 65-71. 
MO  - Apr
AB  - When embedded among a number of plausible irrelevant options, the presentation of critical (e.g., crime-related or autobiographical) information is associated with a marked increase in response time (RT). This RT effect crucially depends on the inclusion of a target/non-target discrimination task with targets being a dedicated set of items that require a unique response (press YES; for all other items press NO). Targets may be essential because they share a feature-familiarity-with the critical items. Whereas irrelevant items have not been encountered before, critical items are known from the event or the facts of the investigation. Target items are usually learned before the test, and thereby made familiar to the participants. Hence, familiarity-based responding needs to be inhibited on the critical items and may therefore explain the RT increase on the critical items. This leads to the hypothesis that the more participants rely on familiarity, the more pronounced the RT increase on critical items may be. We explored two ways to increase familiarity-based responding: (1) Increasing the number of different target items, and (2) using familiar targets. In two web-based studies (n = 357 and n = 499), both the number of different targets and the use of familiar targets facilitated concealed information detection. The effect of the number of different targets was small yet consistent across both studies, the effect of target familiarity was large in both studies. Our results support the role of familiarity-based responding in the Concealed Information Test and point to ways on how to improve validity of the Concealed Information Test. (PsycINFO Database Record (c) 2019 APA, all rights reserved)

CP  - STATEMENT: All rights reserved.
      HOLDER: Elsevier B.V.
      YEAR: 2018
JN  - Acta Psychologica
VO  - 185
PG  - 65-71
XL  - http://ovidsp.ovid.com/ovidweb.cgi?T=JS&CSC=Y&NEWS=N&PAGE=fulltext&D=psyc15&AN=2018-13658-008
XL  - http://openurl.univie.ac.at/resolve?sid=OVID:psycdb&id=pmid:&id=doi:10.1016%2Fj.actpsy.2018.01.010&issn=0001-6918&isbn=&volume=185&issue=&spage=65&pages=65-71&date=2018&title=Acta+Psychologica&atitle=Using+more+different+and+more+familiar+targets+improves+the+detection+of+concealed+information.&aulast=Suchotzki&pid=%3Cauthor%3ESuchotzki%2C+Kristina%3BDe+Houwer%2C+Jan%3BKleinberg%2C+Bennett%3BVerschuere%2C+Bruno%3C%2Fauthor%3E%3CAN%3E2018-13658-008%3C%2FAN%3E%3CDT%3EJournal+Article%3C%2FDT%3E

<18. >
VN  - Ovid Technologies
DB  - PsycINFO
AN  - 2019-10313-002
TI  - Reduced engagement of the anterior cingulate cortex in the dishonest decision-making of incarcerated psychopaths. [References].
DP  - Aug 2018
YR  - 2018
PH  - Accepted: Jun 2018
      Revised: May 2018
      First Submitted: Aug 2017
AU  - Abe, Nobuhito
AU  - Greene, Joshua D
AU  - Kiehl, Kent A
MA  - Abe, Nobuhito: abe.nobuhito.7s@kyoto-u.ac.jp
SO  - Social Cognitive and Affective Neuroscience. Vol.13(8), 2018, pp. 797-807. 
MO  - Aug
AB  - A large body of research indicates that psychopathic individuals lie chronically and show little remorse or anxiety. Yet, little is known about the neurobiological substrates of dishonesty in psychopathy. In a sample of incarcerated individuals (n = 67), we tested the hypothesis that psychopathic individuals show reduced activity in the anterior cingulate cortex (ACC) when confronted with an opportunity for dishonest gain, reflecting dishonest behavior that is relatively unhindered by response conflict. During functional magnetic resonance imaging, incarcerated offenders with different levels of psychopathy performed an incentivized prediction task wherein they were given real and repeated opportunities for dishonest gain. We found that while incarcerated offenders showed a high rate of cheating, levels of psychopathic traits did not influence the frequency of dishonesty. Higher psychopathy scores predicted decreased activity in the ACC during dishonest decision-making. Further analysis revealed that the ACC was functionally connected to the dorsolateral prefrontal cortex, and that ACC activity mediated the relationship between psychopathic traits and reduced reaction times for dishonest behavior. These findings suggest that psychopathic individuals behave dishonestly with relatively low levels of response conflict and that the ACC may play a critical role in this pattern of behavior. (PsycINFO Database Record (c) 2019 APA, all rights reserved)

CP  - STATEMENT: Published by Oxford University Press. This is an Open Access article distributed under the terms of the Creative Commons Attribution Non-Commercial License (http://creativecommons.org/ licenses/by-nc/4.0/), which permits non-commercial re-use, distribution, and reproduction in any medium, provided the original work is properly cited. For commercial re-use, please contact journals.permissions@oup.com
      HOLDER: The Author(s)
      YEAR: 2018
JN  - Social Cognitive and Affective Neuroscience
VO  - 13
IP  - 8
PG  - 797-807
XL  - http://ovidsp.ovid.com/ovidweb.cgi?T=JS&CSC=Y&NEWS=N&PAGE=fulltext&D=psyc15&AN=2019-10313-002
XL  - http://openurl.univie.ac.at/resolve?sid=OVID:psycdb&id=pmid:&id=doi:10.1093%2Fscan%2Fnsy050&issn=1749-5016&isbn=&volume=13&issue=8&spage=797&pages=797-807&date=2018&title=Social+Cognitive+and+Affective+Neuroscience&atitle=Reduced+engagement+of+the+anterior+cingulate+cortex+in+the+dishonest+decision-making+of+incarcerated+psychopaths.&aulast=Abe&pid=%3Cauthor%3EAbe%2C+Nobuhito%3BGreene%2C+Joshua+D%3BKiehl%2C+Kent+A%3C%2Fauthor%3E%3CAN%3E2019-10313-002%3C%2FAN%3E%3CDT%3EJournal+Article%3C%2FDT%3E

<19. >
VN  - Ovid Technologies
DB  - PsycINFO
AN  - 2018-44242-001
TI  - Effect of negative motivation on the behavioral and autonomic correlates of deception. [References].
DP  - Jan 2019
YR  - 2019
PH  - Accepted: Aug 2018
      Revised: Aug 2018
      First Submitted: Jan 2018
AU  - Suchotzki, Kristina
AU  - Gamer, Matthias
MA  - Suchotzki, Kristina: kristina.suchotzki@uni-wuerzburg.de
SO  - Psychophysiology. Vol.56(1), 2019, pp. 11. 
MO  - Jan
OC  - Blackwell Publishing, United Kingdom
AB  - In forensic contexts, lying is often motivated by the will to avoid negative consequences (e.g., an arrest). Previous research investigating the effect of motivation on deception has, however, nearly exclusively focused on the effect of positive motivation (e.g., via financial rewards). In the current study, we aimed to replicate previous studies on the behavioral and autonomic correlates of deception and to investigate the influence of negative motivation on those correlates. Participants committed a mock theft and underwent a questioning procedure in which they had to truthfully and deceptively answer questions about the committed mock crime and a control crime. Half of the participants completed the procedure without any specific motivation, whereas the other half of the participants was told that lies detected by a computer algorithm would result in an unpleasant electric stimulation. Results revealed longer reaction times, larger skin conductance responses, and a relative heart rate slowing for lying compared to truth telling. The latter two effects were larger in the motivation compared to the control condition. Results are in line with the motivation impairment hypothesis and effects of positive motivation on the autonomic correlates of information concealment. The observation that a higher motivation increased rather than decreased deception effects is promising for forensic contexts. The possible explanation that these effects could be related to fear conditioning should stimulate future research on the stability of differences between lying and truth telling in people who experienced no or only seldom punishment for deception in their learning history. (PsycINFO Database Record (c) 2019 APA, all rights reserved)

CP  - HOLDER: Society for Psychophysiological Research
      YEAR: 2018
JN  - Psychophysiology
VO  - 56
IP  - 1
PG  - 11
XL  - http://ovidsp.ovid.com/ovidweb.cgi?T=JS&CSC=Y&NEWS=N&PAGE=fulltext&D=psyc15&AN=2018-44242-001
XL  - http://openurl.univie.ac.at/resolve?sid=OVID:psycdb&id=pmid:&id=doi:10.1111%2Fpsyp.13284&issn=0048-5772&isbn=&volume=56&issue=1&spage=11&pages=11&date=2019&title=Psychophysiology&atitle=Effect+of+negative+motivation+on+the+behavioral+and+autonomic+correlates+of+deception.&aulast=Suchotzki&pid=%3Cauthor%3ESuchotzki%2C+Kristina%3BGamer%2C+Matthias%3C%2Fauthor%3E%3CAN%3E2018-44242-001%3C%2FAN%3E%3CDT%3EJournal+Article%3C%2FDT%3E

<20. >
VN  - Ovid Technologies
DB  - PsycINFO
AN  - 2018-35797-001
TI  - Electrophysiological markers of working memory usage as an index for truth-based lies. [References].
DP  - Dec 15, 2018
YR  - 2018
PH  - First Posting: Jul 2018
AU  - Lo, Yu-Hui
AU  - Tseng, Philip
MA  - Tseng, Philip: philip@tmu.edu.tw
SO  - Cognitive, Affective & Behavioral Neuroscience. Vol.18(6), 2018, pp. 1089-1104. 
MO  - Dec
OC  - Psychonomic Society, US
AB  - People prefer to lie using altered truthful events from memory, perhaps because doing so can increase their credibility while reducing cognitive and working memory (WM) load. One possible way to counter such deceptive behavior is to track WM usage, since fabricating coherent lies or managing between truth and lies is likely to involve heavy WM load. In this study, participants memorized a list of words in the study session and used these old words to provide deceptive answers when cued later, in the testing session. Our behavioral results showed that people needed more time to make a deceptive response during the execution stage, and this prolonged deceptive reaction time (RT) was negatively correlated with each participant's WM capacity. Event-related potential findings showed a more negative-going frontal amplitude between the lie and truth conditions during the preparation stage, suggesting that WM preparatory processes can be detected long before a deceptive response is verbalized. Furthermore, we observed a larger positive frontal-central amplitude during the execution stage, which was negatively correlated with participants' lie-truth RT differences, suggesting that participants' efficiency in producing deceptive responses can be readily traced electrophysiologically. Together, these findings suggest that WM capacity and preparation are crucial to efficient lying and that their related electrophysiological signatures can potentially be used to uncover deceptive behaviors. (PsycINFO Database Record (c) 2018 APA, all rights reserved)

CP  - HOLDER: Psychonomic Society, Inc.
      YEAR: 2018
JN  - Cognitive, Affective & Behavioral Neuroscience
VO  - 18
IP  - 6
PG  - 1089-1104
XL  - http://ovidsp.ovid.com/ovidweb.cgi?T=JS&CSC=Y&NEWS=N&PAGE=fulltext&D=psyc15&AN=2018-35797-001
XL  - http://openurl.univie.ac.at/resolve?sid=OVID:psycdb&id=pmid:&id=doi:10.3758%2Fs13415-018-0624-2&issn=1530-7026&isbn=&volume=18&issue=6&spage=1089&pages=1089-1104&date=2018&title=Cognitive%2C+Affective+%26+Behavioral+Neuroscience&atitle=Electrophysiological+markers+of+working+memory+usage+as+an+index+for+truth-based+lies.&aulast=Lo&pid=%3Cauthor%3ELo%2C+Yu-Hui%3BTseng%2C+Philip%3C%2Fauthor%3E%3CAN%3E2018-35797-001%3C%2FAN%3E%3CDT%3EJournal+Article%3C%2FDT%3E

<21. >
VN  - Ovid Technologies
DB  - PsycINFO
AN  - 2018-59134-004
TI  - The effect of countermeasures against the reaction time based concealed information test on the P300 index of knowledge recognition: A combined RT and P300-based test. [References].
DP  - Dec 2018
YR  - 2018
PH  - First Posting: Oct 2018
      Accepted: Oct 2018
      Revised: Oct 2018
      First Submitted: Jul 2018
AU  - Olson, Joseph
AU  - Rosenfeld, J. Peter
AU  - Kim, Taewoo
AU  - Perrault, Ella
MA  - Rosenfeld, J. Peter: jp-rosenfeld@northwestern.edu
SO  - International Journal of Psychophysiology. Vol.134 2018, pp. 9-14. 
MO  - Dec
AB  - Behavioral reaction time (RT) to key (probe) stimuli in a concealed information test (CIT) is usually greater than RT to irrelevant stimuli, and this difference has been utilized as a sign of recognition of concealed information. The ability to voluntarily increase irrelevant RT would appear to be an obvious countermeasure to the RT-based CIT. This study examined the effect of such countermeasure use on the simultaneously recorded P300 event related potentials. There were two blocks of trials in the present study, based on the 3-stimulus protocol. On the first trial block, half the participants were tested on concealed recognition of their phone numbers without a countermeasure. In the second block, this subset of participants were tested on their birth dates, while they applied a countermeasure consisting of the mental statement of the phrase "yes sir" prior to the button press signaling irrelevant stimulus. The other half of the subjects received the reverse order of stimulus categories. Results were that probe RT exceeded irrelevant RT in the first block, but that this relationship was reversed on the second block. In contrast, although the probe P300 exceeded the irrelevant P300 in the first block, this difference significantly increased in the second (RT countermeasure) block, leading to more detections based on P300. Thus, there was a differential effect of this novel countermeasure (directed at countering RT) on RT and P300, which actually led to improved detection with P300, suggesting that both measures might be profitably used in field applications. (PsycINFO Database Record (c) 2019 APA, all rights reserved)

CP  - STATEMENT: All rights reserved.
      HOLDER: Elsevier B.V.
      YEAR: 2018
JN  - International Journal of Psychophysiology
VO  - 134
PG  - 9-14
XL  - http://ovidsp.ovid.com/ovidweb.cgi?T=JS&CSC=Y&NEWS=N&PAGE=fulltext&D=psyc15&AN=2018-59134-004
XL  - http://openurl.univie.ac.at/resolve?sid=OVID:psycdb&id=pmid:&id=doi:10.1016%2Fj.ijpsycho.2018.10.003&issn=0167-8760&isbn=&volume=134&issue=&spage=9&pages=9-14&date=2018&title=International+Journal+of+Psychophysiology&atitle=The+effect+of+countermeasures+against+the+reaction+time+based+concealed+information+test+on+the+P300+index+of+knowledge+recognition%3A+A+combined+RT+and+P300-based+test.&aulast=Olson&pid=%3Cauthor%3EOlson%2C+Joseph%3BRosenfeld%2C+J.+Peter%3BKim%2C+Taewoo%3BPerrault%2C+Ella%3C%2Fauthor%3E%3CAN%3E2018-59134-004%3C%2FAN%3E%3CDT%3EJournal+Article%3C%2FDT%3E

<22. >
VN  - Ovid Technologies
DB  - PsycINFO
AN  - 2018-49575-001
TI  - Nonverbal markers of lying during children's collective interviewing with friends.
PS  - First Posting
DP  - Oct 1, 2018
YR  - 2018
AU  - Sen, Hilal H
AU  - Kuntay, Aylin C
MA  - Sen, Hilal H.: hisen@ku.edu.tr; Kuntay, Aylin C.: akuntay@ku.edu.tr
SO  - Journal of Nonverbal Behavior.  2018, pp. No Pagination Specified. 
MO  - Oct
OL  - Environmental Psychology & Nonverbal Behavior
AB  - To examine nonverbal behaviors that may differentiate between lie- and truth-tellers, recent studies have relied on collective interviews (e.g., Vrij and Granhag in Appl Cognit Psychol 28(6):936-944, 2014. https://doi.org/10.1002/acp.3071), where participants were solicited to fake their responses about an unexperienced event. In this study, we made participants experience actual events that involved a potential rule violation, and later interviewed them collectively and unanticipatedly about these previously experienced events. Ninety same-sex preschool dyads were observed in a temptation resistance paradigm, where an adult experimenter proscribed touching of attractive toys and left the children alone. The dyads of children were later interviewed by the experimenter about how they handled this rule. Nonverbal behaviors were coded during the entire interview phase where they could lie by withholding transgression (i.e., lying by omission) and right after a target question where children chose to lie or tell the truth (i.e., lying by commission). Truth-tellers and lie-tellers showed (1) differences in response latency, looking at friend, and use of gestures right after the target question, but were (2) similar in their interactive nonverbal behaviors during the entire interview (i.e., speech transition, looking at friend, and utterance rate). This is the first study showing that nonverbal behaviors accompanying lie-telling behavior are different when a collective interview is carried out in a spontaneous deceptive context as opposed to planned deceptive contexts. (PsycINFO Database Record (c) 2018 APA, all rights reserved)

CP  - HOLDER: Springer Science+Business Media, LLC, part of Springer Nature
      YEAR: 2018
JN  - Journal of Nonverbal Behavior
PG  - No Pagination Specified
XL  - http://ovidsp.ovid.com/ovidweb.cgi?T=JS&CSC=Y&NEWS=N&PAGE=fulltext&D=psyc15&AN=2018-49575-001
XL  - http://openurl.univie.ac.at/resolve?sid=OVID:psycdb&id=pmid:&id=doi:10.1007%2Fs10919-018-0287-2&issn=0191-5886&isbn=&volume=43&issue=1&spage=No&pages=No+Pagination+Specified&date=2018&title=Journal+of+Nonverbal+Behavior&atitle=Nonverbal+markers+of+lying+during+children%27s+collective+interviewing+with+friends.&aulast=Sen&pid=%3Cauthor%3ESen%2C+Hilal+H%3BKuntay%2C+Aylin+C%3C%2Fauthor%3E%3CAN%3E2018-49575-001%3C%2FAN%3E%3CDT%3E%3C%2FDT%3E

<23. >
VN  - Ovid Technologies
DB  - PsycINFO
AN  - 2018-39742-006
TI  - Dimensional approaches to the assessment of antisocial personality disorder and psychopathy. [German]. [References].
OT  - Dimensionale Ansatze zur Diagnostik von antisozialer Personlichkeitsstorung und Psychopathie.
DP  - Aug 2018
YR  - 2018
PH  - First Posting: Jul 2018
      Accepted: Jun 2018
      First Submitted: May 2018
AU  - Yoon, Dahlnym
AU  - Kruppel, Jonas
AU  - Mokros, Andreas
AU  - Zimmermann, Johannes
MA  - Yoon, Dahlnym: dahlnym.yoon@fernuni-hagen.de; Kruppel, Jonas: jonas.krueppel@fernuni-hagen.de; Mokros, Andreas: andreas.mokros@fernuni-hagen.de; Zimmermann, Johannes: j.zimmermann@psychologische-hochschule.de
SO  - Forensische Psychiatrie, Psychologie, Kriminologie. Vol.12(3), 2018, pp. 217-228. 
MO  - Aug
AB  - In the field of diagnostics of personality disorders, a development from categorical towards dimensional approaches has recently become apparent. A dimensional approach relies on the assessment of personality traits in terms of continuous variables and also entails an evidence-based description of an individual's configuration of personality traits. Similarly, the assessment of the psychopathy construct according to Hare's classical concept has also changed, thereby replacing the notion of psychopaths as a discrete subgroup of individuals. Meanwhile, there are various conceptualizations of psychopathic personality traits. Some of these conceptualizations also include general or even functional personality traits, apart from deceitfulness, callous unemotional traits, and social deviance. These considerations also found their way into the alternative model for the diagnosis of personality disorders in part III of the DSM-5. More specifically, the alternative model entails changes with respect to antisocial personality disorder and psychopathy (e. g., regarding aspects, such as fearless dominance or boldness). The current article provides a review of the various conceptualizations and research findings on latent structure. Moreover, the article provides an overview of assessment instruments. This overview includes a reference to the development of indirect measures that are intended to allow psychopathic traits to be measured based on reaction times. (PsycINFO Database Record (c) 2018 APA, all rights reserved)

      Abstract (German)
      Im Bereich der Diagnostik von Personlichkeitsstorungen zeichnet sich in jungster Vergangenheit eine Entwicklung von kategorialen hin zu dimensionalen Ansatzen ab. Ein dimensionaler Ansatz ermoglicht eine Erfassung von Personlichkeitsmerkmalen als kontinuierliche Variablen sowie eine empirisch begrundete Beschreibung der Personlichkeitsstruktur. Im Zuge dessen veranderte sich auch die Beurteilung des klassischen Psychopathiekonstrukts nach Hare, insofern als dass von der Beschreibung der Psychopathen als einer diskreten Klasse von Personen abgeraten wurde. Mittlerweile existieren im Bereich der Forschung zu psychopathischen Personlichkeitseigenschaften verschiedene Konzeptualisierungen, von denen einige neben Unaufrichtigkeit, Gemutslosigkeit und sozialer Abweichung auch allgemeine oder funktionale Personlichkeitsmerkmale integrieren. Diese Uberlegungen fanden ihren Weg in das alternative Modell fur Personlichkeitsstorungen im Teil III des DSM-5, welches neuere Konzeptualisierungen der antisozialen Personlichkeitsstorung und der Psychopathie (z.B. bezuglich der Merkmale furchtlose Dominanz" oder Kuhnheit") berucksichtigt. Im vorliegenden Artikel werden diese verschiedenen Konzeptionalisierungen und Forschungsergebnisse zur latenten Struktur vorgestellt. Daruber hinaus wird ein Uberblick zu den Erhebungsinstrumenten gegeben. Dabei wird insbesondere auf die Entwicklung indirekter Verfahren eingegangen, die eine Erfassung von antisozialen und psychopathischen Personlichkeitseigenschaften auf Grundlage von Reaktionszeitmessungen ermoglichen sollen. (PsycINFO Database Record (c) 2018 APA, all rights reserved)

CP  - HOLDER: Springer-Verlag GmbH Deutschland, ein Teil von Springer Nature
      YEAR: 2018
JN  - Forensische Psychiatrie, Psychologie, Kriminologie
VO  - 12
IP  - 3
PG  - 217-228
XL  - http://ovidsp.ovid.com/ovidweb.cgi?T=JS&CSC=Y&NEWS=N&PAGE=fulltext&D=psyc15&AN=2018-39742-006
XL  - http://openurl.univie.ac.at/resolve?sid=OVID:psycdb&id=pmid:&id=doi:10.1007%2Fs11757-018-0487-y&issn=1862-7072&isbn=&volume=12&issue=3&spage=217&pages=217-228&date=2018&title=Forensische+Psychiatrie%2C+Psychologie%2C+Kriminologie&atitle=Dimensional+approaches+to+the+assessment+of+antisocial+personality+disorder+and+psychopathy.&aulast=Yoon&pid=%3Cauthor%3EYoon%2C+Dahlnym%3BKruppel%2C+Jonas%3BMokros%2C+Andreas%3BZimmermann%2C+Johannes%3C%2Fauthor%3E%3CAN%3E2018-39742-006%3C%2FAN%3E%3CDT%3EJournal+Article%3C%2FDT%3E

<24. >
VN  - Ovid Technologies
DB  - PsycINFO
AN  - 2018-36209-007
TI  - Enhanced detection of feigned cognitive impairment using per item response time measurements in the Word Memory Test. [References].
DP  - Nov-Dec 2018
YR  - 2018
AU  - Lupu, T
AU  - Elbaum, T
AU  - Wagner, M
AU  - Braw, Y
MA  - Braw, Y.: yoramb@ariel.ac.il
SO  - Applied Neuropsychology: Adult. Vol.25(6), 2018, pp. 532-542. 
MO  - Nov-Dec
OL  - Applied Neuropsychology
OC  - Lawrence Erlbaum, US
AB  - Response time (RT) is a less obvious outcome measure than conventional accuracy measures used in performance validity tests (PVTs). It is also under less conscious control and is affected by cognitive processes associated with deception. Studies that assessed the utility of RT for the detection of feigned cognitive impairment are however numbered. Moreover, RT variability was not assessed in a clinically used PVT. In the current study, we assessed the utility of RT measures for the detection of feigned cognitive impairment in the Word Memory Test (WMT). Healthy participants (N = 90) were randomly assigned to a simulation or control condition and their per-item RTs were recorded while they performed the WMT's immediate recognition (IR) subtest. Simulators had longer mean RTs and larger RT variance than controls. Combining RT measures and the IR-subtest's accuracy score enabled a highly accurate detection of simulators. Moreover, the combined scale demonstrated incremental value (though slight) in predicting group membership beyond the use of the accuracy score as the sole PVT measure. The findings tentatively point toward the usefulness of RT measures to enhance the detection of feigned cognitive impairment. Further studies are needed, however, in order to explore the utility of these measures in clinical settings. (PsycINFO Database Record (c) 2018 APA, all rights reserved)

CP  - HOLDER: Taylor & Francis Group, LLC
      YEAR: 2017
JN  - Applied Neuropsychology: Adult
VO  - 25
IP  - 6
PG  - 532-542
XL  - http://ovidsp.ovid.com/ovidweb.cgi?T=JS&CSC=Y&NEWS=N&PAGE=fulltext&D=psyc15&AN=2018-36209-007
XL  - http://openurl.univie.ac.at/resolve?sid=OVID:psycdb&id=pmid:&id=doi:10.1080%2F23279095.2017.1341410&issn=2327-9095&isbn=&volume=25&issue=6&spage=532&pages=532-542&date=2018&title=Applied+Neuropsychology%3A+Adult&atitle=Enhanced+detection+of+feigned+cognitive+impairment+using+per+item+response+time+measurements+in+the+Word+Memory+Test.&aulast=Lupu&pid=%3Cauthor%3ELupu%2C+T%3BElbaum%2C+T%3BWagner%2C+M%3BBraw%2C+Y%3C%2Fauthor%3E%3CAN%3E2018-36209-007%3C%2FAN%3E%3CDT%3EJournal+Article%3C%2FDT%3E

<25. >
VN  - Ovid Technologies
DB  - PsycINFO
AN  - 2018-26097-076
TI  - Beyond the here and now: Experimental studies in how action dynamics reflect complex cognitive processes.
DP  - 2018
YR  - 2018
AU  - Tabatabaeian, Maryam
SO  - Dissertation Abstracts International: Section B: The Sciences and Engineering. Vol.79(8-B(E)),2018, pp. No Pagination Specified. 
OL  - Dissertation Abstracts International
AB  - The aim of this dissertation is to take a journey into exploring more informative and rather continuous measures for assessing the cognitive processes experienced by humans. The traditional measures, such as Reaction Time, although incredibly helpful fail to provide any particular insight into what mental processes the participants undergo to produce a final result. In the recent years, it is becoming clear that a rich and semi-continuous set of measures is extractable from relatively implicit behaviors such as hand or eye movements. It has been shown that spatial and temporal dynamics of motor movements (i.e. action dynamics) can shed light on the progression of high-level cognitive tasks. This rich body of data could provide a nearly real-time translation of unfolding cognitive processes. Throughout this document, I present a series of studies on how action dynamics could provide a window to observe the emergence of cognitive processes involved in deception and predictive learning. These are two areas in which action dynamics have not been explored nearly enough. I utilized a novel task to test two competing hypotheses concerning the cognitive processes involved in dishonesty. Moreover, a novel paradigm was provided for testing hypothesis regarding sequential learning and the role of prediction in implicit learning. I close with a report of findings about the processes underlying deceptive behavior and predictive learning. The findings are followed by a discussion about implications of this work for the field of cognitive science and the limitations in action dynamics approach. On the one hand this work takes advantage of action dynamics to get under the hood as these complex cognitive processes unfold in the brain. On the other hand, it utilizes these cognitive phenomena to demonstrate the power of action dynamics in studying higher level complex cognitive processes. (PsycINFO Database Record (c) 2018 APA, all rights reserved)

JN  - Dissertation Abstracts International: Section B: The Sciences and Engineering
VO  - 79
IP  - 8-B(E)
PG  - No Pagination Specified
XL  - http://ovidsp.ovid.com/ovidweb.cgi?T=JS&CSC=Y&NEWS=N&PAGE=fulltext&D=psyc15&AN=2018-26097-076
XL  - http://openurl.univie.ac.at/resolve?sid=OVID:psycdb&id=pmid:&id=doi:&issn=0419-4217&isbn=9780355774023&volume=79&issue=8-B%28E%29&spage=No&pages=No+Pagination+Specified&date=2018&title=Dissertation+Abstracts+International%3A+Section+B%3A+The+Sciences+and+Engineering&atitle=Beyond+the+here+and+now%3A+Experimental+studies+in+how+action+dynamics+reflect+complex+cognitive+processes.&aulast=Tabatabaeian&pid=%3Cauthor%3ETabatabaeian%2C+Maryam%3C%2Fauthor%3E%3CAN%3E2018-26097-076%3C%2FAN%3E%3CDT%3EDissertation%3C%2FDT%3E

<26. >
VN  - Ovid Technologies
DB  - PsycINFO
AN  - 2018-29517-001
TI  - Memory-based deception detection: Extending the cognitive signature of lying from instructed to self-initiated cheating.
PS  - First Posting
DP  - Jun 15, 2018
YR  - 2018
PH  - Accepted: Apr 2018
      First Submitted: Sep 2017
AU  - Geven, Linda M
AU  - Ben-Shakhar, Gershon
AU  - Kindt, Merel
AU  - Verschuere, Bruno
MA  - Geven, Linda M.: l.m.geven@uva.nl
SO  - Topics in Cognitive Science.  2018, pp. No Pagination Specified. 
MO  - Jun
AB  - From a cognitive perspective, lying can be regarded as a complex cognitive process requiring the interplay of several executive functions. Meta-analytic research on 114 studies encompassing 3,307 participants (Suchotzki, Verschuere, Van Bockstaele, Ben-Shakhar, & Crombez, [Suchotzki, K., 2017]) suggests that computerized paradigms can reliably assess the cognitive burden of lying, with large reaction time differences between lying and truth telling. These studies, however, lack a key ingredient of real-life deception, namely self-initiated behavior. Research participants have typically been instructed to commit a mock crime and conceal critical information, whereas in real life, people freely choose whether or not to engage in antisocial behavior. In this study, participants (n = 433) engaged in a trivia quiz and were provided with a monetary incentive for high accuracy performance. Participants were randomly allocated to either a condition where they were instructed to cheat on the quiz (mimicking the typical laboratory set-up) or to a condition in which they were provided with the opportunity to cheat, yet without explicit instructions to do so. Assessments of their response times in a subsequent Concealed Information Test (CIT) revealed that both instructed cheaters (n = 107) and self-initiated cheaters (n = 142) showed the expected RT-slowing for concealed information. The data indicate that the cognitive signature of lying is not restricted to explicitly instructed cheating, but it can also be observed for self-initiated cheating. These findings are highly encouraging from an ecological validity perspective. (PsycINFO Database Record (c) 2018 APA, all rights reserved)

CP  - HOLDER: The Authors.
      YEAR: 2018
JN  - Topics in Cognitive Science
PG  - No Pagination Specified
XL  - http://ovidsp.ovid.com/ovidweb.cgi?T=JS&CSC=Y&NEWS=N&PAGE=fulltext&D=psyc15&AN=2018-29517-001
XL  - http://openurl.univie.ac.at/resolve?sid=OVID:psycdb&id=pmid:&id=doi:10.1111%2Ftops.12353&issn=1756-8757&isbn=&volume=&issue=&spage=No&pages=No+Pagination+Specified&date=2018&title=Topics+in+Cognitive+Science&atitle=Memory-based+deception+detection%3A+Extending+the+cognitive+signature+of+lying+from+instructed+to+self-initiated+cheating.&aulast=Geven&pid=%3Cauthor%3EGeven%2C+Linda+M%3BBen-Shakhar%2C+Gershon%3BKindt%2C+Merel%3BVerschuere%2C+Bruno%3C%2Fauthor%3E%3CAN%3E2018-29517-001%3C%2FAN%3E%3CDT%3E%3C%2FDT%3E

<27. >
VN  - Ovid Technologies
DB  - PsycINFO
AN  - 2018-20537-005
TI  - The language of lies: Behavioral and autonomic costs of lying in a native compared to a foreign language. [References].
DP  - May 2018
YR  - 2018
PH  - Accepted: Mar 2018
      Revised: Mar 2018
      Revised: Apr 2017
AU  - Suchotzki, Kristina
AU  - Gamer, Matthias
MA  - Suchotzki, Kristina: kristina.suchotzki@uni-wuerzburg.de
SO  - Journal of Experimental Psychology: General. Vol.147(5), 2018, pp. 734-746. 
MO  - May
OL  - Journal of Experimental Psychology
OC  - Psychological Review Company, US
AB  - Research on trustworthiness indicates that non-native speakers are perceived as less trustworthy than native speakers. Research investigating whether people do indeed lie less well in a non-native language is, however, scarce and yielded inconsistent results. Two opposing predictions are possible. Based on the idea that lying is more demanding than truth telling, the cognitive load account predicts that speaking a foreign language imposes additional cognitive load and thereby hampers lying. Based on the idea that lying is emotionally arousing and that communication in a non-native language is perceived as less emotional, the emotional distance account predicts that speaking a foreign language facilitates lying. In three experiments, participants were asked neutral and emotional questions both in their mother tongue (German) and in a foreign language (English). Depending on a color cue, questions had to be answered sometimes truthfully and sometimes deceptively. Results across all experiments consistently revealed smaller reaction time (RT) differences between lying and truth telling in the foreign compared to the native language condition, which was mostly driven by prolonged truth responses. There were neither differences in this language modulation between emotional and neutral questions nor in autonomic responses. Results could be explained by the antagonistic effects of cognitive load and emotional distance on lying, and suggestions are made how further research may disentangle those effects. Importantly, the observation that foreign language use hampers truth telling could explain the perceived lower trustworthiness of foreign language speakers and education about this effect may help to reduce such a bias. (PsycINFO Database Record (c) 2018 APA, all rights reserved)

CP  - HOLDER: American Psychological Association
      YEAR: 2018
JN  - Journal of Experimental Psychology: General
VO  - 147
IP  - 5
PG  - 734-746
XL  - http://ovidsp.ovid.com/ovidweb.cgi?T=JS&CSC=Y&NEWS=N&PAGE=fulltext&D=psyc15&AN=2018-20537-005
XL  - http://openurl.univie.ac.at/resolve?sid=OVID:psycdb&id=pmid:&id=doi:10.1037%2Fxge0000437&issn=0096-3445&isbn=&volume=147&issue=5&spage=734&pages=734-746&date=2018&title=Journal+of+Experimental+Psychology%3A+General&atitle=The+language+of+lies%3A+Behavioral+and+autonomic+costs+of+lying+in+a+native+compared+to+a+foreign+language.&aulast=Suchotzki&pid=%3Cauthor%3ESuchotzki%2C+Kristina%3BGamer%2C+Matthias%3C%2Fauthor%3E%3CAN%3E2018-20537-005%3C%2FAN%3E%3CDT%3EJournal+Article%3C%2FDT%3E

<28. >
VN  - Ovid Technologies
DB  - PsycINFO
AN  - 2017-04933-008
TI  - Instructions to suppress semantic memory enhances or has no effect on P300 in a concealed information test (CIT). [References].
DP  - Mar 2017
YR  - 2017
PH  - First Posting: Jan 2017
      Accepted: Jan 2017
      Revised: Dec 2016
      First Submitted: Jun 2016
AU  - Rosenfeld, J. Peter
AU  - Ward, Anne
AU  - Drapekin, Jesse
AU  - Labkovsky, Elena
AU  - Tullman, Samuel
MA  - Rosenfeld, J. Peter: jp-rosenfeld@northwestern.edu
SO  - International Journal of Psychophysiology. Vol.113 2017, pp. 29-39. 
MO  - Mar
AB  - The present study investigated the extent to which people can suppress semantic memory as indexed with the P300 ERP and the autobiographical implicit association test (aIAT). In EXP 1, participants (22) were run in a counterbalanced repeated measures study in both simply knowledgeable (SK) and knowledgeable with suppression (SP) conditions. A P300-based, concealed information test ("Complex Trial Protocol"; CTP) with a 50/50 Target/Nontarget (T/NT) ratio was given both with and without instructions to suppress semantic memories. The results showed increased P300s to probe name stimuli, reduced (but still high positive) aIAT d-scores, and increased simple reaction times to all stimuli used in ERP tests in the SP condition. EXP 2 was similar, but with SP and SK in two separate groups, and a 20/80 T/NT ratio. Again, ERP and aIAT results failed to show a suppression effect for semantic memory. The behavioral data suggest some task demand effects under suppression instructions, and that EXP 1 was more demanding than EXP 2. (PsycINFO Database Record (c) 2019 APA, all rights reserved)

CP  - STATEMENT: All rights reserved.
      HOLDER: Elsevier B.V.
      YEAR: 2017
JN  - International Journal of Psychophysiology
VO  - 113
PG  - 29-39
XL  - http://ovidsp.ovid.com/ovidweb.cgi?T=JS&CSC=Y&NEWS=N&PAGE=fulltext&D=psyc14&AN=2017-04933-008
XL  - http://openurl.univie.ac.at/resolve?sid=OVID:psycdb&id=pmid:&id=doi:10.1016%2Fj.ijpsycho.2017.01.001&issn=0167-8760&isbn=&volume=113&issue=&spage=29&pages=29-39&date=2017&title=International+Journal+of+Psychophysiology&atitle=Instructions+to+suppress+semantic+memory+enhances+or+has+no+effect+on+P300+in+a+concealed+information+test+%28CIT%29.&aulast=Rosenfeld&pid=%3Cauthor%3ERosenfeld%2C+J.+Peter%3BWard%2C+Anne%3BDrapekin%2C+Jesse%3BLabkovsky%2C+Elena%3BTullman%2C+Samuel%3C%2Fauthor%3E%3CAN%3E2017-04933-008%3C%2FAN%3E%3CDT%3EJournal+Article%3C%2FDT%3E

<29. >
VN  - Ovid Technologies
DB  - PsycINFO
AN  - 2017-04633-001
TI  - Attempts to suppress episodic memories fail but do produce demand: Evidence from the P300-based Complex Trial Protocol and an implicit memory test. [References].
DP  - Mar 2017
YR  - 2017
PH  - First Posting: Jan 2017
AU  - Ward, Anne C
AU  - Rosenfeld, J. Peter
MA  - Rosenfeld, J. Peter: jp-rosenfeld@northwestern.edu
SO  - Applied Psychophysiology and Biofeedback. Vol.42(1), 2017, pp. 13-26. 
MO  - Mar
OL  - Biofeedback & Self Regulation
AB  - Instructions to voluntarily suppress memories of a mock crime have been reported to result in decreased P300 amplitude during a P300-based concealed information test (CIT) and reduced autobiographical Implicit Association Test (aIAT) D scores, supporting successful suppression. However, one such study, (Hu et al., Psychological science 26(7):1098-1106, 2015) used the P300-based Complex Trial Protocol with a 50-50 target to nontarget ratio, which could impose much response switching and thereby drain cognitive resources, also resulting in reduced P300. The present study replicated Hu et al. (Psychological science 26(7):1098-1106, 2015) with one major variation-a less intrusive 20-80 target to nontarget ratio that required less response switching. Detection rates were high using both the brainwave-based CIT (90% accuracy) and the aIAT (87% accuracy). However we found no significant differences between the suppression and simple guilty groups on the major indices of concealed information detection, which compare probe and irrelevant P300 responses. While we did find that overall P300 amplitude was reduced in the suppression group, this reduction was not specific to probe responses. Additionally, while there were group differences in aIAT hit rates, there were no differences in aIAT D scores. Taken together, these findings suggest that the previously demonstrated reductions in P300 are a reflection of task demand rather than of effective voluntary memory suppression. (PsycINFO Database Record (c) 2019 APA, all rights reserved)

CP  - HOLDER: Springer Science+Business Media New York
      YEAR: 2017
JN  - Applied Psychophysiology and Biofeedback
VO  - 42
IP  - 1
PG  - 13-26
XL  - http://ovidsp.ovid.com/ovidweb.cgi?T=JS&CSC=Y&NEWS=N&PAGE=fulltext&D=psyc14&AN=2017-04633-001
XL  - http://openurl.univie.ac.at/resolve?sid=OVID:psycdb&id=pmid:&id=doi:10.1007%2Fs10484-016-9348-7&issn=1090-0586&isbn=&volume=42&issue=1&spage=13&pages=13-26&date=2017&title=Applied+Psychophysiology+and+Biofeedback&atitle=Attempts+to+suppress+episodic+memories+fail+but+do+produce+demand%3A+Evidence+from+the+P300-based+Complex+Trial+Protocol+and+an+implicit+memory+test.&aulast=Ward&pid=%3Cauthor%3EWard%2C+Anne+C%3BRosenfeld%2C+J.+Peter%3C%2Fauthor%3E%3CAN%3E2017-04633-001%3C%2FAN%3E%3CDT%3EJournal+Article%3C%2FDT%3E

<30. >
VN  - Ovid Technologies
DB  - PsycINFO
AN  - 2017-08654-005
TI  - Transcranial direct-current stimulation modulates offline visual oscillatory activity: A magnetoencephalography study. [References].
DP  - Mar 2017
YR  - 2017
PH  - First Posting: Dec 2016
      Accepted: Nov 2016
      Revised: Nov 2016
      First Submitted: Jun 2016
AU  - Heinrichs-Graham, Elizabeth
AU  - McDermott, Timothy J
AU  - Mills, Mackenzie S
AU  - Coolidge, Nathan M
AU  - Wilson, Tony W
MA  - Wilson, Tony W.: Tony.W.Wilson@gmail.com
SO  - Cortex: A Journal Devoted to the Study of the Nervous System and Behavior. Vol.88 2017, pp. 19-31. 
MO  - Mar
OC  - Masson Italia, Italy
AB  - Transcranial direct-current stimulation (tDCS) is a noninvasive neuromodulatory method that involves delivering low amplitude, direct current to specific regions of the brain. While a wealth of literature shows changes in behavior and cognition following tDCS administration, the underlying neuronal mechanisms remain largely unknown. Neuroimaging studies have generally used fMRI and shown only limited consensus to date, while the few electrophysiological studies have reported mostly null or counterintuitive findings. The goal of the current investigation was to quantify tDCS-induced alterations in the oscillatory dynamics of visual processing. To this end, we performed either active or sham tDCS using an occipital-frontal electrode configuration, and then recorded magnetoencephalography (MEG) offline during a visual entrainment task. Significant oscillatory responses were imaged in the time-frequency domain using beamforming, and the effects of tDCS on absolute and relative power were assessed. The results indicated significantly increased basal alpha levels in the occipital cortex following anodal tDCS, as well as reduced occipital synchronization at the second harmonic of the stimulus-flicker frequency relative to sham stimulation. In addition, we found reduced power in brain regions near the cathode (e.g., right inferior frontal gyrus [IFG]) following active tDCS, which was absent in the sham group. Taken together, these results suggest that anodal tDCS of the occipital cortices differentially modulates spontaneous and induced activity, and may interfere with the entrainment of neuronal populations by a visual-flicker stimulus. These findings also demonstrate the importance of electrode configuration on whole-brain dynamics, and highlight the deceptively complicated nature of tDCS in the context of neurophysiology. (PsycINFO Database Record (c) 2019 APA, all rights reserved)

CP  - STATEMENT: All rights reserved.
      HOLDER: Elsevier Ltd.
      YEAR: 2016
JN  - Cortex: A Journal Devoted to the Study of the Nervous System and Behavior
VO  - 88
PG  - 19-31
XL  - http://ovidsp.ovid.com/ovidweb.cgi?T=JS&CSC=Y&NEWS=N&PAGE=fulltext&D=psyc14&AN=2017-08654-005
XL  - http://openurl.univie.ac.at/resolve?sid=OVID:psycdb&id=pmid:&id=doi:10.1016%2Fj.cortex.2016.11.016&issn=0010-9452&isbn=&volume=88&issue=&spage=19&pages=19-31&date=2017&title=Cortex%3A+A+Journal+Devoted+to+the+Study+of+the+Nervous+System+and+Behavior&atitle=Transcranial+direct-current+stimulation+modulates+offline+visual+oscillatory+activity%3A+A+magnetoencephalography+study.&aulast=Heinrichs-Graham&pid=%3Cauthor%3EHeinrichs-Graham%2C+Elizabeth%3BMcDermott%2C+Timothy+J%3BMills%2C+Mackenzie+S%3BCoolidge%2C+Nathan+M%3BWilson%2C+Tony+W%3C%2Fauthor%3E%3CAN%3E2017-08654-005%3C%2FAN%3E%3CDT%3EJournal+Article%3C%2FDT%3E

<31. >
VN  - Ovid Technologies
DB  - PsycINFO
AN  - 2017-46465-023
TI  - Delta plots do not reveal response inhibition in lying. [References].
DP  - Oct 2017
YR  - 2017
PH  - First Posting: Sep 2017
      Accepted: Sep 2017
      Revised: Sep 2017
      First Submitted: Mar 2017
AU  - Caudek, Corrado
AU  - Lorenzino, Martina
AU  - Liperoti, Rosita
MA  - Caudek, Corrado: corrado.caudek@unifi.it
SO  - Consciousness and Cognition: An International Journal. Vol.55 2017, pp. 232-244. 
MO  - Oct
AB  - The role of response inhibition in lying is debated. By using the delta-plot method applied to the Sheffield Lie Test, Debey, Ridderinkhof, De Houwer, De Schryver, and Verschuere (2015) provided evidence supporting the role of inhibition in lying. In the study of Debey et al., inhibitory skill was measured in terms of the size of the lie effect. However, to provide convincing evidence that delta plots highlight the role of response inhibition in lying, inhibitory ability must be evaluated independently from the size of the lie effect. After replicating original findings, this article shows that a delta plot analysis does not differentiate individuals with different inhibitory abilities, when inhibitory skill is measured by means of the Stop Signal Task, instead of the size of the lie effect. This suggests that researchers should be cautious when making conclusions about cognitive mechanisms based on the sole analysis of delta plots. (PsycINFO Database Record (c) 2018 APA, all rights reserved)

CP  - STATEMENT: All rights reserved.
      HOLDER: Elsevier Inc.
      YEAR: 2017
JN  - Consciousness and Cognition: An International Journal
VO  - 55
PG  - 232-244
XL  - http://ovidsp.ovid.com/ovidweb.cgi?T=JS&CSC=Y&NEWS=N&PAGE=fulltext&D=psyc14&AN=2017-46465-023
XL  - http://openurl.univie.ac.at/resolve?sid=OVID:psycdb&id=pmid:&id=doi:10.1016%2Fj.concog.2017.09.001&issn=1053-8100&isbn=&volume=55&issue=&spage=232&pages=232-244&date=2017&title=Consciousness+and+Cognition%3A+An+International+Journal&atitle=Delta+plots+do+not+reveal+response+inhibition+in+lying.&aulast=Caudek&pid=%3Cauthor%3ECaudek%2C+Corrado%3BLorenzino%2C+Martina%3BLiperoti%2C+Rosita%3C%2Fauthor%3E%3CAN%3E2017-46465-023%3C%2FAN%3E%3CDT%3EJournal+Article%3C%2FDT%3E

<32. >
VN  - Ovid Technologies
DB  - PsycINFO
AN  - 2017-42072-001
TI  - Generating lies produces lower memory predictions and higher memory performance than telling the truth: Evidence for a metacognitive illusion. [References].
DP  - Mar 2018
YR  - 2018
PH  - First Posting: Sep 2017
      Accepted: Jun 2017
      Revised: May 2017
      First Submitted: Dec 2016
AU  - Besken, Miri
MA  - Besken, Miri: mbesken@bilkent.edu.tr
SO  - Journal of Experimental Psychology: Learning, Memory, and Cognition. Vol.44(3), 2018, pp. 465-484. 
MO  - Mar
OL  - Journal of Experimental Psychology: Human Learning and Memory
AB  - Manipulations that induce disfluency during encoding generally produce lower memory predictions for the disfluent condition than for the fluent condition. Similar to other manipulations of disfluency, generating lies takes longer and requires more mental effort than does telling the truth; hence, a manipulation of lie generation might produce patterns similar to other types of fluency for memory predictions. The current study systematically investigates the effect of a lie-generation manipulation on both actual and predicted memory performance. In a series of experiments, participants told the truth or generated plausible lies to general knowledge questions and made item-by-item predictions about their subsequent memory performance during encoding, followed by a free recall test. Participants consistently predicted their memory performance to be higher for truth than for lies (Experiments 1 through 4), despite their typically superior actual memory performance for lies than for the truth (Experiments 1 through 3), producing double dissociations between memory and metamemory. Moreover, lying led to longer response latencies than did telling the truth, showing that generating lies is in fact objectively more disfluent. An additional experiment compared memory predictions for truth and lie trials via a scenario about the lie-generation manipulation used in the present study, which revealed superior memory predictions of truth than of lies, providing proof for a priori beliefs about the effects of lying on predicted memory (Experiment 5). The effects of the current lie-generation manipulation on metamemory are discussed in light of experience-based and theory-based processes on making judgments of learning. Theoretical and practical implications of this experimental paradigm are also considered. (PsycINFO Database Record (c) 2018 APA, all rights reserved)

CP  - HOLDER: American Psychological Association
      YEAR: 2017
JN  - Journal of Experimental Psychology: Learning, Memory, and Cognition
VO  - 44
IP  - 3
PG  - 465-484
XL  - http://ovidsp.ovid.com/ovidweb.cgi?T=JS&CSC=Y&NEWS=N&PAGE=fulltext&D=psyc14&AN=2017-42072-001
XL  - http://openurl.univie.ac.at/resolve?sid=OVID:psycdb&id=pmid:&id=doi:10.1037%2Fxlm0000459&issn=0278-7393&isbn=&volume=44&issue=3&spage=465&pages=465-484&date=2018&title=Journal+of+Experimental+Psychology%3A+Learning%2C+Memory%2C+and+Cognition&atitle=Generating+lies+produces+lower+memory+predictions+and+higher+memory+performance+than+telling+the+truth%3A+Evidence+for+a+metacognitive+illusion.&aulast=Besken&pid=%3Cauthor%3EBesken%2C+Miri%3C%2Fauthor%3E%3CAN%3E2017-42072-001%3C%2FAN%3E%3CDT%3EJournal+Article%3C%2FDT%3E

<33. >
VN  - Ovid Technologies
DB  - PsycINFO
AN  - 2017-55776-001
TI  - Detection of deception: Event-related potential markers of attention and cognitive control during intentional false responses. [References].
DP  - Jun 2018
YR  - 2018
PH  - First Posting: Dec 2017
      Revised: Nov 2017
      First Submitted: Jun 2017
AU  - Gibbons, Henning
AU  - Schnuerch, Robert
AU  - Wittinghofer, Christina
AU  - Armbrecht, Anne-Simone
AU  - Stahl, Jutta
MA  - Gibbons, Henning: hgibbons@uni-bonn.de
SO  - Psychophysiology. Vol.55(6), 2018, pp. 1-22. 
MO  - Jun
OC  - Blackwell Publishing, United Kingdom
AB  - Successful deception requires the coordination of multiple mental processes, such as attention, conflict monitoring, and the regulation of emotion. We employed a simple classification task, assessing ERPs to further investigate the attentional and cognitive control components of (instructed) deception. In Experiment 1, 20 participants repeatedly categorized visually presented names of five animals and five plants. Prior to the experiment, however, each participant covertly selected one animal and one plant for deliberate misclassification. For these critical items, we observed significantly increased response times (RTs), error rates, and amplitudes of three ERP components: anterior P3a indicating the processing of task relevance, medial-frontal negativity reflecting conflict monitoring, and posterior P3b indicating sustained visual attention. In a blind identification of the individual critical words based on a priori defined criteria, an algorithm using two behavioral and two ERP measures combined showed a sensitivity of 0.73 and a specificity of 0.95, thus performing far above chance (0.2/0.2). Experiment 2 used five clothing and five furniture names and successfully replicated the findings of Experiment 1 in 25 new participants. For detection of the critical words, the algorithm from Experiment 1 was reused with only slight adjustments of the ERP time windows. This resulted in a very high detection performance (sensitivity 0.88, specificity 0.94) and significantly outperformed an algorithm based on RT alone. Thus, at least under controlled laboratory conditions, a highly accurate detection of instructed lies via the attentional and cognitive control components is feasible, and benefits strongly from combined behavioral and ERP measures. (PsycINFO Database Record (c) 2018 APA, all rights reserved)

CP  - HOLDER: Society for Psychophysiological Research
      YEAR: 2017
JN  - Psychophysiology
VO  - 55
IP  - 6
PG  - 1-22
XL  - http://ovidsp.ovid.com/ovidweb.cgi?T=JS&CSC=Y&NEWS=N&PAGE=fulltext&D=psyc14&AN=2017-55776-001
XL  - http://openurl.univie.ac.at/resolve?sid=OVID:psycdb&id=pmid:&id=doi:10.1111%2Fpsyp.13047&issn=0048-5772&isbn=&volume=55&issue=6&spage=1&pages=1-22&date=2018&title=Psychophysiology&atitle=Detection+of+deception%3A+Event-related+potential+markers+of+attention+and+cognitive+control+during+intentional+false+responses.&aulast=Gibbons&pid=%3Cauthor%3EGibbons%2C+Henning%3BSchnuerch%2C+Robert%3BWittinghofer%2C+Christina%3BArmbrecht%2C+Anne-Simone%3BStahl%2C+Jutta%3C%2Fauthor%3E%3CAN%3E2017-55776-001%3C%2FAN%3E%3CDT%3EJournal+Article%3C%2FDT%3E

<34. >
VN  - Ovid Technologies
DB  - PsycINFO
AN  - 2017-11913-001
TI  - Jumping the gun: Faster response latencies to deceptive questions in a realistic scenario. [References].
DP  - Aug 2017
YR  - 2017
PH  - First Posting: Mar 2017
AU  - Mapala, Tessa
AU  - Warmelink, Lara
AU  - Linkenauger, Sally A
MA  - Linkenauger, Sally A.: s.linkenauger@lancaster.ac.uk
SO  - Psychonomic Bulletin & Review. Vol.24(4), 2017, pp. 1350-1358. 
MO  - Aug
OL  - Bulletin of the Psychonomic Society
OC  - Psychonomic Society, US
AB  - Most theories of lie detection assume that lying increases cognitive load, resulting in longer response latencies during questioning. However, the studies supporting this theory are typically laboratory-based, in settings with no specific validity in security contexts. Consequently, using virtual reality (VR), we investigated how response latencies were influenced in an ecologically valid environment of interest to security professionals. In a highly realistic airport security terminal presented in VR, a security officer asked participants yes/no questions about their belongings. We found that liars actually responded more quickly to questions on which they were lying than to questions on which they were telling the truth. A control group, who answered the same questions but were not lying, answered equally quickly for all questions. We argue that this decrease in response time is possibly an unconscious reaction to questions on which individuals must answer deceptively. These results call into question the generalizability of previous research and highlight the importance of ecological validity when researching lie detection. These findings also uncover a new potential tool for enhancing lie detection in real-world scenarios. (PsycINFO Database Record (c) 2018 APA, all rights reserved)

CP  - STATEMENT: This article is published with open access at Springerlink.com.
      HOLDER: The Author(s)
      YEAR: 2017
JN  - Psychonomic Bulletin & Review
VO  - 24
IP  - 4
PG  - 1350-1358
XL  - http://ovidsp.ovid.com/ovidweb.cgi?T=JS&CSC=Y&NEWS=N&PAGE=fulltext&D=psyc14&AN=2017-11913-001
XL  - http://openurl.univie.ac.at/resolve?sid=OVID:psycdb&id=pmid:&id=doi:10.3758%2Fs13423-016-1218-z&issn=1069-9384&isbn=&volume=24&issue=4&spage=1350&pages=1350-1358&date=2017&title=Psychonomic+Bulletin+%26+Review&atitle=Jumping+the+gun%3A+Faster+response+latencies+to+deceptive+questions+in+a+realistic+scenario.&aulast=Mapala&pid=%3Cauthor%3EMapala%2C+Tessa%3BWarmelink%2C+Lara%3BLinkenauger%2C+Sally+A%3C%2Fauthor%3E%3CAN%3E2017-11913-001%3C%2FAN%3E%3CDT%3EJournal+Article%3C%2FDT%3E

<35. >
VN  - Ovid Technologies
DB  - PsycINFO
AN  - 2017-14035-007
TI  - Examining the durability of incidentally learned trust from gaze cues. [References].
DP  - Oct 2017
YR  - 2017
PH  - First Posting: Sep 2016
      Accepted: Jul 2016
      First Submitted: Apr 2016
AU  - Strachan, James W. A
AU  - Tipper, Steven P
MA  - Strachan, James W. A.: js756@york.ac.uk
SO  - The Quarterly Journal of Experimental Psychology. Vol.70(10), 2017, pp. 2060-2075. 
MO  - Oct
OL  - The Quarterly Journal of Experimental Psychology A: Human Experimental Psychology, The Quarterly Journal of Experimental Psychology B: Comparative and Physiological Psychology
OC  - Sage Publications, US
AB  - In everyday interactions we find our attention follows the eye gaze of faces around us. As this cueing is so powerful and difficult to inhibit, gaze can therefore be used to facilitate or disrupt visual processing of the environment, and when we experience this we infer information about the trustworthiness of the cueing face. However, to date no studies have investigated how long these impressions last. To explore this we used a gaze-cueing paradigm where faces consistently demonstrated either valid or invalid cueing behaviours. Previous experiments show that valid faces are subsequently rated as more trustworthy than invalid faces. We replicate this effect (Experiment 1) and then include a brief interference task in Experiment 2 between gaze cueing and trustworthiness rating, which weakens but does not completely eliminate the effect. In Experiment 3, we explore whether greater familiarity with the faces improves the durability of trust learning and find that the effect is more resilient with familiar faces. Finally, in Experiment 4, we push this further and show that evidence of trust learning can be seen up to an hour after cueing has ended. Taken together, our results suggest that incidentally learned trust can be durable, especially for faces that deceive. (PsycINFO Database Record (c) 2018 APA, all rights reserved)

CP  - HOLDER: The Experimental Psychology Society
      YEAR: 2016
JN  - The Quarterly Journal of Experimental Psychology
VO  - 70
IP  - 10
PG  - 2060-2075
XL  - http://ovidsp.ovid.com/ovidweb.cgi?T=JS&CSC=Y&NEWS=N&PAGE=fulltext&D=psyc14&AN=2017-14035-007
XL  - http://openurl.univie.ac.at/resolve?sid=OVID:psycdb&id=pmid:&id=doi:10.1080%2F17470218.2016.1220609&issn=1747-0218&isbn=&volume=70&issue=10&spage=2060&pages=2060-2075&date=2017&title=The+Quarterly+Journal+of+Experimental+Psychology&atitle=Examining+the+durability+of+incidentally+learned+trust+from+gaze+cues.&aulast=Strachan&pid=%3Cauthor%3EStrachan%2C+James+W.+A%3BTipper%2C+Steven+P%3C%2Fauthor%3E%3CAN%3E2017-14035-007%3C%2FAN%3E%3CDT%3EJournal+Article%3C%2FDT%3E

<36. >
VN  - Ovid Technologies
DB  - PsycINFO
AN  - 2016-60668-008
TI  - Tracking the truth: The effect of face familiarity on eye fixations during deception. [References].
DP  - May 2017
YR  - 2017
PH  - First Posting: Apr 2016
      Accepted: Feb 2015
      First Submitted: Jul 2014
AU  - Millen, Ailsa E
AU  - Hope, Lorraine
AU  - Hillstrom, Anne P
AU  - Vrij, Aldert
MA  - Millen, Ailsa E.: ailsa.millen@port.ac.uk; Hope, Lorraine: lorraine.hope@port.ac.uk
SO  - The Quarterly Journal of Experimental Psychology. Vol.70(5), 2017, pp. 930-943. 
MO  - May
OL  - The Quarterly Journal of Experimental Psychology A: Human Experimental Psychology, The Quarterly Journal of Experimental Psychology B: Comparative and Physiological Psychology
OC  - Sage Publications, US
AB  - [Correction Notice: An Erratum for this article was reported in Vol 70(7) of The Quarterly Journal of Experimental Psychology (see record 2017-06534-024). In the original article, there was an error in line 15 on page 938. The corrected sentence is present in the erratum.] In forensic investigations, suspects sometimes conceal recognition of a familiar person to protect co-conspirators or hide knowledge of a victim. The current experiment sought to determine whether eye fixations could be used to identify memory of known persons when lying about recognition of faces. Participants' eye movements were monitored whilst they lied and told the truth about recognition of faces that varied in familiarity (newly learned, famous celebrities, personally known). Memory detection by eye movements during recognition of personally familiar and famous celebrity faces was negligibly affected by lying, thereby demonstrating that detection of memory during lies is influenced by the prior learning of the face. By contrast, eye movements did not reveal lies robustly for newly learned faces. These findings support the use of eye movements as markers of memory during concealed recognition but also suggest caution when familiarity is only a consequence of one brief exposure. (PsycINFO Database Record (c) 2018 APA, all rights reserved)

CP  - HOLDER: The Experimental Psychology Society
      YEAR: 2016
JN  - The Quarterly Journal of Experimental Psychology
VO  - 70
IP  - 5
PG  - 930-943
XL  - http://ovidsp.ovid.com/ovidweb.cgi?T=JS&CSC=Y&NEWS=N&PAGE=fulltext&D=psyc14&AN=2016-60668-008
XL  - http://openurl.univie.ac.at/resolve?sid=OVID:psycdb&id=pmid:&id=doi:10.1080%2F17470218.2016.1172093&issn=1747-0218&isbn=&volume=70&issue=5&spage=930&pages=930-943&date=2017&title=The+Quarterly+Journal+of+Experimental+Psychology&atitle=Tracking+the+truth%3A+The+effect+of+face+familiarity+on+eye+fixations+during+deception.&aulast=Millen&pid=%3Cauthor%3EMillen%2C+Ailsa+E%3BHope%2C+Lorraine%3BHillstrom%2C+Anne+P%3BVrij%2C+Aldert%3C%2Fauthor%3E%3CAN%3E2016-60668-008%3C%2FAN%3E%3CDT%3EJournal+Article%3C%2FDT%3E

<37. >
VN  - Ovid Technologies
DB  - PsycINFO
AN  - 2016-54639-003
TI  - Verbal response time and duration indices of deception in humans interviewed by a computer-generated agent. [References].
DP  - Jan 2017
YR  - 2017
PH  - First Posting: Aug 2016
      Accepted: Jul 2016
      Revised: May 2016
      First Submitted: May 2015
AU  - Pollina, Dean A
AU  - Woods, Robert J
AU  - Salyer, C. David
AU  - Leffingwell, T. Grant
AU  - Cooper, Cynthia
AU  - Rohrbaugh, John W
MA  - Pollina, Dean A.: dean.pollina@ncca.mil
SO  - International Journal of Human-Computer Studies. Vol.97 2017, pp. 23-33. 
MO  - Jan
OL  - International Journal of Man-Machine Studies
AB  - To examine the relationship between verbal response time, response duration, and deception during an interview with a computer-generated agent, we developed a model using logistic regression conducted on a training group (n = 90) and cross-validated the model on an additional 127 participants who either did or did not engage in a simulated crime at a mock security checkpoint. Verbal responses during the interviews required simple "yes" or "no" utterances, which examinees were instructed to produce "promptly" but not in a speeded manner. The results showed that, overall, 75 of 127 (59.1%) participants in the cross-validation group were correctly classified (p < .05). This result was due to the ability to correctly classify nondeceptive participants (specificity), and we interpreted this finding as being due to the presence of subpopulations of deceptive participants. Group analyses also revealed that response durations to mock crime-relevant questions were shorter when participants believed that a human was controlling the interview (p < .05), and that relative changes in response durations among different types of questions during the interview were related to deceptive status. The response duration shortening observed in the present study was attributed to variations in social dominance, motivational systems, or some combination of these factors. (PsycINFO Database Record (c) 2017 APA, all rights reserved)

JN  - International Journal of Human-Computer Studies
VO  - 97
PG  - 23-33
XL  - http://ovidsp.ovid.com/ovidweb.cgi?T=JS&CSC=Y&NEWS=N&PAGE=fulltext&D=psyc14&AN=2016-54639-003
XL  - http://openurl.univie.ac.at/resolve?sid=OVID:psycdb&id=pmid:&id=doi:10.1016%2Fj.ijhcs.2016.07.003&issn=1071-5819&isbn=&volume=97&issue=&spage=23&pages=23-33&date=2017&title=International+Journal+of+Human-Computer+Studies&atitle=Verbal+response+time+and+duration+indices+of+deception+in+humans+interviewed+by+a+computer-generated+agent.&aulast=Pollina&pid=%3Cauthor%3EPollina%2C+Dean+A%3BWoods%2C+Robert+J%3BSalyer%2C+C.+David%3BLeffingwell%2C+T.+Grant%3BCooper%2C+Cynthia%3BRohrbaugh%2C+John+W%3C%2Fauthor%3E%3CAN%3E2016-54639-003%3C%2FAN%3E%3CDT%3EJournal+Article%3C%2FDT%3E

<38. >
VN  - Ovid Technologies
DB  - PsycINFO
AN  - 2017-23351-001
TI  - Lying upside-down: Alibis reverse cognitive burdens of dishonesty. [References].
DP  - Sep 2017
YR  - 2017
PH  - First Posting: May 2017
      Accepted: Mar 2017
      Revised: Mar 2017
      First Submitted: Jun 2016
AU  - Foerster, Anna
AU  - Wirth, Robert
AU  - Herbort, Oliver
AU  - Kunde, Wilfried
AU  - Pfister, Roland
MA  - Foerster, Anna: anna.foerster@uni-wuerzburg.de
SO  - Journal of Experimental Psychology: Applied. Vol.23(3), 2017, pp. 301-319. 
MO  - Sep
AB  - The cognitive processes underlying dishonesty, especially the inhibition of automatic honest response tendencies, are reflected in response times and other behavioral measures. Here we suggest that explicit false alibis might have a considerable impact on these cognitive operations. We tested this hypothesis in a controlled experimental setup. Participants first performed several tasks in a preexperimental mission (akin to common mock crime procedures) and received a false alibi afterward. The false alibi stated alternative actions that the participants had to pretend to have performed instead of the actually performed actions. In a computer-based inquiry, the false alibi did not only reduce, but it even reversed the typical behavioral effects of dishonesty on response initiation (Experiment1) and response execution (Experiment 2). Follow-up investigations of response activation via distractor stimuli suggest that false alibis automatize either dishonest response retrieval, the inhibition of the honest response, or both (Experiments 3 and 4). This profound impact suggests that false alibis can override actually performed activities entirely and, thus, documents a severe limitation for cognitive approaches to lie detection. (PsycINFO Database Record (c) 2017 APA, all rights reserved)

CP  - HOLDER: American Psychological Association
      YEAR: 2017
JN  - Journal of Experimental Psychology: Applied
VO  - 23
IP  - 3
PG  - 301-319
XL  - http://ovidsp.ovid.com/ovidweb.cgi?T=JS&CSC=Y&NEWS=N&PAGE=fulltext&D=psyc14&AN=2017-23351-001
XL  - http://openurl.univie.ac.at/resolve?sid=OVID:psycdb&id=pmid:&id=doi:10.1037%2Fxap0000129&issn=1076-898X&isbn=&volume=23&issue=3&spage=301&pages=301-319&date=2017&title=Journal+of+Experimental+Psychology%3A+Applied&atitle=Lying+upside-down%3A+Alibis+reverse+cognitive+burdens+of+dishonesty.&aulast=Foerster&pid=%3Cauthor%3EFoerster%2C+Anna%3BWirth%2C+Robert%3BHerbort%2C+Oliver%3BKunde%2C+Wilfried%3BPfister%2C+Roland%3C%2Fauthor%3E%3CAN%3E2017-23351-001%3C%2FAN%3E%3CDT%3EJournal+Article%3C%2FDT%3E

<39. >
VN  - Ovid Technologies
DB  - PsycINFO
AN  - 2017-05734-001
TI  - Lying takes time: A meta-analysis on reaction time measures of deception. [References].
DP  - Apr 2017
YR  - 2017
PH  - First Posting: Feb 2017
      Accepted: Nov 2016
      Revised: Oct 2016
      First Submitted: Jan 2015
AU  - Suchotzki, Kristina
AU  - Verschuere, Bruno
AU  - Van Bockstaele, Bram
AU  - Ben-Shakhar, Gershon
AU  - Crombez, Geert
MA  - Suchotzki, Kristina: kristina.suchotzki@uni-wuerzburg.de
SO  - Psychological Bulletin. Vol.143(4), 2017, pp. 428-453. 
MO  - Apr
OC  - Psychological Review Company, US; The Macmillan Company, US; The Review Publishing Company, US
AB  - Lie detection techniques are frequently used, but most of them have been criticized for the lack of empirical support for their predictive validity and presumed underlying mechanisms. This situation has led to increased efforts to unravel the cognitive mechanisms underlying deception and to develop a comprehensive theory of deception. A cognitive approach to deception has reinvigorated interest in reaction time (RT) measures to differentiate lies from truths and to investigate whether lying is more cognitively demanding than truth telling. Here, we provide the results of a meta-analysis of 114 studies (n = 3307) using computerized RT paradigms to assess the cognitive cost of lying. Results revealed a large standardized RT difference, even after correction for publication bias (d = 1.049; 95% CI [0.930; 1.169]), with a large heterogeneity amongst effect sizes. Moderator analyses revealed that the RT deception effect was smaller, yet still large, in studies in which participants received instructions to avoid detection. The autobiographical Implicit Association Test produced smaller effects than the Concealed Information Test, the Sheffield Lie Test, and the Differentiation of Deception paradigm. An additional meta-analysis (17 studies, n = 348) showed that, like other deception measures, RT deception measures are susceptible to countermeasures. Whereas our meta-analysis corroborates current cognitive approaches to deception, the observed heterogeneity calls for further research on the boundary conditions of the cognitive cost of deception. RT-based measures of deception may have potential in applied settings, but countermeasures remain an important challenge. (PsycINFO Database Record (c) 2017 APA, all rights reserved)

CP  - HOLDER: American Psychological Association
      YEAR: 2017
JN  - Psychological Bulletin
VO  - 143
IP  - 4
PG  - 428-453
XL  - http://ovidsp.ovid.com/ovidweb.cgi?T=JS&CSC=Y&NEWS=N&PAGE=fulltext&D=psyc14&AN=2017-05734-001
XL  - http://openurl.univie.ac.at/resolve?sid=OVID:psycdb&id=pmid:&id=doi:10.1037%2Fbul0000087&issn=0033-2909&isbn=&volume=143&issue=4&spage=428&pages=428-453&date=2017&title=Psychological+Bulletin&atitle=Lying+takes+time%3A+A+meta-analysis+on+reaction+time+measures+of+deception.&aulast=Suchotzki&pid=%3Cauthor%3ESuchotzki%2C+Kristina%3BVerschuere%2C+Bruno%3BVan+Bockstaele%2C+Bram%3BBen-Shakhar%2C+Gershon%3BCrombez%2C+Geert%3C%2Fauthor%3E%3CAN%3E2017-05734-001%3C%2FAN%3E%3CDT%3EJournal+Article%3C%2FDT%3E

<40. >
VN  - Ovid Technologies
DB  - PsycINFO
AN  - 2018-19275-001
TI  - Lie construction affects information storage under high memory load condition. [References].
DP  - Jul 20, 2017
YR  - 2017
PH  - First Posting: Jul 2017
      Accepted: Jun 2017
      First Submitted: Feb 2017
AU  - Liu, Yuqiu
AU  - Wang, Chunjie
AU  - Jiang, Haibo
AU  - He, Hongjian
AU  - Chen, Feiyan
MA  - He, Hongjian: hhezju@zju.edu.cn; Chen, Feiyan: chenfy@zju.edu.cn
SO  - PLoS ONE. Vol.12(7), 2017, ArtID e0181007.
MO  - Jul
PE  - 11
AB  - Previous studies indicate that lying consumes cognitive resources, especially working memory (WM) resources. Considering the dual functions that WM might play in lying: holding the truth-related information and turning the truth into lies, the present study examined the relationship between the information storage and processing in the lie construction. To achieve that goal, a deception task based on the old/new recognition paradigm was designed, which could manipulate two levels of WM load (low-load task using 4 items and high-load task using 6 items) during the deception process. The analyses based on the amplitude of the contralateral delay activity (CDA), a proved index of the number of representations being held in WM, showed that the CDA amplitude was lower in the deception process than that in the truth telling process under the high-load condition. In contrast, under the low-load condition, no CDA difference was found between the deception and truth telling processes. Therefore, we deduced that the lie construction and information storage compete for WM resources; when the available WM resources cannot meet this cognitive demand, the WM resources occupied by the information storage would be consumed by the lie construction. (PsycINFO Database Record (c) 2018 APA, all rights reserved)

CP  - STATEMENT: This is an open access article distributed under the terms of the Creative Commons Attribution License, which permits unrestricted use, distribution, and reproduction in any medium, provided the original author and source are credited.
      HOLDER: Liu et al.
      YEAR: 2017
JN  - PLoS ONE
VO  - 12
IP  - 7
XL  - http://ovidsp.ovid.com/ovidweb.cgi?T=JS&CSC=Y&NEWS=N&PAGE=fulltext&D=psyc14&AN=2018-19275-001
XL  - http://openurl.univie.ac.at/resolve?sid=OVID:psycdb&id=pmid:&id=doi:&issn=1932-6203&isbn=&volume=12&issue=7&spage=e0181007&pages=&date=2017&title=PLoS+ONE&atitle=Lie+construction+affects+information+storage+under+high+memory+load+condition.&aulast=Liu&pid=%3Cauthor%3ELiu%2C+Yuqiu%3BWang%2C+Chunjie%3BJiang%2C+Haibo%3BHe%2C+Hongjian%3BChen%2C+Feiyan%3C%2Fauthor%3E%3CAN%3E2018-19275-001%3C%2FAN%3E%3CDT%3EJournal+Article%3C%2FDT%3E

<41. >
VN  - Ovid Technologies
DB  - PsycINFO
AN  - 2018-18729-001
TI  - Neurocognitive mechanisms underlying deceptive hazard evaluation: An event-related potentials investigation. [References].
DP  - Aug 9, 2017
YR  - 2017
PH  - First Posting: Aug 2017
      Accepted: Jul 2017
      First Submitted: Dec 2016
AU  - Fu, Huijian
AU  - Qiu, Wenwei
AU  - Ma, Haiying
AU  - Ma, Qingguo
MA  - Ma, Qingguo: maqingguo3669@zju.edu.cn
SO  - PLoS ONE. Vol.12(8), 2017, ArtID e0182892.
MO  - Aug
PE  - 15
AB  - Deceptive behavior is common in human social interactions. Researchers have been trying to uncover the cognitive process and neural basis underlying deception due to its theoretical and practical significance. We used Event-related potentials (ERPs) to investigate the neural correlates of deception when the participants completed a hazard judgment task. Pictures conveying or not conveying hazard information were presented to the participants who were then requested to discriminate the hazard content (safe or hazardous) and make a response corresponding to the cues (truthful or deceptive). Behavioral and electrophysiological data were recorded during the entire experiment. Results showed that deceptive responses, compared to truthful responses, were associated with longer reaction time (RT), lower accuracy, increased N2 and reduced late positive potential (LPP), suggesting a cognitively more demanding process to respond deceptively. The decrement in LPP correlated negatively with the increment in RT for deceptive relative to truthful responses, regardless of hazard content. In addition, hazardous information evoked larger N1 and P300 than safe information, reflecting an early processing bias and a later evaluative categorization process based on motivational significance, respectively. Finally, the interaction between honesty (truthful/deceptive) and safety (safe/hazardous) on accuracy and LPP indicated that deceptive responses towards safe information required more effort than deceptive responses towards hazardous information. Overall, these results demonstrate the neurocognitive substrates underlying deception about hazard information. (PsycINFO Database Record (c) 2018 APA, all rights reserved)

CP  - STATEMENT: This is an open access article distributed under the terms of the Creative Commons Attribution License, which permits unrestricted use, distribution, and reproduction in any medium, provided the original author and source are credited.
      HOLDER: Fu et al.
      YEAR: 2017
JN  - PLoS ONE
VO  - 12
IP  - 8
XL  - http://ovidsp.ovid.com/ovidweb.cgi?T=JS&CSC=Y&NEWS=N&PAGE=fulltext&D=psyc14&AN=2018-18729-001
XL  - http://openurl.univie.ac.at/resolve?sid=OVID:psycdb&id=pmid:&id=doi:&issn=1932-6203&isbn=&volume=12&issue=8&spage=e0182892&pages=&date=2017&title=PLoS+ONE&atitle=Neurocognitive+mechanisms+underlying+deceptive+hazard+evaluation%3A+An+event-related+potentials+investigation.&aulast=Fu&pid=%3Cauthor%3EFu%2C+Huijian%3BQiu%2C+Wenwei%3BMa%2C+Haiying%3BMa%2C+Qingguo%3C%2Fauthor%3E%3CAN%3E2018-18729-001%3C%2FAN%3E%3CDT%3EJournal+Article%3C%2FDT%3E

<42. >
VN  - Ovid Technologies
DB  - PsycINFO
AN  - 2017-45034-009
TI  - Familiarity-related fillers improve the validity of reaction time-based memory detection. [References].
DP  - Sep 2017
YR  - 2017
PH  - First Posting: May 2017
      Accepted: Jan 2017
      Revised: Jan 2017
      First Submitted: Dec 2016
AU  - Lukacs, Gaspar
AU  - Kleinberg, Bennett
AU  - Verschuere, Bruno
MA  - Verschuere, Bruno: b.j.verschuere@uva.nl
SO  - Journal of Applied Research in Memory and Cognition. Vol.6(3), 2017, pp. 295-305. 
MO  - Sep
AB  - The reaction time (RT)-based Concealed Information Test (CIT) allows for the detection of concealed knowledge (e.g., one's true identity) when the questions are presented randomly (multiple-probe protocol), but its performance is much weaker when questions are presented in blocks (e.g., first question about surname, then about birthday; single-probe protocol). The latter test protocol, however, is the preferred and sometimes even the only feasible interviewing method in real-life. In a first, preregistered, experiment (n = 363), we show that the validity of the single-probe protocol version can be substantially improved by including familiarity-related fillers: stimuli related to either familiarity (e.g., the word "FAMILIAR,") or unfamiliarity (e.g., the word "UNFAMILIAR"). We replicated these findings in a second, preregistered, experiment (n = 237), where we further found that the use of familiarity-related fillers even improved the classic multiple-probe protocol. We recommend the use of familiarity-related filler trials for the RT-based CIT. (PsycINFO Database Record (c) 2018 APA, all rights reserved)

JN  - Journal of Applied Research in Memory and Cognition
VO  - 6
IP  - 3
PG  - 295-305
XL  - http://ovidsp.ovid.com/ovidweb.cgi?T=JS&CSC=Y&NEWS=N&PAGE=fulltext&D=psyc14&AN=2017-45034-009
XL  - http://openurl.univie.ac.at/resolve?sid=OVID:psycdb&id=pmid:&id=doi:10.1016%2Fj.jarmac.2017.01.013&issn=2211-3681&isbn=&volume=6&issue=3&spage=295&pages=295-305&date=2017&title=Journal+of+Applied+Research+in+Memory+and+Cognition&atitle=Familiarity-related+fillers+improve+the+validity+of+reaction+time-based+memory+detection.&aulast=Lukacs&pid=%3Cauthor%3ELukacs%2C+Gaspar%3BKleinberg%2C+Bennett%3BVerschuere%2C+Bruno%3C%2Fauthor%3E%3CAN%3E2017-45034-009%3C%2FAN%3E%3CDT%3EJournal+Article%3C%2FDT%3E

<43. >
VN  - Ovid Technologies
DB  - PsycINFO
AN  - 2017-45034-008
TI  - Association-based concealed information test: A novel reaction time-based deception detection method. [References].
DP  - Sep 2017
YR  - 2017
PH  - First Posting: Jul 2017
      Accepted: Jun 2017
      Revised: May 2017
      First Submitted: Sep 2016
AU  - Lukacs, Gaspar
AU  - Gula, Bartosz
AU  - Szegedi-Hallgato, Emese
AU  - Csifcsak, Gabor
MA  - Csifcsak, Gabor: gaborcsifcsak@yahoo.co.uk
SO  - Journal of Applied Research in Memory and Cognition. Vol.6(3), 2017, pp. 283-294. 
MO  - Sep
AB  - In recent years, numerous studies were published on the reaction time (RT)-based Concealed Information Test (CIT). However, an important limitation of the CIT is the reliance on the recognition of the probe item, and therefore the limited applicability when an innocent person is aware of this item. In the present paper, we introduce an RT-based CIT that is based on item-category associations: the Association-based Concealed Information Test (A-CIT). Using the participants' given names as probe items and self-referring "inducer" items (e.g., "MINE" or "ME") that establish an association between ownership and responses choices, in Experiment 1 (within-subject design; n = 27), this method differentiated with high accuracy between guilty and innocent conditions. Experiment 2 (n = 25) replicated Experiment 1, except that the participants were informed of the probe item in the innocent condition-nonetheless, the accuracy rate remained high. Implications and future possibilities are discussed. (PsycINFO Database Record (c) 2018 APA, all rights reserved)

JN  - Journal of Applied Research in Memory and Cognition
VO  - 6
IP  - 3
PG  - 283-294
XL  - http://ovidsp.ovid.com/ovidweb.cgi?T=JS&CSC=Y&NEWS=N&PAGE=fulltext&D=psyc14&AN=2017-45034-008
XL  - http://openurl.univie.ac.at/resolve?sid=OVID:psycdb&id=pmid:&id=doi:10.1016%2Fj.jarmac.2017.06.001&issn=2211-3681&isbn=&volume=6&issue=3&spage=283&pages=283-294&date=2017&title=Journal+of+Applied+Research+in+Memory+and+Cognition&atitle=Association-based+concealed+information+test%3A+A+novel+reaction+time-based+deception+detection+method.&aulast=Lukacs&pid=%3Cauthor%3ELukacs%2C+Gaspar%3BGula%2C+Bartosz%3BSzegedi-Hallgato%2C+Emese%3BCsifcsak%2C+Gabor%3C%2Fauthor%3E%3CAN%3E2017-45034-008%3C%2FAN%3E%3CDT%3EJournal+Article%3C%2FDT%3E

<44. >
VN  - Ovid Technologies
DB  - PsycINFO
AN  - 2017-53614-001
TI  - Testing a potential alternative to traditional identification procedures: Reaction time-based concealed information test does not work for lineups with cooperative witnesses.
PS  - First Posting
DP  - Nov 27, 2017
YR  - 2017
PH  - Accepted: Nov 2017
      First Submitted: Oct 2016
AU  - Sauerland, Melanie
AU  - Wolfs, Andrea C. F
AU  - Crans, Samantha
AU  - Verschuere, Bruno
MA  - Sauerland, Melanie: melanie.sauerland@maastrichtuniversity.nl
SO  - Psychological Research.  2017, pp. No Pagination Specified. 
MO  - Nov
OL  - Psychologische Forschung
AB  - Direct eyewitness identification is widely used, but prone to error. We tested the validity of indirect eyewitness identification decisions using the reaction time-based concealed information test (CIT) for assessing cooperative eyewitnesses' face memory as an alternative to traditional lineup procedures. In a series of five experiments, a total of 401 mock eyewitnesses watched one of 11 different stimulus events that depicted a breach of law. Eyewitness identifications in the CIT were derived from longer reaction times as compared to well-matched foil faces not encountered before. Across the five experiments, the weighted mean effect size d was 0.14 (95% CI 0.08-0.19). The reaction time-based CIT seems unsuited for testing cooperative eyewitnesses' memory for faces. The careful matching of the faces required for a fair lineup or the lack of intent to deceive may have hampered the diagnosticity of the reaction time-based CIT. (PsycINFO Database Record (c) 2017 APA, all rights reserved)

CP  - HOLDER: The Author(s)
      YEAR: 2017
JN  - Psychological Research
PG  - No Pagination Specified
XL  - http://ovidsp.ovid.com/ovidweb.cgi?T=JS&CSC=Y&NEWS=N&PAGE=fulltext&D=psyc14&AN=2017-53614-001
XL  - http://openurl.univie.ac.at/resolve?sid=OVID:psycdb&id=pmid:&id=doi:10.1007%2Fs00426-017-0948-5&issn=0340-0727&isbn=&volume=83&issue=6&spage=No&pages=No+Pagination+Specified&date=2017&title=Psychological+Research&atitle=Testing+a+potential+alternative+to+traditional+identification+procedures%3A+Reaction+time-based+concealed+information+test+does+not+work+for+lineups+with+cooperative+witnesses.&aulast=Sauerland&pid=%3Cauthor%3ESauerland%2C+Melanie%3BWolfs%2C+Andrea+C.+F%3BCrans%2C+Samantha%3BVerschuere%2C+Bruno%3C%2Fauthor%3E%3CAN%3E2017-53614-001%3C%2FAN%3E%3CDT%3E%3C%2FDT%3E

<45. >
VN  - Ovid Technologies
DB  - PsycINFO
AN  - 2017-24005-009
TI  - Sensation seeking impact on skin conductance measures of deception and memory. [References].
DP  - Jun 2017
YR  - 2017
AU  - Manson, Andrew
AU  - Lagerroos, Suzanna
AU  - Janz, Philip
AU  - Lawson, Adam
AU  - Gore, Jonathan
MA  - Lawson, Adam: adam.lawson@eku.edu
SO  - North American Journal of Psychology. Vol.19(2), 2017, pp. 403-420. 
MO  - Jun
AB  - We sought to determine whether sensation seeking would differentially predict measures of memory and deception (concealing information) as indexed by behavioral (response time, accuracy) and autonomic (skin conductance level) markers in a sample of college students. Participants were randomly assigned to a mock-crime group or an innocent-errand group. Both groups were trained to complete a task requiring the copying of documents from a secure location; the difference was the mock-crime group broke into the office whereas the errand group was given permission to enter the room and access the documents. After being trained to perform the crime or errand task, participants watched a video that showed a first-person account of the crime/errand. Participants in the mock-crime group were told to conceal their knowledge of the task during an examination on the next day but to be truthful otherwise. Participants in the errand group were truthful to all items during the examination. The examination involved a recognition task that included words that were (a) scenario-related, (b) personally familiar words gathered from participants' responses to questions about their lives, and (c) irrelevant words not related to the scenario nor their personal lives. Response accuracy differed for the mock-crime and errand groups, but not as a function of sensation seeking. Skin conductance responses revealed that high and low sensation seeking impacted the mock-crime and errand groups differently to personally familiar and irrelevant words, but not to scenario-related words. Findings show that determining whether individuals are high or low sensation seekers prior to assessing deception may be useful for establishing criteria for detecting deception. These results also demonstrate the need to consider personality traits in both detecting deception and understanding the biological correlates of deception. (PsycINFO Database Record (c) 2017 APA, all rights reserved)

CP  - HOLDER: NAJP
JN  - North American Journal of Psychology
VO  - 19
IP  - 2
PG  - 403-420
XL  - http://ovidsp.ovid.com/ovidweb.cgi?T=JS&CSC=Y&NEWS=N&PAGE=fulltext&D=psyc14&AN=2017-24005-009
XL  - http://openurl.univie.ac.at/resolve?sid=OVID:psycdb&id=pmid:&id=doi:&issn=1527-7143&isbn=&volume=19&issue=2&spage=403&pages=403-420&date=2017&title=North+American+Journal+of+Psychology&atitle=Sensation+seeking+impact+on+skin+conductance+measures+of+deception+and+memory.&aulast=Manson&pid=%3Cauthor%3EManson%2C+Andrew%3BLagerroos%2C+Suzanna%3BJanz%2C+Philip%3BLawson%2C+Adam%3BGore%2C+Jonathan%3C%2Fauthor%3E%3CAN%3E2017-24005-009%3C%2FAN%3E%3CDT%3EJournal+Article%3C%2FDT%3E

<46. >
VN  - Ovid Technologies
DB  - PsycINFO
AN  - 2016-53071-158
TI  - Physical and social factors for perspective taking and theory of mind.
DP  - 2017
YR  - 2017
AU  - Xie, Jiushu
SO  - Dissertation Abstracts International: Section B: The Sciences and Engineering. Vol.77(9-B(E)),2017, pp. No Pagination Specified. 
OL  - Dissertation Abstracts International
AB  - Typical adults have sophisticated social abilities to adopt abundant physical and social information to understand other people's visuospatial experiences (i.e., perspective taking) and mental states (i.e., theory of mind) in social interaction. However, we do not know exactly what physical and social information is involved and how it is used. In this dissertation, I examine the roles of some physical (i.e., spatial reference frame and position) and social (i.e., social context) factors in perspective taking and theory of mind. Within a spatial reference frame, people usually associate positive valences with the right, upper, near, and front sides and save the opposite sides for negative valences. In Study 1, I tested how the participants inferred other people's space-valence association. In two pencil-and-paper experiments, the participants saw an agent standing between two boxes and inferred how the agent would put one good and one bad animal into these boxes separately. In Experiment 1a, the results showed that participants inferred that the agent would put the good animal into the box at the agent's right, near, and front sides and the bad animal in the other box. I also manipulated the relative distances between the boxes and agent in Experiment 1b. The results showed that participants inferred that agent would like to put the good animal into the near box. Study 2 tested whether people mentally transformed themselves into the position of the other to understand her/his beliefs. In two behavioural and one event-related potentials experiments, the participants saw scenarios from five visual angles. Each scenario presented that an agent placed a ball into one box and left. Then the ball rolled out and moved into a different or the same box. The participants inferred in which box the agent would find his ball when he returned. The results showed that when the visual angles were increased the participants' reaction times became slower, accuracy became lower, and amplitude of the rotation related negativity component at the parietal electrodes decreased. These results support mental transformation in belief reasoning. In Study 3, I tested how social context in which the false belief arose affected people's performance in false belief reasoning. In one behavioural and one event-related potentials experiments, the participants saw an agent A placed his ball into one box and left. Then an agent B put it into a different (i.e., false belief) or the same box (i.e., true belief) with deceptive or non-deceptive intention. The participants inferred in which box agent A would find his ball when he returned. The results showed that, when the participants inferred the agent's false beliefs, the participants' reaction times were slower and amplitude of a P300-like component were more negative in the deceptive than non-deceptive condition. Hence, the participants might allocate more resources to understand deception. In sum, the current dissertation revealed that people would adopt other people's spatial reference frames, positions, and social context to understand others' minds. (PsycINFO Database Record (c) 2017 APA, all rights reserved)

JN  - Dissertation Abstracts International: Section B: The Sciences and Engineering
VO  - 77
IP  - 9-B(E)
PG  - No Pagination Specified
XL  - http://ovidsp.ovid.com/ovidweb.cgi?T=JS&CSC=Y&NEWS=N&PAGE=fulltext&D=psyc14&AN=2016-53071-158
XL  - http://openurl.univie.ac.at/resolve?sid=OVID:psycdb&id=pmid:&id=doi:&issn=0419-4217&isbn=9781339666495&volume=77&issue=9-B%28E%29&spage=No&pages=No+Pagination+Specified&date=2017&title=Dissertation+Abstracts+International%3A+Section+B%3A+The+Sciences+and+Engineering&atitle=Physical+and+social+factors+for+perspective+taking+and+theory+of+mind.&aulast=Xie&pid=%3Cauthor%3EXie%2C+Jiushu%3C%2Fauthor%3E%3CAN%3E2016-53071-158%3C%2FAN%3E%3CDT%3EDissertation%3C%2FDT%3E

<47. >
VN  - Ovid Technologies
DB  - PsycINFO
AN  - 2017-09821-006
TI  - Assessing autobiographical memory: the web-based autobiographical Implicit Association Test. [References].
DP  - Apr 2017
YR  - 2017
PH  - Accepted: May 2016
      Revised: May 2016
      First Submitted: Mar 2016
AU  - Verschuere, Bruno
AU  - Kleinberg, Bennett
MA  - Verschuere, Bruno: b.j.verschuere@uva.nl
SO  - Memory. Vol.25(4), 2017, pp. 520-530. 
MO  - Apr
AB  - By assessing the association strength with TRUE and FALSE, the autobiographical Implicit Association Test (aIAT) [Sartori, G., Agosta, S., Zogmaister, C., Ferrara, S. D., & Castiello, U. (2008). How to accurately detect autobiographical events. Psychological Science, 19, 772-780. doi:10.1111/j.1467-9280.2008.02156.x] aims to determine which of two contrasting statements is true. To efficiently run well-powered aIAT experiments, we propose a web-based aIAT (web-aIAT). Experiment 1 (n = 522) is a web-based replication study of the first published aIAT study [Sartori, G., Agosta, S., Zogmaister, C., Ferrara, S. D., & Castiello, U. (2008). How to accurately detect autobiographical events. Psychological Science, 19, 772-780. doi:10.1111/j.1467-9280.2008.02156.x; Experiment 1]. We conclude that the replication was successful as the web-based aIAT could accurately detect which of two playing cards participants chose (AUC = .88; Hit rate = 81%). In Experiment 2 (n = 424), we investigated whether the use of affirmative versus negative sentences may partly explain the variability in aIAT accuracy findings. The aIAT could detect the chosen card when using affirmative (AUC = .90; Hit rate = 81%), but not when using negative sentences (AUC = .60; Hit rate = 53%). The web-based aIAT seems to be a valuable tool to facilitate aIAT research and may help to further identify moderators of the test's accuracy. (PsycINFO Database Record (c) 2017 APA, all rights reserved)

CP  - STATEMENT: Published by Informa UK Limited, trading as Taylor & Francis Group. This is an Open Access article distributed under the terms of the Creative Commons Attribution-NonCommercial-NoDerivatives License (http://creativecommons.org/licenses/by-nc-nd/4.0/), which permits non-commercial re-use, distribution, and reproduction in any medium, provided the original work is properly cited, and is not altered, transformed, or built upon in any way.
      HOLDER: The Author(s)
      YEAR: 2016
JN  - Memory
VO  - 25
IP  - 4
PG  - 520-530
XL  - http://ovidsp.ovid.com/ovidweb.cgi?T=JS&CSC=Y&NEWS=N&PAGE=fulltext&D=psyc14&AN=2017-09821-006
XL  - http://openurl.univie.ac.at/resolve?sid=OVID:psycdb&id=pmid:&id=doi:&issn=0965-8211&isbn=&volume=25&issue=4&spage=520&pages=520-530&date=2017&title=Memory&atitle=Assessing+autobiographical+memory%3A+the+web-based+autobiographical+Implicit+Association+Test.&aulast=Verschuere&pid=%3Cauthor%3EVerschuere%2C+Bruno%3BKleinberg%2C+Bennett%3C%2Fauthor%3E%3CAN%3E2017-09821-006%3C%2FAN%3E%3CDT%3EJournal+Article%3C%2FDT%3E

<48. >
VN  - Ovid Technologies
DB  - PsycINFO
AN  - 2016-33712-001
TI  - Melodic contour identification reflects the cognitive threshold of aging. [References].
DP  - Jun 13, 2016
YR  - 2016
PH  - First Posting: Jun 2016
      Accepted: May 2016
      First Submitted: Apr 2016
AU  - Jeong, Eunju
AU  - Ryu, Hokyoung
MA  - Ryu, Hokyoung: hryu@hanyang.ac.kr
SO  - Frontiers in Aging Neuroscience. Vol.8 2016, ArtID 134.
MO  - Jun
PE  - 11
OC  - Frontiers Research Foundation, Switzerland
AB  - Cognitive decline is a natural phenomenon of aging. Although there exists a consensus that sensitivity to acoustic features of music is associated with such decline, no solid evidence has yet shown that structural elements and contexts of music explain this loss of cognitive performance. This study examined the extent and the type of cognitive decline that is related to the contour identification task (CIT) using tones with different pitches (i.e., melodic contours). Both younger and older adult groups participated in the CIT given in three listening conditions (i.e., focused, selective, and alternating). Behavioral data (accuracy and response times) and hemodynamic reactions were measured using functional near-infrared spectroscopy (fNIRS). Our findings showed cognitive declines in the older adult group but with a subtle difference from the younger adult group. The accuracy of the melodic CITs given in the target-like distraction task (CIT2) was significantly lower than that in the environmental noise (CIT1) condition in the older adult group, indicating that CIT2 may be a benchmark test for age-specific cognitive decline. The fNIRS findings also agreed with this interpretation, revealing significant increases in oxygenated hemoglobin (oxyHb) concentration in the younger (p < 0.05 for DELTApre-on task; p < 0.01 for DELTAon-post task) rather than the older adult group (n.s for DELTApre-on task; n.s for DELTAon-post task). We further concluded that the oxyHb difference was present in the brain regions near the right dorsolateral prefrontal cortex. Taken together, these findings suggest that CIT2 (i.e., the melodic contour task in the target-like distraction) is an optimized task that could indicate the degree and type of age-related cognitive decline. (PsycINFO Database Record (c) 2019 APA, all rights reserved)

CP  - STATEMENT: This is an open-access article distributed under the terms of the Creative Commons Attribution License (CC BY). The use, distribution or reproduction in other forums is permitted, provided the original author(s) or licensor are credited and that the original publication in this journal is cited, in accordance with accepted academic practice. No use, distribution or reproduction is permitted which does not comply with these terms.
      HOLDER: Jeong and Ryu
      YEAR: 2016
JN  - Frontiers in Aging Neuroscience
VO  - 8
XL  - http://ovidsp.ovid.com/ovidweb.cgi?T=JS&CSC=Y&NEWS=N&PAGE=fulltext&D=psyc13&AN=2016-33712-001
XL  - http://openurl.univie.ac.at/resolve?sid=OVID:psycdb&id=pmid:&id=doi:10.3389%2Ffnagi.2016.00134&issn=1663-4365&isbn=&volume=8&issue=&spage=134&pages=&date=2016&title=Frontiers+in+Aging+Neuroscience&atitle=Melodic+contour+identification+reflects+the+cognitive+threshold+of+aging.&aulast=Jeong&pid=%3Cauthor%3EJeong%2C+Eunju%3BRyu%2C+Hokyoung%3C%2Fauthor%3E%3CAN%3E2016-33712-001%3C%2FAN%3E%3CDT%3EJournal+Article%3C%2FDT%3E

<49. >
VN  - Ovid Technologies
DB  - PsycINFO
AN  - 2016-14518-007
TI  - Cognitive costs of encoding novel natural activities: Can "learning by doing" be distracting and deceptive? [References].
DP  - Aug 2016
YR  - 2016
PH  - First Posting: Nov 2015
      Accepted: Aug 2015
      First Submitted: Aug 2014
AU  - von Stulpnagel, Rul
AU  - Schult, Janette C
AU  - Richter, Claudia
AU  - Steffens, Melanie C
MA  - von Stulpnagel, Rul: rul.von.stuelpnagel@cognition.uni-freiburg.de
SO  - The Quarterly Journal of Experimental Psychology. Vol.69(8), 2016, pp. 1545-1563. 
MO  - Aug
OL  - The Quarterly Journal of Experimental Psychology A: Human Experimental Psychology, The Quarterly Journal of Experimental Psychology B: Comparative and Physiological Psychology
OC  - Sage Publications, US
AB  - Findings from action memory research suggest that the enactment of simple actions and naturalistic activities results in similar memory performance to that from their observation. However, little is known about potential differences between the conditions during the encoding of the to-be-studied actions and activities. We analysed the cognitive costs of encoding two novel naturalistic activities studied via enactment or via observation in four experiments. In addition to memory performance, we measured objective cognitive costs with a secondary task and subjective cognitive costs with repeated ratings of mental effort and estimates of general activity difficulty. Memory performance was comparable across study conditions throughout all experiments. The enactment of activities repeatedly resulted in slower reaction times in the secondary task than did observation, suggesting higher objective costs. In contrast, subjective costs were rated lower after enactment than after observation. Findings from a pantomimic enactment condition suggested that the low ratings of subjective costs after enactment represent a misinterpretation of task demands. Our findings imply that the widespread belief about "learning by doing" as an easy way of learning does not stem from an actual advantage in memory performance, but rather from continuous feedback about one's performance resulting from enactment. (PsycINFO Database Record (c) 2018 APA, all rights reserved)

CP  - HOLDER: The Experimental Psychology Society
      YEAR: 2015
JN  - The Quarterly Journal of Experimental Psychology
VO  - 69
IP  - 8
PG  - 1545-1563
XL  - http://ovidsp.ovid.com/ovidweb.cgi?T=JS&CSC=Y&NEWS=N&PAGE=fulltext&D=psyc13&AN=2016-14518-007
XL  - http://openurl.univie.ac.at/resolve?sid=OVID:psycdb&id=pmid:&id=doi:10.1080%2F17470218.2015.1087581&issn=1747-0218&isbn=&volume=69&issue=8&spage=1545&pages=1545-1563&date=2016&title=The+Quarterly+Journal+of+Experimental+Psychology&atitle=Cognitive+costs+of+encoding+novel+natural+activities%3A+Can+%22learning+by+doing%22+be+distracting+and+deceptive%3F&aulast=von+Stulpnagel&pid=%3Cauthor%3Evon+Stulpnagel%2C+Rul%3BSchult%2C+Janette+C%3BRichter%2C+Claudia%3BSteffens%2C+Melanie+C%3C%2Fauthor%3E%3CAN%3E2016-14518-007%3C%2FAN%3E%3CDT%3EJournal+Article%3C%2FDT%3E

<50. >
VN  - Ovid Technologies
DB  - PsycINFO
AN  - 2016-13574-005
TI  - The role of motivation to avoid detection in reaction time-based concealed information detection. [References].
DP  - Mar 2016
YR  - 2016
PH  - First Posting: Nov 2015
      Accepted: Nov 2015
      Revised: Nov 2015
      First Submitted: Jun 2015
AU  - Kleinberg, Bennett
AU  - Verschuere, Bruno
MA  - Verschuere, Bruno: b.j.verschuere@uva.nl
SO  - Journal of Applied Research in Memory and Cognition. Vol.5(1), 2016, pp. 43-51. 
MO  - Mar
AB  - Do motivated liars lie more successfully? The motivational effort hypothesis predicts that higher motivation effectively diminishes the chance of being detected, whereas the motivational impairment hypothesis predicts that the higher the motivation to go undetected, the greater the chance of being detected. We manipulated motivation in two online reaction time-based Concealed Information Test studies in which participants tried to hide their identity. Detection of concealed identity information in Experiment 1 (n = 259) was successful and a small financial incentive to avoid detection did not impact upon validity. Despite a greater financial incentive and a manipulation check showing that motivation was increased, Experiment 2 (n = 233) did not impact upon the test's validity either. A financial incentive to avoid detection did not decrease the validity of concealed information detection. (PsycINFO Database Record (c) 2017 APA, all rights reserved)

CP  - STATEMENT: Published by Elsevier Inc. All rights reserved.
      HOLDER: Society for Applied Research in Memory and Cognition
      YEAR: 2015
JN  - Journal of Applied Research in Memory and Cognition
VO  - 5
IP  - 1
PG  - 43-51
XL  - http://ovidsp.ovid.com/ovidweb.cgi?T=JS&CSC=Y&NEWS=N&PAGE=fulltext&D=psyc13&AN=2016-13574-005
XL  - http://openurl.univie.ac.at/resolve?sid=OVID:psycdb&id=pmid:&id=doi:10.1016%2Fj.jarmac.2015.11.004&issn=2211-3681&isbn=&volume=5&issue=1&spage=43&pages=43-51&date=2016&title=Journal+of+Applied+Research+in+Memory+and+Cognition&atitle=The+role+of+motivation+to+avoid+detection+in+reaction+time-based+concealed+information+detection.&aulast=Kleinberg&pid=%3Cauthor%3EKleinberg%2C+Bennett%3BVerschuere%2C+Bruno%3C%2Fauthor%3E%3CAN%3E2016-13574-005%3C%2FAN%3E%3CDT%3EJournal+Article%3C%2FDT%3E

<51. >
VN  - Ovid Technologies
DB  - PsycINFO
AN  - 2016-62422-001
TI  - The external validity of the concealed information test: The effect of choosing to commit a mock crime. [References].
DP  - Jan-Feb 2017
YR  - 2017
AU  - Nahari, Tal
AU  - Breska, Assaf
AU  - Elber, Lotem
AU  - Klein Selle, Nathalie
AU  - Ben-Shakhar, Gershon
MA  - Nahari, Tal: Tal.Nahari@mail.huji.ac.il
SO  - Applied Cognitive Psychology. Vol.31(1), 2017, pp. 81-90. 
MO  - Jan-Feb
OL  - Human Learning: Journal of Practical Research & Applications
AB  - The Concealed Information Test (CIT) aims to detect concealed information through differential physiological and behavioral responses to the concealed items. Although extensive experimental research has demonstrated the empirical validity of the CIT, the external validity of these studies has been questioned. One essential difference between experimental setups and realistic contexts is the voluntary act of committing the crime and concealing the critical (crime-related) items. The present study examined whether the detection efficiency of the CIT alters under conditions of free choice to commit a mock crime. In the 'choice' condition, participants chose to perform a mock crime or a computerized task, while in the control, 'instructed' condition participants were instructed either to commit the mock crime or a computerized task. The results revealed no significant differences in the detection efficiency between the two conditions in electrodermal, respiration, and reaction time measures. (PsycINFO Database Record (c) 2017 APA, all rights reserved)

CP  - HOLDER: John Wiley & Sons, Ltd.
      YEAR: 2016
JN  - Applied Cognitive Psychology
VO  - 31
IP  - 1
PG  - 81-90
XL  - http://ovidsp.ovid.com/ovidweb.cgi?T=JS&CSC=Y&NEWS=N&PAGE=fulltext&D=psyc13&AN=2016-62422-001
XL  - http://openurl.univie.ac.at/resolve?sid=OVID:psycdb&id=pmid:&id=doi:10.1002%2Facp.3304&issn=0888-4080&isbn=&volume=31&issue=1&spage=81&pages=81-90&date=2017&title=Applied+Cognitive+Psychology&atitle=The+external+validity+of+the+concealed+information+test%3A+The+effect+of+choosing+to+commit+a+mock+crime.&aulast=Nahari&pid=%3Cauthor%3ENahari%2C+Tal%3BBreska%2C+Assaf%3BElber%2C+Lotem%3BKlein+Selle%2C+Nathalie%3BBen-Shakhar%2C+Gershon%3C%2Fauthor%3E%3CAN%3E2016-62422-001%3C%2FAN%3E%3CDT%3EJournal+Article%3C%2FDT%3E

<52. >
VN  - Ovid Technologies
DB  - PsycINFO
AN  - 2017-19968-001
TI  - Forensic neurosciences. [Italian]. [References].
OT  - Neuroscienze forensi.
DP  - Dec 2016
YR  - 2016
AU  - Sartori, Giuseppe
AU  - Zangrossi, Andrea
MA  - Sartori, Giuseppe: giuseppe.sartori@unipd.it
SO  - Giornale Italiano di Psicologia. Vol.43(4), 2016, pp. 689-712. 
MO  - Dec
AB  - In this article we discuss the possible role of neuroscience in law framework and the benefits of its introduction in criminal trials. The discussion is based on published literature from both scientific and law fields focused on forensic neuroscience as well as on real Italian cases in which neuroscience has been. Our position is that the introduction of data from cognitive neurosciences in criminal trials can contribute to increase the objectivity of the traditional forensic psychiatric evaluation. (PsycINFO Database Record (c) 2017 APA, all rights reserved)

      Abstract (Italian)
      I progressi nell'ambito delle neuroscienze cognitive negli ultimi anni hanno aperto la strada allo studio sistematico di temi prima considerati di pertinenza esclusivamente filosofica, tra i quali il libero arbitrio. L'approccio neuroscientifico a queste tematiche rende le neuroscienze cognitive uno strumento utile nel contesto forense, non solo dal punto di vista meramente teorico, ma anche e soprattutto sul piano pratico. Le neuroscienze consentono infatti un approccio oggettivo all'elemento soggettivo del reato e possono ridurre il margine di discrezionalita ad oggi presente con l'uso dei metodi tradizionali. La decisione del Giudice potrebbe, cosi, essere basata su dati piu oggettivi rispetto a semplici pareri clinici. (PsycINFO Database Record (c) 2017 APA, all rights reserved)

CP  - STATEMENT: Tutti i diritti sono riservati.
      HOLDER: Societa editrice il Mulino, Bologna
JN  - Giornale Italiano di Psicologia
VO  - 43
IP  - 4
PG  - 689-712
XL  - http://ovidsp.ovid.com/ovidweb.cgi?T=JS&CSC=Y&NEWS=N&PAGE=fulltext&D=psyc13&AN=2017-19968-001
XL  - http://openurl.univie.ac.at/resolve?sid=OVID:psycdb&id=pmid:&id=doi:&issn=0390-5349&isbn=&volume=43&issue=4&spage=689&pages=689-712&date=2016&title=Giornale+Italiano+di+Psicologia&atitle=Forensic+neurosciences.&aulast=Sartori&pid=%3Cauthor%3ESartori%2C+Giuseppe%3BZangrossi%2C+Andrea%3C%2Fauthor%3E%3CAN%3E2017-19968-001%3C%2FAN%3E%3CDT%3EJournal+Article%3C%2FDT%3E

<53. >
VN  - Ovid Technologies
DB  - PsycINFO
AN  - 2016-13725-001
TI  - Brain dopamine and serotonin transporter binding are associated with visual attention bias for food in lean men. [References].
DP  - Jun 2016
YR  - 2016
PH  - First Posting: Mar 2016
      Accepted: Jan 2016
      Revised: Jan 2016
      First Submitted: Dec 2015
AU  - Koopman, K. E
AU  - Roefs, A
AU  - Elbers, D. C. E
AU  - Fliers, E
AU  - Booij, J
AU  - Serlie, M. J
AU  - la Fleur, S. E
MA  - la Fleur, S. E.: s.e.lafleur@amc.uva.nl
SO  - Psychological Medicine. Vol.46(8), 2016, pp. 1707-1717. 
MO  - Jun
AB  - Background: In rodents, the striatal dopamine (DA) system and the (hypo)thalamic serotonin (5-HT) system are involved in the regulation of feeding behavior. In lean humans, little is known about the relationship between these brain neurotransmitter systems and feeding. We studied the relationship between striatal DA transporters (DAT) and diencephalic 5-HT transporters (SERT), behavioral tasks and questionnaires, and food intake. Method: We measured striatal DAT and diencephalic SERT binding with [123I]FP-CIT SPECT in 36 lean male subjects. Visual attention bias for food (detection speed and distraction time) and degree of impulsivity were measured using response-latency-based computer tasks. Craving and emotional eating were assessed with questionnaires and ratings of hunger by means of VAS scores. Food intake was assessed through a self-reported online diet journal. Results: Striatal DAT and diencephalic SERT binding negatively correlated with food detection speed (p = 0.008, r = -0.50 and p = 0.002, r = -0.57, respectively), but not with food distraction time, ratings of hunger, craving or impulsivity. Striatal DAT and diencephalic SERT binding did not correlate with free choice food intake, whereas food detection speed positively correlated with total caloric intake (p = 0.001, r = 0.60), protein intake (p = 0.01, r = 0.44), carbohydrate intake (p = 0.03, r = 0.39) and fat intake (p = 0.06, r = 0.35). Conclusions: These results indicate a role for the central 5-HT and DA system in the regulation of visual attention bias for food, which contributes to the motivation to eat, in non-obese, healthy humans. In addition, this study confirms that food detection speed, measured with the latency-based computer task, positively correlates with total food and macronutrient intake. (PsycINFO Database Record (c) 2016 APA, all rights reserved)

CP  - HOLDER: Cambridge University Press
      YEAR: 2016
JN  - Psychological Medicine
VO  - 46
IP  - 8
PG  - 1707-1717
XL  - http://ovidsp.ovid.com/ovidweb.cgi?T=JS&CSC=Y&NEWS=N&PAGE=fulltext&D=psyc13&AN=2016-13725-001
XL  - http://openurl.univie.ac.at/resolve?sid=OVID:psycdb&id=pmid:&id=doi:10.1017%2FS0033291716000222&issn=0033-2917&isbn=&volume=46&issue=8&spage=1707&pages=1707-1717&date=2016&title=Psychological+Medicine&atitle=Brain+dopamine+and+serotonin+transporter+binding+are+associated+with+visual+attention+bias+for+food+in+lean+men.&aulast=Koopman&pid=%3Cauthor%3EKoopman%2C+K.+E%3BRoefs%2C+A%3BElbers%2C+D.+C.+E%3BFliers%2C+E%3BBooij%2C+J%3BSerlie%2C+M.+J%3Bla+Fleur%2C+S.+E%3C%2Fauthor%3E%3CAN%3E2016-13725-001%3C%2FAN%3E%3CDT%3EJournal+Article%3C%2FDT%3E

<54. >
VN  - Ovid Technologies
DB  - PsycINFO
AN  - 2016-09818-005
TI  - Can you keep a secret? Introducing the RT-based Concealed Information Test to children. [References].
DP  - Mar 2016
YR  - 2016
PH  - Accepted: Oct 2015
      First Submitted: May 2014
AU  - Visu-Petra, Laura
AU  - Jurje, Ovidiu
AU  - Ciornei, Oana
AU  - Visu-Petra, George
MA  - Visu-Petra, Laura: laurapetra@psychology.ro
SO  - Psychology, Crime & Law. Vol.22(3), 2016, pp. 276-301. 
MO  - Mar
AB  - The present study validates a novel version of the Reaction time-based Concealed Information Test (RT-CIT) adapted for young children (7-10 years). Their ability to deny the possession of relevant information was related to individual differences in intelligence, processing speed, executive functioning and affective problems. The comparison between the knowledgeable group of children (N = 84) who took part in a mock surprise scenario and the unknowledgeable group (N = 78) indicated that by early school-age the RT-CIT can be considered a relatively reliable diagnostic tool for detecting concealed information. We found evidence indicating that executive functions are predictors of children's proficiency in concealing information; however, the specific interrelations were complex (children with lower inhibition and spatial working memory, but with better shifting performance were easier to detect as possessing concealed information). Finally, we found limited evidence for a substantial association between parent-reported emotional problems and children's proficiency in concealing information. This investigation has practical implications for the development of rigorous protocols to detect children's concealed knowledge within legal environments. (PsycINFO Database Record (c) 2016 APA, all rights reserved)

CP  - HOLDER: Taylor & Francis
      YEAR: 2015
JN  - Psychology, Crime & Law
VO  - 22
IP  - 3
PG  - 276-301
XL  - http://ovidsp.ovid.com/ovidweb.cgi?T=JS&CSC=Y&NEWS=N&PAGE=fulltext&D=psyc13&AN=2016-09818-005
XL  - http://openurl.univie.ac.at/resolve?sid=OVID:psycdb&id=pmid:&id=doi:10.1080%2F1068316X.2015.1109085&issn=1068-316X&isbn=&volume=22&issue=3&spage=276&pages=276-301&date=2016&title=Psychology%2C+Crime+%26+Law&atitle=Can+you+keep+a+secret%3F+Introducing+the+RT-based+Concealed+Information+Test+to+children.&aulast=Visu-Petra&pid=%3Cauthor%3EVisu-Petra%2C+Laura%3BJurje%2C+Ovidiu%3BCiornei%2C+Oana%3BVisu-Petra%2C+George%3C%2Fauthor%3E%3CAN%3E2016-09818-005%3C%2FAN%3E%3CDT%3EJournal+Article%3C%2FDT%3E

<55. >
VN  - Ovid Technologies
DB  - PsycINFO
AN  - 2015-53225-016
TI  - Violating body movement semantics: Neural signatures of self-generated and external-generated errors. [References].
DP  - Jan 1, 2016
YR  - 2016
PH  - First Posting: Aug 2015
      Accepted: Aug 2015
      First Submitted: Apr 2015
AU  - Padrao, Goncalo
AU  - Gonzalez-Franco, Mar
AU  - Sanchez-Vives, Maria V
AU  - Slater, Mel
AU  - Rodriguez-Fornells, Antoni
MA  - Rodriguez-Fornells, Antoni: antoni.rodriguez@icrea.cat
SO  - NeuroImage. Vol.124(Part A), 2016, pp. 147-156. 
MO  - Jan
AB  - How do we recognize ourselves as the agents of our actions? Do we use the same error detection mechanisms to monitor self-generated vs. externally imposed actions? Using event-related brain potentials (ERPs), we identified two different error-monitoring loops involved in providing a coherent sense of the agency of our actions. In the first ERP experiment, the participants were embodied in a virtual body (avatar) while performing an error-prone fast reaction time task. Crucially, in certain trials, participants were deceived regarding their own actions, i.e., the avatar movement did not match the participant's movement. Self-generated real errors and false (avatar) errors showed very different ERP signatures and with different processing latencies: while real errors showed a classical frontal-central error-related negativity (Ne/ERN), peaking 100ms after error commission, false errors elicited a larger and delayed parietal negative component (at about 350-400ms). The violation of the sense of agency elicited by false avatar errors showed a strong similarity to ERP signatures related to semantic or conceptual violations (N400 component). In a follow-up ERP control experiment, a subset of the same participants merely acted as observers of the avatar correct and error movements. This experimental situation did not elicit the N400 component associated with agency violation. Thus, the results show a clear neural dissociation between internal and external error-monitoring loops responsible for distinguishing our self-generated errors from those imposed externally, opening new avenues for the study of the mental processes underlying the integration of internal and sensory feedback information while being actors of our own actions. (PsycINFO Database Record (c) 2016 APA, all rights reserved)

CP  - STATEMENT: All rights reserved.
      HOLDER: Elsevier Inc.
      YEAR: 2015
JN  - NeuroImage
VO  - 124
IP  - Part A
PG  - 147-156
XL  - http://ovidsp.ovid.com/ovidweb.cgi?T=JS&CSC=Y&NEWS=N&PAGE=fulltext&D=psyc13&AN=2015-53225-016
XL  - http://openurl.univie.ac.at/resolve?sid=OVID:psycdb&id=pmid:&id=doi:10.1016%2Fj.neuroimage.2015.08.022&issn=1053-8119&isbn=&volume=124&issue=Part+A&spage=147&pages=147-156&date=2016&title=NeuroImage&atitle=Violating+body+movement+semantics%3A+Neural+signatures+of+self-generated+and+external-generated+errors.&aulast=Padrao&pid=%3Cauthor%3EPadrao%2C+Goncalo%3BGonzalez-Franco%2C+Mar%3BSanchez-Vives%2C+Maria+V%3BSlater%2C+Mel%3BRodriguez-Fornells%2C+Antoni%3C%2Fauthor%3E%3CAN%3E2015-53225-016%3C%2FAN%3E%3CDT%3EJournal+Article%3C%2FDT%3E

<56. >
VN  - Ovid Technologies
DB  - PsycINFO
AN  - 2015-30096-001
TI  - Memory detection 2.0: The first Web-based memory detection test. [References].
DP  - Apr 13, 2015
YR  - 2015
PH  - First Posting: Apr 2015
      Accepted: Jan 2015
      First Submitted: Sep 2014
AU  - Kleinberg, Bennett
AU  - Verschuere, Bruno
MA  - Verschuere, Bruno: b.j.verschuere@uva.nl
SO  - PLoS ONE. Vol.10(4), 2015, ArtID e0118715.
MO  - Apr
PE  - 17
AB  - There is accumulating evidence that reaction times (RTs) can be used to detect recognition of critical (e.g., crime) information. A limitation of this research base is its reliance upon small samples (average n = 24), and indications of publication bias. To advance RT-based memory detection, we report upon the development of the first web-based memory detection test. Participants in this research (Study1: n = 255; Study2: n = 262) tried to hide 2 high salient (birthday, country of origin) and 2 low salient (favourite colour, favourite animal) autobiographical details. RTs allowed to detect concealed autobiographical information, and this, as predicted, more successfully so than error rates, and for high salient than for low salient items. While much remains to be learned, memory detection 2.0 seems to offer an interesting new platform to efficiently and validly conduct RT-based memory detection research. (PsycINFO Database Record (c) 2019 APA, all rights reserved)

CP  - STATEMENT: This is an open access article distributed under the terms of the Creative Commons Attribution License, which permits unrestricted use, distribution, and reproduction in any medium, provided the original author and source are credited.
      HOLDER: Kleinberg, Verschuere
      YEAR: 2015
JN  - PLoS ONE
VO  - 10
IP  - 4
XL  - http://ovidsp.ovid.com/ovidweb.cgi?T=JS&CSC=Y&NEWS=N&PAGE=fulltext&D=psyc12&AN=2015-30096-001
XL  - http://openurl.univie.ac.at/resolve?sid=OVID:psycdb&id=pmid:&id=doi:&issn=1932-6203&isbn=&volume=10&issue=4&spage=e0118715&pages=&date=2015&title=PLoS+ONE&atitle=Memory+detection+2.0%3A+The+first+Web-based+memory+detection+test.&aulast=Kleinberg&pid=%3Cauthor%3EKleinberg%2C+Bennett%3BVerschuere%2C+Bruno%3C%2Fauthor%3E%3CAN%3E2015-30096-001%3C%2FAN%3E%3CDT%3EJournal+Article%3C%2FDT%3E

<57. >
VN  - Ovid Technologies
DB  - PsycINFO
AN  - 2015-10090-006
TI  - Why is accurately labeling simple magnitudes so hard? A past, present, and future look at simple perceptual judgment. [References].

DP  - 2015
YR  - 2015
AU  - Donkin, Chris
AU  - Rae, Babette
AU  - Heathcote, Andrew
AU  - Brown, Scott D
SO  - Busemeyer, Jerome R [Ed]; Wang, Zheng [Ed]; Townsend, James T [Ed]; Eidels, Ami [Ed]. (2015). The Oxford handbook of computational and mathematical psychology.  (pp. 121-141). xx, 399 pp. New York, NY, US: Oxford University Press; US. 
AB  - Absolute identification is a deceptively simple task that has been the focus of empirical investigation and theoretical speculation for more than half a century. Since Miller's (1956) seminal paper the puzzle of why people are severely limited in their capacity to accurately perform absolute identification has endured. Despite the apparent simplicity of absolute identification, many complicated and robust effects are observed in both response latency and accuracy, including capacity limitations, strong sequential effects and effects of the position of a stimulus within the set. Constructing a comprehensive theoretical account of these benchmark effects has proven difficult, and existing accounts all have shortcomings. We review classical empirical findings, as well as some newer findings that challenge existing theories. We then discuss a variety of theories, with a focus on the most recent proposals, make some broad conclusions about general classes of models, and discuss the challenges ahead for each class. (PsycINFO Database Record (c) 2019 APA, all rights reserved)

PG  - 121-141
XL  - http://ovidsp.ovid.com/ovidweb.cgi?T=JS&CSC=Y&NEWS=N&PAGE=fulltext&D=psyc12&AN=2015-10090-006
XL  - http://openurl.univie.ac.at/resolve?sid=OVID:psycdb&id=pmid:&id=doi:&issn=&isbn=9780199957996&volume=&issue=&spage=121&pages=121-141&date=2015&title=The+Oxford+handbook+of+computational+and+mathematical+psychology.&atitle=Why+is+accurately+labeling+simple+magnitudes+so+hard%3F+A+past%2C+present%2C+and+future+look+at+simple+perceptual+judgment.&aulast=Donkin&pid=%3Cauthor%3EDonkin%2C+Chris%3BRae%2C+Babette%3BHeathcote%2C+Andrew%3BBrown%2C+Scott+D%3C%2Fauthor%3E%3CAN%3E2015-10090-006%3C%2FAN%3E%3CDT%3EChapter%3C%2FDT%3E

<58. >
VN  - Ovid Technologies
DB  - PsycINFO
AN  - 2015-06150-012
TI  - Detecting deception through reaction times. [References].

DP  - 2015
YR  - 2015
AU  - Verschuere, Bruno
AU  - Suchotzki, Kristina
AU  - Debey, Evelyne
SO  - Granhag, Par Anders [Ed]; Vrij, Aldert [Ed]; Verschuere, Bruno [Ed]. (2015). Detecting deception: Current challenges and cognitive approaches.  (pp. 269-291). xix, 346 pp.Wiley-Blackwell. 
AB  - RT-based tests have great potential as they can be administered quickly (10-15 minutes) and potentially remotely, require only a single laptop computer and the test outcome can be obtained quickly. In recent years, several RT-based lie detection tests have been developed, with two paradigms showing most promise: The RT-based Concealed Information Test (RT-CIT) and the alAT. The RT-CIT is a memory detection method and aims to assess recognition of critical details. The RT-CIT has the advantage of having high specificity (i.e. few false positives), but its applicability is confined to specific situations of memory recognition. The aLAT is a deception detection method, and has very broad applicability as it aims to assess not only past actions, but also intentions, and the motives for those (intended) actions. However, subtle differences (e.g. A/B vs. A/non-A test format) seem to heavily impact on alAT validity, calling for more research on the optimal test format and other aspects (e.g. similarity between statements on dimensions other than veracity) that may affect the aLATs validity. Apart from internal validity threats, both tests await research assessing how they perform under more externally valid circumstances. Given their ease of application, and initial indications that they can produce high internal validity, it seems worthwhile to start this endeavour. (PsycINFO Database Record (c) 2019 APA, all rights reserved)

PG  - 269-291
XL  - http://ovidsp.ovid.com/ovidweb.cgi?T=JS&CSC=Y&NEWS=N&PAGE=fulltext&D=psyc12&AN=2015-06150-012
XL  - http://openurl.univie.ac.at/resolve?sid=OVID:psycdb&id=pmid:&id=doi:&issn=&isbn=9781118509661&volume=&issue=&spage=269&pages=269-291&date=2015&title=Detecting+deception%3A+Current+challenges+and+cognitive+approaches.&atitle=Detecting+deception+through+reaction+times.&aulast=Verschuere&pid=%3Cauthor%3EVerschuere%2C+Bruno%3BSuchotzki%2C+Kristina%3BDebey%2C+Evelyne%3C%2Fauthor%3E%3CAN%3E2015-06150-012%3C%2FAN%3E%3CDT%3EChapter%3C%2FDT%3E

<59. >
VN  - Ovid Technologies
DB  - PsycINFO
AN  - 2015-06150-000
TI  - Detecting deception: Current challenges and cognitive approaches. [References].
ST  - Wiley series in the psychology of crime, policing and law.
DP  - 2015
YR  - 2015
AU  - Granhag, Par Anders [Ed]
AU  - Vrij, Aldert [Ed]
AU  - Verschuere, Bruno [Ed]
SO  - (2015). Detecting deception: Current challenges and cognitive approaches. xix, 346 pp.Wiley-Blackwell. 
AB  - Detecting Deception presents state-of-the-art coverage of the science and practice of evaluating truthfulness and uncovering deceit, featuring contributions from leading international experts in the burgeoning forensic sub field of deception detection. Following coverage of several basic approaches to contemporary deception detection -- including the polygraph, text analysis and verbal and non-verbal techniques - chapters identify a series of current challenges in the field, such as counter-interrogation strategies, discriminating between true and false intentions, how to unmask lying networks and cross cultural deception. Subsequent chapters reveal a host of new approaches based on cognitive psychology with the potential to improve practice in the field, including the strategic use of evidence, imposing cognitive load, response times and covert lie detection. With comprehensive coverage of the latest scientific developments and research breakthroughs, and their implications for real-world practice. Detecting Deception offers a definitive guide to contemporary theory and practice in deception detection. (PsycINFO Database Record (c) 2019 APA, all rights reserved)

XL  - http://ovidsp.ovid.com/ovidweb.cgi?T=JS&CSC=Y&NEWS=N&PAGE=fulltext&D=psyc12&AN=2015-06150-000
XL  - http://openurl.univie.ac.at/resolve?sid=OVID:psycdb&id=pmid:&id=doi:&issn=&isbn=9781118509661&volume=&issue=&spage=&pages=&date=2015&title=Detecting+deception%3A+Current+challenges+and+cognitive+approaches.&atitle=Detecting+deception%3A+Current+challenges+and+cognitive+approaches.&aulast=Granhag&pid=%3Cauthor%3EGranhag%2C+Par+Anders+%5BEd%5D%3BVrij%2C+Aldert+%5BEd%5D%3BVerschuere%2C+Bruno+%5BEd%5D%3C%2Fauthor%3E%3CAN%3E2015-06150-000%3C%2FAN%3E%3CDT%3E%3C%2FDT%3E

<60. >
VN  - Ovid Technologies
DB  - PsycINFO
AN  - 2015-52045-016
TI  - Suppressing the truth as a mechanism of deception: Delta plots reveal the role of response inhibition in lying. [References].
DP  - Dec 2015
YR  - 2015
PH  - First Posting: Sep 2015
      Accepted: Sep 2015
      Revised: Aug 2015
      First Submitted: Oct 2014
AU  - Debey, Evelyne
AU  - Ridderinkhof, Richard K
AU  - De Houwer, Jan
AU  - De Schryver, Maarten
AU  - Verschuere, Bruno
MA  - Verschuere, Bruno: b.j.verschuere@uva.nl
SO  - Consciousness and Cognition: An International Journal. Vol.37 2015, pp. 148-159. 
MO  - Dec
AB  - Lying takes more time than telling the truth. Because lying involves withholding the truth, this "lie effect" has been related to response inhibition. We investigated the response inhibition hypothesis of lying using the delta-plot method: A leveling-off of the standard increase of the lie effect with slower reaction times would be indicative of successful response inhibition. Participants performed a reaction-time task that required them to alternate between lying and truth telling in response to autobiographical questions. In two experiments, we found that the delta plot of the lie effect leveled off with longer response latencies, but only in a group of participants who had better inhibitory skills as indexed by relatively small lie effects. This finding supports the role of response inhibition in lying. We elaborate on repercussions for cognitive models of deception and the data analysis of reaction-time based lie tests. (PsycINFO Database Record (c) 2018 APA, all rights reserved)

CP  - STATEMENT: All rights reserved.
      HOLDER: Elsevier Inc.
      YEAR: 2015
JN  - Consciousness and Cognition: An International Journal
VO  - 37
PG  - 148-159
XL  - http://ovidsp.ovid.com/ovidweb.cgi?T=JS&CSC=Y&NEWS=N&PAGE=fulltext&D=psyc12&AN=2015-52045-016
XL  - http://openurl.univie.ac.at/resolve?sid=OVID:psycdb&id=pmid:&id=doi:10.1016%2Fj.concog.2015.09.005&issn=1053-8100&isbn=&volume=37&issue=&spage=148&pages=148-159&date=2015&title=Consciousness+and+Cognition%3A+An+International+Journal&atitle=Suppressing+the+truth+as+a+mechanism+of+deception%3A+Delta+plots+reveal+the+role+of+response+inhibition+in+lying.&aulast=Debey&pid=%3Cauthor%3EDebey%2C+Evelyne%3BRidderinkhof%2C+Richard+K%3BDe+Houwer%2C+Jan%3BDe+Schryver%2C+Maarten%3BVerschuere%2C+Bruno%3C%2Fauthor%3E%3CAN%3E2015-52045-016%3C%2FAN%3E%3CDT%3EJournal+Article%3C%2FDT%3E

<61. >
VN  - Ovid Technologies
DB  - PsycINFO
AN  - 2015-04677-016
TI  - Neural correlates of self-deception and impression-management. [References].
DP  - Jan 2015
YR  - 2015
PH  - First Posting: Dec 2014
      Accepted: Dec 2014
      Revised: Oct 2014
      First Submitted: Jun 2014
AU  - Farrow, Tom F. D
AU  - Burgess, Jenny
AU  - Wilkinson, Iain D
AU  - Hunter, Michael D
MA  - Farrow, Tom F. D.: t.f.farrow@sheffield.ac.uk; Burgess, Jenny: jenny_burgess@hotmail.co.uk; Wilkinson, Iain D.: i.d.wilkinson@sheffield.ac.uk; Hunter, Michael D.: m.d.hunter@sheffield.ac.uk
SO  - Neuropsychologia. Vol.67 2015, pp. 159-174. 
MO  - Jan
AB  - Self-deception and impression-management comprise two types of deceptive, but generally socially acceptable behaviours, which are common in everyday life as well as being present in a number of psychiatric disorders. We sought to establish and dissociate the 'normal' brain substrates of self-deception and impression-management. Twenty healthy participants underwent fMRI scanning at 3T whilst completing the 'Balanced Inventory of Desirable Responding' test under two conditions: 'fake good', giving the most desirable impression possible and 'fake bad' giving an undesirable impression. Impression-management scores were more malleable to manipulation via 'faking' than self-deception scores. Response times to self-deception questions and 'fake bad' instructions were significantly longer than to impression-management questions and 'fake good' instructions respectively. Self-deception and impression-management manipulation and 'faking bad' were associated with activation of medial prefrontal cortex (mPFC) and left ventrolateral prefrontal cortex (vlPFC). Impression-management manipulation was additionally associated with activation of left dorsolateral prefrontal cortex and left posterior middle temporal gyrus. 'Faking bad' was additionally associated with activation of right vlPFC, left temporo-parietal junction and right cerebellum. There were no supra-threshold activations associated with 'faking good'. Our neuroimaging data suggest that manipulating self-deception and impression-management and more specifically 'faking bad' engages a common network comprising mPFC and left vlPFC. Shorter response times and lack of dissociable neural activations suggests that 'faking good', particularly when it comes to impression-management, may be our most practiced 'default' mode. (PsycINFO Database Record (c) 2018 APA, all rights reserved)

CP  - STATEMENT: All rights reserved.
      HOLDER: Elsevier Ltd.
      YEAR: 2014
JN  - Neuropsychologia
VO  - 67
PG  - 159-174
XL  - http://ovidsp.ovid.com/ovidweb.cgi?T=JS&CSC=Y&NEWS=N&PAGE=fulltext&D=psyc12&AN=2015-04677-016
XL  - http://openurl.univie.ac.at/resolve?sid=OVID:psycdb&id=pmid:&id=doi:10.1016%2Fj.neuropsychologia.2014.12.016&issn=0028-3932&isbn=&volume=67&issue=&spage=159&pages=159-174&date=2015&title=Neuropsychologia&atitle=Neural+correlates+of+self-deception+and+impression-management.&aulast=Farrow&pid=%3Cauthor%3EFarrow%2C+Tom+F.+D%3BBurgess%2C+Jenny%3BWilkinson%2C+Iain+D%3BHunter%2C+Michael+D%3C%2Fauthor%3E%3CAN%3E2015-04677-016%3C%2FAN%3E%3CDT%3EJournal+Article%3C%2FDT%3E

<62. >
VN  - Ovid Technologies
DB  - PsycINFO
AN  - 2015-14495-013
TI  - Pedunculopontine nucleus stimulation in Parkinson's disease dementia. [References].
DP  - Apr 15, 2015
YR  - 2015
AU  - Ricciardi, Lucia
AU  - Piano, Carla
AU  - Bentivoglio, Anna Rita
AU  - Fasano, Alfonso
MA  - Fasano, Alfonso: alfonso.fasano@gmail.com
SO  - Biological Psychiatry. Vol.77(8), 2015, pp. e35-e40. 
MO  - Apr
AB  - Presents a case report of a 69-year-old man with an 8-year history of Parkinson's disease PD subacutely developed a Pisa syndrome that was unresponsive to several medical treatments. He finally consented to undergo unilateral Pedunculopontine Nucleus Deep brain stimulation (PPN DBS). Brain imaging was unremarkable, and single photon emission computed tomography with 123I-FP-CIT tracer revealed bilateral nigrostriatal degeneration. An extensive neuropsychological assessment was performed at baseline and revealed a slight deficit of working and long-term memory. The patient's cognitive profile remained stable after surgery but worsened over the following 4 years. After PPN DBS was switched OFF, the patient showed a general worsening of all cognitive domains, in particular, short term memory, semantic verbal fluency, and object naming. He was unable to perform tests assessing long-term memory, visuoperceptive abilities, logic-deductive functions, attention, visuospatial abilities, and frontal functions. His cognitive functions globally improved 2 months after the stimulation was switched back ON (T4), returning to the same cognitive profile as before switching OFF the stimulator (T2); this was paralleled by the reported improvement of attention, memory, and autonomy. (PsycINFO Database Record (c) 2018 APA, all rights reserved)

CP  - HOLDER: Society of Biological Psychiatry
      YEAR: 2015
JN  - Biological Psychiatry
VO  - 77
IP  - 8
PG  - e35-e40
XL  - http://ovidsp.ovid.com/ovidweb.cgi?T=JS&CSC=Y&NEWS=N&PAGE=fulltext&D=psyc12&AN=2015-14495-013
XL  - http://openurl.univie.ac.at/resolve?sid=OVID:psycdb&id=pmid:&id=doi:10.1016%2Fj.biopsych.2014.07.027&issn=0006-3223&isbn=&volume=77&issue=8&spage=e35&pages=e35-e40&date=2015&title=Biological+Psychiatry&atitle=Pedunculopontine+nucleus+stimulation+in+Parkinson%27s+disease+dementia.&aulast=Ricciardi&pid=%3Cauthor%3ERicciardi%2C+Lucia%3BPiano%2C+Carla%3BBentivoglio%2C+Anna+Rita%3BFasano%2C+Alfonso%3C%2Fauthor%3E%3CAN%3E2015-14495-013%3C%2FAN%3E%3CDT%3ELetter%3C%2FDT%3E

<63. >
VN  - Ovid Technologies
DB  - PsycINFO
AN  - 2015-05369-009
TI  - RT-based memory detection: Item saliency effects in the single-probe and the multiple-probe protocol. [References].
DP  - Mar 2015
YR  - 2015
PH  - First Posting: Jan 2015
      Accepted: Jan 2015
      Revised: Jan 2015
      First Submitted: Aug 2014
AU  - Verschuere, Bruno
AU  - Kleinberg, Bennett
AU  - Theocharidou, Kalliopi
MA  - Verschuere, Bruno: b.j.verschuere@uva.nl
SO  - Journal of Applied Research in Memory and Cognition. Vol.4(1), 2015, pp. 59-65. 
MO  - Mar
AB  - RT-based memory detection may provide an efficient means to assess recognition of concealed information. There is, however, considerable heterogeneity in detection rates, and we explored two potential moderators: item saliency and test protocol. Participants tried to conceal low salient (e.g., favourite colour) and high salient items (e.g., first name) and were tested with either the single-probe protocol or the multiple-probe protocol. Experiment 1 was a laboratory study with knowledgeable individuals only (n = 47). Experiment 2 was an Internet study (n = 283) that also included unknowledgeable individuals. High salient items were better detected than low salient items in the laboratory, but not the Internet study (in which the item saliency manipulation was less successful). The multiple-probe protocol outperformed the single-probe protocol in both studies. We conclude that pronounced differences in item saliency affect the validity of RT-based memory detection, and we recommend the multiple-probe protocol for RT-based memory detection. (PsycINFO Database Record (c) 2017 APA, all rights reserved)

CP  - STATEMENT: Published by Elsevier Inc. All rights reserved.
      HOLDER: Society for Applied Research in Memory and Cognition
      YEAR: 2015
JN  - Journal of Applied Research in Memory and Cognition
VO  - 4
IP  - 1
PG  - 59-65
XL  - http://ovidsp.ovid.com/ovidweb.cgi?T=JS&CSC=Y&NEWS=N&PAGE=fulltext&D=psyc12&AN=2015-05369-009
XL  - http://openurl.univie.ac.at/resolve?sid=OVID:psycdb&id=pmid:&id=doi:10.1016%2Fj.jarmac.2015.01.001&issn=2211-3681&isbn=&volume=4&issue=1&spage=59&pages=59-65&date=2015&title=Journal+of+Applied+Research+in+Memory+and+Cognition&atitle=RT-based+memory+detection%3A+Item+saliency+effects+in+the+single-probe+and+the+multiple-probe+protocol.&aulast=Verschuere&pid=%3Cauthor%3EVerschuere%2C+Bruno%3BKleinberg%2C+Bennett%3BTheocharidou%2C+Kalliopi%3C%2Fauthor%3E%3CAN%3E2015-05369-009%3C%2FAN%3E%3CDT%3EJournal+Article%3C%2FDT%3E

<64. >
VN  - Ovid Technologies
DB  - PsycINFO
AN  - 2015-38772-007
TI  - From junior to senior pinocchio: A cross-sectional lifespan investigation of deception. [References].
DP  - Sep 2015
YR  - 2015
PH  - First Posting: Jul 2015
      Accepted: Jun 2015
      Revised: Jun 2015
      First Submitted: Jan 2015
AU  - Debey, Evelyne
AU  - De Schryver, Maarten
AU  - Logan, Gordon D
AU  - Suchotzki, Kristina
AU  - Verschuere, Bruno
MA  - Verschuere, Bruno: B.J.Verschuere@uva.nl
SO  - Acta Psychologica. Vol.160 2015, pp. 58-68. 
MO  - Sep
AB  - We present the first study to map deception across the entire lifespan. Specifically, we investigated age-related difference in lying proficiency and lying frequency. A large community sample (n = 1005) aged between 6 and 77 were surveyed on their lying frequency, and performed a reaction-time (RT) based deception task to assess their lying proficiency. Consistent with the inverted U-shaped pattern of age-related changes in inhibitory control that we observed in a stop signal task, we found that lying proficiency improved during childhood (in accuracy, not RTs), excelled in young adulthood (in accuracy and RTs), and worsened throughout adulthood (in accuracy and RTs). Likewise, lying frequency increased in childhood, peaked in adolescence, and decreased during adulthood. In sum, we observed important age-related difference in deception that generally fit with the U-shaped pattern of age-related changes observed in inhibitory control. Theoretical and practical implications are discussed from a cognitive view of deception. (PsycINFO Database Record (c) 2017 APA, all rights reserved)

CP  - STATEMENT: All rights reserved.
      HOLDER: Elsevier B.V.
      YEAR: 2015
JN  - Acta Psychologica
VO  - 160
PG  - 58-68
XL  - http://ovidsp.ovid.com/ovidweb.cgi?T=JS&CSC=Y&NEWS=N&PAGE=fulltext&D=psyc12&AN=2015-38772-007
XL  - http://openurl.univie.ac.at/resolve?sid=OVID:psycdb&id=pmid:&id=doi:10.1016%2Fj.actpsy.2015.06.007&issn=0001-6918&isbn=&volume=160&issue=&spage=58&pages=58-68&date=2015&title=Acta+Psychologica&atitle=From+junior+to+senior+pinocchio%3A+A+cross-sectional+lifespan+investigation+of+deception.&aulast=Debey&pid=%3Cauthor%3EDebey%2C+Evelyne%3BDe+Schryver%2C+Maarten%3BLogan%2C+Gordon+D%3BSuchotzki%2C+Kristina%3BVerschuere%2C+Bruno%3C%2Fauthor%3E%3CAN%3E2015-38772-007%3C%2FAN%3E%3CDT%3EJournal+Article%3C%2FDT%3E

<65. >
VN  - Ovid Technologies
DB  - PsycINFO
AN  - 2015-07817-001
TI  - The cognitive mechanisms underlying deception: An event-related potential study. [References].
DP  - Mar 2015
YR  - 2015
PH  - First Posting: Feb 2015
      Accepted: Jan 2015
      Revised: Dec 2014
      First Submitted: Jul 2014
AU  - Suchotzki, Kristina
AU  - Crombez, Geert
AU  - Smulders, Fren T. Y
AU  - Meijer, Ewout
AU  - Verschuere, Bruno
MA  - Suchotzki, Kristina: Kristina.Suchotzki@UGent.be
SO  - International Journal of Psychophysiology. Vol.95(3), 2015, pp. 395-405. 
MO  - Mar
AB  - The cognitive view on deception proposes that lying comes with a cognitive cost. This view is supported by the finding that lying typically takes longer than truth telling. Event-related potentials (ERPs) provide a means to unravel the cognitive processes underlying this cost. Using a mock-crime design, the current study (n = 20) investigated the effects of deception on the Contingent Negative Variation (CNV), the Lateralized Readiness Potential (LRP), the Correct Response Negativity (CRN), and the stimulus-locked N200 and P300 components. In line with previous research, lying resulted in more errors, longer reaction times (RTs) and longer RT standard deviations compared to truthful responses. A marginally significant effect suggested a stronger CNV for the anticipation of lying compared to the anticipation of truth telling. There were no significant deception effects on the stimulus- and the response-locked LRPs. Unexpectedly, we found a significantly larger CRN for truth telling compared to lying. Additional analyses revealed an enhanced N200 and a decreased P300 for lying compared to truth telling. Our results support the cognitive load hypothesis for lying, yet are mixed regarding the response conflict hypothesis. Results are discussed with regard to the specific characteristics of our design and their theoretical and applied implications. (PsycINFO Database Record (c) 2017 APA, all rights reserved)

CP  - STATEMENT: All rights reserved.
      HOLDER: Elsevier B.V.
      YEAR: 2015
JN  - International Journal of Psychophysiology
VO  - 95
IP  - 3
PG  - 395-405
XL  - http://ovidsp.ovid.com/ovidweb.cgi?T=JS&CSC=Y&NEWS=N&PAGE=fulltext&D=psyc12&AN=2015-07817-001
XL  - http://openurl.univie.ac.at/resolve?sid=OVID:psycdb&id=pmid:&id=doi:10.1016%2Fj.ijpsycho.2015.01.010&issn=0167-8760&isbn=&volume=95&issue=3&spage=395&pages=395-405&date=2015&title=International+Journal+of+Psychophysiology&atitle=The+cognitive+mechanisms+underlying+deception%3A+An+event-related+potential+study.&aulast=Suchotzki&pid=%3Cauthor%3ESuchotzki%2C+Kristina%3BCrombez%2C+Geert%3BSmulders%2C+Fren+T.+Y%3BMeijer%2C+Ewout%3BVerschuere%2C+Bruno%3C%2Fauthor%3E%3CAN%3E2015-07817-001%3C%2FAN%3E%3CDT%3EJournal+Article%3C%2FDT%3E

<66. >
VN  - Ovid Technologies
DB  - PsycINFO
AN  - 2015-09950-001
TI  - Evidence suggesting superiority of visual (verbal) vs. Auditory test presentation modality in the P300-based, Complex Trial Protocol for concealed autobiographical memory detection. [References].
DP  - Apr 2015
YR  - 2015
PH  - First Posting: Feb 2015
      Accepted: Feb 2015
      Revised: Feb 2015
      First Submitted: Sep 2014
AU  - Rosenfeld, J. Peter
AU  - Ward, Anne
AU  - Frigo, Vincent
AU  - Drapekin, Jesse
AU  - Labkovsky, Elena
SO  - International Journal of Psychophysiology. Vol.96(1), 2015, pp. 16-22. 
MO  - Apr
AB  - One group of participants received a series of city name stimuli presented on trials of the Complex Trial Protocol (CTP) version of a P300-based, concealed information test (CIT). Stimuli were presented on alternating trials in either auditory or visual presentation modality. In 1/7 of the trials the participant's home town (probe) repeatedly appeared in a series of 6 other (irrelevant) repeated city names. In both modalities, probe stimuli produced larger P300s than irrelevant stimuli. Visual stimuli produced shorter behavioral reaction times and P300 latencies, as well as larger P300 probe amplitudes, probe-irrelevant amplitude differences, and individual diagnostic accuracies than the same stimuli presented in the auditory modality. Possible reasons for these effects are discussed, and subject to discussed limitations, the applied conclusion reached is that in all CITs, visual presentation of stimuli, if feasible, should be preferentially used. (PsycINFO Database Record (c) 2017 APA, all rights reserved)

CP  - STATEMENT: All rights reserved.
      HOLDER: Elsevier B.V.
      YEAR: 2015
JN  - International Journal of Psychophysiology
VO  - 96
IP  - 1
PG  - 16-22
XL  - http://ovidsp.ovid.com/ovidweb.cgi?T=JS&CSC=Y&NEWS=N&PAGE=fulltext&D=psyc12&AN=2015-09950-001
XL  - http://openurl.univie.ac.at/resolve?sid=OVID:psycdb&id=pmid:&id=doi:10.1016%2Fj.ijpsycho.2015.02.026&issn=0167-8760&isbn=&volume=96&issue=1&spage=16&pages=16-22&date=2015&title=International+Journal+of+Psychophysiology&atitle=Evidence+suggesting+superiority+of+visual+%28verbal%29+vs.+Auditory+test+presentation+modality+in+the+P300-based%2C+Complex+Trial+Protocol+for+concealed+autobiographical+memory+detection.&aulast=Rosenfeld&pid=%3Cauthor%3ERosenfeld%2C+J.+Peter%3BWard%2C+Anne%3BFrigo%2C+Vincent%3BDrapekin%2C+Jesse%3BLabkovsky%2C+Elena%3C%2Fauthor%3E%3CAN%3E2015-09950-001%3C%2FAN%3E%3CDT%3EJournal+Article%3C%2FDT%3E

<67. >
VN  - Ovid Technologies
DB  - PsycINFO
AN  - 2016-26406-001
TI  - "I didn't want to do it!" The detection of past intentions. [References].
DP  - Nov 5, 2015
YR  - 2015
PH  - First Posting: Nov 2015
      Accepted: Oct 2015
      First Submitted: Apr 2015
AU  - Zangrossi, Andrea
AU  - Agosta, Sara
AU  - Cervesato, Gessica
AU  - Tessarotto, Federica
AU  - Sartori, Giuseppe
MA  - Sartori, Giuseppe: giuseppe.sartori@unipd.it
SO  - Frontiers in Human Neuroscience. Vol.9 2015, ArtID 608.
MO  - Nov
PE  - 10
OC  - Frontiers Research Foundation, Switzerland
AB  - In daily life and in courtrooms, people regularly analyze the minds of others to understand intentions. Specifically, the detection of intentions behind prior events is one of the main issues dealt with in courtrooms. To our knowledge, there are no experimental works focused on the use of memory detection techniques to detect past intentions. This study aims at investigating whether reaction times (RTs) could be used for this purpose, by evaluating the accuracy of the autobiographical Implicit Association Test (aIAT) in the detection of past intentions. Sixty healthy volunteers took part in the experiment (mean age: 36.5 y; range: 18-55; 30 males). Participants were asked to recall and report information about a meeting with a person that had occurred at least 1 month before. Half of the participants were required to report about an intentional meeting, whereas the other half reported on a chance meeting. Based on the conveyed information, participants performed a tailored aIAT in which they had to categorize real reported information contrasted with counterfeit information. Results demonstrated that RTs can be a useful measure for the detection of past intentions and that aIAT can detect real past intentions with an accuracy of 95%. (PsycINFO Database Record (c) 2016 APA, all rights reserved)

CP  - STATEMENT: This is an open-access article distributed under the terms of the Creative Commons Attribution License (CC BY). The use, distribution or reproduction in other forums is permitted, provided the original author(s) or licensor are credited and that the original publication in this journal is cited, in accordance with accepted academic practice. No use, distribution or reproduction is permitted which does not comply with these terms.
      HOLDER: Zangrossi, Agosta, Cervesato, Tessarotto and Sartori
      YEAR: 2015
JN  - Frontiers in Human Neuroscience
VO  - 9
XL  - http://ovidsp.ovid.com/ovidweb.cgi?T=JS&CSC=Y&NEWS=N&PAGE=fulltext&D=psyc12&AN=2016-26406-001
XL  - http://openurl.univie.ac.at/resolve?sid=OVID:psycdb&id=pmid:&id=doi:&issn=1662-5161&isbn=&volume=9&issue=&spage=608&pages=&date=2015&title=Frontiers+in+Human+Neuroscience&atitle=%22I+didn%27t+want+to+do+it%21%22+The+detection+of+past+intentions.&aulast=Zangrossi&pid=%3Cauthor%3EZangrossi%2C+Andrea%3BAgosta%2C+Sara%3BCervesato%2C+Gessica%3BTessarotto%2C+Federica%3BSartori%2C+Giuseppe%3C%2Fauthor%3E%3CAN%3E2016-26406-001%3C%2FAN%3E%3CDT%3EJournal+Article%3C%2FDT%3E

<68. >
VN  - Ovid Technologies
DB  - PsycINFO
AN  - 2016-22035-001
TI  - Explicit instructions increase cognitive costs of deception in predictable social context. [References].
DP  - Dec 15, 2015
YR  - 2015
PH  - First Posting: Dec 2015
      Accepted: Nov 2015
      First Submitted: Aug 2015
AU  - Falkiewicz, Marcel
AU  - Sarzy nska, Justyna
AU  - Babula, Justyna
AU  - Szatkowska, Iwona
AU  - Grabowska, Anna
AU  - Necka, Edward
MA  - Falkiewicz, Marcel: mfalkiewicz@gmail.com
SO  - Frontiers in Psychology. Vol.6 2015, ArtID 1863.
MO  - Dec
PE  - 11
OC  - Frontiers Research Foundation, Switzerland
AB  - Convincing participants to deceive remains one of the biggest and most important challenges of laboratory-based deception research. The simplest and most prevalent method involves explicitly instructing participants to lie or tell the truth before presenting each task item. The usual finding of such experiments is increased cognitive load associated with deceptive responses, explained by necessity to inhibit default and automatic honest responses. However, explicit instructions are usually coupled with the absence of social context in the experimental task. Context plays a key role in social cognition by activating prior knowledge, which facilitates behaviors consistent with the latter. We hypothesized that in the presence of social context, both honest and deceptive responses can be produced on the basis of prior knowledge, without reliance on truth and without additional cognitive load during deceptive responses. In order to test the hypothesis, we have developed Speed-Dating Task (SDT), which is based on a real-life social event. In SDT, participants respond both honestly and deceptively to questions in order to appear similar to each of the dates. The dates are predictable and represent well-known categories (i.e., atheist or conservative). In one condition participants rely on explicit instructions preceding each question (external cue). In the second condition no explicit instructions are present, so the participants need to adapt based on prior knowledge about the category the dates belong to (internal cue). With internal cues, reaction times (RTs) are similar for both honest and deceptive responses. However, in the presence of external cues (EC), RTs are longer for deceptive than honest responses, suggesting that deceptive responses are associated with increased cognitive load. Compared to internal cues, deception costs were higher when EC were present. However, the effect was limited to the first part of the experiment, only partially confirming our initial hypothesis. The results suggest that the presence of social context in deception tasks might have a significant influence on cognitive processes associated with deception. (PsycINFO Database Record (c) 2016 APA, all rights reserved)

CP  - STATEMENT: This is an open-access article distributed under the terms of the Creative Commons Attribution License (CC BY). The use, distribution or reproduction in other forums is permitted, provided the original author(s) or licensor are credited and that the original publication in this journal is cited, in accordance with accepted academic practice. No use, distribution or reproduction is permitted which does not comply with these terms.
      HOLDER: Falkiewicz, Sarzy nska, Babula, Szatkowska, Grabowska and Necka.
      YEAR: 2015
JN  - Frontiers in Psychology
VO  - 6
XL  - http://ovidsp.ovid.com/ovidweb.cgi?T=JS&CSC=Y&NEWS=N&PAGE=fulltext&D=psyc12&AN=2016-22035-001
XL  - http://openurl.univie.ac.at/resolve?sid=OVID:psycdb&id=pmid:&id=doi:&issn=1664-1078&isbn=&volume=6&issue=&spage=1863&pages=&date=2015&title=Frontiers+in+Psychology&atitle=Explicit+instructions+increase+cognitive+costs+of+deception+in+predictable+social+context.&aulast=Falkiewicz&pid=%3Cauthor%3EFalkiewicz%2C+Marcel%3BSarzy+nska%2C+Justyna%3BBabula%2C+Justyna%3BSzatkowska%2C+Iwona%3BGrabowska%2C+Anna%3BNecka%2C+Edward%3C%2Fauthor%3E%3CAN%3E2016-22035-001%3C%2FAN%3E%3CDT%3EJournal+Article%3C%2FDT%3E

<69. >
VN  - Ovid Technologies
DB  - PsycINFO
AN  - 2015-31681-001
TI  - Cerebral correlates of faking: Evidence from a brief implicit association test on doping attitudes. [References].
DP  - May 29, 2015
YR  - 2015
PH  - First Posting: May 2015
      Accepted: May 2015
      First Submitted: Feb 2015
AU  - Schindler, Sebastian
AU  - Wolff, Wanja
AU  - Kissler, Johanna M
AU  - Brand, Ralf
MA  - Schindler, Sebastian: sebastian.schindler@uni-bielefeld.de
SO  - Frontiers in Behavioral Neuroscience. Vol.9 2015, ArtID 139.
MO  - May
PE  - 13
OC  - Frontiers Research Foundation, Switzerland
AB  - Direct assessment of attitudes toward socially sensitive topics can be affected by deception attempts. Reaction-time based indirect measures, such as the Implicit Association Test (IAT), are less susceptible to such biases. Neuroscientific evidence shows that deception can evoke characteristic ERP differences. However, the cerebral processes involved in faking an IAT are still unknown. We randomly assigned 20 university students (15 females, 24.65 +/- 3.50 years of age) to a counterbalanced repeated-measurements design, requesting them to complete a Brief-IAT (BIAT) on attitudes toward doping without deception instruction, and with the instruction to fake positive and negative doping attitudes. Cerebral activity during BIAT completion was assessed using high-density EEG. Event-related potentials during faking revealed enhanced frontal and reduced occipital negativity, starting around 150 ms after stimulus presentation. Further, a decrease in the P300 and LPP components was observed. Source analyses showed enhanced activity in the right inferior frontal gyrus between 150 and 200 ms during faking, thought to reflect the suppression of automatic responses. Further, more activity was found for faking in the bilateral middle occipital gyri and the bilateral temporoparietal junction. Results indicate that faking reaction-time based tests alter brain processes from early stages of processing and reveal the cortical sources of the effects. Analyzing the EEG helps to uncover response patterns in indirect attitude tests and broadens our understanding of the neural processes involved in such faking. This knowledge might be useful for uncovering faking in socially sensitive contexts, where attitudes are likely to be concealed. (PsycINFO Database Record (c) 2016 APA, all rights reserved)

CP  - STATEMENT: This is an open-access article distributed under the terms of the Creative Commons Attribution License (CC BY). The use, distribution or reproduction in other forums is permitted, provided the original author(s) or licensor are credited and that the original publication in this journal is cited, in accordance with accepted academic practice. No use, distribution or reproduction is permitted which does not comply with these terms.
      HOLDER: Schindler, Wolff, Kissler and Brand
      YEAR: 2015
JN  - Frontiers in Behavioral Neuroscience
VO  - 9
XL  - http://ovidsp.ovid.com/ovidweb.cgi?T=JS&CSC=Y&NEWS=N&PAGE=fulltext&D=psyc12&AN=2015-31681-001
XL  - http://openurl.univie.ac.at/resolve?sid=OVID:psycdb&id=pmid:&id=doi:&issn=1662-5153&isbn=&volume=9&issue=&spage=139&pages=&date=2015&title=Frontiers+in+Behavioral+Neuroscience&atitle=Cerebral+correlates+of+faking%3A+Evidence+from+a+brief+implicit+association+test+on+doping+attitudes.&aulast=Schindler&pid=%3Cauthor%3ESchindler%2C+Sebastian%3BWolff%2C+Wanja%3BKissler%2C+Johanna+M%3BBrand%2C+Ralf%3C%2Fauthor%3E%3CAN%3E2015-31681-001%3C%2FAN%3E%3CDT%3EJournal+Article%3C%2FDT%3E

<70. >
VN  - Ovid Technologies
DB  - PsycINFO
AN  - 2015-56502-001
TI  - Does practice make the perfect liar? The effect of rehearsal and increased cognitive load on cues to deception. [References].
DP  - Mar-Apr 2016
YR  - 2016
PH  - First Posting: Dec 2015
AU  - Gawrylowicz, Julie
AU  - Fairlamb, Samuel
AU  - Tantot, Emily
AU  - Qureshi, Zehra
AU  - Redha, Amadeus
AU  - Ridley, Anne M
MA  - Gawrylowicz, Julie: gawryloj@lsbu.ac.uk
SO  - Applied Cognitive Psychology. Vol.30(2), 2016, pp. 250-259. 
MO  - Mar-Apr
OL  - Human Learning: Journal of Practical Research & Applications
AB  - Recent studies have explored ways to increase cognitive load in liars to identify cues to deception. This study used a driving simulator as a load-inducing technique to explore differences between truth-tellers and liars during an investigative interview scenario and also investigated the effect of rehearsing lies in this context. Deception affected driving performance. Truth-tellers drove more slowly compared with their own baseline, whereas unrehearsed liars sped up. There was no difference in speed between truth-tellers and rehearsed liars. In addition, truth-tellers had significantly faster reaction times compared with their own baseline, than both rehearsed and unrehearsed liars. During the interviews, truth-tellers provided significantly more visual and auditory details and mentioned significantly fewer cognitive operations than liars. The findings add to the body of literature exploring the optimal relationship between cognitive load and secondary task performance to identify cues to deception. (PsycINFO Database Record (c) 2016 APA, all rights reserved)

CP  - HOLDER: John Wiley & Sons, Ltd.
      YEAR: 2015
JN  - Applied Cognitive Psychology
VO  - 30
IP  - 2
PG  - 250-259
XL  - http://ovidsp.ovid.com/ovidweb.cgi?T=JS&CSC=Y&NEWS=N&PAGE=fulltext&D=psyc12&AN=2015-56502-001
XL  - http://openurl.univie.ac.at/resolve?sid=OVID:psycdb&id=pmid:&id=doi:10.1002%2Facp.3199&issn=0888-4080&isbn=&volume=30&issue=2&spage=250&pages=250-259&date=2016&title=Applied+Cognitive+Psychology&atitle=Does+practice+make+the+perfect+liar%3F+The+effect+of+rehearsal+and+increased+cognitive+load+on+cues+to+deception.&aulast=Gawrylowicz&pid=%3Cauthor%3EGawrylowicz%2C+Julie%3BFairlamb%2C+Samuel%3BTantot%2C+Emily%3BQureshi%2C+Zehra%3BRedha%2C+Amadeus%3BRidley%2C+Anne+M%3C%2Fauthor%3E%3CAN%3E2015-56502-001%3C%2FAN%3E%3CDT%3EJournal+Article%3C%2FDT%3E

<71. >
VN  - Ovid Technologies
DB  - PsycINFO
AN  - 2016-22352-001
TI  - Investigating expectation effects using multiple physiological measures. [References].
DP  - Oct 9, 2015
YR  - 2015
PH  - First Posting: Oct 2015
      Accepted: Sep 2015
      First Submitted: Jun 2015
AU  - Siller, Alexander
AU  - Ambach, Wolfgang
AU  - Vaitl, Dieter
MA  - Siller, Alexander: siller@igpp.de
SO  - Frontiers in Psychology. Vol.6 2015, ArtID 1553.
MO  - Oct
PE  - 14
OC  - Frontiers Research Foundation, Switzerland
AB  - The study aimed at experimentally investigating whether the human body can anticipate future events under improved methodological conditions. Previous studies have reported contradictory results for the phenomenon typically called presentiment. If the positive findings are accurate, they call into doubt our views about human perception, and if they are inaccurate, a plausible conventional explanation might be based on the experimental design of the previous studies, in which expectation due to item sequences was misinterpreted as presentiment. To address these points, we opted to collect several physiological variables, to test different randomization types and to manipulate subjective significance individually. For the latter, we combined a mock crime scenario, in which participants had to steal specific items, with a concealed information test (CIT), in which the participants had to conceal their knowledge when interrogated about items they had stolen or not stolen. We measured electrodermal activity, respiration, finger pulse, heart rate (HR), and reaction times. The participants (n = 154) were assigned randomly to four different groups. Items presented in the CIT were either drawn with replacement (full) or without replacement (pseudo) and were either presented category-wise (cat) or regardless of categories (nocat). To understand how these item sequences influence expectation and modulate physiological reactions, we compared the groups with respect to effect sizes for stolen vs. not stolen items. Group pseudo_cat yielded the highest effect sizes, and pseudo_nocat yielded the lowest. We could not find any evidence of presentiment but did find evidence of physiological correlates of expectation. Due to the design differing fundamentally from previous studies, these findings do not allow for conclusions on the question whether the expectation bias is being confounded with presentiment. (PsycINFO Database Record (c) 2016 APA, all rights reserved)

CP  - STATEMENT: This is an open-access article distributed under the terms of the Creative Commons Attribution License (CC BY). The use, distribution or reproduction in other forums is permitted, provided the original author(s) or licensor are credited and that the original publication in this journal is cited, in accordance with accepted academic practice. No use, distribution or reproduction is permitted which does not comply with these terms.
      HOLDER: Siller, Ambach and Vaitl
      YEAR: 2015
JN  - Frontiers in Psychology
VO  - 6
XL  - http://ovidsp.ovid.com/ovidweb.cgi?T=JS&CSC=Y&NEWS=N&PAGE=fulltext&D=psyc12&AN=2016-22352-001
XL  - http://openurl.univie.ac.at/resolve?sid=OVID:psycdb&id=pmid:&id=doi:&issn=1664-1078&isbn=&volume=6&issue=&spage=1553&pages=&date=2015&title=Frontiers+in+Psychology&atitle=Investigating+expectation+effects+using+multiple+physiological+measures.&aulast=Siller&pid=%3Cauthor%3ESiller%2C+Alexander%3BAmbach%2C+Wolfgang%3BVaitl%2C+Dieter%3C%2Fauthor%3E%3CAN%3E2016-22352-001%3C%2FAN%3E%3CDT%3EJournal+Article%3C%2FDT%3E

<72. >
VN  - Ovid Technologies
DB  - PsycINFO
AN  - 2016-02505-001
TI  - Are we modular lying cues detectors? The answer is "yes, sometimes". [References].
DP  - Sep 8, 2015
YR  - 2015
PH  - First Posting: Sep 2015
      Accepted: Aug 2015
      First Submitted: Feb 2015
AU  - Arminjon, Mathieu
AU  - Chamseddine, Amer
AU  - Kopta, Vladimir
AU  - Paunovic, Aleksandar
AU  - Mohr, Christine
MA  - Arminjon, Mathieu: Mathieu.Arminjon@unige.ch
SO  - PLoS ONE. Vol.10(9), 2015, ArtID e0136418.
MO  - Sep
PE  - 16
AB  - We quickly form first impressions about newly encountered people guiding our subsequent behaviour (approach, avoidance). Such instant judgments might be innate and automatic, being performed unconsciously and independently to other cognitive processes. Lying detection might be subject to such a modular process. Unfortunately, numerous studies highlighted problems with lying detection paradigms such as high error rates and learning effects. Additionally, humans should be motivated doing both detecting others' lies and disguising own lies. Disguising own lies might even be more challenging than detecting other people's lies. Thus, when trying to disguise cheating behaviour, liars might display a mixture of disguising (fake) trust cues and uncontrolled lying cues making the interpretation of the expression difficult (perceivers are guessing). In two consecutive online studies, we tested whether seeing an increasing amount (range 0-4) of lying cues (LC) and non-lying cues (NLC) on a standard face results in enhanced guessing behaviour (studies 1 and 2) and that enhanced guessing is accompanied by slower responding (study 2). Results showed that pronounced guessing and slowest responding occurred for faces with an intermediate number and not with the highest number of LC and NLC. In particular, LC were more important than NLC to uncertain lying decisions. Thus, only a few LC may interfere with automatic processing of lying detection (irrespective of NLC), probably because too little lying cue information is yet available. (PsycINFO Database Record (c) 2016 APA, all rights reserved)

CP  - STATEMENT: This is an open access article distributed under the terms of the Creative Commons Attribution License, which permits unrestricted use, distribution, and reproduction in any medium, provided the original author and source are credited.
      HOLDER: Arminjon et al.
      YEAR: 2015
JN  - PLoS ONE
VO  - 10
IP  - 9
XL  - http://ovidsp.ovid.com/ovidweb.cgi?T=JS&CSC=Y&NEWS=N&PAGE=fulltext&D=psyc12&AN=2016-02505-001
XL  - http://openurl.univie.ac.at/resolve?sid=OVID:psycdb&id=pmid:&id=doi:&issn=1932-6203&isbn=&volume=10&issue=9&spage=e0136418&pages=&date=2015&title=PLoS+ONE&atitle=Are+we+modular+lying+cues+detectors%3F+The+answer+is+%22yes%2C+sometimes%22.&aulast=Arminjon&pid=%3Cauthor%3EArminjon%2C+Mathieu%3BChamseddine%2C+Amer%3BKopta%2C+Vladimir%3BPaunovic%2C+Aleksandar%3BMohr%2C+Christine%3C%2Fauthor%3E%3CAN%3E2016-02505-001%3C%2FAN%3E%3CDT%3EJournal+Article%3C%2FDT%3E

<73. >
VN  - Ovid Technologies
DB  - PsycINFO
AN  - 2015-99080-494
TI  - Voluntary memory control in concealed memory detection.
DP  - 2015
YR  - 2015
AU  - Hu, Xiaoqing
SO  - Dissertation Abstracts International: Section B: The Sciences and Engineering. Vol.75(10-B(E)),2015, pp. No Pagination Specified. 
OL  - Dissertation Abstracts International
AB  - Recent advancement in behavioral and neuroscience methods allow researchers to more effectively study memory stored in an examinee's brain. These advancements in memory detection can contribute to the development of brain-based credibility assessment or deception detection instrument. However, the validity of these methods needs to be empirically investigated before they are accepted by the scientific and legal communities, and before they are ready for field use. This dissertation develops a voluntary memory control approach, and challenges the assumption that the crime-relevant memory cues will unconditionally reactivate the associated memory episodes. Rather, this dissertation documents that people can intentionally control their behavioral performance and neural activity during memory detection tests so as to distort the tests. Across all experiments, crime-relevant memories were encoded in a lab crime scenario. In Chapter 1, general background information about electroencephalograms (EEGs) and their derivative the event-related potentials (ERPs) were provided. Moreover, Chapter 1 introduces two methods that are used in memory detection: an ERP-based Concealed Information Test (CIT), and a Reaction Time (RT)-based autobiographical Implicit Association Test (aIAT). Chapter 2 first establishes that both the CIT and the aIAT can detect concealed crime-relevant memory when participants do not have an intention to distort the test. Moreover, both methods can still reliably identify concealed memory even when the tests are administered one month after the lab crime. Chapters 3 and 4 then show that people are capable of preventing crime-relevant memories from being expressed via behavioral performance, and people can willfully control the brain activity that is associated with memory retrieval. Specifically, Chapter 3 investigated people's ability to control their performance in the aIAT, and showed that people can distort the test outcome either via being instructed or being trained to speed up their responses in the incongruent blocks. Chapter 4 tests people's ability to suppress unwanted crime-relevant memories during the ERP-based CIT, and then uses the aIAT to examine the effect of suppression on the automatic influence of memory on behavior. Results found that people can indeed suppress the retrieval of unwanted memories, evidenced by the attenuated P300s to the crime-relevant memory cues. Furthermore, prior suppression reduced the automatic influence of autobiographical memory on people's behavior. The theoretical and practical implications of these findings are discussed. (PsycINFO Database Record (c) 2016 APA, all rights reserved)

JN  - Dissertation Abstracts International: Section B: The Sciences and Engineering
VO  - 75
IP  - 10-B(E)
PG  - No Pagination Specified
XL  - http://ovidsp.ovid.com/ovidweb.cgi?T=JS&CSC=Y&NEWS=N&PAGE=fulltext&D=psyc12&AN=2015-99080-494
XL  - http://openurl.univie.ac.at/resolve?sid=OVID:psycdb&id=pmid:&id=doi:&issn=0419-4217&isbn=9781321017397&volume=75&issue=10-B%28E%29&spage=No&pages=No+Pagination+Specified&date=2015&title=Dissertation+Abstracts+International%3A+Section+B%3A+The+Sciences+and+Engineering&atitle=Voluntary+memory+control+in+concealed+memory+detection.&aulast=Hu&pid=%3Cauthor%3EHu%2C+Xiaoqing%3C%2Fauthor%3E%3CAN%3E2015-99080-494%3C%2FAN%3E%3CDT%3EDissertation%3C%2FDT%3E

<74. >
VN  - Ovid Technologies
DB  - PsycINFO
AN  - 2015-26290-022
TI  - Goal-directed modulation of neural memory patterns: Implications for fMRI-based memory detection. [References].
DP  - Jun 3, 2015
YR  - 2015
PH  - Accepted: Apr 2015
      Revised: Apr 2015
      First Submitted: Dec 2014
AU  - Uncapher, Melina R
AU  - Boyd-Meredith, J. Tyler
AU  - Chow, Tiffany E
AU  - Rissman, Jesse
AU  - Wagner, Anthony D
MA  - Uncapher, Melina R.: melina.u@stanford.edu
SO  - The Journal of Neuroscience. Vol.35(22), 2015, pp. 8531-8545. 
MO  - Jun
AB  - Remembering a past event elicits distributed neural patterns that can be distinguished from patterns elicited when encountering novel information. These differing patterns can be decoded with relatively high diagnostic accuracy for individual memories using multivoxel pattern analysis (MVPA) of fMRI data. Brain-based memory detection-if valid and reliable-would have clear utility beyond the domain of cognitive neuroscience, in the realm of law, marketing, and beyond. However, a significant boundary condition on memory decoding validity may be the deployment of "countermeasures": strategies used to mask memory signals. Here we tested the vulnerability of fMRI-based memory detection to countermeasures, using a paradigm that bears resemblance to eyewitness identification. Participants were scanned while performing two tasks on previously studied and novel faces: (1) a standard recognition memory task; and (2) a task wherein they attempted to conceal their true memory state. Univariate analyses revealed that participants were able to strategically modulate neural responses, averaged across trials, in regions implicated in memory retrieval, including the hippocampus and angular gyrus. Moreover, regions associated with goal-directed shifts of attention and thought substitution supported memory concealment, and those associated with memory generation supported novelty concealment. Critically, whereas MVPA enabled reliable classification of memory states when participants reported memory truthfully, the ability to decode memory on individual trials was compromised, even reversing, during attempts to conceal memory. Together, these findings demonstrate that strategic goal states can be deployed to mask memory-related neural patterns and foil memory decoding technology, placing a significant boundary condition on their real-world utility. (PsycINFO Database Record (c) 2016 APA, all rights reserved)

CP  - HOLDER: The Authors
      YEAR: 2015
JN  - The Journal of Neuroscience
VO  - 35
IP  - 22
PG  - 8531-8545
XL  - http://ovidsp.ovid.com/ovidweb.cgi?T=JS&CSC=Y&NEWS=N&PAGE=fulltext&D=psyc12&AN=2015-26290-022
XL  - http://openurl.univie.ac.at/resolve?sid=OVID:psycdb&id=pmid:&id=doi:10.1523%2FJNEUROSCI.5145-14.2015&issn=0270-6474&isbn=&volume=35&issue=22&spage=8531&pages=8531-8545&date=2015&title=The+Journal+of+Neuroscience&atitle=Goal-directed+modulation+of+neural+memory+patterns%3A+Implications+for+fMRI-based+memory+detection.&aulast=Uncapher&pid=%3Cauthor%3EUncapher%2C+Melina+R%3BBoyd-Meredith%2C+J.+Tyler%3BChow%2C+Tiffany+E%3BRissman%2C+Jesse%3BWagner%2C+Anthony+D%3C%2Fauthor%3E%3CAN%3E2015-26290-022%3C%2FAN%3E%3CDT%3EJournal+Article%3C%2FDT%3E

<75. >
VN  - Ovid Technologies
DB  - PsycINFO
AN  - 2015-05507-001
TI  - Decoding the processing of lying using functional connectivity MRI. [References].
DP  - Jan 17, 2015
YR  - 2015
PH  - First Posting: Jan 2015
      Accepted: Dec 2014
      First Submitted: May 2014
AU  - Jiang, Weixiong
AU  - Liu, Huasheng
AU  - Zeng, Lingli
AU  - Liao, Jian
AU  - Shen, Hui
AU  - Luo, Aijing
AU  - Hu, Dewen
AU  - Wang, Wei
MA  - Jiang, Weixiong: jiangweixiong68@163.com; Liu, Huasheng: liuhas_20040125@163.com; Zeng, Lingli: lingl.zeng@gmail.com; Liao, Jian: leslie0912@163.com; Shen, Hui: shenhui_nudt@126.com; Luo, Aijing: Ajlul@sohu.com; Hu, Dewen: dwhu@nudt.edu.cn; Wang, Wei: cjr.wangwei@vip.163.com
SO  - Behavioral and Brain Functions. Vol.11 2015, ArtID 1.
MO  - Jan
PE  - 11
AB  - Background: Previous functional MRI (fMRI) studies have demonstrated group differences in brain activity between deceptive and honest responses. The functional connectivity network related to lie-telling remains largely uncharacterized. Methods: In this study, we designed a lie-telling experiment that emphasized strategy devising. Thirty-two subjects underwent fMRI while responding to questions in a truthful, inverse, or deceitful manner. For each subject, whole-brain functional connectivity networks were constructed from correlations among brain regions for the lie-telling and truth-telling conditions. Then, a multivariate pattern analysis approach was used to distinguish lie-telling from truth-telling based on the functional connectivity networks. Results: The classification results demonstrated that lie-telling could be differentiated from truth-telling with an accuracy of 82.81% (85.94% for lie-telling, 79.69% for truth-telling). The connectivities related to the fronto-parietal networks, cerebellum and cingulo-opercular networks are most discriminating, implying crucial roles for these three networks in the processing of deception. Conclusions: The current study may shed new light on the neural pattern of deception from a functional integration viewpoint. (PsycINFO Database Record (c) 2016 APA, all rights reserved)

CP  - STATEMENT: This is an Open Access article distributed under the terms of the Creative Commons Attribution License (http://creativecommons.org/licenses/by/4.0), which permits unrestricted use, distribution, and reproduction in any medium, provided the original work is properly credited. The Creative Commons Public Domain Dedication waiver (http://creativecommons.org/publicdomain/zero/1.0/) applies to the data made available in this article, unless otherwise stated.
      HOLDER: Jiang et al.; licensee BioMed Central.
      YEAR: 2015
JN  - Behavioral and Brain Functions
VO  - 11
XL  - http://ovidsp.ovid.com/ovidweb.cgi?T=JS&CSC=Y&NEWS=N&PAGE=fulltext&D=psyc12&AN=2015-05507-001
XL  - http://openurl.univie.ac.at/resolve?sid=OVID:psycdb&id=pmid:&id=doi:10.1186%2Fs12993-014-0046-4&issn=1744-9081&isbn=&volume=11&issue=&spage=1&pages=&date=2015&title=Behavioral+and+Brain+Functions&atitle=Decoding+the+processing+of+lying+using+functional+connectivity+MRI.&aulast=Jiang&pid=%3Cauthor%3EJiang%2C+Weixiong%3BLiu%2C+Huasheng%3BZeng%2C+Lingli%3BLiao%2C+Jian%3BShen%2C+Hui%3BLuo%2C+Aijing%3BHu%2C+Dewen%3BWang%2C+Wei%3C%2Fauthor%3E%3CAN%3E2015-05507-001%3C%2FAN%3E%3CDT%3EJournal+Article%3C%2FDT%3E

<76. >
VN  - Ovid Technologies
DB  - PsycINFO
AN  - 2015-05238-001
TI  - Executive control- and reward-related neural processes associated with the opportunity to engage in voluntary dishonest moral decision making. [References].
DP  - Jun 2015
YR  - 2015
PH  - First Posting: Feb 2015
AU  - Hu, Xiaoqing
AU  - Pornpattananangkul, Narun
AU  - Nusslock, Robin
MA  - Hu, Xiaoqing: xhu@u.northwestern.edu
SO  - Cognitive, Affective & Behavioral Neuroscience. Vol.15(2), 2015, pp. 475-491. 
MO  - Jun
OC  - Psychonomic Society, US
AB  - Research has begun to examine the neurocognitive processes underlying voluntary moral decision making, which involves engaging in honest or dishonest behavior in a setting in which the individual is free to make his or her own moral decisions. Employing event-related potentials, we measured executive control-related and reward-related neural processes during an incentivized coin-guessing task in which participants had the opportunity to voluntarily engage in dishonest behavior, by overreporting their wins to maximize earnings. We report four primary findings: First, the opportunity to deceive recruited executive control processes involving conflict monitoring and conflict resolution, as evidenced by a higher N2 and a smaller P3. Second, processing the outcome of the coin flips engaged reward-related processes, as evidenced by a larger medial feedback negativity (MFN) for incorrect (loss) than for correct (win) guesses, reflecting a reward prediction error signal. Third, elevated executive control-related neural activity reflecting conflict resolution (i.e., an attenuated executive control P3) predicted a greater likelihood of engaging in overall deceptive behavior. Finally, whereas elevated reward-related neural activity (the reward P3) was associated with a greater likelihood of engaging in overall deceptive behavior, an elevated reward prediction error signal (MFN difference score) predicted increased trial-by-trial moral behavioral adjustment (i.e., a greater likelihood to overreport wins following a previous honest loss than following a previous honest win trial). Collectively, these findings suggest that both executive control- and reward-related neural processes are implicated in moral decision making. (PsycINFO Database Record (c) 2016 APA, all rights reserved)

CP  - HOLDER: Psychonomic Society, Inc.
      YEAR: 2015
JN  - Cognitive, Affective & Behavioral Neuroscience
VO  - 15
IP  - 2
PG  - 475-491
XL  - http://ovidsp.ovid.com/ovidweb.cgi?T=JS&CSC=Y&NEWS=N&PAGE=fulltext&D=psyc12&AN=2015-05238-001
XL  - http://openurl.univie.ac.at/resolve?sid=OVID:psycdb&id=pmid:&id=doi:10.3758%2Fs13415-015-0336-9&issn=1530-7026&isbn=&volume=15&issue=2&spage=475&pages=475-491&date=2015&title=Cognitive%2C+Affective+%26+Behavioral+Neuroscience&atitle=Executive+control-+and+reward-related+neural+processes+associated+with+the+opportunity+to+engage+in+voluntary+dishonest+moral+decision+making.&aulast=Hu&pid=%3Cauthor%3EHu%2C+Xiaoqing%3BPornpattananangkul%2C+Narun%3BNusslock%2C+Robin%3C%2Fauthor%3E%3CAN%3E2015-05238-001%3C%2FAN%3E%3CDT%3EJournal+Article%3C%2FDT%3E

<77. >
VN  - Ovid Technologies
DB  - PsycINFO
AN  - 2015-02466-002
TI  - Manipulating item proportion and deception reveals crucial dissociation between behavioral, autonomic, and neural indices of concealed information. [References].
DP  - Feb 2015
YR  - 2015
PH  - First Posting: Oct 2014
      Accepted: Sep 2014
      Revised: Sep 2014
      First Submitted: Jan 2014
AU  - Suchotzki, Kristina
AU  - Verschuere, Bruno
AU  - Peth, Judith
AU  - Crombez, Geert
AU  - Gamer, Matthias
MA  - Suchotzki, Kristina: Kristina.Suchotzki@UGent.be
SO  - Human Brain Mapping. Vol.36(2), 2015, pp. 427-439. 
MO  - Feb
AB  - Developed as an alternative to traditional deception detection methods, the concealed information test (CIT) assesses recognition of critical (e.g., crime-relevant) "probes." Most often, recognition has been measured as enhanced skin conductance responses (SCRs) to probes compared to irrelevant foils (CIT effect). More recently, also differentially enlarged reaction times (RTs) and increased neural activity in the bilateral inferior frontal gyrus, the right middle frontal gyrus, and the right temporo-parietal junction have been observed. The aims of the current functional magnetic resonance imaging (fMRI) study were to (1) investigate the boundary conditions of the CIT effects in all three measures and thereby (2) gain more insight into the relative contribution of two mechanisms underlying enhanced responding to concealed information (i.e., orienting versus response inhibition). Therefore, we manipulated the proportion of probe versus irrelevant items, and whether suspects were instructed to actively deny recognition of probe knowledge (i.e., deceive) during the test. Results revealed that whereas overt deception was not necessary for the SCR CIT effect, it was crucial for the RT and the fMRI-based CIT effects. The proportion manipulation enhanced the CIT effect in all three measures. The results indicate that different mental processes might underlie the response pattern in the CIT. While skin conductance responding to concealed information may best be explained by orienting theory, it seems that response inhibition drives RT and blood oxygen level dependent responding to concealed information. (PsycINFO Database Record (c) 2016 APA, all rights reserved)

CP  - HOLDER: Wiley Periodicals, Inc.
      YEAR: 2014
JN  - Human Brain Mapping
VO  - 36
IP  - 2
PG  - 427-439
XL  - http://ovidsp.ovid.com/ovidweb.cgi?T=JS&CSC=Y&NEWS=N&PAGE=fulltext&D=psyc12&AN=2015-02466-002
XL  - http://openurl.univie.ac.at/resolve?sid=OVID:psycdb&id=pmid:&id=doi:10.1002%2Fhbm.22637&issn=1065-9471&isbn=&volume=36&issue=2&spage=427&pages=427-439&date=2015&title=Human+Brain+Mapping&atitle=Manipulating+item+proportion+and+deception+reveals+crucial+dissociation+between+behavioral%2C+autonomic%2C+and+neural+indices+of+concealed+information.&aulast=Suchotzki&pid=%3Cauthor%3ESuchotzki%2C+Kristina%3BVerschuere%2C+Bruno%3BPeth%2C+Judith%3BCrombez%2C+Geert%3BGamer%2C+Matthias%3C%2Fauthor%3E%3CAN%3E2015-02466-002%3C%2FAN%3E%3CDT%3EJournal+Article%3C%2FDT%3E

<78. >
VN  - Ovid Technologies
DB  - PsycINFO
AN  - 2014-55713-012
TI  - In vino veritas? Alcohol, response inhibition and lying. [References].
DP  - Jan 1, 2015
YR  - 2015
PH  - First Posting: Nov 2014
      Revised: Oct 2014
      Revised: Oct 2014
      First Submitted: Jul 2014
AU  - Suchotzki, Kristina
AU  - Crombez, Geert
AU  - Debey, Evelyne
AU  - van Oorsouw, Kim
AU  - Verschuere, Bruno
MA  - Suchotzki, Kristina: kristina.suchotzki@ugent.be
SO  - Alcohol and Alcoholism. Vol.50(1), 2015, pp. 74-81. 
MO  - Jan
AB  - Aims: Despite the widespread belief that alcohol makes the truth come out more easily, we know very little on how alcohol impacts deception. Given that alcohol impairs response inhibition, and that response inhibition may be critically involved in deception, we expected that alcohol intake would hamper lying. Methods: In total, 104 volunteers were tested at a science festival, where they had the opportunity to drink alcohol. Stop-Signal Reaction Times (SSRTs) served as operationalization of response inhibition. Differences in error rates and reaction times (RTs) between lying and truth telling served as indicators of the cognitive cost of lying. Results: Higher blood alcohol concentration was related to longer SSRTs, but unrelated to the cognitive costs of lying. Conclusion: This study validates previous laboratory research on alcohol and response inhibition in a realistic drinking environment, yet failed to find an effect of alcohol on lying. Implications of these findings and for the role of response inhibition in lying are discussed. (PsycINFO Database Record (c) 2016 APA, all rights reserved)

CP  - STATEMENT: Medical Council on Alcohol and Oxford University Press. All rights reserved.
      HOLDER: The Author
      YEAR: 2014
JN  - Alcohol and Alcoholism
VO  - 50
IP  - 1
PG  - 74-81
XL  - http://ovidsp.ovid.com/ovidweb.cgi?T=JS&CSC=Y&NEWS=N&PAGE=fulltext&D=psyc12&AN=2014-55713-012
XL  - http://openurl.univie.ac.at/resolve?sid=OVID:psycdb&id=pmid:&id=doi:10.1093%2Falcalc%2Fagu079&issn=0735-0414&isbn=&volume=50&issue=1&spage=74&pages=74-81&date=2015&title=Alcohol+and+Alcoholism&atitle=In+vino+veritas%3F+Alcohol%2C+response+inhibition+and+lying.&aulast=Suchotzki&pid=%3Cauthor%3ESuchotzki%2C+Kristina%3BCrombez%2C+Geert%3BDebey%2C+Evelyne%3Bvan+Oorsouw%2C+Kim%3BVerschuere%2C+Bruno%3C%2Fauthor%3E%3CAN%3E2014-55713-012%3C%2FAN%3E%3CDT%3EJournal+Article%3C%2FDT%3E

<79. >
VN  - Ovid Technologies
DB  - PsycINFO
AN  - 2014-24926-001
TI  - Lie, truth, lie: The role of task switching in a deception context. [References].
DP  - May 2015
YR  - 2015
PH  - First Posting: Jun 2014
      Accepted: Jun 2014
      First Submitted: Feb 2014
AU  - Debey, Evelyne
AU  - Liefooghe, Baptist
AU  - De Houwer, Jan
AU  - Verschuere, Bruno
MA  - Debey, Evelyne: evelyne.debey@ugent.be
SO  - Psychological Research. Vol.79(3), 2015, pp. 478-488. 
MO  - May
OL  - Psychologische Forschung
AB  - A cornerstone of the task switching literature is the finding that task performance is typically slower and more error-prone when the task switches than when it repeats. So far, deception research has largely ignored that such cognitive switch costs should also emerge when switching between truth telling and lying, and may affect the cognitive cost of lying as reflected in higher prefrontal brain activity and slower and less accurate responding compared to truth telling. To get a grasp on the relative size of the switch costs associated with lying and truth telling, the current study had participants perform a reaction time-based deception task, in which they alternated between lying and telling the truth to yes/no questions that were related to activities performed in the lab (Experiment 1) or neutral autobiographical facts (Experiment 2). In both experiments, the error and reaction time switch costs were found to be equally large for switching from truth telling to lying and from lying to truth telling. This symmetry in switch costs can be explained from the hypothesis that lying requires a first step of truth telling, and demonstrates that task switching does not contribute to the cognitive cost of lying when the repetition/switch ratio is balanced. Theoretical and methodological implications are considered. (PsycINFO Database Record (c) 2016 APA, all rights reserved)

CP  - HOLDER: Springer-Verlag Berlin Heidelberg
      YEAR: 2014
JN  - Psychological Research
VO  - 79
IP  - 3
PG  - 478-488
XL  - http://ovidsp.ovid.com/ovidweb.cgi?T=JS&CSC=Y&NEWS=N&PAGE=fulltext&D=psyc12&AN=2014-24926-001
XL  - http://openurl.univie.ac.at/resolve?sid=OVID:psycdb&id=pmid:&id=doi:10.1007%2Fs00426-014-0582-4&issn=0340-0727&isbn=&volume=79&issue=3&spage=478&pages=478-488&date=2015&title=Psychological+Research&atitle=Lie%2C+truth%2C+lie%3A+The+role+of+task+switching+in+a+deception+context.&aulast=Debey&pid=%3Cauthor%3EDebey%2C+Evelyne%3BLiefooghe%2C+Baptist%3BDe+Houwer%2C+Jan%3BVerschuere%2C+Bruno%3C%2Fauthor%3E%3CAN%3E2014-24926-001%3C%2FAN%3E%3CDT%3EJournal+Article%3C%2FDT%3E

<80. >
VN  - Ovid Technologies
DB  - PsycINFO
AN  - 2014-02283-001
TI  - Does honesty result from moral will or moral grace? Why moral identity matters. [References].
DP  - Mar 2015
YR  - 2015
PH  - First Posting: Jan 2014
      Accepted: Jan 2014
      First Submitted: Nov 2013
AU  - Xu, Zhi Xing
AU  - Ma, Hing Keung
MA  - Xu, Zhi Xing: 11466278@life.hkbu.edu.hk; Ma, Hing Keung: hkma@hkbu.edu.hk
SO  - Journal of Business Ethics. Vol.127(2), 2015, pp. 371-384. 
MO  - Mar
AB  - Does honesty result from the absence of temptation or the active resistance of temptation? The "will'' hypothesis suggests that honesty results from the active resistance of temptation, while the "grace" hypothesis argues that honesty results from the absence of temptation. We examined reaction time and measured the cheating behavior of individuals who had a chance to lie for money. In study 1, we tested the "grace" hypothesis that honesty results from the absence of temptation and found a priming effect of moral constructs on increasing honest behavior. In study 2, we investigated the individual's moral identity in the same context, articulating different mechanisms that lead people to behave ethically. The result confirms that the "grace" hypothesis was valid for people who had a high moral identity, while the "will" hypothesis was accurate for individuals who had a low moral identity. (PsycINFO Database Record (c) 2016 APA, all rights reserved)

CP  - HOLDER: Springer Science+Business Media Dordrecht
      YEAR: 2014
JN  - Journal of Business Ethics
VO  - 127
IP  - 2
PG  - 371-384
XL  - http://ovidsp.ovid.com/ovidweb.cgi?T=JS&CSC=Y&NEWS=N&PAGE=fulltext&D=psyc12&AN=2014-02283-001
XL  - http://openurl.univie.ac.at/resolve?sid=OVID:psycdb&id=pmid:&id=doi:10.1007%2Fs10551-014-2050-x&issn=0167-4544&isbn=&volume=127&issue=2&spage=371&pages=371-384&date=2015&title=Journal+of+Business+Ethics&atitle=Does+honesty+result+from+moral+will+or+moral+grace%3F+Why+moral+identity+matters.&aulast=Xu&pid=%3Cauthor%3EXu%2C+Zhi+Xing%3BMa%2C+Hing+Keung%3C%2Fauthor%3E%3CAN%3E2014-02283-001%3C%2FAN%3E%3CDT%3EJournal+Article%3C%2FDT%3E

<81. >
VN  - Ovid Technologies
DB  - PsycINFO
AN  - 2014-30503-013
TI  - Detecting lies about consumer attitudes using the timed antagonistic response alethiometer. [References].
DP  - Sep 2014
YR  - 2014
PH  - First Posting: Oct 2013
AU  - Gregg, Aiden P
AU  - Mahadevan, Nikhila
AU  - Edwards, Sonja E
AU  - Klymowsky, James
MA  - Gregg, Aiden P.: aiden@soton.ac.uk
SO  - Behavior Research Methods. Vol.46(3), 2014, pp. 758-771. 
MO  - Sep
OL  - Behavior Research Methods & Instrumentation, Behavior Research Methods, Instruments & Computers
OC  - Psychonomic Society, US
AB  - The Timed Antagonistic Response Alethiometer (TARA) is a true-false statement classification task that diagnoses lying on the basis of slower average response speeds. Previous research (Gregg in Applied Cognitive Psychology, 21, 621-647, 2007) showed that a computer-based TARA was about 80 % accurate when its statements conveyed demographic facts or religious views. Here, we tested the TARA's diagnostic potential when its statements conveyed attitudes-here, toward both branded and generic consumer products-across different versions of the TARA (Exps. 1a, 1b, and 1c), as well as across consecutive administrations (Exp. 2). The results generalized well across versions, and maximal accuracy rates exceeding 80 % were obtained, although accuracy declined somewhat upon readministration. Overall, the TARA shows promise as a comparatively cheap, convenient, and diagnostic index of lying about attitudes. (PsycINFO Database Record (c) 2019 APA, all rights reserved)

CP  - HOLDER: Psychonomic Society, Inc.
      YEAR: 2013
JN  - Behavior Research Methods
VO  - 46
IP  - 3
PG  - 758-771
XL  - http://ovidsp.ovid.com/ovidweb.cgi?T=JS&CSC=Y&NEWS=N&PAGE=fulltext&D=psyc11&AN=2014-30503-013
XL  - http://openurl.univie.ac.at/resolve?sid=OVID:psycdb&id=pmid:&id=doi:10.3758%2Fs13428-013-0406-2&issn=1554-351X&isbn=&volume=46&issue=3&spage=758&pages=758-771&date=2014&title=Behavior+Research+Methods&atitle=Detecting+lies+about+consumer+attitudes+using+the+timed+antagonistic+response+alethiometer.&aulast=Gregg&pid=%3Cauthor%3EGregg%2C+Aiden+P%3BMahadevan%2C+Nikhila%3BEdwards%2C+Sonja+E%3BKlymowsky%2C+James%3C%2Fauthor%3E%3CAN%3E2014-30503-013%3C%2FAN%3E%3CDT%3EJournal+Article%3C%2FDT%3E

<82. >
VN  - Ovid Technologies
DB  - PsycINFO
AN  - 2014-17618-001
TI  - Efficacy of combining interview techniques in detecting deception related to bio-threat issues. [References].
DP  - May-Jun 2014
YR  - 2014
PH  - First Posting: Feb 2014
AU  - Morgan, Charles A III
AU  - Rabinowitz, Yaron
AU  - Leidy, Robert
AU  - Coric, Vladimir
MA  - Morgan, Charles A.: charles.a.morgan@yale.edu
SO  - Behavioral Sciences & the Law. Vol.32(3), 2014, pp. 269-285. 
MO  - May-Jun
AB  - The purpose of this project was to assess the detecting deception efficacy of three well-validated "detecting deception" methods-i.e., forced choice testing (FCT), modified cognitive interviewing (MCI) and autobiographical implicit association testing (aIAT)-when applied to the issue of bio-threat. The detecting deception accuracies of FCT and MCI were 81% and 75%, respectively. Although the aIAT mean response times in block 5 differed significantly between deceptive and truthful persons, the classification accuracy was low. FCT alone reduced the group of 64 persons to 11 and detected 50% of the liars; the false positive rate was 9%. MCI alone reduced the group of 64 to 24 and detected 92% of the liars; the false positive rate was 54%. When FCT was paired with MCI, 75% of liars were detected and the false positive rate was 13%. Forced choice testing and MCI show promise as methods for detecting deception related to bio-threat under low-base-rate conditions. These methods took little time, enhanced the odds of detecting deceptive individuals and exhibited high positive likelihood ratios, suggesting that they have merit as screening tools. The aIAT required more time and was less accurate but may still serve as a useful screening tool. (PsycINFO Database Record (c) 2019 APA, all rights reserved)

CP  - HOLDER: John Wiley & Sons, Ltd.
      YEAR: 2014
JN  - Behavioral Sciences & the Law
VO  - 32
IP  - 3
PG  - 269-285
XL  - http://ovidsp.ovid.com/ovidweb.cgi?T=JS&CSC=Y&NEWS=N&PAGE=fulltext&D=psyc11&AN=2014-17618-001
XL  - http://openurl.univie.ac.at/resolve?sid=OVID:psycdb&id=pmid:&id=doi:10.1002%2Fbsl.2098&issn=0735-3936&isbn=&volume=32&issue=3&spage=269&pages=269-285&date=2014&title=Behavioral+Sciences+%26+the+Law&atitle=Efficacy+of+combining+interview+techniques+in+detecting+deception+related+to+bio-threat+issues.&aulast=Morgan&pid=%3Cauthor%3EMorgan%2C+Charles+A+III%3BRabinowitz%2C+Yaron%3BLeidy%2C+Robert%3BCoric%2C+Vladimir%3C%2Fauthor%3E%3CAN%3E2014-17618-001%3C%2FAN%3E%3CDT%3EJournal+Article%3C%2FDT%3E

<83. >
VN  - Ovid Technologies
DB  - PsycINFO
AN  - 2014-55697-003
TI  - Which came first, the truth or the lie? Effects of order and habituation in the reaction time-based concealed information test. [References].
DP  - Dec 2014
YR  - 2014
AU  - Visu-Petra, George
AU  - Jurje, Ovidiu
AU  - Opre, Adrian
AU  - Miclea, Mircea
AU  - Visu-Petra, Laura
MA  - Visu-Petra, George: georgevisupetra@psychology.ro
SO  - Cognition, Brain, Behavior: An Interdisciplinary Journal. Vol.18(4), 2014, pp. 283-297. 
MO  - Dec
OL  - Cognitie Creier Comportament
AB  - Most of the research on deception suggests that lying is significantly more costly from a cognitive point of view than truth-telling. This was documented by increased reaction times and decreased accuracy of deceptive responses. Recent evidence, however, indicates that the "dominance" of the truth response is malleable and that it can be altered through practice, in which case the deceptive response can become prepotent, thus less cognitively demanding. Our objective was to assess how initial deceptive responses affect subsequent truth telling and vice-versa in the Reaction Time-based Concealed Information Test (RT-based CIT). In order to reach our objective we administered the RT-based CIT to two experimental groups, one in which subjects were instructed to tell the truth about recognizing items from a mock crime in a first block, and then to deny it in a second block, and another group in which subjects first lied, and then told the truth. Results indicated that deceptive responses took longer and were less accurate in the Truth first group than in the Lie first group, suggesting that repeated practice with the truth negatively impacts subsequent deceptive responses. Interestingly, the opposite effect was also noted, meaning that subsequent honest responses were less accurate in subjects who practiced deception in the initial block. This suggests that performance on the RT-based CIT can be manipulated through previous exposure to tasks that require repeated truth telling or lying about crime-related items. (PsycINFO Database Record (c) 2018 APA, all rights reserved)

CP  - STATEMENT: All rights reserved.
      HOLDER: ASCR Publishing House
      YEAR: 2014
JN  - Cognition, Brain, Behavior: An Interdisciplinary Journal
VO  - 18
IP  - 4
PG  - 283-297
XL  - http://ovidsp.ovid.com/ovidweb.cgi?T=JS&CSC=Y&NEWS=N&PAGE=fulltext&D=psyc11&AN=2014-55697-003
XL  - http://openurl.univie.ac.at/resolve?sid=OVID:psycdb&id=pmid:&id=doi:&issn=1224-8398&isbn=&volume=18&issue=4&spage=283&pages=283-297&date=2014&title=Cognition%2C+Brain%2C+Behavior%3A+An+Interdisciplinary+Journal&atitle=Which+came+first%2C+the+truth+or+the+lie%3F+Effects+of+order+and+habituation+in+the+reaction+time-based+concealed+information+test.&aulast=Visu-Petra&pid=%3Cauthor%3EVisu-Petra%2C+George%3BJurje%2C+Ovidiu%3BOpre%2C+Adrian%3BMiclea%2C+Mircea%3BVisu-Petra%2C+Laura%3C%2Fauthor%3E%3CAN%3E2014-55697-003%3C%2FAN%3E%3CDT%3EJournal+Article%3C%2FDT%3E

<84. >
VN  - Ovid Technologies
DB  - PsycINFO
AN  - 2014-37866-001
TI  - Systematic changes in tonic physiological activities during the Concealed Information Test. [References].
DP  - Dec 2014
YR  - 2014
PH  - First Posting: Aug 2014
      Accepted: Aug 2014
      Revised: Aug 2014
      First Submitted: Apr 2014
AU  - Ogawa, Tokihiro
AU  - Matsuda, Izumi
AU  - Hirota, Akihisa
AU  - Takasawa, Noriyoshi
MA  - Ogawa, Tokihiro: t-ogawa@nrips.go.jp
SO  - International Journal of Psychophysiology. Vol.94(3), 2014, pp. 455-462. 
MO  - Dec
AB  - Many studies on the Concealed Information Test have focused on phasic physiological changes that are temporally locked to stimulus presentation. However, little is known about changes in tonic, basal physiological levels throughout a stimulus series. This study focused on changes in tonic physiological activities during the CIT. Thirty-nine participants carried out a mock theft and subsequently received a CIT. Skin conductance, heart rate, and normalized pulse volume (NPV) were recorded. The pre-stimulus physiological level of these measures throughout the CIT series was compared across a question series with different serial positions of the relevant item. Results showed that changes in the pre-stimulus level differed depending on the serial position of the relevant item. Skin conductance declined throughout the series, but showed a transient increase after relevant item presentation. Heart rate was relatively constant throughout the series, but decreased after relevant item presentation. NPV continued to decrease until the relevant item, but increased thereafter, indicating a pattern similar to the classic Peak of Tension concept. In addition, the pre-stimulus NPV showed a significant relevant-irrelevant difference. Theoretical and practical implications of these findings are discussed. (PsycINFO Database Record (c) 2017 APA, all rights reserved)

CP  - STATEMENT: All rights reserved.
      HOLDER: Elsevier B.V.
      YEAR: 2014
JN  - International Journal of Psychophysiology
VO  - 94
IP  - 3
PG  - 455-462
XL  - http://ovidsp.ovid.com/ovidweb.cgi?T=JS&CSC=Y&NEWS=N&PAGE=fulltext&D=psyc11&AN=2014-37866-001
XL  - http://openurl.univie.ac.at/resolve?sid=OVID:psycdb&id=pmid:&id=doi:10.1016%2Fj.ijpsycho.2014.08.584&issn=0167-8760&isbn=&volume=94&issue=3&spage=455&pages=455-462&date=2014&title=International+Journal+of+Psychophysiology&atitle=Systematic+changes+in+tonic+physiological+activities+during+the+Concealed+Information+Test.&aulast=Ogawa&pid=%3Cauthor%3EOgawa%2C+Tokihiro%3BMatsuda%2C+Izumi%3BHirota%2C+Akihisa%3BTakasawa%2C+Noriyoshi%3C%2Fauthor%3E%3CAN%3E2014-37866-001%3C%2FAN%3E%3CDT%3EJournal+Article%3C%2FDT%3E

<85. >
VN  - Ovid Technologies
DB  - PsycINFO
AN  - 2014-37273-001
TI  - The impact of prior knowledge from participant instructions in a mock crime P300 Concealed Information Test. [References].
DP  - Dec 2014
YR  - 2014
PH  - First Posting: Aug 2014
      Accepted: Aug 2014
      Revised: Jul 2014
      First Submitted: Dec 2013
AU  - Winograd, Michael R
AU  - Rosenfeld, J. Peter
MA  - Winograd, Michael R.: m-winograd@u.northwestern.edu
SO  - International Journal of Psychophysiology. Vol.94(3), 2014, pp. 473-481. 
MO  - Dec
AB  - In P300-Concealed Information Tests used with mock crime scenarios, the amount of detail revealed to a participant prior to the commission of the mock crime can have a serious impact on a study's validity. We predicted that exposure to crime details through instructions would bias detection rates toward enhanced sensitivity. In a 2x2 factorial design, participants were either informed (through mock crime instructions) or naive as to the identity of a to-be-stolen item, and then either committed (guilty) or did not commit (innocent) the crime. Results showed that prior knowledge of the stolen item was sufficient to cause 69% of innocent-informed participants to be incorrectly classified as guilty. Further, we found a trend toward enhanced detection rate for guilty-informed participants over guilty-naive participants. Results suggest that revealing details to participants through instructions biases detection rates in the P300-CIT toward enhanced sensitivity. (PsycINFO Database Record (c) 2017 APA, all rights reserved)

CP  - STATEMENT: All rights reserved.
      HOLDER: Elsevier B.V.
      YEAR: 2014
JN  - International Journal of Psychophysiology
VO  - 94
IP  - 3
PG  - 473-481
XL  - http://ovidsp.ovid.com/ovidweb.cgi?T=JS&CSC=Y&NEWS=N&PAGE=fulltext&D=psyc11&AN=2014-37273-001
XL  - http://openurl.univie.ac.at/resolve?sid=OVID:psycdb&id=pmid:&id=doi:10.1016%2Fj.ijpsycho.2014.08.002&issn=0167-8760&isbn=&volume=94&issue=3&spage=473&pages=473-481&date=2014&title=International+Journal+of+Psychophysiology&atitle=The+impact+of+prior+knowledge+from+participant+instructions+in+a+mock+crime+P300+Concealed+Information+Test.&aulast=Winograd&pid=%3Cauthor%3EWinograd%2C+Michael+R%3BRosenfeld%2C+J.+Peter%3C%2Fauthor%3E%3CAN%3E2014-37273-001%3C%2FAN%3E%3CDT%3EJournal+Article%3C%2FDT%3E

<86. >
VN  - Ovid Technologies
DB  - PsycINFO
AN  - 2014-22950-005
TI  - Coping with information requests in marketing exchanges: An examination of pre-post affective control and behavioral coping. [References].
DP  - Jul 2014
YR  - 2014
PH  - First Posting: Nov 2013
      Accepted: Oct 2013
      First Submitted: Jan 2013
AU  - Norberg, Patricia A
AU  - Horne, Daniel R
MA  - Norberg, Patricia A.: patricia.norberg@quinnipiac.edu; Horne, Daniel R.: dhorne@providence.edu
SO  - Journal of the Academy of Marketing Science. Vol.42(4), 2014, pp. 415-429. 
MO  - Jul
OC  - Sage Publications, US
AB  - This paper examines consumers' personal information disclosure behaviors and how consumers emotionally respond to and behaviorally cope with requests for personal data. We show through two experiments that individuals' felt emotions toward requests for information change based on the disclosure strategy chosen. We also provide evidence that individuals rely on falsification as a means of behaviorally coping with personal information requests and that falsification mediates pre-to-post disclosure control perceptions. Implications for marketers are discussed. (PsycINFO Database Record (c) 2017 APA, all rights reserved)

CP  - HOLDER: Academy of Marketing Science
      YEAR: 2013
JN  - Journal of the Academy of Marketing Science
VO  - 42
IP  - 4
PG  - 415-429
XL  - http://ovidsp.ovid.com/ovidweb.cgi?T=JS&CSC=Y&NEWS=N&PAGE=fulltext&D=psyc11&AN=2014-22950-005
XL  - http://openurl.univie.ac.at/resolve?sid=OVID:psycdb&id=pmid:&id=doi:10.1007%2Fs11747-013-0361-6&issn=0092-0703&isbn=&volume=42&issue=4&spage=415&pages=415-429&date=2014&title=Journal+of+the+Academy+of+Marketing+Science&atitle=Coping+with+information+requests+in+marketing+exchanges%3A+An+examination+of+pre-post+affective+control+and+behavioral+coping.&aulast=Norberg&pid=%3Cauthor%3ENorberg%2C+Patricia+A%3BHorne%2C+Daniel+R%3C%2Fauthor%3E%3CAN%3E2014-22950-005%3C%2FAN%3E%3CDT%3EJournal+Article%3C%2FDT%3E

<87. >
VN  - Ovid Technologies
DB  - PsycINFO
AN  - 2014-99120-294
TI  - Depressive feedback utilization: The feedback-related negativity as an index of the 'catastrophic response to perceived failure'
DP  - 2014
YR  - 2014
AU  - Buzan, Robert F
SO  - Dissertation Abstracts International: Section B: The Sciences and Engineering. Vol.74(12-B(E)),2014, pp. No Pagination Specified. 
OL  - Dissertation Abstracts International
AB  - The current research examined the impact of negative feedback on event-related potentials associated with error detection and correction in individuals with varying levels of depression. Depression is known to be associated with a number of cognitive effects, including deficits in executive functioning. Beats, Sahakian, and Levy (1996) have suggested that executive deficits in depression may be related to a 'catastrophic response to perceived failure,' which can lead to performance deficits subsequent to errors. The current study examined the Feedback-Related Negativity (FRN), an event-related potential (ERP) component observed following errors and in response to error feedback, as a possible index of this depressive response to feedback. Thirty undergraduate volunteer participants with extreme scores on the Center for Epidemiological Studies Depression scale (CES-D) completed a challenging two-stimulus deception paradigm that taps a number of executive functions. The paradigm manipulated the allowable reaction time to create easy and difficult conditions. (PsycINFO Database Record (c) 2016 APA, all rights reserved)

JN  - Dissertation Abstracts International: Section B: The Sciences and Engineering
VO  - 74
IP  - 12-B(E)
PG  - No Pagination Specified
XL  - http://ovidsp.ovid.com/ovidweb.cgi?T=JS&CSC=Y&NEWS=N&PAGE=fulltext&D=psyc11&AN=2014-99120-294
XL  - http://openurl.univie.ac.at/resolve?sid=OVID:psycdb&id=pmid:&id=doi:&issn=0419-4217&isbn=9781303324604&volume=74&issue=12-B%28E%29&spage=No&pages=No+Pagination+Specified&date=2014&title=Dissertation+Abstracts+International%3A+Section+B%3A+The+Sciences+and+Engineering&atitle=Depressive+feedback+utilization%3A+The+feedback-related+negativity+as+an+index+of+the+%27catastrophic+response+to+perceived+failure%27&aulast=Buzan&pid=%3Cauthor%3EBuzan%2C+Robert+F%3C%2Fauthor%3E%3CAN%3E2014-99120-294%3C%2FAN%3E%3CDT%3EDissertation%3C%2FDT%3E

<88. >
VN  - Ovid Technologies
DB  - PsycINFO
AN  - 2014-48143-003
TI  - Detecting knowledge of incidentally acquired, real-world memories using a p300-based concealed-information test. [References].
DP  - Nov 2014
YR  - 2014
PH  - Accepted: Jun 2014
      First Submitted: Jan 2014
AU  - Meixner, John B
AU  - Rosenfeld, J. Peter
MA  - Meixner, John B.: j-meixner2012@nlaw.northwestern.edu
SO  - Psychological Science. Vol.25(11), 2014, pp. 1994-2005. 
MO  - Nov
OC  - Blackwell Publishing, United Kingdom; Wiley-Blackwell Publishing Ltd., United Kingdom
AB  - Autobiographical memory for events experienced during normal daily life has been studied at the group level, but no studies have yet examined the ability to detect recognition of incidentally acquired memories among individual subjects. We present the first such study here, which employed a concealed-information test in which subjects were shown words associated with activities they had experienced the previous day. Subjects wore a video-recording device for 4 hr on Day 1 and then returned to the laboratory on Day 2, where they were shown words relating to events recorded with the camera (probe items) and words of the same category but not relating to the subject's activities (irrelevant items). Electroencephalograms were recorded, and presentation of probe items was associated with a large peak in the amplitude of the P300 component. We were able to discriminate perfectly between 12 knowledgeable subjects who viewed stimuli related to their activities and 12 nonknowledgeable subjects who viewed only irrelevant items. These results have strong implications for the use of memory-detection paradigms in criminal contexts. (PsycINFO Database Record (c) 2016 APA, all rights reserved)

CP  - HOLDER: Association for Psychological Science
      YEAR: 2014
JN  - Psychological Science
VO  - 25
IP  - 11
PG  - 1994-2005
XL  - http://ovidsp.ovid.com/ovidweb.cgi?T=JS&CSC=Y&NEWS=N&PAGE=fulltext&D=psyc11&AN=2014-48143-003
XL  - http://openurl.univie.ac.at/resolve?sid=OVID:psycdb&id=pmid:&id=doi:10.1177%2F0956797614547278&issn=0956-7976&isbn=&volume=25&issue=11&spage=1994&pages=1994-2005&date=2014&title=Psychological+Science&atitle=Detecting+knowledge+of+incidentally+acquired%2C+real-world+memories+using+a+p300-based+concealed-information+test.&aulast=Meixner&pid=%3Cauthor%3EMeixner%2C+John+B%3BRosenfeld%2C+J.+Peter%3C%2Fauthor%3E%3CAN%3E2014-48143-003%3C%2FAN%3E%3CDT%3EJournal+Article%3C%2FDT%3E

<89. >
VN  - Ovid Technologies
DB  - PsycINFO
AN  - 2014-39895-005
TI  - The motor cost of telling lies: Electrocortical signatures and personality foundations of spontaneous deception. [References].
DP  - Nov 2014
YR  - 2014
PH  - First Posting: Jun 2014
      Accepted: Jun 2014
      First Submitted: Sep 2013
AU  - Panasiti, Maria Serena
AU  - Pavone, Enea F
AU  - Mancini, Alessandra
AU  - Merla, Arcangelo
AU  - Grisoni, Luigi
AU  - Aglioti, Salvatore M
MA  - Panasiti, Maria Serena: mariaserena.panasiti@uniroma1.it
SO  - Social Neuroscience. Vol.9(6), 2014, pp. 573-589. 
MO  - Nov
AB  - Although universal, lying is generally considered immoral behavior. Most neuroscience studies on lying sanction or instruct deceptive behaviors and thus might fail to acknowledge the significance of lie-related moral conflicts. By combining electroencephalogram (EEG) recordings with a novel paradigm in which participants decided freely whether to deceive another person, we have generated indices of the cognitive (reaction times and stimulus-locked event-related components) and moral (readiness potential and its correlations with deception-related personality traits) cost of spontaneous deception. Our data fail to support the consensus that deception is cognitively more demanding than truth telling, suggesting that spontaneous deception, as opposed to lying out of requirement, might not mandate additional cognitive workload. Interestingly, lying was associated with decreased motor readiness, an event-related potential (ERP) component that is linked to motor preparation of self-determined actions and modulated when we face moral dilemmas. Notably, this reduction was less extensive in manipulative participants and greater in those who cared highly about their impression management. Our study expands on previous findings on deception by associating a cortical marker of reduced preparation to act with individual differences in moral cognition. (PsycINFO Database Record (c) 2016 APA, all rights reserved)

CP  - HOLDER: Taylor & Francis
      YEAR: 2014
JN  - Social Neuroscience
VO  - 9
IP  - 6
PG  - 573-589
XL  - http://ovidsp.ovid.com/ovidweb.cgi?T=JS&CSC=Y&NEWS=N&PAGE=fulltext&D=psyc11&AN=2014-39895-005
XL  - http://openurl.univie.ac.at/resolve?sid=OVID:psycdb&id=pmid:&id=doi:&issn=1747-0919&isbn=&volume=9&issue=6&spage=573&pages=573-589&date=2014&title=Social+Neuroscience&atitle=The+motor+cost+of+telling+lies%3A+Electrocortical+signatures+and+personality+foundations+of+spontaneous+deception.&aulast=Panasiti&pid=%3Cauthor%3EPanasiti%2C+Maria+Serena%3BPavone%2C+Enea+F%3BMancini%2C+Alessandra%3BMerla%2C+Arcangelo%3BGrisoni%2C+Luigi%3BAglioti%2C+Salvatore+M%3C%2Fauthor%3E%3CAN%3E2014-39895-005%3C%2FAN%3E%3CDT%3EJournal+Article%3C%2FDT%3E

<90. >
VN  - Ovid Technologies
DB  - PsycINFO
AN  - 2014-35104-019
TI  - Predicting the lateral direction of deceptive and non-deceptive penalty kicks in football from the kinematics of the kicker. [References].
DP  - Aug 2014
YR  - 2014
PH  - First Posting: May 2014
AU  - Lopes, Jose E
AU  - Jacobs, David M
AU  - Travieso, David
AU  - Araujo, Duarte
MA  - Lopes, Jose E.: ze9777@gmail.com; Jacobs, David M.: david.jacobs@uam.es; Travieso, David: david.travieso@uam.es; Araujo, Duarte: daraujo@fmh.ulisboa.pt
SO  - Human Movement Science. Vol.36 2014, pp. 199-216. 
MO  - Aug
AB  - This study addresses the utility of the kinematics of penalty takers for goalkeepers in association football. Twelve professional and semi-professional players shot to one side of the goal with (deceptive condition) or without (non-deceptive condition) simulating a shot to the opposite side. The body kinematics of the penalty takers were registered with motion-capture apparatus. Correlation and regression techniques were used to determine the relation between the shot direction and aspects of the penalty taker's kinematics at different moments. Several kinematic variables were strongly correlated with shot direction, especially those related to the lower part of the body. Some of these variables, including the angle of the non-kicking foot, acquired high correlations at time intervals that are useful to goalkeepers. Compound variables, here defined as linear combinations of variables, were found to be more useful than locally defined variables. Whereas some kinematic variables showed substantial differences in their relation to ball direction depending on deception, other kinematic variables were less affected by deception. Results are interpreted with the hypothesis of non-substitutability of genuine action. The study can also be interpreted as extending the correlation and regression methodology, often used to analyze variables defined at single moments, to the analysis of variables in a time continuous fashion. (PsycINFO Database Record (c) 2016 APA, all rights reserved)

CP  - STATEMENT: All rights reserved.
      HOLDER: Elsevier B.V.
      YEAR: 2014
JN  - Human Movement Science
VO  - 36
PG  - 199-216
XL  - http://ovidsp.ovid.com/ovidweb.cgi?T=JS&CSC=Y&NEWS=N&PAGE=fulltext&D=psyc11&AN=2014-35104-019
XL  - http://openurl.univie.ac.at/resolve?sid=OVID:psycdb&id=pmid:&id=doi:10.1016%2Fj.humov.2014.04.004&issn=0167-9457&isbn=&volume=36&issue=&spage=199&pages=199-216&date=2014&title=Human+Movement+Science&atitle=Predicting+the+lateral+direction+of+deceptive+and+non-deceptive+penalty+kicks+in+football+from+the+kinematics+of+the+kicker.&aulast=Lopes&pid=%3Cauthor%3ELopes%2C+Jose+E%3BJacobs%2C+David+M%3BTravieso%2C+David%3BAraujo%2C+Duarte%3C%2Fauthor%3E%3CAN%3E2014-35104-019%3C%2FAN%3E%3CDT%3EJournal+Article%3C%2FDT%3E

<91. >
VN  - Ovid Technologies
DB  - PsycINFO
AN  - 2014-31183-014
TI  - Facilitating the right but not left DLPFC by TMS decreases truthfulness of object-naming responses. [References].
DP  - Sep 1, 2014
YR  - 2014
PH  - First Posting: Jun 2014
      Accepted: May 2014
      Revised: May 2014
      First Submitted: Apr 2014
AU  - Karton, Inga
AU  - Rinne, Julia-Mai
AU  - Bachmann, Talis
MA  - Bachmann, Talis: talis.bachmann@ut.ee
SO  - Behavioural Brain Research. Vol.271 2014, pp. 89-93. 
MO  - Sep
AB  - Dorsolateral prefrontal cortex (DLPFC) participates in many mental functions involving cognitive control. This also applies to processes underlying deception. Recently it was shown that, compared to the opposite effect found with left-hemisphere 1-Hz repetitive transcranial magnetic stimulation of the DLPFC, right-hemisphere stimulation decreased the propensity to produce untruthful responses in a subsequent task where subjects had freedom to name presented stimulus-objects either veridically or nonveridically. In a similar experiment, the purpose of the present study was to test whether changing the rTMS protocol from the disrupting to facilitatory type can lead to opposite results. When trains of 10-Hz pulses were delivered to the right DLPFC, propensity to lie increased while similar left-hemisphere DLPFC stimulation did not change the rate of untruthful responses. We can conclude that the way how right DLPFC and other areas functionally associated with it are involved in producing truthful or deliberately deceptive statements about perceived objects considerably depends on what are the parameters of stimulation by which functionality of this system is manipulated. (PsycINFO Database Record (c) 2016 APA, all rights reserved)

CP  - STATEMENT: All rights reserved.
      HOLDER: Elsevier B.V.
      YEAR: 2014
JN  - Behavioural Brain Research
VO  - 271
PG  - 89-93
XL  - http://ovidsp.ovid.com/ovidweb.cgi?T=JS&CSC=Y&NEWS=N&PAGE=fulltext&D=psyc11&AN=2014-31183-014
XL  - http://openurl.univie.ac.at/resolve?sid=OVID:psycdb&id=pmid:&id=doi:10.1016%2Fj.bbr.2014.05.059&issn=0166-4328&isbn=&volume=271&issue=&spage=89&pages=89-93&date=2014&title=Behavioural+Brain+Research&atitle=Facilitating+the+right+but+not+left+DLPFC+by+TMS+decreases+truthfulness+of+object-naming+responses.&aulast=Karton&pid=%3Cauthor%3EKarton%2C+Inga%3BRinne%2C+Julia-Mai%3BBachmann%2C+Talis%3C%2Fauthor%3E%3CAN%3E2014-31183-014%3C%2FAN%3E%3CDT%3EJournal+Article%3C%2FDT%3E

<92. >
VN  - Ovid Technologies
DB  - PsycINFO
AN  - 2014-29595-009
TI  - Lying relies on the truth. [References].
DP  - Sep 2014
YR  - 2014
PH  - First Posting: May 2014
      Accepted: Apr 2014
      Revised: Apr 2014
      First Submitted: May 2013
AU  - Debey, Evelyne
AU  - De Houwer, Jan
AU  - Verschuere, Bruno
MA  - Debey, Evelyne: evelyne.debey@ugent.be
SO  - Cognition. Vol.132(3), 2014, pp. 324-334. 
MO  - Sep
AB  - Cognitive models of deception focus on the conflict-inducing nature of the truth activation during lying. Here we tested the counterintuitive hypothesis that the truth can also serve a functional role in the act of lying. More specifically, we examined whether the construction of a lie can involve a two-step process, where the first step entails activating the truth, based upon which a lie response can be formulated in a second step. To investigate this hypothesis, we tried to capture the covert truth activation in a reaction-time based deception paradigm. Together with each question, we presented either the truth or lie response as distractors. If lying depends on the covert activation of the truth, deceptive responses would thus be facilitated by truth distractors relative to lie distractors. Our results indeed revealed such a "covert congruency" effect, both in errors and reaction times (Experiment 1). Moreover, stimulating participants to use the distractor information by increasing the proportion of truth distractor trials enlarged the "covert congruency" effects, and as such confirmed that the effects operate at a covert response level (Experiment 2). Our findings lend support to the idea that lying relies on a first step of truth telling, and call for a shift in theoretical thinking that highlights both the functional and interfering properties of the truth activation in the lying process. (PsycINFO Database Record (c) 2016 APA, all rights reserved)

CP  - STATEMENT: All rights reserved.
      HOLDER: Elsevier B.V.
      YEAR: 2014
JN  - Cognition
VO  - 132
IP  - 3
PG  - 324-334
XL  - http://ovidsp.ovid.com/ovidweb.cgi?T=JS&CSC=Y&NEWS=N&PAGE=fulltext&D=psyc11&AN=2014-29595-009
XL  - http://openurl.univie.ac.at/resolve?sid=OVID:psycdb&id=pmid:&id=doi:10.1016%2Fj.cognition.2014.04.009&issn=0010-0277&isbn=&volume=132&issue=3&spage=324&pages=324-334&date=2014&title=Cognition&atitle=Lying+relies+on+the+truth.&aulast=Debey&pid=%3Cauthor%3EDebey%2C+Evelyne%3BDe+Houwer%2C+Jan%3BVerschuere%2C+Bruno%3C%2Fauthor%3E%3CAN%3E2014-29595-009%3C%2FAN%3E%3CDT%3EJournal+Article%3C%2FDT%3E

<93. >
VN  - Ovid Technologies
DB  - PsycINFO
AN  - 2014-25871-000
TI  - Credibility assessment: Scientific research and applications.
DP  - 2014
YR  - 2014
AU  - Raskin, David C [Ed]
AU  - Honts, Charles R [Ed]
AU  - Kircher, John C [Ed]
SO  - (2014). Credibility assessment: Scientific research and applications. xxi, 393 pp. San Diego, CA, US: Elsevier Academic Press; US. 
AB  - Credibility assessment, as a research area, is not a single discipline. It is inclusive of a variety of disciplines applying a broad range of methods and technologies. For example, protocols testing aspects of credibility have measured facial expressivity, eye movements and blinks, subjective experience, memory retrieval, reaction time, brain activity, and peripheral physiology. Research assessing credibility is not pragmatic and not agnostic to theory. Approaches to evaluate credibility have been dependent on psychological theories related to memory, motivation, and emotion and neurophysiological models of how the brain and autonomic nervous system function. As detailed in this volume, the experimental method can be useful in evaluating methodologies that have been used to detect deceptive behaviors. From the well-documented chapters we learn four important points: 1) physiological indicators are, in general, more effective than behavioral observations in detecting deception, 2) expert lie "catchers" tend to overstate their effectiveness, 3) protocols that manipulate the structure of the questions, consistent with psychological principles related to emotion regulation and information retrieval, are most effective, and 4) when deception is a low probability occurrence, the cost-benefit ratio of screening may be too costly and disruptive. The current volume is a timely contribution that reframes the debate regarding the use and effectiveness of methods proposed to detect deception by providing an up-to-date evaluation of research. In addition, the expert critical evaluations, research rationales, and theoretical justifications for the various approaches described in each chapter provide a hint for the future. Informed by the scholarship of this volume, researchers will develop new approaches to study deception that will merge measurement technologies, context manipulations, and variations in interview structure. (PsycINFO Database Record (c) 2016 APA, all rights reserved)

XL  - http://ovidsp.ovid.com/ovidweb.cgi?T=JS&CSC=Y&NEWS=N&PAGE=fulltext&D=psyc11&AN=2014-25871-000
XL  - http://openurl.univie.ac.at/resolve?sid=OVID:psycdb&id=pmid:&id=doi:&issn=&isbn=9780123944337&volume=&issue=&spage=&pages=&date=2014&title=Credibility+assessment%3A+Scientific+research+and+applications.&atitle=Credibility+assessment%3A+Scientific+research+and+applications.&aulast=Raskin&pid=%3Cauthor%3ERaskin%2C+David+C+%5BEd%5D%3BHonts%2C+Charles+R+%5BEd%5D%3BKircher%2C+John+C+%5BEd%5D%3C%2Fauthor%3E%3CAN%3E2014-25871-000%3C%2FAN%3E%3CDT%3E%3C%2FDT%3E

<94. >
VN  - Ovid Technologies
DB  - PsycINFO
AN  - 2014-09203-001
TI  - The effects of sweep numbers per average and protocol type on the accuracy of the P300-based concealed information test. [References].
DP  - Mar 2014
YR  - 2014
PH  - First Posting: Feb 2014
AU  - Dietrich, Ariana B
AU  - Hu, Xiaoqing
AU  - Rosenfeld, J. Peter
MA  - Rosenfeld, J. Peter: jp-rosenfeld@northwestern.edu
SO  - Applied Psychophysiology and Biofeedback. Vol.39(1), 2014, pp. 67-73. 
MO  - Mar
OL  - Biofeedback & Self Regulation
AB  - In the first of two experiments, we compared the accuracy of the P300 concealed information test protocol as a function of numbers of trials experienced by subjects and ERP averages analyzed by investigators. Contrary to Farwell et al. (Cogn Neurodyn 6(2):115-154, 2012), we found no evidence that 100 trial based averages are more accurate than 66 or 33 trial based averages (all numbers led to accuracies of 84-94 %). There was actually a trend favoring the lowest trial numbers. The second study compared numbers of irrelevant stimuli recalled and recognized in the 3-stimulus protocol versus the complex trial protocol (Rosenfeld in Memory detection: theory and application of the concealed information test, Cambridge University Press, New York, pp 63-89, 2011). Again, in contrast to expectations from Farwell et al. (Cogn Neurodyn 6(2):115-154, 2012), there were no differences between protocols, although there were more irrelevant stimuli recognized than recalled, and irrelevant 4-digit number group stimuli were neither recalled nor recognized as well as irrelevant city name stimuli. We therefore conclude that stimulus processing in the P300-based complex trial protocol-with no more than 33 sweep averages-is adequate to allow accurate detection of concealed information. (PsycINFO Database Record (c) 2016 APA, all rights reserved)

CP  - HOLDER: Springer Science+Business Media New York
      YEAR: 2014
JN  - Applied Psychophysiology and Biofeedback
VO  - 39
IP  - 1
PG  - 67-73
XL  - http://ovidsp.ovid.com/ovidweb.cgi?T=JS&CSC=Y&NEWS=N&PAGE=fulltext&D=psyc11&AN=2014-09203-001
XL  - http://openurl.univie.ac.at/resolve?sid=OVID:psycdb&id=pmid:&id=doi:10.1007%2Fs10484-014-9244-y&issn=1090-0586&isbn=&volume=39&issue=1&spage=67&pages=67-73&date=2014&title=Applied+Psychophysiology+and+Biofeedback&atitle=The+effects+of+sweep+numbers+per+average+and+protocol+type+on+the+accuracy+of+the+P300-based+concealed+information+test.&aulast=Dietrich&pid=%3Cauthor%3EDietrich%2C+Ariana+B%3BHu%2C+Xiaoqing%3BRosenfeld%2C+J.+Peter%3C%2Fauthor%3E%3CAN%3E2014-09203-001%3C%2FAN%3E%3CDT%3EJournal+Article%3C%2FDT%3E

<95. >
VN  - Ovid Technologies
DB  - PsycINFO
AN  - 2014-05582-001
TI  - Detecting concealed information using functional near-infrared spectroscopy. [References].
DP  - Sep 2014
YR  - 2014
PH  - First Posting: Feb 2014
      Accepted: Jan 2014
      First Submitted: Oct 2013
AU  - Sai, Liyang
AU  - Zhou, Xiaomei
AU  - Ding, Xiao Pan
AU  - Fu, Genyue
AU  - Sang, Biao
MA  - Fu, Genyue: fugy@zjnu.cn
SO  - Brain Topography. Vol.27(5), 2014, pp. 652-662. 
MO  - Sep
AB  - The present study focused on the potential application of fNIRS in the detection of concealed information. Participants either committed a mock crime or not and then were presented with a randomized series of probes (crime-related information) and irrelevants (crime-irrelevant information) in a standard concealed information test (CIT). Participants in the guilty group were instructed to conceal crime-related information they obtained from the mock crime, thus making deceptive response to the probes. Meanwhile, their brain activity to probes and irrelevants was recorded by functional near-infrared spectroscopy (fNIRS). At the group level, we found that probe items were associated with longer reaction times and greater activity in bilateral dorsolateral prefrontal cortex and supplementary motor cortex than irrelevant items in the guilty group, but not in the innocent group. These findings provided evidence on neural correlates of recognition during a CIT. Finally, on the basis of the activity in bilateral dorsolateral prefrontal cortex and supplementary motor cortex, the correct classification of guilty versus innocent participants was approximately 75 % and the combination of fNIRS and reaction time measures yielded a better classification rate of 83.3 %. These findings illustrate the feasibility and promise of using fNIRS to detect concealed information. (PsycINFO Database Record (c) 2016 APA, all rights reserved)

CP  - HOLDER: Springer Science+Business Media New York
      YEAR: 2014
JN  - Brain Topography
VO  - 27
IP  - 5
PG  - 652-662
XL  - http://ovidsp.ovid.com/ovidweb.cgi?T=JS&CSC=Y&NEWS=N&PAGE=fulltext&D=psyc11&AN=2014-05582-001
XL  - http://openurl.univie.ac.at/resolve?sid=OVID:psycdb&id=pmid:&id=doi:10.1007%2Fs10548-014-0352-z&issn=0896-0267&isbn=&volume=27&issue=5&spage=652&pages=652-662&date=2014&title=Brain+Topography&atitle=Detecting+concealed+information+using+functional+near-infrared+spectroscopy.&aulast=Sai&pid=%3Cauthor%3ESai%2C+Liyang%3BZhou%2C+Xiaomei%3BDing%2C+Xiao+Pan%3BFu%2C+Genyue%3BSang%2C+Biao%3C%2Fauthor%3E%3CAN%3E2014-05582-001%3C%2FAN%3E%3CDT%3EJournal+Article%3C%2FDT%3E

<96. >
VN  - Ovid Technologies
DB  - PsycINFO
AN  - 2013-43345-002
TI  - Detecting concealed information: The role of individual differences in executive functions and social desirability. [References].
DP  - Jan 2014
YR  - 2014
PH  - Revised: Jul 2012
      First Submitted: Sep 2011
AU  - Visu-Petra, George
AU  - Miclea, Mircea
AU  - Bus, Ioan
AU  - Visu-Petra, Laura
MA  - Visu-Petra, Laura: laurapetra@psychology.ro
SO  - Psychology, Crime & Law. Vol.20(1), 2014, pp. 20-36. 
MO  - Jan
AB  - The aim of the study was to assess the relationship between deception efficiency and individual differences in executive functioning (EF) and personality, with a particular focus on the influence of social desirability. A mock crime scenario was used, followed by a Concealed Information Test based on reaction times (RT-based CIT). Individual measures of EF (inhibition, shifting, and working memory [WM]) and personality (the Eysenck Personality Questionnaire-Revised, EPQ-R), plus a measure of social desirability (Balanced Inventory of Desirable Responding, BIDR) were collected in a distinct session. Results indicated that better executive functions were associated with faster responses to irrelevant items in the RT-based CIT. In a regression analysis, individual differences in shifting and spatialWMwere significant predictors of the extra-time taken to lie, compare to truth-telling. No significant relations between deception outcomes and personality measures were noted. Looking at social desirability, the Impression Management scale predicted a further portion of variance in the extra time required to lie, beyond the contribution of executive functions. The utility of an individual differences approach to deception is advocated. (PsycINFO Database Record (c) 2016 APA, all rights reserved)

CP  - HOLDER: Taylor & Francis
      YEAR: 2012
JN  - Psychology, Crime & Law
VO  - 20
IP  - 1
PG  - 20-36
XL  - http://ovidsp.ovid.com/ovidweb.cgi?T=JS&CSC=Y&NEWS=N&PAGE=fulltext&D=psyc11&AN=2013-43345-002
XL  - http://openurl.univie.ac.at/resolve?sid=OVID:psycdb&id=pmid:&id=doi:10.1080%2F1068316X.2012.736509&issn=1068-316X&isbn=&volume=20&issue=1&spage=20&pages=20-36&date=2014&title=Psychology%2C+Crime+%26+Law&atitle=Detecting+concealed+information%3A+The+role+of+individual+differences+in+executive+functions+and+social+desirability.&aulast=Visu-Petra&pid=%3Cauthor%3EVisu-Petra%2C+George%3BMiclea%2C+Mircea%3BBus%2C+Ioan%3BVisu-Petra%2C+Laura%3C%2Fauthor%3E%3CAN%3E2013-43345-002%3C%2FAN%3E%3CDT%3EJournal+Article%3C%2FDT%3E

<97. >
VN  - Ovid Technologies
DB  - PsycINFO
AN  - 2013-34035-003
TI  - Reaction time measures in deception research: Comparing the effects of irrelevant and relevant stimulus-response compatibility. [References].
DP  - Oct 2013
YR  - 2013
PH  - First Posting: Aug 2013
      Accepted: Jun 2013
      Revised: Jun 2013
      First Submitted: Oct 2012
AU  - Suchotzki, Kristina
AU  - Verschuere, Bruno
AU  - Crombez, Geert
AU  - De Houwer, Jan
MA  - Suchotzki, Kristina: Kristina.Suchotzki@UGent.be; Verschuere, Bruno: B.J.Verschuere@uva.nl; Crombez, Geert: Geert.Crombez@UGent.be; De Houwer, Jan: Jan.DeHouwer@UGent.be
SO  - Acta Psychologica. Vol.144(2), 2013, pp. 224-231. 
MO  - Oct
AB  - Evidence regarding the validity of reaction time (RT) measures in deception research is mixed. One possible reason for this inconsistency is that structurally different RT paradigms have been used. The aim of this study was to experimentally investigate whether structural differences between RT tasks are related to how effective those tasks are for capturing deception. We achieved this aim by comparing the effectiveness of relevant and irrelevant stimulus-response compatibility (SRC) tasks. We also investigated whether an intended but not yet completed mock crime could be assessed with both tasks. Results showed (1) a larger compatibility effect in the relevant SRC task compared to the irrelevant SRC task, (2) for both the completed and the intended crime. These results were replicated in a second experiment in which a semantic feature (instead of color) was used as critical response feature in the irrelevant SRC task. The findings support the idea that a structural analysis of deception tasks helps to identify RT measures that produce robust group effects, and that strong compatibility effects for both enacted crimes a swell as merely intended crimes can be found with RT measures that are based on the manipulation of relevant SRC. (PsycINFO Database Record (c) 2019 APA, all rights reserved)

CP  - STATEMENT: All rights reserved.
      HOLDER: Elsevier B.V.
      YEAR: 2013
JN  - Acta Psychologica
VO  - 144
IP  - 2
PG  - 224-231
XL  - http://ovidsp.ovid.com/ovidweb.cgi?T=JS&CSC=Y&NEWS=N&PAGE=fulltext&D=psyc10&AN=2013-34035-003
XL  - http://openurl.univie.ac.at/resolve?sid=OVID:psycdb&id=pmid:&id=doi:10.1016%2Fj.actpsy.2013.06.014&issn=0001-6918&isbn=&volume=144&issue=2&spage=224&pages=224-231&date=2013&title=Acta+Psychologica&atitle=Reaction+time+measures+in+deception+research%3A+Comparing+the+effects+of+irrelevant+and+relevant+stimulus-response+compatibility.&aulast=Suchotzki&pid=%3Cauthor%3ESuchotzki%2C+Kristina%3BVerschuere%2C+Bruno%3BCrombez%2C+Geert%3BDe+Houwer%2C+Jan%3C%2Fauthor%3E%3CAN%3E2013-34035-003%3C%2FAN%3E%3CDT%3EJournal+Article%3C%2FDT%3E

<98. >
VN  - Ovid Technologies
DB  - PsycINFO
AN  - 2013-32130-001
TI  - The autobiographical IAT: A review. [References].
DP  - Aug 13, 2013
YR  - 2013
PH  - First Posting: Aug 2013
      Accepted: Jul 2013
      First Submitted: Jul 2012
AU  - Agosta, Sara
AU  - Sartori, Giuseppe
MA  - Sartori, Giuseppe: giuseppe.sartori@unipd.it
SO  - Frontiers in Psychology. Vol.4 2013, ArtID 519.
MO  - Aug
PE  - 12
OC  - Frontiers Research Foundation, Switzerland
AB  - The autobiographical Implicit Association Test (aIAT; Sartori et al., 2008) is a variant of the Implicit Association Test (IAT; Greenwald et al., 1998) that is used to establish whether an autobiographical memory is encoded in the respondent's mind/brain. More specifically, with the aIAT, it is possible to evaluate which one of two autobiographical events is true. The method consists of a computerized categorization task. The aIAT includes stimuli belonging to four categories, two of them are logical categories and are represented by sentences that are always true (e.g., I am in front of a computer) or always false (e.g., I am climbing a mountain) for the respondent; two other categories are represented by alternative versions of an autobiographical event (e.g., I went to Paris for Christmas, or I went to New York for Christmas), only one of which is true. The true autobiographical event is identified because, in a combined block, it gives rise to faster reaction times when it shares the same motor response with true sentences. Here, we reviewed all the validation experiments and found more than 90% accuracy in detecting the true memory. We show that agreement in identifying the true autobiographical memory of the same aIAT repeated twice is, on average, more than 90%, and we report a technique for estimating accuracy associated with a single classification based on the D-IAT value, which may be used in single subject's investigations. We show that the aIAT might be used to identify also true intentions and reasons and conclude with a series of guidelines for building an effective aIAT. (PsycINFO Database Record (c) 2019 APA, all rights reserved)

CP  - STATEMENT: This is an open-access article distributed under the terms of the Creative Commons Attribution License (CC BY). The use, distribution or reproduction in other forums is permitted, provided the original author(s) or licensor are credited and that the original publication in this journal is cited, in accordance with accepted academic practice. No use, distribution or reproduction is permitted which does not comply with these terms.
      HOLDER: Agosta and Sartori
      YEAR: 2013
JN  - Frontiers in Psychology
VO  - 4
XL  - http://ovidsp.ovid.com/ovidweb.cgi?T=JS&CSC=Y&NEWS=N&PAGE=fulltext&D=psyc10&AN=2013-32130-001
XL  - http://openurl.univie.ac.at/resolve?sid=OVID:psycdb&id=pmid:&id=doi:10.3389%2Ffpsyg.2013.00519&issn=1664-1078&isbn=&volume=4&issue=&spage=519&pages=&date=2013&title=Frontiers+in+Psychology&atitle=The+autobiographical+IAT%3A+A+review.&aulast=Agosta&pid=%3Cauthor%3EAgosta%2C+Sara%3BSartori%2C+Giuseppe%3C%2Fauthor%3E%3CAN%3E2013-32130-001%3C%2FAN%3E%3CDT%3EJournal+Article%3C%2FDT%3E

<99. >
VN  - Ovid Technologies
DB  - PsycINFO
AN  - 2013-10522-014
TI  - How to detect deception in everyday life and the reasons underlying it. [References].
DP  - Mar-Apr 2013
YR  - 2013
PH  - First Posting: Jan 2013
AU  - Agosta, Sara
AU  - Pezzoli, Patrizia
AU  - Sartori, Giuseppe
MA  - Agosta, Sara: sara.agosta@iit.it
SO  - Applied Cognitive Psychology. Vol.27(2), 2013, pp. 256-262. 
MO  - Mar-Apr
OL  - Human Learning: Journal of Practical Research & Applications
AB  - The autobiographical Implicit Association Test (aIAT) evaluates which of two contrasting autobiographical events is true for an individual on the basis of implicit associations and corresponding reaction times in classifying sentences. In this research, white lies and corresponding reasons to lie were investigated. White lies are social lies. They are widespread in our in our daily lives, in the business world and in the forensic contexts. The ability to deceive is essential for polite interactions and, at times, self-preservation, but little research was conducted so far on this type of deception. The authors tested the efficiency of the aIAT in identifying a white lie and the real reason for producing a white lie, contrasting each participant's real motivation for lying and a false (faked) one. In both cases, aIAT differentiated truth from white lies and also identified the real reason from the faked one for all 20 participants. (PsycINFO Database Record (c) 2019 APA, all rights reserved)

CP  - HOLDER: John Wiley & Sons, Ltd.
      YEAR: 2013
JN  - Applied Cognitive Psychology
VO  - 27
IP  - 2
PG  - 256-262
XL  - http://ovidsp.ovid.com/ovidweb.cgi?T=JS&CSC=Y&NEWS=N&PAGE=fulltext&D=psyc10&AN=2013-10522-014
XL  - http://openurl.univie.ac.at/resolve?sid=OVID:psycdb&id=pmid:&id=doi:10.1002%2Facp.2902&issn=0888-4080&isbn=&volume=27&issue=2&spage=256&pages=256-262&date=2013&title=Applied+Cognitive+Psychology&atitle=How+to+detect+deception+in+everyday+life+and+the+reasons+underlying+it.&aulast=Agosta&pid=%3Cauthor%3EAgosta%2C+Sara%3BPezzoli%2C+Patrizia%3BSartori%2C+Giuseppe%3C%2Fauthor%3E%3CAN%3E2013-10522-014%3C%2FAN%3E%3CDT%3EJournal+Article%3C%2FDT%3E

<100. >
VN  - Ovid Technologies
DB  - PsycINFO
AN  - 2012-24828-014
TI  - Functional neuroanatomical bases of deceptive behavior and malingering. [References].
DP  - 2013
YR  - 2013
AU  - Browndyke, Jeffrey N
SO  - Carone, Dominic A [Ed]; Bush, Shane S [Ed]. (2013). Mild traumatic brain injury: Symptom validity assessment and malingering.  (pp. 303-321). xvii, 430 pp. New York, NY, US: Springer Publishing Company; US. 
AB  - Deceptive behavior ranges from benign "white lies" to malicious lies or malingering. Benign untruthfulness is ubiquitous to all neurologically normal adolescents and adults and arguably holds redeeming value in the initiation and maintenance of interpersonal relations (e.g., "Don't worry about that haircut...you look great!"), as well as social cohesion. The general absence of benign in truthfulness can be observed in toddlers and individuals who are neurologically compromised, either from selective brain injury or genetic/developmental conditions where typical social cues and behavior are difficult (Abe et al., 2009; Stuss, Gallup, & Alexander, 2001; Winner, Brownell, Happe, Blum, & Pincus, 1998; Yang et al., 2005). In both the very young and neurologically compromised, the common denominator underlying the tendency toward socially awkward or painful truthfulness is an underdevelopment or impairment of prefrontal lobe function (Anderson, Bechara, Damasio, Tranel, & Damasio, 1999; Byrne & Corp, 2004; Stuss, et al., 2001). Deceptive behavior can also hide, from oneself and others, those things that may be latent and psychologically painful. Jung and Wertheimer recognized more than 100 years ago that "hidden truth" may be amenable to investigation if one only measured response time differences associated with innocuous versus emotional stimuli of personal importance (Wertheimer, King, Peckler, Raney, & Schaef, 1992). These word association findings led to the appreciation that psychological "complexes" required higher order cognitive processing to maintain the self-deceptive repression of prepotent emotions or thoughts. These seemingly disparate examples illustrate what has long been suspected-that the frontal lobes are critical to the production and maintenance of deceptive behavior, whether that behavior be benign, malicious, or hidden from consciousness. The "window into the mind" afforded by functional neuroimaging techniques and advanced neuromodulatory devices have largely confirmed this suspicion but often with surprising results. (PsycINFO Database Record (c) 2019 APA, all rights reserved)

PG  - 303-321
XL  - http://ovidsp.ovid.com/ovidweb.cgi?T=JS&CSC=Y&NEWS=N&PAGE=fulltext&D=psyc10&AN=2012-24828-014
XL  - http://openurl.univie.ac.at/resolve?sid=OVID:psycdb&id=pmid:&id=doi:&issn=&isbn=9780826109156&volume=&issue=&spage=303&pages=303-321&date=2013&title=Mild+traumatic+brain+injury%3A+Symptom+validity+assessment+and+malingering.&atitle=Functional+neuroanatomical+bases+of+deceptive+behavior+and+malingering.&aulast=Browndyke&pid=%3Cauthor%3EBrowndyke%2C+Jeffrey+N%3C%2Fauthor%3E%3CAN%3E2012-24828-014%3C%2FAN%3E%3CDT%3EChapter%3C%2FDT%3E
