# Supplementary material for: Dispersion matters: Diagnostics and control data computer simulation in Concealed Information Test studies
Source: PLoS One. 2020 Oct 2;15(10):e0240259. doi: 10.1371/journal.pone.0240259 (PMC7531802; doi:10.1371/journal.pone.0240259)
Supplement: S1 File — The lists of references obtained from the search, as well as after at each of the exclusion steps (either as extracted search results or as plain text). (ZIP) [file pone.0240259.s007.zip › extracted_search_results/psycinfo_citation_201_300_ovidweb.cgi]

<201. >
VN  - Ovid Technologies
DB  - PsycINFO
AN  - 2008-03335-004
TI  - An interfering Go/No-Go task does not affect accuracy in a Concealed Information Test. [References].
DP  - Apr 2008
YR  - 2008
AU  - Ambach, Wolfgang
AU  - Stark, Rudolf
AU  - Peper, Martin
AU  - Vaitl, Dieter
MA  - Ambach, Wolfgang: ambach@igpp.de
SO  - International Journal of Psychophysiology. Vol.68(1), 2008, pp. 6-16. 
MO  - Apr
AB  - Following the idea that response inhibition processes play a central role in concealing information, the present study investigated the influence of a Go/No-go task as an interfering mental activity, performed parallel to the Concealed Information Test (CIT), on the detectability of concealed information. 40 undergraduate students participated in a mock-crime experiment and simultaneously performed a CIT and a Go/No-go task. Electrodermal activity (EDA), respiration line length (RLL), heart rate (HR) and finger pulse waveform length (FPWL) were registered. Reaction times were recorded as behavioral measures in the Go/No-go task as well as in the CIT. As a within-subject control condition, the CIT was also applied without an additional task. The parallel task did not influence the mean differences of the physiological measures of the mock-crime-related probe and the irrelevant items. This finding might possibly be due to the fact that the applied parallel task induced a tonic rather than a phasic mental activity, which did not influence differential responding to CIT items. No physiological evidence for an interaction between the parallel task and sub-processes of deception (e.g. inhibition) was found. Subjects' performance in the Go/No-go parallel task did not contribute to the detection of concealed information. Generalizability needs further investigations of different variations of the parallel task. (PsycINFO Database Record (c) 2017 APA, all rights reserved)

JN  - International Journal of Psychophysiology
VO  - 68
IP  - 1
PG  - 6-16
XL  - http://ovidsp.ovid.com/ovidweb.cgi?T=JS&CSC=Y&NEWS=N&PAGE=fulltext&D=psyc6&AN=2008-03335-004
XL  - http://openurl.univie.ac.at/resolve?sid=OVID:psycdb&id=pmid:&id=doi:10.1016%2Fj.ijpsycho.2007.11.004&issn=0167-8760&isbn=&volume=68&issue=1&spage=6&pages=6-16&date=2008&title=International+Journal+of+Psychophysiology&atitle=An+interfering+Go%2FNo-Go+task+does+not+affect+accuracy+in+a+Concealed+Information+Test.&aulast=Ambach&pid=%3Cauthor%3EAmbach%2C+Wolfgang%3BStark%2C+Rudolf%3BPeper%2C+Martin%3BVaitl%2C+Dieter%3C%2Fauthor%3E%3CAN%3E2008-03335-004%3C%2FAN%3E%3CDT%3EJournal+Article%3C%2FDT%3E

<202. >
VN  - Ovid Technologies
DB  - PsycINFO
AN  - 2009-99170-086
TI  - Prosodic profiles: Suspects' speech during police interviews.
DP  - 2009
YR  - 2009
AU  - Fadden, Lorna
SO  - Dissertation Abstracts International Section A: Humanities and Social Sciences. Vol.70(3-A),2009, pp. 855. 
OL  - Dissertation Abstracts International
AB  - This dissertation presents a descriptive study of the prosodic characteristics of suspects' speech during investigative interviews with police. During police interviews, investigators direct conversation by asking suspects questions and making assertions thereby placing the suspect in the position of responding. Based on whether the suspect is a first-time or repeat offender, and the type of information suspects produce, responses are categorized and examined for their properties of pause, tempo, and pitch. Response types explored in this study are affirmative, in which suspects confirm information in the investigators' questions or assertions; negative, in which information is rejected; relevant and irrelevant, in which suspects offer information pertaining or not pertaining to the investigators' questions; and confessions . Pausal features-response latency, and pause-to-speech ratio-are found to differ across certain response types in both groups. In general, for example, first-time suspects pause more than repeat offenders, both before and during turns, particularly when offering relevant responses. Among the temporal features, first-time suspects' speech and articulation rates are lower when producing relevant information than repeat offenders' rates. Furthermore, first-timers' irrelevant temporal rates are higher than relevant temporal rates. Pitch characteristics show less distinction across response types than pause and tempo, although first time suspects' pitch values cluster somewhat more consistently within response types than repeat offenders', whose pitch values vary more widely. The findings noted above are discussed in relation to previous studies that address the prosodic characteristics of discourse and emotion. Furthermore, on the basis of these findings, prosodic profiles of response categories for first-time offenders and repeat offenders are created. The potential for forensic application of these profiles is discussed, particularly with respect to deception. (PsycINFO Database Record (c) 2016 APA, all rights reserved)

JN  - Dissertation Abstracts International Section A: Humanities and Social Sciences
VO  - 70
IP  - 3-A
PG  - 855
XL  - http://ovidsp.ovid.com/ovidweb.cgi?T=JS&CSC=Y&NEWS=N&PAGE=fulltext&D=psyc6&AN=2009-99170-086
XL  - http://openurl.univie.ac.at/resolve?sid=OVID:psycdb&id=pmid:&id=doi:&issn=0419-4209&isbn=9780494467930&volume=70&issue=3-A&spage=855&pages=855&date=2009&title=Dissertation+Abstracts+International+Section+A%3A+Humanities+and+Social+Sciences&atitle=Prosodic+profiles%3A+Suspects%27+speech+during+police+interviews.&aulast=Fadden&pid=%3Cauthor%3EFadden%2C+Lorna%3C%2Fauthor%3E%3CAN%3E2009-99170-086%3C%2FAN%3E%3CDT%3EDissertation%3C%2FDT%3E

<203. >
VN  - Ovid Technologies
DB  - PsycINFO
AN  - 2009-99140-028
TI  - The development and testing of an implicit lie detection system.
DP  - 2009
YR  - 2009
AU  - Roberts, Scott Peter
SO  - Dissertation Abstracts International: Section B: The Sciences and Engineering. Vol.70(1-B),2009, pp. 739. 
OL  - Dissertation Abstracts International
AB  - A series of five experiments were conducted to explore whether Greenwald, McGhee, & Schwartz's (1998) Implicit Association Test (IAT), which purportedly measures implicit affective evaluations, could be modified to differentiate between honest and deceptive responding to forced-choice questioning. Experiments 1 and 2 demonstrated that a dual-discrimination task can in fact be useful in deception detection but that the relative reaction time differences run opposite in direction from those expected from the typical IAT bias pattern. Subsequent experiments assessed the procedure's susceptibility to simple countermeasures (Experiment 4) and tested variations to its trial sequence (Experiment 3) and stimulus presentation (Experiment 5). Neither of the two procedure variants was successful in producing above-chance predictions and instructions to delay reactions times to a constant latency sufficiently undermined the original procedure's efficacy. The applied limitations notwithstanding, the present research extends the relevance of dual-discrimination methodologies and supports the idea that biographical information is cognitively represented such that what is known to be true or false is implicitly associated with one's general concepts of "truth" and "lie" respectively. (PsycINFO Database Record (c) 2016 APA, all rights reserved)

JN  - Dissertation Abstracts International: Section B: The Sciences and Engineering
VO  - 70
IP  - 1-B
PG  - 739
XL  - http://ovidsp.ovid.com/ovidweb.cgi?T=JS&CSC=Y&NEWS=N&PAGE=fulltext&D=psyc6&AN=2009-99140-028
XL  - http://openurl.univie.ac.at/resolve?sid=OVID:psycdb&id=pmid:&id=doi:&issn=0419-4217&isbn=9780549966432&volume=70&issue=1-B&spage=739&pages=739&date=2009&title=Dissertation+Abstracts+International%3A+Section+B%3A+The+Sciences+and+Engineering&atitle=The+development+and+testing+of+an+implicit+lie+detection+system.&aulast=Roberts&pid=%3Cauthor%3ERoberts%2C+Scott+Peter%3C%2Fauthor%3E%3CAN%3E2009-99140-028%3C%2FAN%3E%3CDT%3EDissertation%3C%2FDT%3E

<204. >
VN  - Ovid Technologies
DB  - PsycINFO
AN  - 2009-99120-047
TI  - Effects of motivation and item difficulty on oculomotor and behavioral measures of deception.
DP  - 2009
YR  - 2009
AU  - Webb, Andrea K
SO  - Dissertation Abstracts International: Section B: The Sciences and Engineering. Vol.69(12-B),2009, pp. 7841. 
OL  - Dissertation Abstracts International
AB  - Guilt, motivation, and item difficulty were manipulated in the present study to determine their effects on oculomotor and behavioral measures of deception. Fifty-six subjects were in the guilty condition and stole $20 from a secretary's purse. Another 56 subjects were innocent and did not steal anything All subjects were told that some subjects had to download an exam from a professor's computer, but in actuality, no one committed that crime. Half of the subjects were offered a $30 bonus if they could convince me of their innocence, and the remaining subjects were offered a $1 bonus. Subjects answered 48 true/false items five times while their eye movements and pupil diameter were recorded. Sixteen items pertained to the theft of the $20, 16 pertained to the theft of the exam, and 16 were neutral items. Half of the subjects answered a mixed set of difficult and easy true/false items and half answered only easy items. Subjects completed a Stroop task after answering the true/false items to test a self-regulatory depletion hypothesis. Subjects then were interviewed to assess strategies they may have used to appear innocent on the test. Guilty subjects showed the largest pupil diameter while reading the cash items. Guilty subjects took longer to respond, made more fixations, and did more reading and rereading when answering the exam and neutral items. Innocent subjects did not show as large a difference among the three item types as did the guilty subjects. A weighted combination of four variables that were diagnostic of deception correctly classified 84% of guilty subjects and 89% of innocent subjects. Contrary to predictions derived from the self-regulatory depletion hypothesis, there were no main effects of guilt, motivation, or item difficulty on Stroop response time or accuracy. Subject responses in the interview indicated that they tried to be consistent in how they read and answered the items and took their time when answering the neutral items. (PsycINFO Database Record (c) 2016 APA, all rights reserved)

JN  - Dissertation Abstracts International: Section B: The Sciences and Engineering
VO  - 69
IP  - 12-B
PG  - 7841
XL  - http://ovidsp.ovid.com/ovidweb.cgi?T=JS&CSC=Y&NEWS=N&PAGE=fulltext&D=psyc6&AN=2009-99120-047
XL  - http://openurl.univie.ac.at/resolve?sid=OVID:psycdb&id=pmid:&id=doi:&issn=0419-4217&isbn=9780549980032&volume=69&issue=12-B&spage=7841&pages=7841&date=2009&title=Dissertation+Abstracts+International%3A+Section+B%3A+The+Sciences+and+Engineering&atitle=Effects+of+motivation+and+item+difficulty+on+oculomotor+and+behavioral+measures+of+deception.&aulast=Webb&pid=%3Cauthor%3EWebb%2C+Andrea+K%3C%2Fauthor%3E%3CAN%3E2009-99120-047%3C%2FAN%3E%3CDT%3EDissertation%3C%2FDT%3E

<205. >
VN  - Ovid Technologies
DB  - PsycINFO
AN  - 2009-19928-007
TI  - The effect of a looker's past reliability on infants' reasoning about beliefs. [References].
DP  - Nov 2009
YR  - 2009
PH  - Accepted: May 2009
      Revised: May 2009
      First Submitted: Mar 2008
AU  - Poulin-Dubois, Diane
AU  - Chow, Virginia
MA  - Poulin-Dubois, Diane: diane.poulindubois@concordia.ca
SO  - Developmental Psychology. Vol.45(6), 2009, pp. 1576-1582. 
MO  - Nov
AB  - We investigated whether 16-month-old infants' past experience with a person's gaze reliability influences their expectation about the person's ability to form beliefs. Infants were first administered a search task in which they observed an experimenter show excitement while looking inside a box that either contained a toy (reliable looker condition) or was empty (unreliable looker condition). The infants were then administered a true belief task in which they watched as the same experimenter hid a toy in 1 of 2 locations. In the test trial, the infants witnessed the experimenter search for the toy in a location that was consistent or inconsistent with her belief about the toy's location. Results for the true belief task indicated that only the infants in the reliable looker condition looked longer at the incongruent than at the congruent search behavior. These findings are consistent with evidence suggesting that infants encode the identity of agents based on past reliability and implicitly attribute beliefs to others during the 2nd year of life. (PsycINFO Database Record (c) 2016 APA, all rights reserved)

CP  - HOLDER: American Psychological Association
      YEAR: 2009
JN  - Developmental Psychology
VO  - 45
IP  - 6
PG  - 1576-1582
XL  - http://ovidsp.ovid.com/ovidweb.cgi?T=JS&CSC=Y&NEWS=N&PAGE=fulltext&D=psyc6&AN=2009-19928-007
XL  - http://openurl.univie.ac.at/resolve?sid=OVID:psycdb&id=pmid:&id=doi:10.1037%2Fa0016715&issn=0012-1649&isbn=&volume=45&issue=6&spage=1576&pages=1576-1582&date=2009&title=Developmental+Psychology&atitle=The+effect+of+a+looker%27s+past+reliability+on+infants%27+reasoning+about+beliefs.&aulast=Poulin-Dubois&pid=%3Cauthor%3EPoulin-Dubois%2C+Diane%3BChow%2C+Virginia%3C%2Fauthor%3E%3CAN%3E2009-19928-007%3C%2FAN%3E%3CDT%3EJournal+Article%3C%2FDT%3E

<206. >
VN  - Ovid Technologies
DB  - PsycINFO
AN  - 2009-17616-008
TI  - Types of deception revealed by individual differences in cognitive abilities. [References].
DP  - Dec 2009
YR  - 2009
AU  - Morgan, Charity J
AU  - LeSage, Julia B
AU  - Kosslyn, Stephen M
MA  - Morgan, Charity J.: cmorgan@stat.harvard.edu
SO  - Social Neuroscience. Vol.4(6), 2009, pp. 554-569. 
MO  - Dec
AB  - The two studies reported in this article are an extension of the neuroimaging study by Ganis et al. (2003), which provided evidence that different types of lies arise from different cognitive processes. We examined the initial response times (IRTs) to questions answered both deceptively and truthfully. We considered four types of deceptive responses: a coherent set of rehearsed, memorized lies about a life experience; a coherent set of lies spontaneously created about a life experience; a set of isolated lies involving self-knowledge; and a set of isolated lies involving knowledge of another person. We assessed the difference between truthful and deceptive IRTs. Scores from cognitive tasks included in the MiniCog Rapid Assessment Battery (MRAB) were significant predictors of IRT differences. Each type of lie was predicted by a distinct set of MRAB scores. These results provide further evidence that deception is a multifaceted process and that different kinds of lies arise from the operation of different cognitive processes. (PsycINFO Database Record (c) 2016 APA, all rights reserved)

CP  - HOLDER: Psychology Press
      YEAR: 2008
JN  - Social Neuroscience
VO  - 4
IP  - 6
PG  - 554-569
XL  - http://ovidsp.ovid.com/ovidweb.cgi?T=JS&CSC=Y&NEWS=N&PAGE=fulltext&D=psyc6&AN=2009-17616-008
XL  - http://openurl.univie.ac.at/resolve?sid=OVID:psycdb&id=pmid:&id=doi:10.1080%2F17470910802299987&issn=1747-0919&isbn=&volume=4&issue=6&spage=554&pages=554-569&date=2009&title=Social+Neuroscience&atitle=Types+of+deception+revealed+by+individual+differences+in+cognitive+abilities.&aulast=Morgan&pid=%3Cauthor%3EMorgan%2C+Charity+J%3BLeSage%2C+Julia+B%3BKosslyn%2C+Stephen+M%3C%2Fauthor%3E%3CAN%3E2009-17616-008%3C%2FAN%3E%3CDT%3EJournal+Article%3C%2FDT%3E

<207. >
VN  - Ovid Technologies
DB  - PsycINFO
AN  - 2009-17616-007
TI  - Neural processes underlying self- and other-related lies: An individual difference approach using fMRI. [References].
DP  - Dec 2009
YR  - 2009
AU  - Ganis, Giorgio
AU  - Morris, Robert R
AU  - Kosslyn, Stephen M
MA  - Ganis, Giorgio: ganis@nmr.mgh.harvard.edu
SO  - Social Neuroscience. Vol.4(6), 2009, pp. 539-553. 
MO  - Dec
AB  - Two hypotheses were tested using a novel individual differences approach, which identifies rate-limiting brain regions, that is, brain regions in which variations in neural activity predict variations in behavioral performance. The first hypothesis is that the rate-limiting regions that support the production of lies about oneself (self-related) are partially distinct from those underlying the production of lies about other individuals (other-related). The second hypothesis is that a cingulate-insular-prefrontal network found to be rate-limiting for interference tasks is involved in both types of lies. The results confirmed both hypotheses and supported the utility of this individual differences approach in the study of deception in particular, as well in the study of complex cognitive phenomena more generally. (PsycINFO Database Record (c) 2016 APA, all rights reserved)

CP  - HOLDER: Psychology Press
      YEAR: 2008
JN  - Social Neuroscience
VO  - 4
IP  - 6
PG  - 539-553
XL  - http://ovidsp.ovid.com/ovidweb.cgi?T=JS&CSC=Y&NEWS=N&PAGE=fulltext&D=psyc6&AN=2009-17616-007
XL  - http://openurl.univie.ac.at/resolve?sid=OVID:psycdb&id=pmid:&id=doi:10.1080%2F17470910801928271&issn=1747-0919&isbn=&volume=4&issue=6&spage=539&pages=539-553&date=2009&title=Social+Neuroscience&atitle=Neural+processes+underlying+self-+and+other-related+lies%3A+An+individual+difference+approach+using+fMRI.&aulast=Ganis&pid=%3Cauthor%3EGanis%2C+Giorgio%3BMorris%2C+Robert+R%3BKosslyn%2C+Stephen+M%3C%2Fauthor%3E%3CAN%3E2009-17616-007%3C%2FAN%3E%3CDT%3EJournal+Article%3C%2FDT%3E

<208. >
VN  - Ovid Technologies
DB  - PsycINFO
AN  - 2009-12537-011
TI  - Differentiating orienting and defensive responses to concealed information: The role of verbalization. [References].
DP  - Sep 2009
YR  - 2009
PH  - First Posting: Jun 2009
AU  - Verschuere, Bruno
AU  - Crombez, Geert
AU  - Smolders, Lieselot
AU  - De Clercq, Armand
MA  - Verschuere, Bruno: Bruno.verschuere@ugent.be
SO  - Applied Psychophysiology and Biofeedback. Vol.34(3), 2009, pp. 237-244. 
MO  - Sep
OL  - Biofeedback & Self Regulation
AB  - Using physiological measures, concealed information can be validly assessed. Orienting theory has been proposed to account for concealed information testing. As orienting is characterized by heart rate deceleration, one would expect this type of heart rate response to concealed information. However, with some exceptions, an initial heart rate acceleration to concealed information is typically observed. In the present paper, we examine the role of verbalization to explain the mixed pattern of heart rate changes. Using a within-subjects design, 30 participants were asked to either remain silent or to give an overt verbal response ("yes"/"no") to concealed autobiographical and control information. The results indicate that verbalization accounts for the initial heart rate acceleration. In line with the orienting theory, initial heart rate deceleration is observed when participants remained silent. (PsycINFO Database Record (c) 2016 APA, all rights reserved)

CP  - HOLDER: Springer Science+Business Media, LLC
      YEAR: 2009
JN  - Applied Psychophysiology and Biofeedback
VO  - 34
IP  - 3
PG  - 237-244
XL  - http://ovidsp.ovid.com/ovidweb.cgi?T=JS&CSC=Y&NEWS=N&PAGE=fulltext&D=psyc6&AN=2009-12537-011
XL  - http://openurl.univie.ac.at/resolve?sid=OVID:psycdb&id=pmid:&id=doi:10.1007%2Fs10484-009-9093-2&issn=1090-0586&isbn=&volume=34&issue=3&spage=237&pages=237-244&date=2009&title=Applied+Psychophysiology+and+Biofeedback&atitle=Differentiating+orienting+and+defensive+responses+to+concealed+information%3A+The+role+of+verbalization.&aulast=Verschuere&pid=%3Cauthor%3EVerschuere%2C+Bruno%3BCrombez%2C+Geert%3BSmolders%2C+Lieselot%3BDe+Clercq%2C+Armand%3C%2Fauthor%3E%3CAN%3E2009-12537-011%3C%2FAN%3E%3CDT%3EJournal+Article%3C%2FDT%3E

<209. >
VN  - Ovid Technologies
DB  - PsycINFO
AN  - 2009-12537-010
TI  - The role of intention to conceal in the P300-based concealed information test. [References].
DP  - Sep 2009
YR  - 2009
PH  - First Posting: Jun 2009
AU  - Kubo, Kenta
AU  - Nittono, Hiroshi
MA  - Nittono, Hiroshi: nittono@hiroshima-u.ac.jp
SO  - Applied Psychophysiology and Biofeedback. Vol.34(3), 2009, pp. 227-235. 
MO  - Sep
OL  - Biofeedback & Self Regulation
AB  - The present study examined whether intention to conceal knowledge affects P300 amplitude and detection accuracy in the concealed information test. Eighteen university students were told to choose one card from five and to hide it. In the conceal condition, participants made an effort to leave their chosen card undetected by suppressing their brain response to it. In the transmit condition, they attempted to inform the experimenter of the chosen card by enhancing brain response to it. In the no secret condition, participants showed the chosen card to the experimenter beforehand and lost their motivation to conceal it. The difference in P300 amplitude between the chosen and unchosen cards was significant only in the conceal and transmit conditions. The results suggest that a larger P300 amplitude for the chosen card was not due to a deception-specific process but rather to increased significance of the item caused by additional processing. (PsycINFO Database Record (c) 2016 APA, all rights reserved)

CP  - HOLDER: Springer Science+Business Media, LLC
      YEAR: 2009
JN  - Applied Psychophysiology and Biofeedback
VO  - 34
IP  - 3
PG  - 227-235
XL  - http://ovidsp.ovid.com/ovidweb.cgi?T=JS&CSC=Y&NEWS=N&PAGE=fulltext&D=psyc6&AN=2009-12537-010
XL  - http://openurl.univie.ac.at/resolve?sid=OVID:psycdb&id=pmid:&id=doi:10.1007%2Fs10484-009-9089-y&issn=1090-0586&isbn=&volume=34&issue=3&spage=227&pages=227-235&date=2009&title=Applied+Psychophysiology+and+Biofeedback&atitle=The+role+of+intention+to+conceal+in+the+P300-based+concealed+information+test.&aulast=Kubo&pid=%3Cauthor%3EKubo%2C+Kenta%3BNittono%2C+Hiroshi%3C%2Fauthor%3E%3CAN%3E2009-12537-010%3C%2FAN%3E%3CDT%3EJournal+Article%3C%2FDT%3E

<210. >
VN  - Ovid Technologies
DB  - PsycINFO
AN  - 2009-12537-008
TI  - Assigned versus random, countermeasure-like responses in the P300 based complex trial protocol for detection of deception: Task demand effects. [References].
DP  - Sep 2009
YR  - 2009
PH  - First Posting: Jun 2009
AU  - Meixner, John B
AU  - Haynes, Alexander
AU  - Winograd, Michael R
AU  - Brown, Jordan
AU  - Peter Rosenfeld, J
MA  - Meixner, John B.: jmeixner@northwestern.edu
SO  - Applied Psychophysiology and Biofeedback. Vol.34(3), 2009, pp. 209-220. 
MO  - Sep
OL  - Biofeedback & Self Regulation
AB  - We recently introduced an accurate and countermeasure resistant P300-based deception detection test called the complex trial protocol (Rosenfeld et al. in Psychophysiology 45(6):906-919, 2008). When subjects use countermeasures to all irrelevant items in the test, the probe P300 is increased rather than reduced (as it was in previous P300-based deception protocols), allowing detection of countermeasure users. The current experiment examines the role of task demand on the complex trial protocol by forcing the subject to make countermeasure-like response to stimuli. Subjects made either a simple random button response to both probe and irrelevant stimuli (experiment 1) or a more complex, assigned, button response to probe and irrelevant stimuli (experiment 2). We found that an increase in task demand reduced the effectiveness of the test. Using random responses we found a simple guilty hit rate of 11/12 with no false positives, but only a 4/11 hit rate for countermeasure-users. Using assigned responses we found a simple guilty hit rate of 8/15 with no false positives, and a 7/16 hit rate for countermeasure-users. We herein suggest that the high level of task demand associated with these countermeasure-like responses causes reduced hit rates. (PsycINFO Database Record (c) 2016 APA, all rights reserved)

CP  - HOLDER: Springer Science+Business Media, LLC
      YEAR: 2009
JN  - Applied Psychophysiology and Biofeedback
VO  - 34
IP  - 3
PG  - 209-220
XL  - http://ovidsp.ovid.com/ovidweb.cgi?T=JS&CSC=Y&NEWS=N&PAGE=fulltext&D=psyc6&AN=2009-12537-008
XL  - http://openurl.univie.ac.at/resolve?sid=OVID:psycdb&id=pmid:&id=doi:10.1007%2Fs10484-009-9091-4&issn=1090-0586&isbn=&volume=34&issue=3&spage=209&pages=209-220&date=2009&title=Applied+Psychophysiology+and+Biofeedback&atitle=Assigned+versus+random%2C+countermeasure-like+responses+in+the+P300+based+complex+trial+protocol+for+detection+of+deception%3A+Task+demand+effects.&aulast=Meixner&pid=%3Cauthor%3EMeixner%2C+John+B%3BHaynes%2C+Alexander%3BWinograd%2C+Michael+R%3BBrown%2C+Jordan%3BPeter+Rosenfeld%2C+J%3C%2Fauthor%3E%3CAN%3E2009-12537-008%3C%2FAN%3E%3CDT%3EJournal+Article%3C%2FDT%3E

<211. >
VN  - Ovid Technologies
DB  - PsycINFO
AN  - 2009-12537-006
TI  - Detecting concealed knowledge using a novel attentional blink paradigm. [References].
DP  - Sep 2009
YR  - 2009
PH  - First Posting: Jun 2009
AU  - Ganis, Giorgio
AU  - Patnaik, Pooja
MA  - Ganis, Giorgio: ganis@nmr.mgh.harvard.edu
SO  - Applied Psychophysiology and Biofeedback. Vol.34(3), 2009, pp. 189-196. 
MO  - Sep
OL  - Biofeedback & Self Regulation
AB  - Traditional concealed information paradigms rely on the idea that stimuli that are meaningful to a person (critical items) will draw attentional resources disproportionately, relative to stimuli that are not (irrelevant items), generating detectable differences on a suitable dependent variable (behavioral, psychophysiological, or neural). Here, we introduce a behavioral paradigm that could be used to reveal concealed information by exploiting the link between concealed information and attentional processes more directly. This novel paradigm is based on the attentional blink phenomenon in which detection of a stimulus reduces detection accuracy rates of subsequent target stimuli within a 200-500 ms time window. We hypothesized that a well-known face used as a critical item could capture attentional resources automatically, making it harder to detect the occurrence of a subsequently presented target face. The results confirmed this hypothesis, and showed that concealed knowledge of a famous face could be detected in 9 out of 12 individuals by looking for a relative dip in target detection accuracy after the presentation of a critical item. (PsycINFO Database Record (c) 2016 APA, all rights reserved)

CP  - HOLDER: Springer Science+Business Media, LLC
      YEAR: 2009
JN  - Applied Psychophysiology and Biofeedback
VO  - 34
IP  - 3
PG  - 189-196
XL  - http://ovidsp.ovid.com/ovidweb.cgi?T=JS&CSC=Y&NEWS=N&PAGE=fulltext&D=psyc6&AN=2009-12537-006
XL  - http://openurl.univie.ac.at/resolve?sid=OVID:psycdb&id=pmid:&id=doi:10.1007%2Fs10484-009-9094-1&issn=1090-0586&isbn=&volume=34&issue=3&spage=189&pages=189-196&date=2009&title=Applied+Psychophysiology+and+Biofeedback&atitle=Detecting+concealed+knowledge+using+a+novel+attentional+blink+paradigm.&aulast=Ganis&pid=%3Cauthor%3EGanis%2C+Giorgio%3BPatnaik%2C+Pooja%3C%2Fauthor%3E%3CAN%3E2009-12537-006%3C%2FAN%3E%3CDT%3EJournal+Article%3C%2FDT%3E

<212. >
VN  - Ovid Technologies
DB  - PsycINFO
AN  - 2009-12537-005
TI  - Time and encoding effects in the concealed knowledge test. [References].
DP  - Sep 2009
YR  - 2009
PH  - First Posting: Jun 2009
AU  - Seymour, Travis L
AU  - Fraynt, Becky R
MA  - Seymour, Travis L.: nogard@ucsc.edu
SO  - Applied Psychophysiology and Biofeedback. Vol.34(3), 2009, pp. 177-187. 
MO  - Sep
OL  - Biofeedback & Self Regulation
AB  - Although the traditional "lie detector" test is used frequently in forensic contexts, it has (like most test of deception) some limitations. The concealed knowledge test (CKT) focuses on participants' recognition of privileged knowledge rather than lying per-se and has been studied extensively using a variety of measures. A "guilty" suspect's interaction with and memory of crime scene items may vary. Furthermore, memory for crime scene items may diminish over time. The interaction of encoding quality and test delay on CKT efficiency has been previously implied, but not yet demonstrated. We used a response-time based CKT to detect concealed knowledge from shallow and deep study procedures after 10-min, 24-h, and 1-week delays. Results show that more elaborately encoded information afforded higher detection accuracy than poorly encoded items. Although classification accuracy following deep study was unaffected by delay, detection of poorly elaborated information was initially high, but compromised after 1 week. Thus, choosing optimal test items requires considering both test delay and initial encoding level. (PsycINFO Database Record (c) 2016 APA, all rights reserved)

CP  - HOLDER: The Author
      YEAR: 2009
JN  - Applied Psychophysiology and Biofeedback
VO  - 34
IP  - 3
PG  - 177-187
XL  - http://ovidsp.ovid.com/ovidweb.cgi?T=JS&CSC=Y&NEWS=N&PAGE=fulltext&D=psyc6&AN=2009-12537-005
XL  - http://openurl.univie.ac.at/resolve?sid=OVID:psycdb&id=pmid:&id=doi:10.1007%2Fs10484-009-9092-3&issn=1090-0586&isbn=&volume=34&issue=3&spage=177&pages=177-187&date=2009&title=Applied+Psychophysiology+and+Biofeedback&atitle=Time+and+encoding+effects+in+the+concealed+knowledge+test.&aulast=Seymour&pid=%3Cauthor%3ESeymour%2C+Travis+L%3BFraynt%2C+Becky+R%3C%2Fauthor%3E%3CAN%3E2009-12537-005%3C%2FAN%3E%3CDT%3EJournal+Article%3C%2FDT%3E

<213. >
VN  - Ovid Technologies
DB  - PsycINFO
AN  - 2009-12537-002
TI  - The concealed information test as an instrument of applied differential psychophysiology: Methodological considerations. [References].
DP  - Sep 2009
YR  - 2009
PH  - First Posting: Jul 2009
AU  - Furedy, John J
MA  - Furedy, John J.: furedy@psych.utoronto.ca
SO  - Applied Psychophysiology and Biofeedback. Vol.34(3), 2009, pp. 149-160. 
MO  - Sep
OL  - Biofeedback & Self Regulation
AB  - In this interpretative paper, I consider four sets of methodological issues that may be relevant to improving the concealed information test (CIT) as an instrument of applied differential psychophysiology. The first set has to do with psychophysiological measurement in the CIT (e.g., specific sensitivity testing in lab vs. field). Secondly, I consider the relationships between the psychological process of deception and the CIT. Thirdly, I consider the problem of laboratory-to-field generalization of the CIT, a consideration that includes a discussion of whether the lab/field differences are merely quantitative or actually qualitative. Finally, I discuss theories concerning the hypothetical mechanisms underlying the CIT, and argue that while the purely cognitive, Sokolovian, orienting response (OR) account is widely accepted as the sole mechanism, there is evidence to suggest that not just motivational, but even emotional mechanisms are also relevant. (PsycINFO Database Record (c) 2016 APA, all rights reserved)

CP  - HOLDER: Springer Science+Business Media, LLC
      YEAR: 2009
JN  - Applied Psychophysiology and Biofeedback
VO  - 34
IP  - 3
PG  - 149-160
XL  - http://ovidsp.ovid.com/ovidweb.cgi?T=JS&CSC=Y&NEWS=N&PAGE=fulltext&D=psyc6&AN=2009-12537-002
XL  - http://openurl.univie.ac.at/resolve?sid=OVID:psycdb&id=pmid:&id=doi:10.1007%2Fs10484-009-9097-y&issn=1090-0586&isbn=&volume=34&issue=3&spage=149&pages=149-160&date=2009&title=Applied+Psychophysiology+and+Biofeedback&atitle=The+concealed+information+test+as+an+instrument+of+applied+differential+psychophysiology%3A+Methodological+considerations.&aulast=Furedy&pid=%3Cauthor%3EFuredy%2C+John+J%3C%2Fauthor%3E%3CAN%3E2009-12537-002%3C%2FAN%3E%3CDT%3EJournal+Article%3C%2FDT%3E

<214. >
VN  - Ovid Technologies
DB  - PsycINFO
AN  - 2009-10787-002
TI  - The effects of asymmetric vs. symmetric probability of targets following probe and irrelevant stimuli in the complex trial protocol for detection of concealed information with P300. [References].
DP  - Aug 4, 2009
YR  - 2009
PH  - Accepted: Mar 2009
      Revised: Mar 2009
      First Submitted: Dec 2008
AU  - Rosenfeld, J. Peter
AU  - Tang, Monica
AU  - Meixner, John
AU  - Winograd, Michael
AU  - Labkovsky, Elena
MA  - Rosenfeld, J. Peter: jp-rosenfeld@northwestern.edu
SO  - Physiology & Behavior. Vol.98(1-2), 2009, pp. 10-16. 
MO  - Aug
AB  - The complex trial protocol (CTP, [J.P. Rosenfeld, E. Labkovsky, M. Winograd, M.A. Lui, C. Vandenboom & E. Chedid (2008), The complex trial protocol (CTP): a new, countermeasure-resistant, accurate P300-based method for detection of concealed information. Psychophysiology, 45, 906-919.]) is a sensitive, new, countermeasure-resistant, P300-based concealed information protocol in which a first stimulus (Probe or Irrelevant) is followed after about 1.4-1.8 s by a Target or Non-Target second stimulus within one trial. It has been previously run with a potentially confounding asymmetric conditional probability of Targets following Probes vs. Irrelevants. This present study compared asymmetric vs. symmetric conditional probability groups and found no significant differences in detection rates or Probe-minus-Irrelevant P300 differences between groups. Group differences were seen in error rates and reaction times (RT) to second stimuli. These differences were, however, not diagnostic for deception vs. truth-telling, and were attributable to response perseveration. (PsycINFO Database Record (c) 2016 APA, all rights reserved)

CP  - STATEMENT: All rights reserved.
      HOLDER: Elsevier Inc.
      YEAR: 2009
JN  - Physiology & Behavior
VO  - 98
IP  - 1-2
PG  - 10-16
XL  - http://ovidsp.ovid.com/ovidweb.cgi?T=JS&CSC=Y&NEWS=N&PAGE=fulltext&D=psyc6&AN=2009-10787-002
XL  - http://openurl.univie.ac.at/resolve?sid=OVID:psycdb&id=pmid:&id=doi:10.1016%2Fj.physbeh.2009.03.030&issn=0031-9384&isbn=&volume=98&issue=1-2&spage=10&pages=10-16&date=2009&title=Physiology+%26+Behavior&atitle=The+effects+of+asymmetric+vs.+symmetric+probability+of+targets+following+probe+and+irrelevant+stimuli+in+the+complex+trial+protocol+for+detection+of+concealed+information+with+P300.&aulast=Rosenfeld&pid=%3Cauthor%3ERosenfeld%2C+J.+Peter%3BTang%2C+Monica%3BMeixner%2C+John%3BWinograd%2C+Michael%3BLabkovsky%2C+Elena%3C%2Fauthor%3E%3CAN%3E2009-10787-002%3C%2FAN%3E%3CDT%3EJournal+Article%3C%2FDT%3E

<215. >
VN  - Ovid Technologies
DB  - PsycINFO
AN  - 2009-10730-003
TI  - Response latency as an indicator of personality test item response dissimulation. [Serbo-Croatian]. [References].
OT  - Vrijeme latencije kao indikator iskrivljavanja odgovora na upitnicima licnosti.
DP  - 2009
YR  - 2009
AU  - Parmac, Maja
AU  - Galic, Zvonimir
AU  - Jemeic, Zeljko
MA  - Parmac, Maja: mpannac@ffzg.hr; Galic, Zvonimir: zvgalic@ffzg.hr; Jemeic, Zeljko: zjemeic@ffzg.hr
SO  - Suvremena Psihologija. Vol.12(1), 2009, pp. 43-61. 
AB  - The aim of the study was to test the model of personality test item response dissimulation proposed by Holden and associates (1992). The model explains the processes beyond the differences in item response latencies of honest respondents and respondents who fake their responses. The basic assumptions of the model are that, while responding on a personality questionnaire, participants compare test items with their cognitive schema and that there is an interaction between the schema and social desirability of a response. This interaction determines item response latency and has an effect on within-individual and between-individuals level. The study was conducted in two motivational conditions: honest responding (N = 66) and "fake good" responding (N = 56). In both situations, an on-line version of the IPIP-100 personality questionnaire for the measurement of five broad personality factors and two social desirability scales of self-deception and impression management were used. Out of seven scales used, assumptions of the model on within-individual level were confirmed for two scales (extraversion and impression management scales) and on between-individuals level for one scale (impression management scale). The results partially confirm the model of personality test item response dissimulation and indicate a need for further study. (PsycINFO Database Record (c) 2016 APA, all rights reserved)

CP  - HOLDER: "Naklada Slap"
      YEAR: 2009
JN  - Suvremena Psihologija
VO  - 12
IP  - 1
PG  - 43-61
XL  - http://ovidsp.ovid.com/ovidweb.cgi?T=JS&CSC=Y&NEWS=N&PAGE=fulltext&D=psyc6&AN=2009-10730-003
XL  - http://openurl.univie.ac.at/resolve?sid=OVID:psycdb&id=pmid:&id=doi:&issn=1331-9264&isbn=&volume=12&issue=1&spage=43&pages=43-61&date=2009&title=Suvremena+Psihologija&atitle=Response+latency+as+an+indicator+of+personality+test+item+response+dissimulation.&aulast=Parmac&pid=%3Cauthor%3EParmac%2C+Maja%3BGalic%2C+Zvonimir%3BJemeic%2C+Zeljko%3C%2Fauthor%3E%3CAN%3E2009-10730-003%3C%2FAN%3E%3CDT%3EJournal+Article%3C%2FDT%3E

<216. >
VN  - Ovid Technologies
DB  - PsycINFO
AN  - 2009-09398-007
TI  - Is this hand for real? Attenuation of the rubber hand illusion by transcranial magnetic stimulation over the inferior parietal lobule. [References].
DP  - Jul 2009
YR  - 2009
AU  - Kammers, Marjolein P. M
AU  - Verhagen, Lennart
AU  - Dijkerman, H. Chris
AU  - Hogendoorn, Hinze
AU  - De Vignemont, Frederique
AU  - Schutter, Dennis J . L. G
MA  - Kammers, Marjolein P. M.: m.p.m.kammers@uu.nl
SO  - Journal of Cognitive Neuroscience. Vol.21(7), 2009, pp. 1311-1320. 
MO  - Jul
AB  - In the rubber hand illusion (RHI), participants incorporate a rubber hand into a mental representation of one's body. This deceptive feeling of ownership is accompanied by recalibration of the perceived position of the participant's real hand toward the rubber hand. Neuroimaging data suggest involvement of the posterior parietal lobule during induction of the RHI, when recalibration of the real hand toward the rubber hand takes place. Here, we used off-line low-frequency repetitive transcranial magnetic stimulation (rTMS) in a double-blind, sham-controlled within-subjects design to investigate the role of the inferior posterior parietal lobule (IPL) in establishing the RHI directly. Results showed that rTMS over the IPL attenuated the strength of the RHI for immediate perceptual body judgments only. In contrast, delayed perceptual responses were unaffected. Furthermore, ballistic action responses as well as subjective self-reports of feeling of ownership over the rubber hand remained unaffected by rTMS over the IPL. These findings are in line with previous research showing that the RIII can be broken down into dissociable bodily sensations. The illusion does not merely affect the embodiment of the rubber hand but also influences the experience and localization of one's own hand in an independent manner. Finally, the present findings concur with a multicomponent model of somatosensory body representations, wherein the IPL plays a pivotal role in subserving perceptual body judgments, but not actions or higher-order affective bodily judgments. (PsycINFO Database Record (c) 2016 APA, all rights reserved)

CP  - STATEMENT: Massachusetts Institute of Technology
      YEAR: 2008
JN  - Journal of Cognitive Neuroscience
VO  - 21
IP  - 7
PG  - 1311-1320
XL  - http://ovidsp.ovid.com/ovidweb.cgi?T=JS&CSC=Y&NEWS=N&PAGE=fulltext&D=psyc6&AN=2009-09398-007
XL  - http://openurl.univie.ac.at/resolve?sid=OVID:psycdb&id=pmid:&id=doi:10.1162%2Fjocn.2009.21095&issn=0898-929X&isbn=&volume=21&issue=7&spage=1311&pages=1311-1320&date=2009&title=Journal+of+Cognitive+Neuroscience&atitle=Is+this+hand+for+real%3F+Attenuation+of+the+rubber+hand+illusion+by+transcranial+magnetic+stimulation+over+the+inferior+parietal+lobule.&aulast=Kammers&pid=%3Cauthor%3EKammers%2C+Marjolein+P.+M%3BVerhagen%2C+Lennart%3BDijkerman%2C+H.+Chris%3BHogendoorn%2C+Hinze%3BDe+Vignemont%2C+Frederique%3BSchutter%2C+Dennis+J+.+L.+G%3C%2Fauthor%3E%3CAN%3E2009-09398-007%3C%2FAN%3E%3CDT%3EJournal+Article%3C%2FDT%3E

<217. >
VN  - Ovid Technologies
DB  - PsycINFO
AN  - 2009-05197-004
TI  - Cognitive lie detection: Response time and consistency of answers as cues to deception. [References].
DP  - Mar 2009
YR  - 2009
AU  - Walczyk, Jeffrey J
AU  - Mahoney, Kevin T
AU  - Doverspike, Dennis
AU  - Griffith-Ross, Diana A
MA  - Walczyk, Jeffrey J.: Walczyk@latech.edu; Mahoney, Kevin T.: kmahoney@latech.edu
SO  - Journal of Business and Psychology. Vol.24(1), 2009, pp. 33-49. 
MO  - Mar
AB  - Purpose: The purpose of this study was to test a new cognitive lie detection method, time restricted integrity confirmation (Tri-Con), which uses response time and inconsistencies across answers as cues to deception. Design/methodology/approach: Data were obtained from two samples of students enrolled in psychology classes (n = 96 for Experiment 1, n = 99 for Experiment 2). The experimental task required students to lie or tell the truth to questions probing bio-data under time restriction. The foci of questions (such as Academics or Employment History) were chosen because of their relevance to participants' lives. Findings: Tri-Con was able to distinguish between truth tellers and liars after controlling for individual differences. In one experiment, liar-truth teller classification accuracies reached 89%. Mean response times and answer consistency can be used to distinguish those who lie from those who tell the truth. Implications: Research on cognitive-based lie detectors, such as Tri-Con, hold the potential for developing reliable and valid methods of screening out employees likely to engage in misconduct and providing deceptive answers to screening questions. A cognitive lie detector would constitute a paradigm shift away from the polygraph, and could be used in tandem with integrity tests. Originality/value: This study was a preliminary test of a cognitive lie detection method based on a model of cognitive events (the Activation-Decision-Construction model) when people answer questions deceptively. It constitutes a step in translating laboratory-based cognitive research into applied technologies for the real world detection of lying, including lying that occurs during pre-employment screening. (PsycINFO Database Record (c) 2016 APA, all rights reserved)

CP  - HOLDER: Springer Science+Business Media, LLC
      YEAR: 2009
JN  - Journal of Business and Psychology
VO  - 24
IP  - 1
PG  - 33-49
XL  - http://ovidsp.ovid.com/ovidweb.cgi?T=JS&CSC=Y&NEWS=N&PAGE=fulltext&D=psyc6&AN=2009-05197-004
XL  - http://openurl.univie.ac.at/resolve?sid=OVID:psycdb&id=pmid:&id=doi:10.1007%2Fs10869-009-9090-8&issn=0889-3268&isbn=&volume=24&issue=1&spage=33&pages=33-49&date=2009&title=Journal+of+Business+and+Psychology&atitle=Cognitive+lie+detection%3A+Response+time+and+consistency+of+answers+as+cues+to+deception.&aulast=Walczyk&pid=%3Cauthor%3EWalczyk%2C+Jeffrey+J%3BMahoney%2C+Kevin+T%3BDoverspike%2C+Dennis%3BGriffith-Ross%2C+Diana+A%3C%2Fauthor%3E%3CAN%3E2009-05197-004%3C%2FAN%3E%3CDT%3EJournal+Article%3C%2FDT%3E

<218. >
VN  - Ovid Technologies
DB  - PsycINFO
AN  - 2009-05104-003
TI  - Cheating the lie detector: Faking in the autobiographical Implicit Association Test. [References].
DP  - Apr 2009
YR  - 2009
AU  - Verschuere, Bruno
AU  - Prati, Valentina
AU  - De Houwer, Jan
MA  - Verschuere, Bruno: bruno.verschuere@ugent.be
SO  - Psychological Science. Vol.20(4), 2009, pp. 410-413. 
MO  - Apr
OC  - Blackwell Publishing, United Kingdom; Sage Publications, US
AB  - The autobiographical Implicit Association Test (aIAT) was recently introduced in this journal as a new and promising lie-detection tool. The initial report found 91% accuracy in determining which of two autobiographical events was true. It was suggested that the aIAT, unlike other lie-detection tests, is resistant to faking. We investigated whether participants can strategically alter their performance on the aIAT. Experiment 1 showed that participants guilty of a mock theft were able to obtain an innocent test outcome. Two additional experiments showed that guilty participants can fake the aIAT without prior experience with the aIAT and when a response deadline is imposed. The aIAT is subject to the same shortcomings as other lie-detection tests. (PsycINFO Database Record (c) 2016 APA, all rights reserved)

JN  - Psychological Science
VO  - 20
IP  - 4
PG  - 410-413
XL  - http://ovidsp.ovid.com/ovidweb.cgi?T=JS&CSC=Y&NEWS=N&PAGE=fulltext&D=psyc6&AN=2009-05104-003
XL  - http://openurl.univie.ac.at/resolve?sid=OVID:psycdb&id=pmid:&id=doi:10.1111%2Fj.1467-9280.2009.02308.x&issn=0956-7976&isbn=&volume=20&issue=4&spage=410&pages=410-413&date=2009&title=Psychological+Science&atitle=Cheating+the+lie+detector%3A+Faking+in+the+autobiographical+Implicit+Association+Test.&aulast=Verschuere&pid=%3Cauthor%3EVerschuere%2C+Bruno%3BPrati%2C+Valentina%3BDe+Houwer%2C+Jan%3C%2Fauthor%3E%3CAN%3E2009-05104-003%3C%2FAN%3E%3CDT%3EJournal+Article%3C%2FDT%3E

<219. >
VN  - Ovid Technologies
DB  - PsycINFO
AN  - 2009-03897-003
TI  - Knowing when to trust others: An ERP study of decision making after receiving information from unknown people. [References].
DP  - Mar 2009
YR  - 2009
AU  - Boudreau, Cheryl
AU  - McCubbins, Mathew D
AU  - Coulson, Seana
MA  - Boudreau, Cheryl: clboudreau@ucdavis.edu
SO  - Social Cognitive and Affective Neuroscience. Vol.4(1), 2009, pp. 23-34. 
MO  - Mar
AB  - To address the neurocognitive mechanisms that underlie choices made after receiving information from an anonymous individual, reaction times (Experiment 1) and event-related brain potentials (Experiment 2) were recorded as participants played three variants of the coin toss game. In this game, participants guess the outcomes of unseen coin tosses after a person in another room (dubbed 'the reporter') observes the coin toss outcomes and then sends reports (which may or may not be truthful) to participants about whether the coins landed on heads or tails. Participants knew that the reporter's interests were aligned with their own (common interests), opposed to their own (conflicting interests) or opposed to their own, but that the reporter was penalized every time he or she sent a false report about the coin toss outcome (penalty for lying). In the common interests and penalty for lying conditions, participants followed the reporter's reports over 90% of the time, in contrast to <59% of the time in the conflicting interests condition. Reaction time results indicated that participants took similar amounts of time to respond in the common interests and penalty for lying conditions and that they were reliably faster than in the conflicting interests condition. Event-related potentials timelocked to the reporter's reports revealed a larger P2, P3 and late positive complex response in the common interests condition than in the other two, suggesting that participants' brains processed the reporter's reports differently in the common interests condition relative to the other two conditions. Results suggest that even when people behave as if they trust information, they consider communicative efforts of individuals whose interests are aligned with their own to be slightly more informative than those of individuals who are made trustworthy by an institution, such as a penalty for lying. (PsycINFO Database Record (c) 2016 APA, all rights reserved)

JN  - Social Cognitive and Affective Neuroscience
VO  - 4
IP  - 1
PG  - 23-34
XL  - http://ovidsp.ovid.com/ovidweb.cgi?T=JS&CSC=Y&NEWS=N&PAGE=fulltext&D=psyc6&AN=2009-03897-003
XL  - http://openurl.univie.ac.at/resolve?sid=OVID:psycdb&id=pmid:&id=doi:10.1093%2Fscan%2Fnsn034&issn=1749-5016&isbn=&volume=4&issue=1&spage=23&pages=23-34&date=2009&title=Social+Cognitive+and+Affective+Neuroscience&atitle=Knowing+when+to+trust+others%3A+An+ERP+study+of+decision+making+after+receiving+information+from+unknown+people.&aulast=Boudreau&pid=%3Cauthor%3EBoudreau%2C+Cheryl%3BMcCubbins%2C+Mathew+D%3BCoulson%2C+Seana%3C%2Fauthor%3E%3CAN%3E2009-03897-003%3C%2FAN%3E%3CDT%3EJournal+Article%3C%2FDT%3E

<220. >
VN  - Ovid Technologies
DB  - PsycINFO
AN  - 2009-02415-003
TI  - You don't have to believe everything you read: Background knowledge permits fast and efficient validation of information. [References].
DP  - Mar 2009
YR  - 2009
PH  - Accepted: Aug 2008
      Revised: Aug 2008
      First Submitted: Oct 2006
AU  - Richter, Tobias
AU  - Schroeder, Sascha
AU  - Wohrmann, Britta
MA  - Richter, Tobias: tobias.richter@uni-koeln.de
SO  - Journal of Personality and Social Psychology. Vol.96(3), 2009, pp. 538-558. 
MO  - Mar
AB  - In social cognition, knowledge-based validation of information is usually regarded as relying on strategic and resource-demanding processes. Research on language comprehension, in contrast, suggests that validation processes are involved in the construction of a referential representation of the communicated information. This view implies that individuals can use their knowledge to validate incoming information in a routine and efficient manner. Consistent with this idea, Experiments 1 and 2 demonstrated that individuals are able to reject false assertions efficiently when they have validity-relevant beliefs. Validation processes were carried out routinely even when individuals were put under additional cognitive load during comprehension. Experiment 3 demonstrated that the rejection of false information occurs automatically and interferes with affirmative responses in a nonsemantic task (epistemic Stroop effect). Experiment 4 also revealed complementary interference effects of true information with negative responses in a nonsemantic task. These results suggest the existence of fast and efficient validation processes that protect mental representations from being contaminated by false and inaccurate information. (PsycINFO Database Record (c) 2016 APA, all rights reserved)

CP  - HOLDER: American Psychological Association
      YEAR: 2009
JN  - Journal of Personality and Social Psychology
VO  - 96
IP  - 3
PG  - 538-558
XL  - http://ovidsp.ovid.com/ovidweb.cgi?T=JS&CSC=Y&NEWS=N&PAGE=fulltext&D=psyc6&AN=2009-02415-003
XL  - http://openurl.univie.ac.at/resolve?sid=OVID:psycdb&id=pmid:&id=doi:10.1037%2Fa0014038&issn=0022-3514&isbn=&volume=96&issue=3&spage=538&pages=538-558&date=2009&title=Journal+of+Personality+and+Social+Psychology&atitle=You+don%27t+have+to+believe+everything+you+read%3A+Background+knowledge+permits+fast+and+efficient+validation+of+information.&aulast=Richter&pid=%3Cauthor%3ERichter%2C+Tobias%3BSchroeder%2C+Sascha%3BWohrmann%2C+Britta%3C%2Fauthor%3E%3CAN%3E2009-02415-003%3C%2FAN%3E%3CDT%3EJournal+Article%3C%2FDT%3E

<221. >
VN  - Ovid Technologies
DB  - PsycINFO
AN  - 2009-02024-022
TI  - Are errors differentiable from deceptive responses when feigning memory impairment? An fMRI study. [References].
DP  - Mar 2009
YR  - 2009
AU  - Lee, Tatia M. C
AU  - Au, Ricky K. C
AU  - Liu, Ho-Ling
AU  - Ting, K. H
AU  - Huang, Chih-Mao
AU  - Chan, Chetwyn C. H
MA  - Lee, Tatia M. C.: tmclee@hkusua.hku.hk
SO  - Brain and Cognition. Vol.69(2), 2009, pp. 406-412. 
MO  - Mar
AB  - Previous neuroimaging studies have suggested that the neural activity associated with truthful recall, with false memory, and with feigned memory impairment are different from one another. Here, we report a functional magnetic resonance imaging (fMRI) study that addressed an important but yet unanswered question: Is the neural activity associated with intentional faked responses and with errors differentiable? Using a word list learning recognition paradigm, the findings of this mixed event-related fMRI study clearly indicated that the brain activity associated with intentional faked responses was different to the activity associated with errors committed unintentionally. For intentional faked responses, significant activation was found in the ventrolateral prefrontal cortex, the posterior cingulate region, and the precuneus. However, no significant activation was observed for unintentional errors. The results suggest that deception, in terms of feigning memory impairment, is not only more cognitively demanding than making unintentional errors but also utilizes different cognitive processes. (PsycINFO Database Record (c) 2016 APA, all rights reserved)

JN  - Brain and Cognition
VO  - 69
IP  - 2
PG  - 406-412
XL  - http://ovidsp.ovid.com/ovidweb.cgi?T=JS&CSC=Y&NEWS=N&PAGE=fulltext&D=psyc6&AN=2009-02024-022
XL  - http://openurl.univie.ac.at/resolve?sid=OVID:psycdb&id=pmid:&id=doi:10.1016%2Fj.bandc.2008.09.002&issn=0278-2626&isbn=&volume=69&issue=2&spage=406&pages=406-412&date=2009&title=Brain+and+Cognition&atitle=Are+errors+differentiable+from+deceptive+responses+when+feigning+memory+impairment%3F+An+fMRI+study.&aulast=Lee&pid=%3Cauthor%3ELee%2C+Tatia+M.+C%3BAu%2C+Ricky+K.+C%3BLiu%2C+Ho-Ling%3BTing%2C+K.+H%3BHuang%2C+Chih-Mao%3BChan%2C+Chetwyn+C.+H%3C%2Fauthor%3E%3CAN%3E2009-02024-022%3C%2FAN%3E%3CDT%3EJournal+Article%3C%2FDT%3E

<222. >
VN  - Ovid Technologies
DB  - PsycINFO
AN  - 2009-00315-004
TI  - We infer rather than perceive the moment we decided to act. [References].
DP  - Jan 2009
YR  - 2009
AU  - Banks, William P
AU  - Isham, Eve A
MA  - Banks, William P.: william.banks@pomona.edu
SO  - Psychological Science. Vol.20(1), 2009, pp. 17-21. 
MO  - Jan
OC  - Blackwell Publishing, United Kingdom; Sage Publications, US
AB  - A seminal experiment found that the reported time of a decision to perform a simple action was at least 300 ms after the onset of brain activity that normally preceded the action. In Experiment 1, we presented deceptive feedback (an auditory beep) 5 to 60 ms after the action to signify a movement time later than the actual movement. The reported time of decision moved forward in time linearly with the delay in feedback, and came after the muscular initiation of the response at all but the 5-ms delay. In Experiment 2, participants viewed their hand with and without a 120-ms video delay, and gave a time of decision 44 ms later with than without the delay. We conclude that participants' report of their decision time is largely inferred from the apparent time of response. The perception of a hypothetical brain event prior to the response could have, at most, a small influence. (PsycINFO Database Record (c) 2016 APA, all rights reserved)

JN  - Psychological Science
VO  - 20
IP  - 1
PG  - 17-21
XL  - http://ovidsp.ovid.com/ovidweb.cgi?T=JS&CSC=Y&NEWS=N&PAGE=fulltext&D=psyc6&AN=2009-00315-004
XL  - http://openurl.univie.ac.at/resolve?sid=OVID:psycdb&id=pmid:&id=doi:10.1111%2Fj.1467-9280.2008.02254.x&issn=0956-7976&isbn=&volume=20&issue=1&spage=17&pages=17-21&date=2009&title=Psychological+Science&atitle=We+infer+rather+than+perceive+the+moment+we+decided+to+act.&aulast=Banks&pid=%3Cauthor%3EBanks%2C+William+P%3BIsham%2C+Eve+A%3C%2Fauthor%3E%3CAN%3E2009-00315-004%3C%2FAN%3E%3CDT%3EJournal+Article%3C%2FDT%3E

<223. >
VN  - Ovid Technologies
DB  - PsycINFO
AN  - 2008-19141-008
TI  - Are self-deceivers enhancing positive affect or denying negative affect? Toward an understanding of implicit affective processes. [References].
DP  - Jan 2009
YR  - 2009
AU  - Robinson, Michael D
AU  - Moeller, Sara K
AU  - Goetz, Paul W
MA  - Robinson, Michael D.: Michael.D.Robinson@ndsu.edu
SO  - Cognition and Emotion. Vol.23(1), 2009, pp. 152-180. 
MO  - Jan
AB  - Self-deception is an important construct in social, personality, and clinical literatures. Although historical and clinical views of self-deception have regarded it as defensive in nature and operation, modern views of this individual difference variable instead highlight its apparent benefits to subjective mental health. The present four studies reinforce the latter view by showing that self-deception predicts positive priming effects, but not negative priming effects, in reaction time tasks sensitive to individual differences in affective priming. In all studies, individuals higher in self-deception displayed stronger positive priming effects, defined in terms of facilitation with two positive stimuli in a consecutive sequence, but self-deception did not predict negative priming effects in the same tasks. Importantly, these effects occurred both in tasks that called for the retrieval of self-knowledge (Study 1) and those that did not (Studies 2-4). This broad pattern supports substantive views of self-deception rather than views narrowly focused on self-presentation processes. Implications for understanding self-deception are discussed. (PsycINFO Database Record (c) 2016 APA, all rights reserved)

JN  - Cognition and Emotion
VO  - 23
IP  - 1
PG  - 152-180
XL  - http://ovidsp.ovid.com/ovidweb.cgi?T=JS&CSC=Y&NEWS=N&PAGE=fulltext&D=psyc6&AN=2008-19141-008
XL  - http://openurl.univie.ac.at/resolve?sid=OVID:psycdb&id=pmid:&id=doi:10.1080%2F02699930801961707&issn=0269-9931&isbn=&volume=23&issue=1&spage=152&pages=152-180&date=2009&title=Cognition+and+Emotion&atitle=Are+self-deceivers+enhancing+positive+affect+or+denying+negative+affect%3F+Toward+an+understanding+of+implicit+affective+processes.&aulast=Robinson&pid=%3Cauthor%3ERobinson%2C+Michael+D%3BMoeller%2C+Sara+K%3BGoetz%2C+Paul+W%3C%2Fauthor%3E%3CAN%3E2008-19141-008%3C%2FAN%3E%3CDT%3EJournal+Article%3C%2FDT%3E

<224. >
VN  - Ovid Technologies
DB  - PsycINFO
AN  - 2008-18463-015
TI  - An event-related potential study of deception to self preferences. [References].
DP  - Jan 2009
YR  - 2009
AU  - Tu, Shen
AU  - Li, Hong
AU  - Jou, Jerwen
AU  - Zhang, Qinglin
AU  - Wang, Ting
AU  - Yu, Caiyun
AU  - Qiu, Jiang
MA  - Zhang, Qinglin: qiuj318@swu.edu.cn; Qiu, Jiang: qiuj318@yahoo.com
SO  - Brain Research. Vol.1247 2009, pp. 142-148. 
MO  - Jan
AB  - The spatiotemporal analysis of brain activation during the execution of deceptive decision making was performed in 14 normal young adult subjects by using high-density event related brain potentials (ERPs) with a delayed-response paradigm (subjects were required to hide their true attitudes for a moment). Our results showed that between 400 and 700 ms after stimulus onset, Deceptive items elicited a more negative ERP deflection (N400-700) than Truthful items, and between 1000 and 2000 ms, Deceptive items elicited a more positive ERP deflection (P1000-2000) than Truthful items. Analyses using dipole locations indicated that: (1) the generators of N400-700 were localized in the medial frontal gyrus (GFM) and middle temporal gyrus (GTM), which might be involved in conflict detection and control during deceptive decision-making; and (2) the generators of P1000-2000 were localized near the cuneus (CU) and the cingulate gyrus, which might be involved in conflict coordination in working memory due to deception. (PsycINFO Database Record (c) 2016 APA, all rights reserved)

JN  - Brain Research
VO  - 1247
PG  - 142-148
XL  - http://ovidsp.ovid.com/ovidweb.cgi?T=JS&CSC=Y&NEWS=N&PAGE=fulltext&D=psyc6&AN=2008-18463-015
XL  - http://openurl.univie.ac.at/resolve?sid=OVID:psycdb&id=pmid:&id=doi:10.1016%2Fj.brainres.2008.09.090&issn=0006-8993&isbn=&volume=1247&issue=&spage=142&pages=142-148&date=2009&title=Brain+Research&atitle=An+event-related+potential+study+of+deception+to+self+preferences.&aulast=Tu&pid=%3Cauthor%3ETu%2C+Shen%3BLi%2C+Hong%3BJou%2C+Jerwen%3BZhang%2C+Qinglin%3BWang%2C+Ting%3BYu%2C+Caiyun%3BQiu%2C+Jiang%3C%2Fauthor%3E%3CAN%3E2008-18463-015%3C%2FAN%3E%3CDT%3EJournal+Article%3C%2FDT%3E

<225. >
VN  - Ovid Technologies
DB  - PsycINFO
AN  - 2008-99160-159
TI  - Differentiating attention and motor system-based mechanisms underlying concealed knowledge detection.
DP  - 2008
YR  - 2008
AU  - Baker, Christopher A
SO  - Dissertation Abstracts International: Section B: The Sciences and Engineering. Vol.69(2-B),2008, pp. 1352. 
OL  - Dissertation Abstracts International
AB  - This study tests between two psychological models of response time (RT) slowing in the concealed knowledge test (CKT: Farwell & Donchin, 1991). One model appeals to orienting response (OR) theory (Sokolov, 1963) and attentional capture (Siddle, 1991), while another model appeals to recognition memory and response conflict in the motor system caused by opposing familiarity and recollection-based parallel task-sets (PTS: Seymour, 2001). Response instructions were altered to manipulate the stimulus associated with response conflict in Experiment 1. Personal information was used to manipulate the saliency of critical trials in Experiment 2. Findings showed that heart rate deceleration was a function of stimulus saliency consistent with OR theory, while RT slowing and reduced accuracy were caused by response conflict consistent with PTS model predictions and inconsistent with an OR-based distraction (ORD) model. Experiment 3 showed that the sensitivity of RT to concealed knowledge was dependent upon the similarity of test items to each other and not necessarily the significance of that information to participants. Findings suggest a dissociation between the mechanisms underlying physiological and RT-based concealed knowledge effects. (PsycINFO Database Record (c) 2016 APA, all rights reserved)

JN  - Dissertation Abstracts International: Section B: The Sciences and Engineering
VO  - 69
IP  - 2-B
PG  - 1352
XL  - http://ovidsp.ovid.com/ovidweb.cgi?T=JS&CSC=Y&NEWS=N&PAGE=fulltext&D=psyc6&AN=2008-99160-159
XL  - http://openurl.univie.ac.at/resolve?sid=OVID:psycdb&id=pmid:&id=doi:&issn=0419-4217&isbn=&volume=69&issue=2-B&spage=1352&pages=1352&date=2008&title=Dissertation+Abstracts+International%3A+Section+B%3A+The+Sciences+and+Engineering&atitle=Differentiating+attention+and+motor+system-based+mechanisms+underlying+concealed+knowledge+detection.&aulast=Baker&pid=%3Cauthor%3EBaker%2C+Christopher+A%3C%2Fauthor%3E%3CAN%3E2008-99160-159%3C%2FAN%3E%3CDT%3EDissertation%3C%2FDT%3E

<226. >
VN  - Ovid Technologies
DB  - PsycINFO
AN  - 2008-99060-439
TI  - The application of subliminal priming in lie detection.
DP  - 2008
YR  - 2008
AU  - Lui, Ming
SO  - Dissertation Abstracts International: Section B: The Sciences and Engineering. Vol.68(9-B),2008, pp. 6379. 
OL  - Dissertation Abstracts International
AB  - The present studies aimed at developing a lie detection paradigm immune to countermeasures, while the theoretical issues of top-down influence of task requirement on subliminal semantic priming were investigated. In Experiment 1, subjects were presented supraliminal acquaintance and non-acquaintance names, which were subliminally primed by another acquaintance or non-acquaintance names. The 4 conditions were: (1) supraliminal acquaintance name primed by subliminal acquaintance name (A-A), (2) supraliminal acquaintance name primed by subliminal non-acquaintance name (N-A), (3) supraliminal non-acquaintance name primed by subliminal acquaintance name (A-N), and (4) supraliminal non-acquaintance name primed by subliminal non-acquaintance name (N-N). While no significant effects were found in reaction time data, analysis on event-related potential (ERP) revealed significant differences between supraliminal acquaintance conditions with different primes (A-A and N-A). Spatial PCA revealed the following components: frontal-central-parietal, occipital-parietal, frontal and prefrontal. Temporal PCA revealed the following components: 36-324 ms, 332-516 ms, 524-668 ms, 676-908 ms, and 916-1396 ms. The N-A condition had more positive P300 amplitude than the A-A condition within 524-668 ms post-stimulus onset at both frontal-central-parietal and occipital-parietal regions, and within 916-1396 ms at occipital-parietal regions. No difference in ERP was found in conditions with supraliminal non-acquaintance names (A-N and N-N). This study was replicated. In Experiment 2, subjects were required to lie in A-N and N-N conditions, in contrast to Experiment 1, in which subjects lied in A-A and N-A conditions. No significant effect was found. In Experiment 3 the act of lying was removed and no significant differences were found. It is concluded that subliminal primes modulate ERP specifically in conditions with supraliminal acquaintance name and when the task requirement involves lying. (PsycINFO Database Record (c) 2016 APA, all rights reserved)

JN  - Dissertation Abstracts International: Section B: The Sciences and Engineering
VO  - 68
IP  - 9-B
PG  - 6379
XL  - http://ovidsp.ovid.com/ovidweb.cgi?T=JS&CSC=Y&NEWS=N&PAGE=fulltext&D=psyc6&AN=2008-99060-439
XL  - http://openurl.univie.ac.at/resolve?sid=OVID:psycdb&id=pmid:&id=doi:&issn=0419-4217&isbn=&volume=68&issue=9-B&spage=6379&pages=6379&date=2008&title=Dissertation+Abstracts+International%3A+Section+B%3A+The+Sciences+and+Engineering&atitle=The+application+of+subliminal+priming+in+lie+detection.&aulast=Lui&pid=%3Cauthor%3ELui%2C+Ming%3C%2Fauthor%3E%3CAN%3E2008-99060-439%3C%2FAN%3E%3CDT%3EDissertation%3C%2FDT%3E

<227. >
VN  - Ovid Technologies
DB  - PsycINFO
AN  - 2008-18073-001
TI  - An insight into forensic document examiner expertise for discriminating between forged and disguised signatures. [References].
DP  - Sep 2008
YR  - 2008
PH  - Accepted: Dec 2007
      Revised: Jun 2007
      First Submitted: Jan 2007
AU  - Dyer, Adrian G
AU  - Found, Bryan
AU  - Rogers, Doug
MA  - Rogers, Doug: d.rogers@latrobe.edu.au
SO  - Journal of Forensic Sciences. Vol.53(5), 2008, pp. 1154-1159. 
MO  - Sep
OC  - Blackwell Publishing, United Kingdom
AB  - It has previously been shown that forensic document examiners (FDEs) have expertise in providing opinions about whether questioned signatures are genuine or simulated. This study extends the exploration of FDE expertise by evaluating the performance of eight FDEs and 12 control subjects at identifying signatures as either forgeries or the disguised writing of a specimen provider. Subject eye movements and response times were recorded with a Tobii 1750 eye tracker during the signature evaluations. Using a penalty scoring system, FDEs performed significantly better than control subjects (t = 2.465, p = 0.024), with one FDE able to correctly call 13 of the 16 test stimuli (and three inconclusive calls). An analysis of eye movement search patterns by the subjects indicated that a very similar search strategy was employed by both groups, suggesting that visual inspection of signatures is mediated by a bottom up search strategy. However, FDEs spent greater than 50% longer to make a decision than the control group. The findings are suggestive that for some stimuli FDEs can discriminate between forgeries and disguises, and that this ability is due to a careful inspection and consideration of multiple features within a signature. (PsycINFO Database Record (c) 2016 APA, all rights reserved)

CP  - HOLDER: American Academy of Forensic Sciences
      YEAR: 2008
JN  - Journal of Forensic Sciences
VO  - 53
IP  - 5
PG  - 1154-1159
XL  - http://ovidsp.ovid.com/ovidweb.cgi?T=JS&CSC=Y&NEWS=N&PAGE=fulltext&D=psyc6&AN=2008-18073-001
XL  - http://openurl.univie.ac.at/resolve?sid=OVID:psycdb&id=pmid:&id=doi:&issn=0022-1198&isbn=&volume=53&issue=5&spage=1154&pages=1154-1159&date=2008&title=Journal+of+Forensic+Sciences&atitle=An+insight+into+forensic+document+examiner+expertise+for+discriminating+between+forged+and+disguised+signatures.&aulast=Dyer&pid=%3Cauthor%3EDyer%2C+Adrian+G%3BFound%2C+Bryan%3BRogers%2C+Doug%3C%2Fauthor%3E%3CAN%3E2008-18073-001%3C%2FAN%3E%3CDT%3EJournal+Article%3C%2FDT%3E

<228. >
VN  - Ovid Technologies
DB  - PsycINFO
AN  - 2008-15233-004
TI  - The Complex Trial Protocol (CTP): A new, countermeasure-resistant, accurate, P300-based method for detection of concealed information. [References].
DP  - Nov 2008
YR  - 2008
AU  - Rosenfeld, J. Peter
AU  - Labkovsky, Elena
AU  - Winograd, Michael
AU  - Lui, Ming A
AU  - Vandenboom, Catherine
AU  - Chedid, Erica
MA  - Rosenfeld, J. Peter: jp-rosenfeld@northwestern.edu
SO  - Psychophysiology. Vol.45(6), 2008, pp. 906-919. 
MO  - Nov
OC  - Blackwell Publishing, United Kingdom
AB  - A new P300-based concealed information test is described. A rare probe or frequent irrelevant stimulus appears in the same trial in which a target or nontarget later appears. One response follows the first stimulus and uses the same button press regardless of stimulus type. A later second stimulus then appears: target or nontarget. The subject presses one button for a target, another for a nontarget. A P300 to the first stimulus indicates probe recognition. One group was tested in 3 weeks for denied recognition of familiar information. Weeks 1 and 3 were guilty conditions; Week 2 was a countermeasure (CM) condition. The probe-irrelevant differences were significant in all weeks, and percent hits were >90%. Attempted CM use was detectable via elevated reaction time to the first stimulus. In a replication, results were similar. False positive rates for both studies varied from 0 to .08, yielding J. B. Grier (1971) A' values from .9 to 1.0. (PsycINFO Database Record (c) 2016 APA, all rights reserved)

JN  - Psychophysiology
VO  - 45
IP  - 6
PG  - 906-919
XL  - http://ovidsp.ovid.com/ovidweb.cgi?T=JS&CSC=Y&NEWS=N&PAGE=fulltext&D=psyc6&AN=2008-15233-004
XL  - http://openurl.univie.ac.at/resolve?sid=OVID:psycdb&id=pmid:&id=doi:10.1111%2Fj.1469-8986.2008.00708.x&issn=0048-5772&isbn=&volume=45&issue=6&spage=906&pages=906-919&date=2008&title=Psychophysiology&atitle=The+Complex+Trial+Protocol+%28CTP%29%3A+A+new%2C+countermeasure-resistant%2C+accurate%2C+P300-based+method+for+detection+of+concealed+information.&aulast=Rosenfeld&pid=%3Cauthor%3ERosenfeld%2C+J.+Peter%3BLabkovsky%2C+Elena%3BWinograd%2C+Michael%3BLui%2C+Ming+A%3BVandenboom%2C+Catherine%3BChedid%2C+Erica%3C%2Fauthor%3E%3CAN%3E2008-15233-004%3C%2FAN%3E%3CDT%3EJournal+Article%3C%2FDT%3E

<229. >
VN  - Ovid Technologies
DB  - PsycINFO
AN  - 2008-12586-006
TI  - How to accurately detect autobiographical events. [References].
DP  - Aug 2008
YR  - 2008
AU  - Sartori, Giuseppe
AU  - Agosta, Sara
AU  - Zogmaister, Cristina
AU  - Ferrara, Santo Davide
AU  - Castiello, Umberto
MA  - Sartori, Giuseppe: giuseppe.sartori@unipd.it
SO  - Psychological Science. Vol.19(8), 2008, pp. 772-780. 
MO  - Aug
OC  - Blackwell Publishing, United Kingdom; Sage Publications, US
AB  - We describe a new method, based on indirect measures of implicit autobiographical memory, that allows evaluation of which of two contrasting autobiographical events (e.g., crimes) is true for a given individual. Participants were requested to classify sentences describing possible autobiographical events by pressing one of two response keys. Responses were faster when sentences related to truly autobiographical events shared the same response key with other sentences reporting true events and slower when sentences related to truly autobiographical events shared the same response key with sentences reporting false events. This method has possible application in forensic settings and as a lie-detection technique. (PsycINFO Database Record (c) 2016 APA, all rights reserved)

JN  - Psychological Science
VO  - 19
IP  - 8
PG  - 772-780
XL  - http://ovidsp.ovid.com/ovidweb.cgi?T=JS&CSC=Y&NEWS=N&PAGE=fulltext&D=psyc6&AN=2008-12586-006
XL  - http://openurl.univie.ac.at/resolve?sid=OVID:psycdb&id=pmid:&id=doi:10.1111%2Fj.1467-9280.2008.02156.x&issn=0956-7976&isbn=&volume=19&issue=8&spage=772&pages=772-780&date=2008&title=Psychological+Science&atitle=How+to+accurately+detect+autobiographical+events.&aulast=Sartori&pid=%3Cauthor%3ESartori%2C+Giuseppe%3BAgosta%2C+Sara%3BZogmaister%2C+Cristina%3BFerrara%2C+Santo+Davide%3BCastiello%2C+Umberto%3C%2Fauthor%3E%3CAN%3E2008-12586-006%3C%2FAN%3E%3CDT%3EJournal+Article%3C%2FDT%3E

<230. >
VN  - Ovid Technologies
DB  - PsycINFO
AN  - 2008-08637-016
TI  - Striatal dopamine transporters correlate with simple reaction time in elderly subjects. [References].
DP  - Aug 2008
YR  - 2008
AU  - van Dyck, Christopher H
AU  - Avery, Robert A
AU  - MacAvoy, Martha G
AU  - Marek, Kenneth L
AU  - Quinlan, Donald M
AU  - Baldwin, Ronald M
AU  - Seibyl, John P
AU  - Innis, Robert B
AU  - Arnsten, Amy F. T
MA  - van Dyck, Christopher H.: christopher.vandyck@yale.edu
SO  - Neurobiology of Aging. Vol.29(8), 2008, pp. 1237-1246. 
MO  - Aug
AB  - The decline in motor performance that accompanies advanced age has unclear neurobiological substrates but may relate, in part, to degeneration of the nigrostriatal dopamine system. This research tested the hypothesis that striatal dopamine transporter (DAT) availability in healthy elderly individuals was related to measures of motor performance. Thirty-six healthy volunteers (18 male, 18 female) who ranged in age from 68 to 88 (75.4 +/- 4.9 years) received a neuropsychological evaluation that included two primary motor measures (tested with dominant hand): (1) simple reaction time (SRT); and (2) finger tapping (FT). Subjects underwent SPECT scanning with [123I]2beta-carbomethoxy-3beta-(4-iodophenyl)tropane ([123I] beta-CIT) for measurement of striatal DAT availability. A ratio of specific to nondisplaceable brain uptake (i.e., V3 = [striatal-occipital]/occipital), a measure proportional to the binding potential (Bmax/KD), was derived. SRT was significantly correlated with striatal DAT availability with or without controlling for the contribution of age. However, contrary to hypothesis, FT was not correlated with striatal DAT availability. Comparison measures, including episodic memory and general intelligence, were also unrelated to striatal DAT availability. These results demonstrate that a loss of nigrostriatal dopaminergic function likely contributes to slowing of reaction speed with advancing age. (PsycINFO Database Record (c) 2016 APA, all rights reserved)

JN  - Neurobiology of Aging
VO  - 29
IP  - 8
PG  - 1237-1246
XL  - http://ovidsp.ovid.com/ovidweb.cgi?T=JS&CSC=Y&NEWS=N&PAGE=fulltext&D=psyc6&AN=2008-08637-016
XL  - http://openurl.univie.ac.at/resolve?sid=OVID:psycdb&id=pmid:&id=doi:10.1016%2Fj.neurobiolaging.2007.02.012&issn=0197-4580&isbn=&volume=29&issue=8&spage=1237&pages=1237-1246&date=2008&title=Neurobiology+of+Aging&atitle=Striatal+dopamine+transporters+correlate+with+simple+reaction+time+in+elderly+subjects.&aulast=van+Dyck&pid=%3Cauthor%3Evan+Dyck%2C+Christopher+H%3BAvery%2C+Robert+A%3BMacAvoy%2C+Martha+G%3BMarek%2C+Kenneth+L%3BQuinlan%2C+Donald+M%3BBaldwin%2C+Ronald+M%3BSeibyl%2C+John+P%3BInnis%2C+Robert+B%3BArnsten%2C+Amy+F.+T%3C%2Fauthor%3E%3CAN%3E2008-08637-016%3C%2FAN%3E%3CDT%3EJournal+Article%3C%2FDT%3E

<231. >
VN  - Ovid Technologies
DB  - PsycINFO
AN  - 2008-06539-004
TI  - Successful detection of verbal and visual concealed knowledge using an RT-based paradigm. [References].
DP  - May 2008
YR  - 2008
AU  - Seymour, Travis L
AU  - Kerlin, Jess R
MA  - Seymour, Travis L.: nogard@ucsc.edu
SO  - Applied Cognitive Psychology. Vol.22(4), 2008, pp. 475-490. 
MO  - May
OL  - Human Learning: Journal of Practical Research & Applications
AB  - An increasing number of researchers are exploring variations of the Concealed Knowledge Test (CKT) as alternatives to traditional 'lie-detector' tests. For example, the response times (RT)-based CKT has been previously shown to accurately detect participants who possess privileged knowledge. Although several studies have reported successful RT-based tests, they have focused on verbal stimuli despite the prevalence of photographic evidence in forensic investigations. Related studies comparing pictures and phrases have yielded inconsistent results. The present work compared an RT-CKT using verbal phrases as stimuli to one using pictures of faces. This led to equally accurate and efficient tests using either stimulus type. Results also suggest that previous inconsistent findings may be attributable to study procedures that led to better memory for verbal than visual items. When memory for verbal phrases and pictures were equated, we found nearly identical detection accuracies. (PsycINFO Database Record (c) 2016 APA, all rights reserved)

JN  - Applied Cognitive Psychology
VO  - 22
IP  - 4
PG  - 475-490
XL  - http://ovidsp.ovid.com/ovidweb.cgi?T=JS&CSC=Y&NEWS=N&PAGE=fulltext&D=psyc6&AN=2008-06539-004
XL  - http://openurl.univie.ac.at/resolve?sid=OVID:psycdb&id=pmid:&id=doi:10.1002%2Facp.1375&issn=0888-4080&isbn=&volume=22&issue=4&spage=475&pages=475-490&date=2008&title=Applied+Cognitive+Psychology&atitle=Successful+detection+of+verbal+and+visual+concealed+knowledge+using+an+RT-based+paradigm.&aulast=Seymour&pid=%3Cauthor%3ESeymour%2C+Travis+L%3BKerlin%2C+Jess+R%3C%2Fauthor%3E%3CAN%3E2008-06539-004%3C%2FAN%3E%3CDT%3EJournal+Article%3C%2FDT%3E

<232. >
VN  - Ovid Technologies
DB  - PsycINFO
AN  - 2008-06457-005
TI  - Neuroanatomical correlates of malingered memory impairment: Event-related fMRI of deception on a recognition memory task. [References].
DP  - Jun 2008
YR  - 2008
AU  - Browndyke, Jeffrey N
AU  - Paskavitz, James
AU  - Sweet, Lawrence H
AU  - Cohen, Ronald A
AU  - Tucker, Karen A
AU  - Welsh-Bohmer, Kathleen A
AU  - Burke, James R
AU  - Schmechel, Donald E
MA  - Browndyke, Jeffrey N.: j.browndyke@duke.edu
SO  - Brain Injury. Vol.22(6), 2008, pp. 481-489. 
MO  - Jun
OC  - Taylor & Francis, United Kingdom
AB  - Primary objective: Event-related, functional magnetic resonance imaging (fMRI) data were acquired in healthy participants during purposefully malingered and normal recognition memory performances to evaluate the neural substrates of feigned memory impairment. Methods and procedures: Pairwise, between-condition contrasts of neural activity associated with discrete recognition memory responses were conducted to isolate dissociable neural activity between normal and malingered responding while simultaneously controlling for shared stimulus familiarity and novelty effects. Response timing characteristics were also examined for any association with observed between-condition activity differences. Outcomes and results: Malingered recognition memory errors, regardless of type, were associated with inferior parietal and superior temporal activity relative to normal performance, while feigned recognition target misses produced additional dorsomedial frontal activation and feigned foil false alarms activated bilateral ventrolateral frontal regions. Malingered response times were associated with activity in the dorsomedial frontal, temporal and inferior parietal regions. Normal memory responses were associated with greater inferior occipitotemporal and dorsomedial parietal activity, suggesting greater reliance upon visual/attentional networks for proper task performance. Conclusions: The neural substrates subserving feigned recognition memory deficits are influenced by response demand and error type, producing differential activation of cortical regions important to complex visual processing, executive control, response planning and working memory processes. (PsycINFO Database Record (c) 2016 APA, all rights reserved)

JN  - Brain Injury
VO  - 22
IP  - 6
PG  - 481-489
XL  - http://ovidsp.ovid.com/ovidweb.cgi?T=JS&CSC=Y&NEWS=N&PAGE=fulltext&D=psyc6&AN=2008-06457-005
XL  - http://openurl.univie.ac.at/resolve?sid=OVID:psycdb&id=pmid:&id=doi:10.1080%2F02699050802084894&issn=0269-9052&isbn=&volume=22&issue=6&spage=481&pages=481-489&date=2008&title=Brain+Injury&atitle=Neuroanatomical+correlates+of+malingered+memory+impairment%3A+Event-related+fMRI+of+deception+on+a+recognition+memory+task.&aulast=Browndyke&pid=%3Cauthor%3EBrowndyke%2C+Jeffrey+N%3BPaskavitz%2C+James%3BSweet%2C+Lawrence+H%3BCohen%2C+Ronald+A%3BTucker%2C+Karen+A%3BWelsh-Bohmer%2C+Kathleen+A%3BBurke%2C+James+R%3BSchmechel%2C+Donald+E%3C%2Fauthor%3E%3CAN%3E2008-06457-005%3C%2FAN%3E%3CDT%3EJournal+Article%3C%2FDT%3E

<233. >
VN  - Ovid Technologies
DB  - PsycINFO
AN  - 2008-04883-019
TI  - How do readers handle incorrect information during reading? [References].
DP  - Apr 2008
YR  - 2008
AU  - Rapp, David N
MA  - Rapp, David N.: rapp@northwestern.edu
SO  - Memory & Cognition. Vol.36(3), 2008, pp. 688-701. 
MO  - Apr
OC  - Springer, Germany
AB  - How do readers deal with information that is inconsistent with what they know? This question has typically been addressed by examining whether carefully designed texts can help readers revise inaccurate beliefs. However, texts sometimes present incorrect information that runs counter to readers' accurate knowledge. Three experiments were performed to examine how individuals process incorrect information during reading. Participants read stories describing familiar historical scenarios. These scenarios included historically accurate or inaccurate outcomes. The scenarios also included contexts that either supported accurate outcomes or utilized suspense to call into question the likelihood of those events. Overall, participants took longer to read inaccurate outcomes than to read accurate outcomes, but suspenseful contexts attenuated this difference. This pattern held even with a task that encouraged readers to consider their prior knowledge. Story contexts were particularly influential when modified to present novel scenarios. These results provide insight into the role of prior knowledge when readers encounter incorrect information, and into the consequences of such experiences. (PsycINFO Database Record (c) 2016 APA, all rights reserved)

JN  - Memory & Cognition
VO  - 36
IP  - 3
PG  - 688-701
XL  - http://ovidsp.ovid.com/ovidweb.cgi?T=JS&CSC=Y&NEWS=N&PAGE=fulltext&D=psyc6&AN=2008-04883-019
XL  - http://openurl.univie.ac.at/resolve?sid=OVID:psycdb&id=pmid:&id=doi:10.3758%2FMC.36.3.688&issn=0090-502X&isbn=&volume=36&issue=3&spage=688&pages=688-701&date=2008&title=Memory+%26+Cognition&atitle=How+do+readers+handle+incorrect+information+during+reading%3F&aulast=Rapp&pid=%3Cauthor%3ERapp%2C+David+N%3C%2Fauthor%3E%3CAN%3E2008-04883-019%3C%2FAN%3E%3CDT%3EJournal+Article%3C%2FDT%3E

<234. >
VN  - Ovid Technologies
DB  - PsycINFO
AN  - 2008-01569-011
TI  - The role of psychophysiology in forensic assessments: Deception detection, ERPs, and virtual reality mock crime scenarios. [References].
DP  - Mar 2008
YR  - 2008
AU  - Mertens, Ralf
AU  - Allen, John J. B
MA  - Allen, John J. B.: jallen@u.arizona.edu
SO  - Psychophysiology. Vol.45(2), 2008, pp. 286-298. 
MO  - Mar
OC  - Blackwell Publishing, United Kingdom
AB  - Few data are available to address whether the use of ERP-based deception detection alternatives have sufficient validity for applied use. The present study was designed to replicate and extend J. P. Rosenfeld, M. Soskins, G. Bosh, and A. Ryan's (2004) study by utilizing a virtual reality crime scenario to determine whether ERP-based procedures, including brain fingerprinting, can be rendered less effective by participant manipulation by employing a virtual reality crime scenario and multiple countermeasures. Bayesian and bootstrapping analytic approaches were used to classify individuals as guilty or innocent. Guilty subjects were detected significantly less frequently compared to previous studies; countermeasures further reduced the overall hit rates. Innocent participants remained protected from being falsely accused. Reaction times did not prove suitable for accurate classification. Results suggested that guilty verdicts from ERP-based deception detection approaches are likely to be accurate, but that innocent (or indeterminate) verdicts yield no useful interpretation in an applied setting. (PsycINFO Database Record (c) 2016 APA, all rights reserved)

JN  - Psychophysiology
VO  - 45
IP  - 2
PG  - 286-298
XL  - http://ovidsp.ovid.com/ovidweb.cgi?T=JS&CSC=Y&NEWS=N&PAGE=fulltext&D=psyc6&AN=2008-01569-011
XL  - http://openurl.univie.ac.at/resolve?sid=OVID:psycdb&id=pmid:&id=doi:10.1111%2Fj.1469-8986.2007.00615.x&issn=0048-5772&isbn=&volume=45&issue=2&spage=286&pages=286-298&date=2008&title=Psychophysiology&atitle=The+role+of+psychophysiology+in+forensic+assessments%3A+Deception+detection%2C+ERPs%2C+and+virtual+reality+mock+crime+scenarios.&aulast=Mertens&pid=%3Cauthor%3EMertens%2C+Ralf%3BAllen%2C+John+J.+B%3C%2Fauthor%3E%3CAN%3E2008-01569-011%3C%2FAN%3E%3CDT%3EJournal+Article%3C%2FDT%3E

<235. >
VN  - Ovid Technologies
DB  - PsycINFO
AN  - 2007-19618-008
TI  - Dorsolateral prefrontal cortex activation during lying is context dependent--A preliminary report using near-infrared spectroscopy. [Japanese]. [References].
DP  - 2007
YR  - 2007
AU  - Nagamine, Mitsue
AU  - Soshi, Takahiro
AU  - Nioka, Shoko
AU  - Chance, Britton
AU  - Kim, Yoshiharu
SO  - Journal of Mental Health. Vol.53 2007, pp. 77-84. 
AB  - The present study investigated brain activity during lying. It utilized a computer-based interrogation program and near-infrared Spectroscopy (MRS) to measure the hemodynamic changes in the dorsolateral prefrontal cortex (DLPFC). The interrogation questions involved socially and sexually engaging sentences with moral connotations, and non-embarrassing sentences without moral connotations. Twenty-two healthy volunteers (21.0 +/- 1.5 years old) responded to the sentence stimuli under three conditions; (1) telling the truth, (2) telling a lie, and (3) at subject's choice. The subjects' response time (RT) and skin potential responses (SPR) were monitored during the experiment. A significant difference in oxy-hemoglobin (oxy-Hb) level in the DLPFC was found between sexual and social sentences during lying (p < .05). The mean oxy-Hb level was significantly higher during the former (95% confidence intervals: sexual [-2.57e-3, 1.51e-2], social [-1.57e-2, 6.46e-4]). Furthermore, as for sexual sentences, the oxy-Hb level was higher when lying than when telling the truth, whereas it showed a reversed pattern in social sentences. However, no difference between lying during sexual and social interrogation could be detected in the RT or SPR findings. Our results suggest that the activation patterns of the DLPFC are significantly modified by the context of interrogations during lying. (PsycINFO Database Record (c) 2019 APA, all rights reserved)

JN  - Journal of Mental Health
VO  - 53
PG  - 77-84
XL  - http://ovidsp.ovid.com/ovidweb.cgi?T=JS&CSC=Y&NEWS=N&PAGE=fulltext&D=psyc5&AN=2007-19618-008
XL  - http://openurl.univie.ac.at/resolve?sid=OVID:psycdb&id=pmid:&id=doi:&issn=0915-065X&isbn=&volume=53&issue=&spage=77&pages=77-84&date=2007&title=Journal+of+Mental+Health&atitle=Dorsolateral+prefrontal+cortex+activation+during+lying+is+context+dependent--A+preliminary+report+using+near-infrared+spectroscopy.&aulast=Nagamine&pid=%3Cauthor%3ENagamine%2C+Mitsue%3BSoshi%2C+Takahiro%3BNioka%2C+Shoko%3BChance%2C+Britton%3BKim%2C+Yoshiharu%3C%2Fauthor%3E%3CAN%3E2007-19618-008%3C%2FAN%3E%3CDT%3EJournal+Article%3C%2FDT%3E

<236. >
VN  - Ovid Technologies
DB  - PsycINFO
AN  - 2008-00364-006
TI  - Responses to conflict and cooperation in adolescents with anxiety and mood disorders. [References].
DP  - Aug 2007
YR  - 2007
AU  - McClure, Erin B
AU  - Parrish, Jessica M
AU  - Nelson, Eric E
AU  - Easter, Joshua
AU  - Thorne, John F
AU  - Rilling, James K
AU  - Ernst, Monique
AU  - Pine, Daniel S
MA  - McClure, Erin B.: emcclure@gsu.edu
SO  - Journal of Abnormal Child Psychology. Vol.35(4), 2007, pp. 567-577. 
MO  - Aug
AB  - This study examined patterns of behavioral and emotional responses to conflict and cooperation in adolescents with anxiety/mood disorders and healthy peers. We compared performance on and emotional responses to the Prisoner's Dilemma (PD) game, an economic exchange task involving conflict and cooperation, between adolescents with anxiety/depressive disorders (A/D) (N = 21) and healthy comparisons (n = 29). Participants were deceived to believe their co-player (a pre-programmed computer algorithm) was another study participant. A/D adolescents differed significantly from comparisons in patterns of play and emotional response to the game. Specifically, A/D participants responded more cooperatively to cooperative overtures from their co-players; A/D girls also reported more anger toward co-players than did comparison girls. Our findings indicate that A/D adolescents, particularly females, respond distinctively to stressful social interchanges. These findings offer a first step toward elucidating the mechanisms underlying social impairment in youth with internalizing disorders. (PsycINFO Database Record (c) 2018 APA, all rights reserved)

JN  - Journal of Abnormal Child Psychology
VO  - 35
IP  - 4
PG  - 567-577
XL  - http://ovidsp.ovid.com/ovidweb.cgi?T=JS&CSC=Y&NEWS=N&PAGE=fulltext&D=psyc5&AN=2008-00364-006
XL  - http://openurl.univie.ac.at/resolve?sid=OVID:psycdb&id=pmid:&id=doi:10.1007%2Fs10802-007-9113-8&issn=0091-0627&isbn=&volume=35&issue=4&spage=567&pages=567-577&date=2007&title=Journal+of+Abnormal+Child+Psychology&atitle=Responses+to+conflict+and+cooperation+in+adolescents+with+anxiety+and+mood+disorders.&aulast=McClure&pid=%3Cauthor%3EMcClure%2C+Erin+B%3BParrish%2C+Jessica+M%3BNelson%2C+Eric+E%3BEaster%2C+Joshua%3BThorne%2C+John+F%3BRilling%2C+James+K%3BErnst%2C+Monique%3BPine%2C+Daniel+S%3C%2Fauthor%3E%3CAN%3E2008-00364-006%3C%2FAN%3E%3CDT%3EJournal+Article%3C%2FDT%3E

<237. >
VN  - Ovid Technologies
DB  - PsycINFO
AN  - 2007-18731-009
TI  - The P300 is sensitive to concealed face recognition. [References].
DP  - Dec 2007
YR  - 2007
AU  - Meijer, Ewout H
AU  - Smulders, Fren T. Y
AU  - Merckelbach, Harald L. G. J
AU  - Wolf, Ann G
MA  - Meijer, Ewout H.: eh.meijer@psychology.unimaas.nl
SO  - International Journal of Psychophysiology. Vol.66(3), 2007, pp. 231-237. 
MO  - Dec
AB  - In two experiments, we investigated whether a P300 based Concealed Information Test (CIT) can be used to detect concealed face recognition. The results show that detection of concealed face recognition is highly successful when stimuli depict persons who are personally highly familiar, and instructions to conceal recognition are given. When pictures depict recognized, but personally less familiar faces, and no specific instructions to conceal recognition are given, detection is unsuccessful. These findings indicate that pictures of faces can be used in a P300 based CIT, and that mere recognition is not sufficient for successful detection of concealed information. (PsycINFO Database Record (c) 2017 APA, all rights reserved)

JN  - International Journal of Psychophysiology
VO  - 66
IP  - 3
PG  - 231-237
XL  - http://ovidsp.ovid.com/ovidweb.cgi?T=JS&CSC=Y&NEWS=N&PAGE=fulltext&D=psyc5&AN=2007-18731-009
XL  - http://openurl.univie.ac.at/resolve?sid=OVID:psycdb&id=pmid:&id=doi:10.1016%2Fj.ijpsycho.2007.08.001&issn=0167-8760&isbn=&volume=66&issue=3&spage=231&pages=231-237&date=2007&title=International+Journal+of+Psychophysiology&atitle=The+P300+is+sensitive+to+concealed+face+recognition.&aulast=Meijer&pid=%3Cauthor%3EMeijer%2C+Ewout+H%3BSmulders%2C+Fren+T.+Y%3BMerckelbach%2C+Harald+L.+G.+J%3BWolf%2C+Ann+G%3C%2Fauthor%3E%3CAN%3E2007-18731-009%3C%2FAN%3E%3CDT%3EJournal+Article%3C%2FDT%3E

<238. >
VN  - Ovid Technologies
DB  - PsycINFO
AN  - 2007-05686-009
TI  - Plausible assumptions, questionable assumptions and post hoc rationalizations: Will the real IAT, please stand up? [References].
DP  - May 2007
YR  - 2007
AU  - Blanton, Hart
AU  - Jaccard, James
AU  - Christie, Charlene
AU  - Gonzales, Patricia M
MA  - Blanton, Hart: hblanton@psych.tamu.edu
SO  - Journal of Experimental Social Psychology. Vol.43(3), 2007, pp. 399-409. 
MO  - May
AB  - In a recent article (see record 2006-02027-006), we described psychometric limitations to the Implicit Association Test (IAT). These limitations restrict the utility of this measure and render it problematic for testing many psychological theories that posit a causal role for implicit attitudes. Past failures to recognize this may have promoted faulty conclusions in the literature. In a critique of our article, Nosek and Sriram rejected our entire analysis. They asserted that our original article was based on faulty assumptions and argued that the IAT performs nicely when these assumptions are replaced by other, more plausible assumptions. We show that these plausible assumptions have all the hallmarks of post hoc rationalizations. They make little theoretical sense, are buttressed by deceptive statistical practices, contradict statements these same researchers have made in the past and do little to advance research and theory on implicit attitudes. We close by considering the vigor with which IAT researchers have dismissed meaningful criticisms of their measure (PsycINFO Database Record (c) 2017 APA, all rights reserved)

JN  - Journal of Experimental Social Psychology
VO  - 43
IP  - 3
PG  - 399-409
XL  - http://ovidsp.ovid.com/ovidweb.cgi?T=JS&CSC=Y&NEWS=N&PAGE=fulltext&D=psyc5&AN=2007-05686-009
XL  - http://openurl.univie.ac.at/resolve?sid=OVID:psycdb&id=pmid:&id=doi:10.1016%2Fj.jesp.2006.10.019&issn=0022-1031&isbn=&volume=43&issue=3&spage=399&pages=399-409&date=2007&title=Journal+of+Experimental+Social+Psychology&atitle=Plausible+assumptions%2C+questionable+assumptions+and+post+hoc+rationalizations%3A+Will+the+real+IAT%2C+please+stand+up%3F&aulast=Blanton&pid=%3Cauthor%3EBlanton%2C+Hart%3BJaccard%2C+James%3BChristie%2C+Charlene%3BGonzales%2C+Patricia+M%3C%2Fauthor%3E%3CAN%3E2007-05686-009%3C%2FAN%3E%3CDT%3EComment%2FReply%3C%2FDT%3E

<239. >
VN  - Ovid Technologies
DB  - PsycINFO
AN  - 2007-02044-010
TI  - Single versus multiple probe blocks of P300-based concealed information tests for self-referring versus incidentally obtained information. [References].
DP  - Mar 2007
YR  - 2007
AU  - Rosenfeld, J. P
AU  - Shue, Eveline
AU  - Singer, Erika
MA  - Rosenfeld, J. P.: jp-rosenfeld@northwestern.edu
SO  - Biological Psychology. Vol.74(3), 2007, pp. 396-404. 
MO  - Mar
AB  - The aim of the present study was to compare two protocols and two information types on detection of concealed knowledge. Four independent groups of subjects were run. Two were tested on probe stimuli of a self-referring (AUTO) nature and two were tested on incidentally acquired details of a mock crime (MOCK). Each pair of groups was run either in a one-probe (1PB) or multiple probe (6PB) block. In the single probe block, which was repeated three times with a different probe on each block, one probe item was randomly repeated multiple times in a Bernoulli series with frequently presented, meaningless or irrelevant items. There was also a rare target item designed to force attention to the stimulus screen. All stimulus types were of the same category within each block. In contrast, in the multiple probe (and category) block, rare probes, rare targets and frequent irrelevant items were repeatedly presented in a Bernoulli series within one block. Major results: There was a difference in task demand as measured by reaction time between the two protocols (the multiple probe protocol was more demanding), and a difference trend in P300 detection sensitivity between protocols for both information types combined in favor of the 1PB (p < .07).With both protocols combined, there was a trend (p < .07) favoring detection of familiar versus incidentally learned information. In terms of P300 amplitudes, both protocols showed the usual result that P300 to probes was greater than that to irrelevants. Also, as with detection rates, self-referring information was better detected in terms of Probe-Irrelevant P300 amplitude differences than mock crime information, regardless of protocol. There was no effect of time passage across the repeated blocks of the one-probe protocol. Methodological problems with the multiple probe protocol as utilized in most recent publications are discussed. (PsycINFO Database Record (c) 2017 APA, all rights reserved)

JN  - Biological Psychology
VO  - 74
IP  - 3
PG  - 396-404
XL  - http://ovidsp.ovid.com/ovidweb.cgi?T=JS&CSC=Y&NEWS=N&PAGE=fulltext&D=psyc5&AN=2007-02044-010
XL  - http://openurl.univie.ac.at/resolve?sid=OVID:psycdb&id=pmid:&id=doi:10.1016%2Fj.biopsycho.2006.10.002&issn=0301-0511&isbn=&volume=74&issue=3&spage=396&pages=396-404&date=2007&title=Biological+Psychology&atitle=Single+versus+multiple+probe+blocks+of+P300-based+concealed+information+tests+for+self-referring+versus+incidentally+obtained+information.&aulast=Rosenfeld&pid=%3Cauthor%3ERosenfeld%2C+J.+P%3BShue%2C+Eveline%3BSinger%2C+Erika%3C%2Fauthor%3E%3CAN%3E2007-02044-010%3C%2FAN%3E%3CDT%3EJournal+Article%3C%2FDT%3E

<240. >
VN  - Ovid Technologies
DB  - PsycINFO
AN  - 2007-99231-186
TI  - Phonological and semantic influences on auditory word perception in children with and without reading impairments using magnetoencephalography (MEG) and electroencephalography (EEG).
DP  - 2007
YR  - 2007
AU  - Wehner, Daniel T
SO  - Dissertation Abstracts International Section A: Humanities and Social Sciences. Vol.68(6-A),2007, pp. 2246. 
OL  - Dissertation Abstracts International
AB  - Children with dyslexia struggle with learning to read despite adequate intelligence, motivation, and schooling. Over the years, there has been a growing consensus about the role of phonological processing in reading disability. Poor readers typically do worse than their normal reading peers on tasks that require phonological processing which has been linked, directly or indirectly, to their speech perception abilities. The work in this thesis combined behavioral, MEG, and EEG methods to examine how normal and reading-impaired children, 7-13 years of age, perceive speech under varying degrees of phonological contrast (1 vs. 3 phonetic features). In a series of auditory word perception experiments, good and poor readers were found to do worse in accuracy and/or reaction times in phonologically similar (i.e., 1-feature contrast) than phonologically dissimilar (i.e., 2 or 3-feature contrast) conditions. Despite the similar behavioral performance and EEG responses for the two groups, a region of interest (ROI) based MEG approach revealed differences in the brain activation of the two groups in superior temporal regions at 140 to 300 ms. In the auditory word discrimination task, differences in activation were found in good readers but not poor readers, as a function of the degree of phonological contrast, reflecting poor readers' lack of sensitivity to the phonological characteristics of the word stimuli. In the sentence plausibility judgment task, the impaired phonological processing abilities of the poor readers may have led them to rely more on top-down sentence context to perceptually disambiguate phonologically confusing terminal words, thereby deceiving them into accepting the phonologically similar incongruent sentences as being congruent. This may account for the poor reader group's reduced brain activation in the phonologically demanding condition in the sentence task. The results of the experiments are consistent with a phonological view of reading disability according to which children with reading impairments have poorly defined phonological representations. (Copies available exclusively from MIT Libraries, Rm. 14-0551, Cambridge, MA 02139-4307. Ph. 617-253-5668; Fax 617-253-1690.) (PsycINFO Database Record (c) 2016 APA, all rights reserved)

JN  - Dissertation Abstracts International Section A: Humanities and Social Sciences
VO  - 68
IP  - 6-A
PG  - 2246
XL  - http://ovidsp.ovid.com/ovidweb.cgi?T=JS&CSC=Y&NEWS=N&PAGE=fulltext&D=psyc5&AN=2007-99231-186
XL  - http://openurl.univie.ac.at/resolve?sid=OVID:psycdb&id=pmid:&id=doi:&issn=0419-4209&isbn=&volume=68&issue=6-A&spage=2246&pages=2246&date=2007&title=Dissertation+Abstracts+International+Section+A%3A+Humanities+and+Social+Sciences&atitle=Phonological+and+semantic+influences+on+auditory+word+perception+in+children+with+and+without+reading+impairments+using+magnetoencephalography+%28MEG%29+and+electroencephalography+%28EEG%29.&aulast=Wehner&pid=%3Cauthor%3EWehner%2C+Daniel+T%3C%2Fauthor%3E%3CAN%3E2007-99231-186%3C%2FAN%3E%3CDT%3EDissertation%3C%2FDT%3E

<241. >
VN  - Ovid Technologies
DB  - PsycINFO
AN  - 2007-99002-249
TI  - Multimethod assessment of deception: Oculomotor movement, pupil size, and response time measures.
DP  - 2007
YR  - 2007
AU  - Osher, Dahvyn Bishop
SO  - Dissertation Abstracts International: Section B: The Sciences and Engineering. Vol.67(7-B),2007, pp. 4148. 
OL  - Dissertation Abstracts International
AB  - Due to the legally mandated limitations of polygraph use in personnel screening and the questions surrounding integrity tests validity, reliability, and objectivity, the current study sought to design and evaluate a new computerized method for personnel screening and detection of deception using measures of pupil diameter, eye-movement, and response times. Eighty participants recruited at the University of Utah participated in two experiments that made up the current study. Participants mean age was 22.3 years, 95% were students, and 65% were male. Repeated measures ANOVAs were used to test for main and interaction effects among the outcome measures. Results indicated significant main or interaction effects for 8 of 12 outcome measures (p le; .05) across both experiments. Combinations of these outcome measures were then used in a discriminant function analysis to determine their accuracy in predicting participants' membership among three groups (Innocent, Cash, Card). Results indicated that the predictive variables used were able to accurately classify 85% of participants in Experiment I and 78.3% in Experiment II. The findings of this study point to an intriguing future direction for personnel screening and deception detection research. They strongly suggest that a computerized personnel screening/deception detection instrument using measures of response time, eye movement, and pupil diameter is a viable option and may hold more long-term promise that the methods currently in use. (PsycINFO Database Record (c) 2016 APA, all rights reserved)

JN  - Dissertation Abstracts International: Section B: The Sciences and Engineering
VO  - 67
IP  - 7-B
PG  - 4148
XL  - http://ovidsp.ovid.com/ovidweb.cgi?T=JS&CSC=Y&NEWS=N&PAGE=fulltext&D=psyc5&AN=2007-99002-249
XL  - http://openurl.univie.ac.at/resolve?sid=OVID:psycdb&id=pmid:&id=doi:&issn=0419-4217&isbn=&volume=67&issue=7-B&spage=4148&pages=4148&date=2007&title=Dissertation+Abstracts+International%3A+Section+B%3A+The+Sciences+and+Engineering&atitle=Multimethod+assessment+of+deception%3A+Oculomotor+movement%2C+pupil+size%2C+and+response+time+measures.&aulast=Osher&pid=%3Cauthor%3EOsher%2C+Dahvyn+Bishop%3C%2Fauthor%3E%3CAN%3E2007-99002-249%3C%2FAN%3E%3CDT%3EDissertation%3C%2FDT%3E

<242. >
VN  - Ovid Technologies
DB  - PsycINFO
AN  - 2007-19295-003
TI  - Covariations among fMRI, skin conductance, and behavioral data during processing of concealed information. [References].
DP  - Dec 2007
YR  - 2007
AU  - Gamer, Matthias
AU  - Bauermann, Thomas
AU  - Stoeter, Peter
AU  - Vessel, Gerhard
MA  - Gamer, Matthias: gamer@uni-mainz.de
SO  - Human Brain Mapping. Vol.28(12), 2007, pp. 1287-1301. 
MO  - Dec
AB  - Imaging techniques have been used to elucidate the neural correlates that underlie deception. The scientifically best understood paradigm for the detection of deception, however, the guilty knowledge test (GKT), was rarely used in imaging studies. By transferring a GKT-paradigm to a functional magnetic resonance imaging (fMRI) study, while additionally quantifying reaction times and skin conductance responses (SCRs), this study aimed at identifying the neural correlates of the behavioral and electrodermal response pattern typically found in GKT examinations. Prior to MR scanning, subjects viewed two specific items (probes) and were instructed to hide their knowledge of these. Two other specific items were designated as targets and required a different behavioral response during the experiment and eight items served as irrelevant stimuli. Reaction times and SCR amplitudes differed significantly between all three item types. The neuroimaging data revealed that right inferior frontal and mid-cingulate regions were more active for probe and target trials compared to irrelevants. Moreover, the differential activation in the right inferior frontal region was modulated by stimulus conflicts. These results were interpreted as an increased top-down influence on the stimulus-response-mapping for concealed and task-relevant items. Additionally, the influence of working memory and retrieval processes on this activation pattern is discussed. Using parametric analyses, reaction times and SCR amplitudes were found to be linearly related to activity in the cerebellum, the right inferior frontal cortex, and the supplementary motor area. This result provides a first link between behavioral measures, sympathetic arousal, and neural activation patterns during a GKT examination. (PsycINFO Database Record (c) 2016 APA, all rights reserved)

JN  - Human Brain Mapping
VO  - 28
IP  - 12
PG  - 1287-1301
XL  - http://ovidsp.ovid.com/ovidweb.cgi?T=JS&CSC=Y&NEWS=N&PAGE=fulltext&D=psyc5&AN=2007-19295-003
XL  - http://openurl.univie.ac.at/resolve?sid=OVID:psycdb&id=pmid:&id=doi:10.1002%2Fhbm.20343&issn=1065-9471&isbn=&volume=28&issue=12&spage=1287&pages=1287-1301&date=2007&title=Human+Brain+Mapping&atitle=Covariations+among+fMRI%2C+skin+conductance%2C+and+behavioral+data+during+processing+of+concealed+information.&aulast=Gamer&pid=%3Cauthor%3EGamer%2C+Matthias%3BBauermann%2C+Thomas%3BStoeter%2C+Peter%3BVessel%2C+Gerhard%3C%2Fauthor%3E%3CAN%3E2007-19295-003%3C%2FAN%3E%3CDT%3EJournal+Article%3C%2FDT%3E

<243. >
VN  - Ovid Technologies
DB  - PsycINFO
AN  - 2007-09976-003
TI  - Identifying students faking ADHD: Preliminary findings and strategies for detection. [References].
DP  - Jun 2007
YR  - 2007
AU  - Harrison, Allyson G
AU  - Edwards, Melanie J
AU  - Parker, Kevin C. H
MA  - Harrison, Allyson G.: harrisna@post.queensu.ca
SO  - Archives of Clinical Neuropsychology. Vol.22(5), 2007, pp. 577-588. 
MO  - Jun
OC  - Oxford University Press, United Kingdom
AB  - When conducting psychological evaluations, clinicians typically assume that the subject being evaluated is putting forth maximal effort and is not exaggerating or magnifying symptom complaints. While the field of neuropsychology has identified that factors, such as effort and motivation, can significantly interfere with correct interpretation of self-reported symptoms and test scores, evaluation methods for other psychological conditions, such as attention deficit hyperactivity disorder (ADHD) have not addressed effort and motivation as potential factors influencing accurate diagnosis. In analyzing the performance of students simulating ADHD, and comparing it to performance of both non-ADHD and genuine ADHD students, this study clearly demonstrated that the symptoms of ADHD are easily fabricated, and that simulators would be indistinguishable from those with true ADHD. In addition, students motivated to feign ADHD could easily perform poorly on tests of reading and processing speed, thus allowing them access to academic accommodations. Implications of these findings are discussed. (PsycINFO Database Record (c) 2016 APA, all rights reserved)

JN  - Archives of Clinical Neuropsychology
VO  - 22
IP  - 5
PG  - 577-588
XL  - http://ovidsp.ovid.com/ovidweb.cgi?T=JS&CSC=Y&NEWS=N&PAGE=fulltext&D=psyc5&AN=2007-09976-003
XL  - http://openurl.univie.ac.at/resolve?sid=OVID:psycdb&id=pmid:&id=doi:10.1016%2Fj.acn.2007.03.008&issn=0887-6177&isbn=&volume=22&issue=5&spage=577&pages=577-588&date=2007&title=Archives+of+Clinical+Neuropsychology&atitle=Identifying+students+faking+ADHD%3A+Preliminary+findings+and+strategies+for+detection.&aulast=Harrison&pid=%3Cauthor%3EHarrison%2C+Allyson+G%3BEdwards%2C+Melanie+J%3BParker%2C+Kevin+C.+H%3C%2Fauthor%3E%3CAN%3E2007-09976-003%3C%2FAN%3E%3CDT%3EJournal+Article%3C%2FDT%3E

<244. >
VN  - Ovid Technologies
DB  - PsycINFO
AN  - 2007-02812-010
TI  - Deceiving others: Distinct neural responses of the prefrontal cortex and amygdala in simple fabrication and deception with social interactions. [References].
DP  - Feb 2007
YR  - 2007
AU  - Abe, Nobuhito
AU  - Suzuki, Maki
AU  - Mori, Etsuro
AU  - Itoh, Masatoshi
AU  - Fujii, Toshikatsu
MA  - Abe, Nobuhito: abe-n@mail.tains.tohoku.ac.jp
SO  - Journal of Cognitive Neuroscience. Vol.19(2), 2007, pp. 287-295. 
MO  - Feb
AB  - Brain mechanisms for telling lies have been investigated recently using neuroimaging techniques such as functional magnetic resonance imaging and positron emission tomography. Although the advent of these techniques has gradually enabled clarification of the functional contributions of the prefrontal cortex in deception with respect to executive function, the specific roles of subregions within the prefrontal cortex and other brain regions responsible for emotional regulation or social interactions during deception are still unclear. Assuming that the processes of falsifying truthful responses and deceiving others are differentially associated with the activities of these regions, we conducted a positron emission tomography experiment with 2 (truth, lie) x 2 (honesty, dishonesty) factorial design. The main effect of falsifying the truthful responses revealed increased brain activity of the left dorsolateral and right anterior prefrontal cortices, supporting the interpretation of previous studies that executive functions are related to making untruthful responses. The main effect of deceiving the interrogator showed activations of the ventromedial prefrontal (medial orbitofrontal) cortex and amygdala, adding new evidence that the brain regions assumed to be responsible for emotional processing or social interaction are active during deceptive behavior similar to that in real-life situations. Further analysis revealed that activity of the right anterior prefrontal cortex showed both effects of deception, indicating that this region has a pivotal role in telling lies. Our results provide clear evidence of functionally dissociable roles of the prefrontal subregions and amygdala for human deception. (PsycINFO Database Record (c) 2016 APA, all rights reserved)

JN  - Journal of Cognitive Neuroscience
VO  - 19
IP  - 2
PG  - 287-295
XL  - http://ovidsp.ovid.com/ovidweb.cgi?T=JS&CSC=Y&NEWS=N&PAGE=fulltext&D=psyc5&AN=2007-02812-010
XL  - http://openurl.univie.ac.at/resolve?sid=OVID:psycdb&id=pmid:&id=doi:10.1162%2Fjocn.2007.19.2.287&issn=0898-929X&isbn=&volume=19&issue=2&spage=287&pages=287-295&date=2007&title=Journal+of+Cognitive+Neuroscience&atitle=Deceiving+others%3A+Distinct+neural+responses+of+the+prefrontal+cortex+and+amygdala+in+simple+fabrication+and+deception+with+social+interactions.&aulast=Abe&pid=%3Cauthor%3EAbe%2C+Nobuhito%3BSuzuki%2C+Maki%3BMori%2C+Etsuro%3BItoh%2C+Masatoshi%3BFujii%2C+Toshikatsu%3C%2Fauthor%3E%3CAN%3E2007-02812-010%3C%2FAN%3E%3CDT%3EJournal+Article%3C%2FDT%3E

<245. >
VN  - Ovid Technologies
DB  - PsycINFO
AN  - 2007-13621-010
TI  - Effects of lie-catchers' confidence on their beliefs about deception cues. [References].
DP  - 2006
YR  - 2006
AU  - Sato, Taku
AU  - Yoshiaki, Nihei
MA  - Sato, Taku: takus@sal.tohoku.ac.jp
SO  - Tohoku Psychologica Folia. Vol.65 2006, pp. 99-108. 
AB  - The present study investigated the effect of a lie-catcher's confidence on his or her beliefs about what kinds of cues are useful in detecting deception. One hundred ninety-four participants read one of three types of scenarios in which a protagonist told a lie to protect either him/herself, a friend, or the group to which he or she belongs. After reading the scenario, participants were asked how the protagonist's behaviors would change when he or she told a lie. Consequently, participants with high confidence in their ability to detect deception believed that the protagonist would show more nods and illustrators while lying than low confident participants. Low confident participants believed that the protagonist would show more long response latency and less consistency in speech content than high confident participants. (PsycINFO Database Record (c) 2016 APA, all rights reserved)

JN  - Tohoku Psychologica Folia
VO  - 65
PG  - 99-108
XL  - http://ovidsp.ovid.com/ovidweb.cgi?T=JS&CSC=Y&NEWS=N&PAGE=fulltext&D=psyc5&AN=2007-13621-010
XL  - http://openurl.univie.ac.at/resolve?sid=OVID:psycdb&id=pmid:&id=doi:&issn=0040-8743&isbn=&volume=65&issue=&spage=99&pages=99-108&date=2006&title=Tohoku+Psychologica+Folia&atitle=Effects+of+lie-catchers%27+confidence+on+their+beliefs+about+deception+cues.&aulast=Sato&pid=%3Cauthor%3ESato%2C+Taku%3BYoshiaki%2C+Nihei%3C%2Fauthor%3E%3CAN%3E2007-13621-010%3C%2FAN%3E%3CDT%3EJournal+Article%3C%2FDT%3E

<246. >
VN  - Ovid Technologies
DB  - PsycINFO
AN  - 2007-02793-013
TI  - A study of the Lie Scale and its correlation with response latency. [Chinese]. [References].
DP  - Dec 2006
YR  - 2006
AU  - Bai, Xiang-Yun
AU  - Wang, Wen-Zhong
AU  - Luo, Yue-Jia
SO  - Chinese Journal of Clinical Psychology. Vol.14(6), 2006, pp. 588-590. 
MO  - Dec
AB  - Objective: To explore the relationship between college students' lie scale scores of personality questionnaire and response latency, and verify relationship between lie scale scores and other dimensionalities of personality. Methods: 132 college students were examined by the lie scales of Minnesota Multiphasic Personality Inventory and Eysenck Personality Questionnaire. Results: There was significantly positive correlation between scores on lie scales and response latency (P < 0.05); college students who got high scores on lie scales had longer response latency than the low ones (P < 0.01); and it also presented a negative correlation in the relationship between the lie scale scores and both Neuroticism (P < 0.01)and Psychoticism (P < 0.01). Conclusion: This newly discovered correlation between lie scale scores and response latency could be taken as a good base for adopting the means of direct measurement into traditional scales. (PsycINFO Database Record (c) 2016 APA, all rights reserved)

JN  - Chinese Journal of Clinical Psychology
VO  - 14
IP  - 6
PG  - 588-590
XL  - http://ovidsp.ovid.com/ovidweb.cgi?T=JS&CSC=Y&NEWS=N&PAGE=fulltext&D=psyc5&AN=2007-02793-013
XL  - http://openurl.univie.ac.at/resolve?sid=OVID:psycdb&id=pmid:&id=doi:&issn=1005-3611&isbn=&volume=14&issue=6&spage=588&pages=588-590&date=2006&title=Chinese+Journal+of+Clinical+Psychology&atitle=A+study+of+the+Lie+Scale+and+its+correlation+with+response+latency.&aulast=Bai&pid=%3Cauthor%3EBai%2C+Xiang-Yun%3BWang%2C+Wen-Zhong%3BLuo%2C+Yue-Jia%3C%2Fauthor%3E%3CAN%3E2007-02793-013%3C%2FAN%3E%3CDT%3EJournal+Article%3C%2FDT%3E

<247. >
VN  - Ovid Technologies
DB  - PsycINFO
AN  - 2006-99014-290
TI  - The role of psychophysiology in forensic assessments: Deception detection, ERPs and virtual reality mock crime scenarios.
DP  - 2006
YR  - 2006
AU  - Mertens, Ralf
SO  - Dissertation Abstracts International: Section B: The Sciences and Engineering. Vol.67(1-B),2006, pp. 592. 
OL  - Dissertation Abstracts International
AB  - ERPs, specifically the P3, have been proposed as an alternative to traditional polygraphy, with one approach (i.e., Brain Fingerprinting) being promoted as infallible to justify its use on a commercial basis. Concerns have been voiced, however, that such techniques would have to undergo peer-reviewed studies to satisfy validity concerns. Rosenfeld et al. (2004) found, for example, that mental countermeasures were effective in reducing detection rates using an amplitude based, peak-to-peak measure. The present study attempted to replicate and extend Rosenfeld et al.'s study, and to test Brain Fingerprinting's vulnerability to participant manipulation by employing a highly realistic virtual reality crime scenario, multiple countermeasures, and Bayesian and bootstrapping analytic approaches to classify individuals as being guilty or innocent. Participants reported a high degree of realism supporting the external validity of this study and suggesting future uses of virtual environments. Hit rates across statistical methods were significantly lower for standard guilty and innocent participants as compared to previous studies; countermeasures reduced the overall hit rates even further. Brain Fingerprinting was as vulnerable to countermeasures as other statistical measures, and produced a significant number of indeterminate outcomes. Nevertheless, innocent participants remained protected from being falsely accused across statistical methods, consistent with findings of prior studies. Reaction times were determined unsuitable in determining guilt or innocence in this study. Results suggested that ERP based deception detection measures might lack the level of validity required for use in an applied setting. (PsycINFO Database Record (c) 2016 APA, all rights reserved)

JN  - Dissertation Abstracts International: Section B: The Sciences and Engineering
VO  - 67
IP  - 1-B
PG  - 592
XL  - http://ovidsp.ovid.com/ovidweb.cgi?T=JS&CSC=Y&NEWS=N&PAGE=fulltext&D=psyc5&AN=2006-99014-290
XL  - http://openurl.univie.ac.at/resolve?sid=OVID:psycdb&id=pmid:&id=doi:&issn=0419-4217&isbn=&volume=67&issue=1-B&spage=592&pages=592&date=2006&title=Dissertation+Abstracts+International%3A+Section+B%3A+The+Sciences+and+Engineering&atitle=The+role+of+psychophysiology+in+forensic+assessments%3A+Deception+detection%2C+ERPs+and+virtual+reality+mock+crime+scenarios.&aulast=Mertens&pid=%3Cauthor%3EMertens%2C+Ralf%3C%2Fauthor%3E%3CAN%3E2006-99014-290%3C%2FAN%3E%3CDT%3EDissertation%3C%2FDT%3E

<248. >
VN  - Ovid Technologies
DB  - PsycINFO
AN  - 2006-23110-022
TI  - Detection of feigned memory impairments using a Chinese word task. [References].
DP  - Jun 2006
YR  - 2006
AU  - Mak, Ellen G. Y
AU  - Lee, Tatia M. C
MA  - Lee, Tatia M. C.: tmclee@hkusua.hku.hk
SO  - Psychological Reports. Vol.98(3), 2006, pp. 779-788. 
MO  - Jun
OC  - Sage Publications, US
AB  - In this study the detection of feigned memory impairments was investigated using a forced-choice task with Chinese words as stimuli. Task difficulty on accuracy and response time and the faking strategies employed were examined for 85 participants, 42 men and 43 women, who were administered the experimental task. Following a simulation design, all participants performed under control and faking conditions. Their accuracy of performance and response times were measured. Analysis indicated significant differences on both outcome measures for the two conditions. Further, a significant difference in accuracy, but not in response time, among levels of task difficulty was observed. For classification accuracy, using the cut-off score criterion seemed more effective than using the below-chance criterion or response time. Implications for relying on chance criterion to identify deception are discussed. (PsycINFO Database Record (c) 2016 APA, all rights reserved)

JN  - Psychological Reports
VO  - 98
IP  - 3
PG  - 779-788
XL  - http://ovidsp.ovid.com/ovidweb.cgi?T=JS&CSC=Y&NEWS=N&PAGE=fulltext&D=psyc5&AN=2006-23110-022
XL  - http://openurl.univie.ac.at/resolve?sid=OVID:psycdb&id=pmid:&id=doi:10.2466%2FPR0.98.3.779-788&issn=0033-2941&isbn=&volume=98&issue=3&spage=779&pages=779-788&date=2006&title=Psychological+Reports&atitle=Detection+of+feigned+memory+impairments+using+a+Chinese+word+task.&aulast=Mak&pid=%3Cauthor%3EMak%2C+Ellen+G.+Y%3BLee%2C+Tatia+M.+C%3C%2Fauthor%3E%3CAN%3E2006-23110-022%3C%2FAN%3E%3CDT%3EJournal+Article%3C%2FDT%3E

<249. >
VN  - Ovid Technologies
DB  - PsycINFO
AN  - 2006-08497-023
TI  - Speakers gaze at objects while preparing intentionally inaccurate labels for them. [References].
DP  - Jul 2006
YR  - 2006
PH  - Accepted: Feb 2006
      Revised: Jan 2006
      First Submitted: Sep 2004
AU  - Griffin, Zenzi M
AU  - Oppenheimer, Daniel M
MA  - Griffin, Zenzi M.: zenzi.griffin@psych.gatech.edu
SO  - Journal of Experimental Psychology: Learning, Memory, and Cognition. Vol.32(4), 2006, pp. 943-948. 
MO  - Jul
OL  - Journal of Experimental Psychology: Human Learning and Memory
AB  - When describing scenes, speakers gaze at objects while preparing their names (Z. M. Griffin & K. Bock, 2000). In this study, the authors investigated whether gazes to referents occurred in the absence of a correspondence between visual features and word meaning. Speakers gazed significantly longer at objects before intentionally labeling them inaccurately with the names of similar things (e.g., calling a horse a dog) than when labeling them accurately. This held for grammatical subjects and objects as well as agents and patients. Moreover, the time spent gazing at a referent before labeling it with a novel word or accurate name was similar and decreased as speakers gained experience using the novel word. These results suggest that visual attention in speaking may be directed toward referents in the absence of any association between their visual forms and the words used to talk about them. (PsycINFO Database Record (c) 2016 APA, all rights reserved)

CP  - HOLDER: American Psychological Association
      YEAR: 2006
JN  - Journal of Experimental Psychology: Learning, Memory, and Cognition
VO  - 32
IP  - 4
PG  - 943-948
XL  - http://ovidsp.ovid.com/ovidweb.cgi?T=JS&CSC=Y&NEWS=N&PAGE=fulltext&D=psyc5&AN=2006-08497-023
XL  - http://openurl.univie.ac.at/resolve?sid=OVID:psycdb&id=pmid:&id=doi:10.1037%2F0278-7393.32.4.943&issn=0278-7393&isbn=&volume=32&issue=4&spage=943&pages=943-948&date=2006&title=Journal+of+Experimental+Psychology%3A+Learning%2C+Memory%2C+and+Cognition&atitle=Speakers+gaze+at+objects+while+preparing+intentionally+inaccurate+labels+for+them.&aulast=Griffin&pid=%3Cauthor%3EGriffin%2C+Zenzi+M%3BOppenheimer%2C+Daniel+M%3C%2Fauthor%3E%3CAN%3E2006-08497-023%3C%2FAN%3E%3CDT%3EJournal+Article%3C%2FDT%3E

<250. >
VN  - Ovid Technologies
DB  - PsycINFO
AN  - 2006-07048-001
TI  - Paraverbal Indicators of Deception: A Meta-analytic Synthesis. [References].
DP  - May 2006
YR  - 2006
AU  - Sporer, Siegfried Ludwig
AU  - Schwandt, Barbara
MA  - Sporer, Siegfried Ludwig: sporer@psychol.uni-giessen.de
SO  - Applied Cognitive Psychology. Vol.20(4), 2006, pp. 421-446. 
MO  - May
OL  - Human Learning: Journal of Practical Research & Applications
AB  - This meta-analysis provides a quantitative synthesis of paraverbal indicators of deception as a function of different moderator variables. Of nine different speech behaviours analysed only two were reliably associated with deception in the weighted, and four in the analysis unweighted by sample size. Pitch, response latency and speech errors were positively, message duration negatively related to deception. As most effect sizes were found to be heterogeneous, analyses of moderator variables revealed that many of the observed relationships varied as a function of content, preparation, motivation, sanctioning of the lie, experimental design and operationalization. Of different theoretical approaches reviewed, a working memory model of lie production may best account for the findings. Because of the small effect sizes, and the heterogeneity in findings, practitioners must be cautioned to use such indicators in assessing the truthfulness of reports but nonetheless practical implications for different types of situations are outlined. (PsycINFO Database Record (c) 2016 APA, all rights reserved)

JN  - Applied Cognitive Psychology
VO  - 20
IP  - 4
PG  - 421-446
XL  - http://ovidsp.ovid.com/ovidweb.cgi?T=JS&CSC=Y&NEWS=N&PAGE=fulltext&D=psyc5&AN=2006-07048-001
XL  - http://openurl.univie.ac.at/resolve?sid=OVID:psycdb&id=pmid:&id=doi:10.1002%2Facp.1190&issn=0888-4080&isbn=&volume=20&issue=4&spage=421&pages=421-446&date=2006&title=Applied+Cognitive+Psychology&atitle=Paraverbal+Indicators+of+Deception%3A+A+Meta-analytic+Synthesis.&aulast=Sporer&pid=%3Cauthor%3ESporer%2C+Siegfried+Ludwig%3BSchwandt%2C+Barbara%3C%2Fauthor%3E%3CAN%3E2006-07048-001%3C%2FAN%3E%3CDT%3EJournal+Article%3C%2FDT%3E

<251. >
VN  - Ovid Technologies
DB  - PsycINFO
AN  - 2006-05140-002
TI  - Detecting deception by manipulating cognitive load. [References].
DP  - Apr 2006
YR  - 2006
AU  - Vrij, Aldert
AU  - Fisher, Ronald
AU  - Mann, Samantha
AU  - Leal, Sharon
MA  - Vrij, Aldert: aldert.vrij@port.ac.uk
SO  - Trends in Cognitive Sciences. Vol.10(4), 2006, pp. 141-142. 
MO  - Apr
AB  - Most lie detection tools used to date are arousal-based protocols. Many sources support the premise that lying is cognitively demanding. Increased activation in these areas inhibits ongoing unnecessary motor behaviors. If lying is cognitively demanding, then attending to signs of cognitive load should improve people's ability to detect deception. Lie detection could be enhanced further by using interview techniques strategically to increase interviewees' cognitive demand. Liars, whose cognitive resources will already be partially depleted by the act of lying, should find this additional, concurrent task particularly debilitating. (PsycINFO Database Record (c) 2016 APA, all rights reserved)

JN  - Trends in Cognitive Sciences
VO  - 10
IP  - 4
PG  - 141-142
XL  - http://ovidsp.ovid.com/ovidweb.cgi?T=JS&CSC=Y&NEWS=N&PAGE=fulltext&D=psyc5&AN=2006-05140-002
XL  - http://openurl.univie.ac.at/resolve?sid=OVID:psycdb&id=pmid:&id=doi:10.1016%2Fj.tics.2006.02.003&issn=1364-6613&isbn=&volume=10&issue=4&spage=141&pages=141-142&date=2006&title=Trends+in+Cognitive+Sciences&atitle=Detecting+deception+by+manipulating+cognitive+load.&aulast=Vrij&pid=%3Cauthor%3EVrij%2C+Aldert%3BFisher%2C+Ronald%3BMann%2C+Samantha%3BLeal%2C+Sharon%3C%2Fauthor%3E%3CAN%3E2006-05140-002%3C%2FAN%3E%3CDT%3EJournal+Article%3C%2FDT%3E

<252. >
VN  - Ovid Technologies
DB  - PsycINFO
AN  - 2006-03418-002
TI  - Predator learning favours mimicry of a less-toxic model in poison frogs. [References].
DP  - Mar 2006
YR  - 2006
AU  - Darst, Catherine R
AU  - Cummings, Molly E
MA  - Darst, Catherine R.: catdarst@mail.utexas.edu
SO  - Nature. Vol.440(7081), 2006, pp. 208-211. 
MO  - Mar
AB  - Batesian mimicry--resemblance of a toxic model by an edible mimic--depends on deceiving predators. Mimetic advantage is considered to be dependent on frequency because an increase in mimic abundance leads to breakdown of the warning signal. Where multiple toxic species are available, batesian polymorphism is predicted-that is, mimics diversify to match sympatric models. Despite the prevalence of batesian mimicry in nature, batesian polymorphism is relatively rare. Here we explore a poison-frog mimicry complex comprising two parapatric models and a geographically dimorphic mimic that shows monomorphism where models co-occur. Contrary to classical predictions, our toxicity assays, field observations and spectral reflectances show that mimics resemble the less-toxic and less-abundant model. We examine "stimulus generalization" as a mechanism for this nonintuitive result with learning experiments using naive avian predators and live poison frogs. We find that predators differ in avoidance generalization depending on toxicity of the model, conferring greater protection to mimics resembling the less-toxic model owing to overlap of generalized avoidance curves. Our work supports a mechanism of toxicity-dependent stimulus generalization, revealing an additional solution for batesian mimicry where multiple models coexist. (PsycINFO Database Record (c) 2016 APA, all rights reserved)

JN  - Nature
VO  - 440
IP  - 7081
PG  - 208-211
XL  - http://ovidsp.ovid.com/ovidweb.cgi?T=JS&CSC=Y&NEWS=N&PAGE=fulltext&D=psyc5&AN=2006-03418-002
XL  - http://openurl.univie.ac.at/resolve?sid=OVID:psycdb&id=pmid:&id=doi:10.1038%2Fnature04297&issn=0028-0836&isbn=&volume=440&issue=7081&spage=208&pages=208-211&date=2006&title=Nature&atitle=Predator+learning+favours+mimicry+of+a+less-toxic+model+in+poison+frogs.&aulast=Darst&pid=%3Cauthor%3EDarst%2C+Catherine+R%3BCummings%2C+Molly+E%3C%2Fauthor%3E%3CAN%3E2006-03418-002%3C%2FAN%3E%3CDT%3EJournal+Article%3C%2FDT%3E

<253. >
VN  - Ovid Technologies
DB  - PsycINFO
AN  - 2002-95020-054
TI  - Child molester denial: Utilizing a multi-method assessment approach.
DP  - Oct 2002
YR  - 2002
AU  - Malcolm, Peter Bruce
SO  - Dissertation Abstracts International: Section B: The Sciences and Engineering. Vol.63(4-B),2002, pp. 2064. 
MO  - Oct
OL  - Dissertation Abstracts International
AB  - This study examined the relationship between denial and minimization and a number of assessment factors in a sample of 122 convicted child molesters. All participants had recently begun serving a sentence of federal incarceration in a Canadian penitentiary for a sexual offence involving a child. Denial and minimization was measured according to Barbaree's (1991) Denial and Minimization Checklist. The relationship between these constructs and a number of factors, related to potential outcome, was investigated using a multi-method assessment. These factors include, risk of re-offence (sexual and non-sexual), self-reported measures of sexual deviance including response latencies, social desirability, sexual preference, and readiness for treatment. The results were analyzed to determine if any patterns existed within existing typologies such as age of victim, type of child molester as well as level of denial. As hypothesized, the results found that while pretreatment risk and phallometrically measured sexual preference was associated with age of victim and type of child molester, the relationship with denial was not significant. In contrast, results of the self-report measure (Multiphasic Sex Inventory) were highly related to level of denial but not age of victim or type of child molester. The use of self-report response latencies as a measure of deception/faking was not supported. Only the latencies of the MSI: Social/Sexual Desirability Scale were in the hypothesized direction (longer). Indeed, MSI: Child Molest Scale latencies were in the opposite direction (shorter) to the predicted direction. Finally, the results of the Treatment Readiness Scale were found to be significantly associated with level of denial but not age of victim or type of child molester. The results are discussed with respect to alternative intervention strategies, improved risk management, future research, and potential impact on correctional policy. (PsycINFO Database Record (c) 2019 APA, all rights reserved)

JN  - Dissertation Abstracts International: Section B: The Sciences and Engineering
VO  - 63
IP  - 4-B
PG  - 2064
XL  - http://ovidsp.ovid.com/ovidweb.cgi?T=JS&CSC=Y&NEWS=N&PAGE=fulltext&D=psyc4&AN=2002-95020-054
XL  - http://openurl.univie.ac.at/resolve?sid=OVID:psycdb&id=pmid:&id=doi:&issn=0419-4217&isbn=&volume=63&issue=4-B&spage=2064&pages=2064&date=2002&title=Dissertation+Abstracts+International%3A+Section+B%3A+The+Sciences+and+Engineering&atitle=Child+molester+denial%3A+Utilizing+a+multi-method+assessment+approach.&aulast=Malcolm&pid=%3Cauthor%3EMalcolm%2C+Peter+Bruce%3C%2Fauthor%3E%3CAN%3E2002-95020-054%3C%2FAN%3E%3CDT%3EDissertation%3C%2FDT%3E

<254. >
VN  - Ovid Technologies
DB  - PsycINFO
AN  - 2004-12192-004
TI  - The contribution of executive processes to deceptive responding. [References].
DP  - 2004
YR  - 2004
AU  - Johnson, Ray Jr.
AU  - Barnhardt, Jack
AU  - Zhu, John
MA  - Johnson, Ray: ray_johnson@qc.edu
SO  - Neuropsychologia. Vol.42(7), 2004, pp. 878-901. 
AB  - We measured behavioral responses (RT) and recorded event-related brain potentials (ERPs) when participants made truthful and deceptive responses about perceived and remembered stimuli. Participants performed an old/new recognition test under three instructional conditions: Consistent Truthful, Consistent Deceptive and Random Deceptive. Compared to Consistent Truthful responses, Consistent Deceptive responses to both perceived and remembered stimuli produced the same pattern of less accurate, slower and more variable responses and larger medial frontal negativities (MFN). The MFN is thought to reflect activity in anterior cingulate cortex, a brain area involved in monitoring actions and resolving conflicting response tendencies. The Random Deceptive condition required participants to strategically monitor their long-term response patterns to accommodate a deceptive strategy. Even compared to the Consistent Deceptive condition, RTs in the Random Deceptive condition were significantly slower and more variable and MFN activity increased significantly. MFN scalp distribution results revealed the presence of three different patterns of brain activity; one each for truthful responses, deceptive responses and strategic monitoring. Thus, the data indicate that anterior cingulate... (PsycINFO Database Record (c) 2018 APA, all rights reserved)

JN  - Neuropsychologia
VO  - 42
IP  - 7
PG  - 878-901
XL  - http://ovidsp.ovid.com/ovidweb.cgi?T=JS&CSC=Y&NEWS=N&PAGE=fulltext&D=psyc4&AN=2004-12192-004
XL  - http://openurl.univie.ac.at/resolve?sid=OVID:psycdb&id=pmid:&id=doi:10.1016%2Fj.neuropsychologia.2003.12.005&issn=0028-3932&isbn=&volume=42&issue=7&spage=878&pages=878-901&date=2004&title=Neuropsychologia&atitle=The+contribution+of+executive+processes+to+deceptive+responding.&aulast=Johnson&pid=%3Cauthor%3EJohnson%2C+Ray+Jr.%3BBarnhardt%2C+Jack%3BZhu%2C+John%3C%2Fauthor%3E%3CAN%3E2004-12192-004%3C%2FAN%3E%3CDT%3EJournal+Article%3C%2FDT%3E

<255. >
VN  - Ovid Technologies
DB  - PsycINFO
AN  - 2004-18528-006
TI  - Rejection of false matches for binocular correspondence in macaque visual cortical area v4. [References].
DP  - Sep 2004
YR  - 2004
AU  - Tanabe, Seiji
AU  - Umeda, Kazumasa
AU  - Fujita, Ichiro
MA  - Fujita, Ichiro: fujita@fbs.osaka-u.ac.jp
SO  - The Journal of Neuroscience. Vol.24(37), 2004, pp. 8170-8180. 
MO  - Sep
AB  - A plane lying in depth is vividly perceived by viewing a random-dot stereogram (RDS) with a slight binocular disparity. Perception of a plane-in-depth is lost by reversing the contrast of dots seen by one of the eyes to generate an anticorrelated RDS. From a computational perspective, the visual system cannot find a globally consistent solution for matching the left and right eye images of an anticorrelated RDS. The neural representation of a global match should therefore be insensitive to binocular disparity in an anticorrelated RDS. Most neurons in the striate cortex (V1) respond to binocular disparity in anticorrelated RDSs, suggesting that further cortical processing in extrastriate areas is necessary to fully account for the matching computation. We examined neural responses to dynamic RDSs, both normal (correlated) and anticorrelated, in area V4 of the monkey visual cortex. More than half of the V4 cells were sensitive to the horizontal disparity embedded in a correlated RDS. Most of them greatly attenuated their selectivity for disparity when the RDS was anticorrelated. This attenuation was apparent from the response onset, and the degree of attenuation did not correlate with neuronal response latencies. Unlike the disparity tuning of V1 neurons to anticorrelated RDSs, that of V4 neurons was not an inversion of tuning to normal RDSs. Our results suggest that responses to false matches between contrast-reversed dots in the left and right eye images elicited in V1 are substantially reduced by the stage of V4. (PsycINFO Database Record (c) 2018 APA, all rights reserved)

JN  - The Journal of Neuroscience
VO  - 24
IP  - 37
PG  - 8170-8180
XL  - http://ovidsp.ovid.com/ovidweb.cgi?T=JS&CSC=Y&NEWS=N&PAGE=fulltext&D=psyc4&AN=2004-18528-006
XL  - http://openurl.univie.ac.at/resolve?sid=OVID:psycdb&id=pmid:&id=doi:10.1523%2FJNEUROSCI.5292-03.2004&issn=0270-6474&isbn=&volume=24&issue=37&spage=8170&pages=8170-8180&date=2004&title=The+Journal+of+Neuroscience&atitle=Rejection+of+false+matches+for+binocular+correspondence+in+macaque+visual+cortical+area+v4.&aulast=Tanabe&pid=%3Cauthor%3ETanabe%2C+Seiji%3BUmeda%2C+Kazumasa%3BFujita%2C+Ichiro%3C%2Fauthor%3E%3CAN%3E2004-18528-006%3C%2FAN%3E%3CDT%3EJournal+Article%3C%2FDT%3E

<256. >
VN  - Ovid Technologies
DB  - PsycINFO
AN  - 2005-03304-003
TI  - The influence of encoding intention on electrophysiological indices of recognition memory. [References].
DP  - Apr 2005
YR  - 2005
AU  - van Hooff, Johanna Catharina
MA  - van Hooff, Johanna Catharina: H.van-Hooff@kent.ac.uk
SO  - International Journal of Psychophysiology. Vol.56(1), 2005, pp. 25-36. 
MO  - Apr
AB  - The main aim of this study was to further specify the encoding and retrieval conditions that determine the success of an ERP-based memory assessment procedure, originally derived from lie detection studies. We examined whether event-related brain potentials (ERPs) recorded during successful and unsuccessful retrieval would vary according to intentional (study) and incidental (repetition) encoding conditions. Participants (N=20) were asked to indicate recognition of previously studied words (learned targets, p=0.2) and words that were used as distractors in a preceding recognition task (repeated targets, p=0.2). Words that were recognised elicited a P3 component, which was largely absent for new words and words that failed to be recognised. Encoding intention was found to increase the P3 amplitude slightly but had no influence on P3 scalp distribution, suggesting that the differently encoded targets were similarly processed during retrieval but to a different extent. The amplitude difference was explained in terms of variance in memory trace strength and decision confidence. With respect to negative findings for repeated items in our earlier study (Van Hooff, J.C., Golden, S. 2002. Validation of an event-related potential memory assessment procedure: Intentional learning as opposed to simple repetition. J. Psychophysiol., 16, 12-22.), it was suggested that the instruction to actively retrieve the repeated words was essential for obtaining reliable indications of the presence or absence of weak memory traces. (PsycINFO Database Record (c) 2017 APA, all rights reserved)

JN  - International Journal of Psychophysiology
VO  - 56
IP  - 1
PG  - 25-36
XL  - http://ovidsp.ovid.com/ovidweb.cgi?T=JS&CSC=Y&NEWS=N&PAGE=fulltext&D=psyc4&AN=2005-03304-003
XL  - http://openurl.univie.ac.at/resolve?sid=OVID:psycdb&id=pmid:&id=doi:10.1016%2Fj.ijpsycho.2004.09.010&issn=0167-8760&isbn=&volume=56&issue=1&spage=25&pages=25-36&date=2005&title=International+Journal+of+Psychophysiology&atitle=The+influence+of+encoding+intention+on+electrophysiological+indices+of+recognition+memory.&aulast=van+Hooff&pid=%3Cauthor%3Evan+Hooff%2C+Johanna+Catharina%3C%2Fauthor%3E%3CAN%3E2005-03304-003%3C%2FAN%3E%3CDT%3EJournal+Article%3C%2FDT%3E

<257. >
VN  - Ovid Technologies
DB  - PsycINFO
AN  - 2004-10003-001
TI  - The deceptive response: Effects of response conflict and strategic monitoring on the late positive component and episodic memory-related brain activity. [References].
DP  - Nov 2003
YR  - 2003
AU  - Johnson, Ray Jr.
AU  - Barnhardt, Jack
AU  - Zhu, John
MA  - Johnson, Ray: ray_johnson@qc.edu
SO  - Biological Psychology. Vol.64(3), 2003, pp. 217-253. 
MO  - Nov
AB  - The cognitive processes and neural mechanisms underlying deceptive responses were studied using behavioral responses (RT) and event-related brain potentials (ERPs) while participants made truthful and deceptive responses about perceived and remembered stimuli. Memorized words were presented in a recognition paradigm under three instructional conditions: Consistent Truthful, Consistent Deceptive, Random Deceptive. Responses that conflicted with the truth about both perceived and remembered items produced the same pattern of slower RTs and decreased LPC amplitudes. When long-term response patterns were monitored, RTs became much slower and LPC amplitudes decreased greatly. The different behavioral and ERP changes in the two deception conditions suggested that two dissociable executive control processes, each requiring additional processing resources, can contribute to deceptive responses. The parietal episodic memory (EM) effect, thought to reflect recollection, was unaffected by whether participants responded truthfully or deceptively suggesting that it provides a measure of guilty knowledge. (PsycINFO Database Record (c) 2017 APA, all rights reserved)

JN  - Biological Psychology
VO  - 64
IP  - 3
PG  - 217-253
XL  - http://ovidsp.ovid.com/ovidweb.cgi?T=JS&CSC=Y&NEWS=N&PAGE=fulltext&D=psyc4&AN=2004-10003-001
XL  - http://openurl.univie.ac.at/resolve?sid=OVID:psycdb&id=pmid:&id=doi:10.1016%2Fj.biopsycho.2003.07.006&issn=0301-0511&isbn=&volume=64&issue=3&spage=217&pages=217-253&date=2003&title=Biological+Psychology&atitle=The+deceptive+response%3A+Effects+of+response+conflict+and+strategic+monitoring+on+the+late+positive+component+and+episodic+memory-related+brain+activity.&aulast=Johnson&pid=%3Cauthor%3EJohnson%2C+Ray+Jr.%3BBarnhardt%2C+Jack%3BZhu%2C+John%3C%2Fauthor%3E%3CAN%3E2004-10003-001%3C%2FAN%3E%3CDT%3EJournal+Article%3C%2FDT%3E

<258. >
VN  - Ovid Technologies
DB  - PsycINFO
AN  - 2006-03721-009
TI  - Leuprolide Acetate Suppresses Pedophilic Urges and Arousability. [References].
DP  - Dec 2005
YR  - 2005
AU  - Schober, Justine M
AU  - Kuhn, Phyllis J
AU  - Kovacs, Paul G
AU  - Earle, James H
AU  - Byrne, Peter M
AU  - Fries, Ruth A
MA  - Schober, Justine M.: schobermd@aol.com
SO  - Archives of Sexual Behavior. Vol.34(6), 2005, pp. 691-705. 
MO  - Dec
AB  - Cognitive-behavioral psychotherapy was compared with cognitive-behavioral psychotherapy augmented by leuprolide acetate (LA) for suppression of pedophilic behavior. Five male pedophiles (M age, 50 years; range, 36-58) were administered LA by Depo injection for 12 months, followed by saline placebo for 12 months. Testosterone levels, sexual interest preference by visual reaction time (Abel Assessment), penile tumescence (Monarch Penile Plethysmography, PPG), as well as strong sexual urges toward children and masturbatory frequency involving thoughts of children (polygraph), were measured every 3 months. On LA, testosterone decreased to castrate levels. Penile tumescence was significantly suppressed compared with baseline, but sufficient response remained to detect pedophilic interest. Pedophilic interest was also detected by visual reaction times. When asked about having pedophilic urges and masturbating to thoughts of children, all subjects self-reported a decrease. Polygraph responses indicated subjects were not deceptive. On placebo, testosterone and physiologic arousal eventually rose to baseline. As noted by polygraph, at baseline and on placebo, subjects were deceptive regarding increased pedophilic urges and masturbatory frequency. Interest preference, as measured by Abel Assessment and Monarch PPG, was generally unchanged throughout the study. Cognitive-behavioral psychotherapy augmented with LA significantly reduced pedophilic fantasies, urges, and masturbation; however, pedophilic interest did not change during 1 year of therapy. Deceptive responses by polygraph suggested that self-report was unreliable. Follow-up utilizing objective measures is essential for monitoring efficacy of treatment in pedophilia. Our study supports the premise that suppression of pedophilic behavior is possible. LA may augment cognitive-behavioral psychotherapy and help break the sequence leading to a re-offense. (PsycINFO Database Record (c) 2017 APA, all rights reserved)

JN  - Archives of Sexual Behavior
VO  - 34
IP  - 6
PG  - 691-705
XL  - http://ovidsp.ovid.com/ovidweb.cgi?T=JS&CSC=Y&NEWS=N&PAGE=fulltext&D=psyc4&AN=2006-03721-009
XL  - http://openurl.univie.ac.at/resolve?sid=OVID:psycdb&id=pmid:&id=doi:10.1007%2Fs10508-005-7929-2&issn=0004-0002&isbn=&volume=34&issue=6&spage=691&pages=691-705&date=2005&title=Archives+of+Sexual+Behavior&atitle=Leuprolide+Acetate+Suppresses+Pedophilic+Urges+and+Arousability.&aulast=Schober&pid=%3Cauthor%3ESchober%2C+Justine+M%3BKuhn%2C+Phyllis+J%3BKovacs%2C+Paul+G%3BEarle%2C+James+H%3BByrne%2C+Peter+M%3BFries%2C+Ruth+A%3C%2Fauthor%3E%3CAN%3E2006-03721-009%3C%2FAN%3E%3CDT%3EJournal+Article%3C%2FDT%3E

<259. >
VN  - Ovid Technologies
DB  - PsycINFO
AN  - 2005-09264-004
TI  - Reaction time of motor responses in two-stimulus paradigms involving deception and congruity with varying levels of difficulty. [References].
DP  - 2005
YR  - 2005
AU  - Vendemia, Jennifer M. C
AU  - Buzan, Robert F
AU  - Simon-Dack, Stephanie L
MA  - Vendemia, Jennifer M. C.: vendemia@mindspring.com
SO  - Behavioural Neurology. Vol.16(1), 2005, pp. 25-36. 
OC  - Hindawi Limited, United Kingdom; Hindawi Publishing Corporation, US
AB  - Deception research has focused on identifying peripheral nervous system markers while ignoring cognitive mechanisms underlying those markers. Cognitive theorists argue that the process of deception may involve such constructs as attentional capture, working memory load, or perceived incongruity with memory, while psychophysiologists argue for stimulus salience, arousal, and emotion. Three studies were conducted to assess reaction time (RT) in relation to deception, response congruity, and preparedness to deceive. Similar to a semantic verification task, participants evaluated sentences that were either true or false, and then made truthful or deceptive evaluations of the sentence's base truth-value. Findings indicate that deceptive responses have a longer RT than truthful responses, and that this relationship remains constant across response type and preparedness to deceive. The authors use these findings in preliminary support of a comprehensive cognitive model of deception. (PsycINFO Database Record (c) 2017 APA, all rights reserved)

JN  - Behavioural Neurology
VO  - 16
IP  - 1
PG  - 25-36
XL  - http://ovidsp.ovid.com/ovidweb.cgi?T=JS&CSC=Y&NEWS=N&PAGE=fulltext&D=psyc4&AN=2005-09264-004
XL  - http://openurl.univie.ac.at/resolve?sid=OVID:psycdb&id=pmid:&id=doi:10.1155%2F2005%2F804026&issn=0953-4180&isbn=&volume=16&issue=1&spage=25&pages=25-36&date=2005&title=Behavioural+Neurology&atitle=Reaction+time+of+motor+responses+in+two-stimulus+paradigms+involving+deception+and+congruity+with+varying+levels+of+difficulty.&aulast=Vendemia&pid=%3Cauthor%3EVendemia%2C+Jennifer+M.+C%3BBuzan%2C+Robert+F%3BSimon-Dack%2C+Stephanie+L%3C%2Fauthor%3E%3CAN%3E2005-09264-004%3C%2FAN%3E%3CDT%3EJournal+Article%3C%2FDT%3E

<260. >
VN  - Ovid Technologies
DB  - PsycINFO
AN  - 2006-03139-005
TI  - Practice effects, workload, and reaction time in deception. [References].
DP  - Fal, 2005
YR  - 2005
AU  - Vendemia, Jennifer M. C
AU  - Buzan, Robert F
AU  - Green, Eric P
MA  - Vendemia, Jennifer M. C.: Vendemia@sc.edu
SO  - The American Journal of Psychology. Vol.118(3), 2005, pp. 413-429. 
MO  - Fal
AB  - Cognitive theorists argue that deception may involve attentional capture, working memory load, or perceived incongruity with memory, whereas psychophysiologists argue for stimulus salience, arousal, and emotion. This article presents a comprehensive model of deception and assesses the effect of practice on deceptive responding. A three-session longitudinal study examined the effect of practice on reaction time (RT) in relation to deception and response congruity. Participants evaluated self-referent sentences and responded truthfully or deceptively. Findings indicate that deceptive responding generates longer RTs than does truthful responding and that this relationship remains constant with practice. We use these findings to support a cognitive model of deception. (PsycINFO Database Record (c) 2017 APA, all rights reserved)

JN  - The American Journal of Psychology
VO  - 118
IP  - 3
PG  - 413-429
XL  - http://ovidsp.ovid.com/ovidweb.cgi?T=JS&CSC=Y&NEWS=N&PAGE=fulltext&D=psyc4&AN=2006-03139-005
XL  - http://openurl.univie.ac.at/resolve?sid=OVID:psycdb&id=pmid:&id=doi:&issn=0002-9556&isbn=&volume=118&issue=3&spage=413&pages=413-429&date=2005&title=The+American+Journal+of+Psychology&atitle=Practice+effects%2C+workload%2C+and+reaction+time+in+deception.&aulast=Vendemia&pid=%3Cauthor%3EVendemia%2C+Jennifer+M.+C%3BBuzan%2C+Robert+F%3BGreen%2C+Eric+P%3C%2Fauthor%3E%3CAN%3E2006-03139-005%3C%2FAN%3E%3CDT%3EJournal+Article%3C%2FDT%3E

<261. >
VN  - Ovid Technologies
DB  - PsycINFO
AN  - 2007-05708-005
TI  - Opportunity for information search and the effect of false heart rate feedback. [References].
DP  - Jul-Sep 2005
YR  - 2005
AU  - Barefoot, John C
AU  - Straub, Ronald B
SO  - Integrative Physiological & Behavioral Science. Vol.40(3), 2005, pp. 156-160. 
MO  - Jul-Sep
OL  - Conditional Reflex, Integrative Psychological & Behavioral Science, Pavlovian Journal of Biological Science
OC  - Springer, Germany
AB  - The role of information search in the attribution of physiological states was investigated by manipulating the subject's opportunity for information search following the presentation of false information about his heart-rate reactions to photographs of female nudes. Consistent with the self-persuasion hypothesis proposed by Valins, the rated attractiveness of the slides was not affected by the false heart-rate feedback for those subjects who were prevented from visually searching the slides. Those subjects who had ample opportunity to view the slides rated those slides accompanied by false information of a heart-rate change as more attractive than those slides which were not paired with a change in heart rate. (PsycINFO Database Record (c) 2016 APA, all rights reserved)

JN  - Integrative Physiological & Behavioral Science
VO  - 40
IP  - 3
PG  - 156-160
XL  - http://ovidsp.ovid.com/ovidweb.cgi?T=JS&CSC=Y&NEWS=N&PAGE=fulltext&D=psyc4&AN=2007-05708-005
XL  - http://openurl.univie.ac.at/resolve?sid=OVID:psycdb&id=pmid:&id=doi:10.1007%2FBF03159712&issn=1053-881X&isbn=&volume=40&issue=3&spage=156&pages=156-160&date=2005&title=Integrative+Physiological+%26+Behavioral+Science&atitle=Opportunity+for+information+search+and+the+effect+of+false+heart+rate+feedback.&aulast=Barefoot&pid=%3Cauthor%3EBarefoot%2C+John+C%3BStraub%2C+Ronald+B%3C%2Fauthor%3E%3CAN%3E2007-05708-005%3C%2FAN%3E%3CDT%3EJournal+Article%3C%2FDT%3E

<262. >
VN  - Ovid Technologies
DB  - PsycINFO
AN  - 2005-99016-157
TI  - Automatic and self-reported attitudes in romantic relationships.
DP  - 2005
YR  - 2005
AU  - Scinta, Anthony
SO  - Dissertation Abstracts International: Section B: The Sciences and Engineering. Vol.66(2-B),2005, pp. 1224. 
OL  - Dissertation Abstracts International
AB  - Two studies used response latency measures to assess automatic attitudes that romantic partners may be unwilling or unable to reveal. In Study 1, participants (n = 51) in heterosexual dating relationships completed two response latency measures (Time 1) and an array of relationship self-reports (Time 1 and Time 2). Response latency scores were directly related to self-reports for participants who faced low barriers to exiting (BTE) their relationship, and were inversely related to self-reports for those who faced high BTE. Response latency scores also predicted relationship satisfaction at Time 2, controlling for Time 1 satisfaction and commitment. In Study 2, heterosexual dating couples (n = 82 participants) completed the Study 1 measures in addition to a teasing interaction with their partners. Results replicated the BTE findings from Study 1 and showed that, for high BTE participants, response latency scores were significantly correlated to their non-verbal behavior during the teasing activity. Findings are discussed in terms of their correspondence to related research and as evidence for self-deception among romantic partners. (PsycINFO Database Record (c) 2016 APA, all rights reserved)

JN  - Dissertation Abstracts International: Section B: The Sciences and Engineering
VO  - 66
IP  - 2-B
PG  - 1224
XL  - http://ovidsp.ovid.com/ovidweb.cgi?T=JS&CSC=Y&NEWS=N&PAGE=fulltext&D=psyc4&AN=2005-99016-157
XL  - http://openurl.univie.ac.at/resolve?sid=OVID:psycdb&id=pmid:&id=doi:&issn=0419-4217&isbn=&volume=66&issue=2-B&spage=1224&pages=1224&date=2005&title=Dissertation+Abstracts+International%3A+Section+B%3A+The+Sciences+and+Engineering&atitle=Automatic+and+self-reported+attitudes+in+romantic+relationships.&aulast=Scinta&pid=%3Cauthor%3EScinta%2C+Anthony%3C%2Fauthor%3E%3CAN%3E2005-99016-157%3C%2FAN%3E%3CDT%3EDissertation%3C%2FDT%3E

<263. >
VN  - Ovid Technologies
DB  - PsycINFO
AN  - 2005-15917-003
TI  - Telling Truth From Lie in Individual Subjects With Fast Event-Related fMRI. [References].
DP  - Dec 2005
YR  - 2005
AU  - Langleben, Daniel D
AU  - Loughead, James W
AU  - Bilker, Warren B
AU  - Ruparel, Kosha
AU  - Childress, Anna Rose
AU  - Busch, Samantha I
AU  - Gur, Ruben C
MA  - Langleben, Daniel D.: langlebe@mail.med.upenn.edu
SO  - Human Brain Mapping. Vol.26(4), 2005, pp. 262-272. 
MO  - Dec
AB  - Deception is a clinically important behavior with poorly understood neurobiological correlates. Published functional MRI (fMRI) data on the brain activity during deception indicates that, on a multisubject group level, lie is distinguished from truth by increased prefrontal and parietal activity. These findings are theoretically important; however, their applied value will be determined by the accuracy of the discrimination between single deceptive and truthful responses in individual subjects. This study presents the first quantitative estimate of the accuracy of fMRI in conjunction with a formal forced-choice paradigm in detecting deception in individual subjects. We used a paradigm balancing the salience of the target cues to elicit deceptive and truthful responses and determined the accuracy of this model in the classification of single lie and truth events. The relative salience of the task cues affected the net activation associated with lie in the superior medial and inferolateral prefrontal cortices. Lie was discriminated from truth on a single-event level with an accuracy of 78%, while the predictive ability expressed as the area under the curve (AUC) of the receiver operator characteristic curve (ROC) was 85%. Our findings confirm that fMRI, in conjunction with a carefully controlled query procedure, could be used to detect deception in individual subjects. Salience of the task cues is a potential confounding factor in the fMRI pattern attributed to deception in forced choice deception paradigms. (PsycINFO Database Record (c) 2016 APA, all rights reserved)

JN  - Human Brain Mapping
VO  - 26
IP  - 4
PG  - 262-272
XL  - http://ovidsp.ovid.com/ovidweb.cgi?T=JS&CSC=Y&NEWS=N&PAGE=fulltext&D=psyc4&AN=2005-15917-003
XL  - http://openurl.univie.ac.at/resolve?sid=OVID:psycdb&id=pmid:&id=doi:10.1002%2Fhbm.20191&issn=1065-9471&isbn=&volume=26&issue=4&spage=262&pages=262-272&date=2005&title=Human+Brain+Mapping&atitle=Telling+Truth+From+Lie+in+Individual+Subjects+With+Fast+Event-Related+fMRI.&aulast=Langleben&pid=%3Cauthor%3ELangleben%2C+Daniel+D%3BLoughead%2C+James+W%3BBilker%2C+Warren+B%3BRuparel%2C+Kosha%3BChildress%2C+Anna+Rose%3BBusch%2C+Samantha+I%3BGur%2C+Ruben+C%3C%2Fauthor%3E%3CAN%3E2005-15917-003%3C%2FAN%3E%3CDT%3EJournal+Article%3C%2FDT%3E

<264. >
VN  - Ovid Technologies
DB  - PsycINFO
AN  - 2005-11181-004
TI  - Differential effects of practice on the executive processes used for truthful and deceptive responses: An event-related brain potential study. [References].
DP  - Aug 2005
YR  - 2005
AU  - Johnson, Ray Jr.
AU  - Barnhardt, Jack
AU  - Zhu, John
MA  - Johnson, Ray: Ray_Johnson@qc.edu
SO  - Cognitive Brain Research. Vol.24(3), 2005, pp. 386-404. 
MO  - Aug
AB  - Behavior and event-related potentials (ERP) were recorded while participants made truthful and deceptive responses about previously memorized words under three instructional conditions: consistent truthful, consistent deceptive, and random deceptive. To determine if practice affected the deception-related activity we reported previously [R. Johnson, Jr., J. Barnhardt, J. Zhu, The deceptive response: effects of response conflict and strategic monitoring on the late positive component and episodic memory-related brain activity. Biol. Psychol., 64 (2003) 217-253; R. Johnson, Jr., J. Barnhardt, J. Zhu, The contribution of executive processes to deceptive responding. Neuropsychologia, 42 (2004) 878-901], participants performed two blocks of 145 trials of each condition. In the consistent truthful condition, practice benefited performance as indicated by decreased reaction time (RT) and RT variability. In addition, practice increased P300 amplitude and decreased the amplitude of a medial frontal negativity (MFN), which is believed to index the use of response-monitoring processes. However, a different pattern of results obtained in the two deception conditions. Although practice decreased RTs by almost as much as in the consistent truthful condition, the extent to which deceptive response in both conditions were slower than those in the consistent truthful condition actually increased slightly. Hence, the component of RT reflecting processing of conflicting response information did not decrease. In accord with the RT results, MFN amplitudes in the consistent deceptive and random deceptive conditions were unaffected by practice, suggesting that the amount of executive processes required to make and/or monitor deceptive responses was undiminished by practice. Although P300 amplitude increased slightly in the consistent deceptive condition, there was no change in the random deceptive condition. Thus, a major finding here is that, unlike truthful responses, the conceptually driven response conflicts underlying deceptive responses appear to be as resistant to practice-induced changes as described previously for perceptually driven response conflicts. (PsycINFO Database Record (c) 2016 APA, all rights reserved)

JN  - Cognitive Brain Research
VO  - 24
IP  - 3
PG  - 386-404
XL  - http://ovidsp.ovid.com/ovidweb.cgi?T=JS&CSC=Y&NEWS=N&PAGE=fulltext&D=psyc4&AN=2005-11181-004
XL  - http://openurl.univie.ac.at/resolve?sid=OVID:psycdb&id=pmid:&id=doi:10.1016%2Fj.cogbrainres.2005.02.011&issn=0926-6410&isbn=&volume=24&issue=3&spage=386&pages=386-404&date=2005&title=Cognitive+Brain+Research&atitle=Differential+effects+of+practice+on+the+executive+processes+used+for+truthful+and+deceptive+responses%3A+An+event-related+brain+potential+study.&aulast=Johnson&pid=%3Cauthor%3EJohnson%2C+Ray+Jr.%3BBarnhardt%2C+Jack%3BZhu%2C+John%3C%2Fauthor%3E%3CAN%3E2005-11181-004%3C%2FAN%3E%3CDT%3EJournal+Article%3C%2FDT%3E

<265. >
VN  - Ovid Technologies
DB  - PsycINFO
AN  - 2005-04287-001
TI  - Temporal Dimensions of Conversational Interaction: The Role of Response Latencies and Pauses in Social Impression Formation. [References].
DP  - Jun 2005
YR  - 2005
AU  - Boltz, Marilyn G
MA  - Boltz, Marilyn G.: mboltz@haverford.edu
SO  - Journal of Language and Social Psychology. Vol.24(2), 2005, pp. 103-138. 
MO  - Jun
AB  - Four experiments examined whether variations in response latencies to a speaker's query can be used to infer certain characteristics of a respondent. Across all experiments, participants listened to a set of monologues that varied in their underlying speech act (honesty, confidence, certainty, compliance). In Experiment 1, participants were asked to produce a designated one-word response to each monologue with the latency that conveyed either the most favorable or unfavorable impression. Experiment 2 relied on a perceptual rating task and confirmed that those latencies produced to express the most positive and negative impressions were in fact perceived as such by an independent group of participants. More important, the acceptance range of response latency behavior varied with different speech acts and evaluative dimensions. Experiments 3 and 4 extended these findings by revealing that the duration of inter-sentence pauses of a speaker's monologue appears to be the primary determinant of response timing behavior. As a set, these results suggest that people adopt different criteria when judging different types of potential deception and this in turn can be facilitated by processes related to speaker accommodation. (PsycINFO Database Record (c) 2016 APA, all rights reserved)

JN  - Journal of Language and Social Psychology
VO  - 24
IP  - 2
PG  - 103-138
XL  - http://ovidsp.ovid.com/ovidweb.cgi?T=JS&CSC=Y&NEWS=N&PAGE=fulltext&D=psyc4&AN=2005-04287-001
XL  - http://openurl.univie.ac.at/resolve?sid=OVID:psycdb&id=pmid:&id=doi:10.1177%2F0261927X05275734&issn=0261-927X&isbn=&volume=24&issue=2&spage=103&pages=103-138&date=2005&title=Journal+of+Language+and+Social+Psychology&atitle=Temporal+Dimensions+of+Conversational+Interaction%3A+The+Role+of+Response+Latencies+and+Pauses+in+Social+Impression+Formation.&aulast=Boltz&pid=%3Cauthor%3EBoltz%2C+Marilyn+G%3C%2Fauthor%3E%3CAN%3E2005-04287-001%3C%2FAN%3E%3CDT%3EJournal+Article%3C%2FDT%3E

<266. >
VN  - Ovid Technologies
DB  - PsycINFO
AN  - 2005-03436-007
TI  - Appearances are deceptive? Long-term cognitive and central auditory sequelae from closed head injury. [References].
DP  - Jan 2005
YR  - 2005
AU  - Bergemalm, Per-Olof
AU  - Lyxell, Bjorn
MA  - Bergemalm, Per-Olof: per-olof.bergemalm@orebroll.se
SO  - International Journal of Audiology. Vol.44(1), 2005, pp. 39-49. 
MO  - Jan
OC  - Informa Healthcare, US
AB  - The purpose of the present study was to examine possible signs of long-term cognitive and/or central auditory sequelae seven to eleven years after a closed head injury (CHI) of sufficient severity to cause scull fracture and/or brain contusion. Another purpose was that this investigation should be carried out in a group of recovered trauma victims with, to the individual, no known or minimal sequelae. A computer-based set of five cognitive tests and three central auditory tests were used in a group of formerly brain-injured patients who considered themselves as well recovered. Most of the participants did not report any signs of cognitive or auditory impairment. Tests of working memory capacity, verbal information processing speed, phonological processing and verbal inference-making ability were used. Auditory brain response (ABR), distorted speech audiometry (interrupted speech), and phase audiometry were used to test central auditory function. The initial severity of brain damage, i.e. status when the patient arrived at the emergency ward, was estimated with Swedish Reaction Level Scale (RLS). Cognitive shortcomings after CHI were demonstrated in a high percentage (59%, 13/22) of the cases seven to eleven years after the injury. Central auditory processing disorders (APD) were also demonstrated in a fairly high percentage (58%, 11/19) of the subjects. None of the correlations between RLS and the results on cognitive and central auditory tests reached statistical significance. However, there was a correlation between cognitive performance and the results on the central auditory tests used in this investigation. Eighty percent (8/10) of those participants with pathologies on ABR and/or phase audiometry and/or IS also failed on one or more of the cognitive tasks, compared to 44% (4/9) among those with no signs of APD. It is possible, many years after CHI, to observe cognitive shortcomings and APD in a relatively high percentage of CHI cases that are subjectively considered to be fairly well recovered. The cognitive tasks used in the study have proved to be a sensitive method to discover cognitive impairments. Long-term cognitive sequelae and APD could not be predicted from RLS scores. (PsycINFO Database Record (c) 2016 APA, all rights reserved)

JN  - International Journal of Audiology
VO  - 44
IP  - 1
PG  - 39-49
XL  - http://ovidsp.ovid.com/ovidweb.cgi?T=JS&CSC=Y&NEWS=N&PAGE=fulltext&D=psyc4&AN=2005-03436-007
XL  - http://openurl.univie.ac.at/resolve?sid=OVID:psycdb&id=pmid:&id=doi:10.1080%2F14992020400022546&issn=1499-2027&isbn=&volume=44&issue=1&spage=39&pages=39-49&date=2005&title=International+Journal+of+Audiology&atitle=Appearances+are+deceptive%3F+Long-term+cognitive+and+central+auditory+sequelae+from+closed+head+injury.&aulast=Bergemalm&pid=%3Cauthor%3EBergemalm%2C+Per-Olof%3BLyxell%2C+Bjorn%3C%2Fauthor%3E%3CAN%3E2005-03436-007%3C%2FAN%3E%3CDT%3EJournal+Article%3C%2FDT%3E

<267. >
VN  - Ovid Technologies
DB  - PsycINFO
AN  - 2005-02538-008
TI  - Do Warnings of Response Verification Moderate the Relationship Between Personality and Cognitive Ability? [References].
DP  - Mar 2005
YR  - 2005
PH  - Accepted: Feb 2004
      Revised: Feb 2004
      First Submitted: Oct 2002
AU  - Vasilopoulos, Nicholas L
AU  - Cucina, Jeffrey M
AU  - McElreath, Julia M
MA  - Vasilopoulos, Nicholas L.: nlv@gwu.edu
SO  - Journal of Applied Psychology. Vol.90(2), 2005, pp. 306-322. 
MO  - Mar
AB  - This article presents the results of 2 studies that examine the effect of presenting a warning of response verification by others on the relationship between measures of personality and cognitive ability. In both a field study and a laboratory study, stronger correlations were generally found between measures of personality and cognitive ability when a warning of verification was present. The results from the studies also showed that the warning of verification was associated with slower item response latencies for certain personality scales, suggesting that exposure to the warning increased the complexity of the response decision. Results are discussed in terms of the effects of altering test instructions on the construct validity of personality measures used in applied settings. (PsycINFO Database Record (c) 2016 APA, all rights reserved)

CP  - HOLDER: American Psychological Association
      YEAR: 2005
JN  - Journal of Applied Psychology
VO  - 90
IP  - 2
PG  - 306-322
XL  - http://ovidsp.ovid.com/ovidweb.cgi?T=JS&CSC=Y&NEWS=N&PAGE=fulltext&D=psyc4&AN=2005-02538-008
XL  - http://openurl.univie.ac.at/resolve?sid=OVID:psycdb&id=pmid:&id=doi:10.1037%2F0021-9010.90.2.306&issn=0021-9010&isbn=&volume=90&issue=2&spage=306&pages=306-322&date=2005&title=Journal+of+Applied+Psychology&atitle=Do+Warnings+of+Response+Verification+Moderate+the+Relationship+Between+Personality+and+Cognitive+Ability%3F&aulast=Vasilopoulos&pid=%3Cauthor%3EVasilopoulos%2C+Nicholas+L%3BCucina%2C+Jeffrey+M%3BMcElreath%2C+Julia+M%3C%2Fauthor%3E%3CAN%3E2005-02538-008%3C%2FAN%3E%3CDT%3EJournal+Article%3C%2FDT%3E

<268. >
VN  - Ovid Technologies
DB  - PsycINFO
AN  - 2005-02069-004
TI  - Hemispheric asymmetry and deception detection. [References].
DP  - 2005
YR  - 2005
AU  - Malcolm, Sarah R
AU  - Keenan, Julian Paul
MA  - Keenan, Julian Paul: keenanj@mail.montclair.edu
SO  - Laterality: Asymmetries of Body, Brain and Cognition. Vol.10(2), 2005, pp. 103-110. 
AB  - Previous research has indicated a possible right hemisphere advantage in deception detection including a possible left ear advantage in decoding deceptive statements. In this study, 32 undergraduate students listened to 112 true and false statements presented unilaterally to both the left and right ears. The participants responded using their left or right hand, indicating whether the statements they heard were true or false. It was found that there was a significant (p < .004) advantage for the left ear in detecting whether a statement was true or false. These findings replicate and extend previous research indicating a left ear/right hemisphere advantage in deception detection. (PsycINFO Database Record (c) 2016 APA, all rights reserved)

JN  - Laterality: Asymmetries of Body, Brain and Cognition
VO  - 10
IP  - 2
PG  - 103-110
XL  - http://ovidsp.ovid.com/ovidweb.cgi?T=JS&CSC=Y&NEWS=N&PAGE=fulltext&D=psyc4&AN=2005-02069-004
XL  - http://openurl.univie.ac.at/resolve?sid=OVID:psycdb&id=pmid:&id=doi:10.1080%2F13576500342000274&issn=1357-650X&isbn=&volume=10&issue=2&spage=103&pages=103-110&date=2005&title=Laterality%3A+Asymmetries+of+Body%2C+Brain+and+Cognition&atitle=Hemispheric+asymmetry+and+deception+detection.&aulast=Malcolm&pid=%3Cauthor%3EMalcolm%2C+Sarah+R%3BKeenan%2C+Julian+Paul%3C%2Fauthor%3E%3CAN%3E2005-02069-004%3C%2FAN%3E%3CDT%3EJournal+Article%3C%2FDT%3E

<269. >
VN  - Ovid Technologies
DB  - PsycINFO
AN  - 2005-01826-004
TI  - Lying Person-to-Person About Life Events: A Cognitive Framework for Lie Detection. [References].
DP  - Spr, 2005
YR  - 2005
AU  - Walczyk, Jeffrey J
AU  - Schwartz, Jonathan P
AU  - Clifton, Rayna
AU  - Adams, Barett
AU  - Wei, Min
AU  - Zha, Peijia
MA  - Walczyk, Jeffrey J.: Walczyk@latech.edu
SO  - Personnel Psychology. Vol.58(1), 2005, pp. 141-170. 
MO  - Spr
OC  - Wiley-Blackwell Publishing Ltd., United Kingdom
AB  - Undetected lies of prospective or current employees cost business billions of dollars annually. The ability to detect these lies would be of immense benefit. Several recent reports have called for research on new, theoretically based methods of lie detection. In response, we tested the Activation-Decision-Construction Model of lying (Walczyk, Roper, Seeman, & Humphreys, 2003) according to which response time is a cue to deception. Participants were tested person-to-person. In Experiment 1, half lied to questions probing recent episodic memories. The other half answered honestly. Liar-truth teller response time differences were observed between subjects. Discriminant analyses demonstrated the value of response time for uncovering deceit. Those highest in social skills were the quickest liars. In Experiment 2, lying was shown to take longer than truth telling within subjects, and within-subject response time standard deviations were shown to be converging cues to deception. Based on these data and the ADCM, a Time-Restricted Integrity Confirmation (Tri-Con) framework for lie detection is proposed that might one day provide cost effective lie detection for business. (PsycINFO Database Record (c) 2016 APA, all rights reserved)

JN  - Personnel Psychology
VO  - 58
IP  - 1
PG  - 141-170
XL  - http://ovidsp.ovid.com/ovidweb.cgi?T=JS&CSC=Y&NEWS=N&PAGE=fulltext&D=psyc4&AN=2005-01826-004
XL  - http://openurl.univie.ac.at/resolve?sid=OVID:psycdb&id=pmid:&id=doi:10.1111%2Fj.1744-6570.2005.00484.x&issn=0031-5826&isbn=&volume=58&issue=1&spage=141&pages=141-170&date=2005&title=Personnel+Psychology&atitle=Lying+Person-to-Person+About+Life+Events%3A+A+Cognitive+Framework+for+Lie+Detection.&aulast=Walczyk&pid=%3Cauthor%3EWalczyk%2C+Jeffrey+J%3BSchwartz%2C+Jonathan+P%3BClifton%2C+Rayna%3BAdams%2C+Barett%3BWei%2C+Min%3BZha%2C+Peijia%3C%2Fauthor%3E%3CAN%3E2005-01826-004%3C%2FAN%3E%3CDT%3EJournal+Article%3C%2FDT%3E

<270. >
VN  - Ovid Technologies
DB  - PsycINFO
AN  - 2004-22497-010
TI  - Behavioral and Physiological Measures in the Detection of Concealed Information. [References].
DP  - Jan 2005
YR  - 2005
PH  - Accepted: Dec 2003
      Revised: Dec 2003
      First Submitted: Sep 2002
AU  - Gronau, Nurit
AU  - Ben-Shakhar, Gershon
AU  - Cohen, Asher
MA  - Gronau, Nurit: gronau@nmr.mgh.harvard.edu; Ben-Shakhar, Gershon: mskpugb@mscc.huji.ac.il
SO  - Journal of Applied Psychology. Vol.90(1), 2005, pp. 147-158. 
MO  - Jan
AB  - The authors examined the incremental validity of the reaction time (RT) measure beyond that of skin conductance response (SCR) in the detection of concealed information. Participants performed a Stroop-like task in which they named the color of critical and neutral words. Results show that the SCR highly differentiated between the relevant and neutral words. However, the RT demonstrated a significant differentiation only when the critical words denoted personally significant items (e.g., one's own name) and not when they denoted crime-relevant items related to a simulated crime. In both cases, combining the 2 measures yielded no advantage over the use of SCR alone. Thus, although behavioral measures may differentiate between relevant and neutral information in some cases, their practical use is questionable. (PsycINFO Database Record (c) 2016 APA, all rights reserved)

CP  - HOLDER: American Psychological Association
      YEAR: 2005
JN  - Journal of Applied Psychology
VO  - 90
IP  - 1
PG  - 147-158
XL  - http://ovidsp.ovid.com/ovidweb.cgi?T=JS&CSC=Y&NEWS=N&PAGE=fulltext&D=psyc4&AN=2004-22497-010
XL  - http://openurl.univie.ac.at/resolve?sid=OVID:psycdb&id=pmid:&id=doi:10.1037%2F0021-9010.90.1.147&issn=0021-9010&isbn=&volume=90&issue=1&spage=147&pages=147-158&date=2005&title=Journal+of+Applied+Psychology&atitle=Behavioral+and+Physiological+Measures+in+the+Detection+of+Concealed+Information.&aulast=Gronau&pid=%3Cauthor%3EGronau%2C+Nurit%3BBen-Shakhar%2C+Gershon%3BCohen%2C+Asher%3C%2Fauthor%3E%3CAN%3E2004-22497-010%3C%2FAN%3E%3CDT%3EJournal+Article%3C%2FDT%3E

<271. >
VN  - Ovid Technologies
DB  - PsycINFO
AN  - 2004-18661-015
TI  - Autonomic and behavioral responding to concealed information: Differentiating orienting and defensive responses. [References].
DP  - May 2004
YR  - 2004
AU  - Verschuere, Bruno
AU  - Crombez, Geert
AU  - Clercq, Armand De
AU  - Koster, Ernst H. W
MA  - Verschuere, Bruno: bruno.verschuere@ugent.be
SO  - Psychophysiology. Vol.41(3), 2004, pp. 461-466. 
MO  - May
OC  - Wiley-Blackwell Publishing Ltd., United Kingdom
AB  - A mock crime experiment was conducted to examine whether enhanced responding to concealed information during a polygraph examination is due to orienting or defensive responding. Thirty-six undergraduate students enacted one of two mock crimes. Pictures related to both crimes were presented while heart rate, magnitude of the skin conductance response, and reaction times to a secondary probe were measured. Compared to control pictures, participants showed heart rate deceleration and enhanced electrodermal responding to pictures of the crime they had committed. Probe reaction times did not differ significantly between crime and control pictures. The present findings support the idea that the orienting reflex accounts for the enhanced responding to concealed information. Theoretical and practical implications of the orienting account are discussed. (PsycINFO Database Record (c) 2016 APA, all rights reserved)

JN  - Psychophysiology
VO  - 41
IP  - 3
PG  - 461-466
XL  - http://ovidsp.ovid.com/ovidweb.cgi?T=JS&CSC=Y&NEWS=N&PAGE=fulltext&D=psyc4&AN=2004-18661-015
XL  - http://openurl.univie.ac.at/resolve?sid=OVID:psycdb&id=pmid:&id=doi:10.1111%2Fj.1469-8986.00167.x&issn=0048-5772&isbn=&volume=41&issue=3&spage=461&pages=461-466&date=2004&title=Psychophysiology&atitle=Autonomic+and+behavioral+responding+to+concealed+information%3A+Differentiating+orienting+and+defensive+responses.&aulast=Verschuere&pid=%3Cauthor%3EVerschuere%2C+Bruno%3BCrombez%2C+Geert%3BClercq%2C+Armand+De%3BKoster%2C+Ernst+H.+W%3C%2Fauthor%3E%3CAN%3E2004-18661-015%3C%2FAN%3E%3CDT%3EJournal+Article%3C%2FDT%3E

<272. >
VN  - Ovid Technologies
DB  - PsycINFO
AN  - 2004-17684-002
TI  - Is the Implicit Association Test Immune to Faking? [References].
DP  - 2004
YR  - 2004
PH  - Accepted: Feb 2004
      Revised: Feb 2004
      First Submitted: Dec 2003
AU  - Steffens, Melanie C
MA  - Steffens, Melanie C.: steffens@uni-trier.de
SO  - Experimental Psychology. Vol.51(3), 2004, pp. 165-179. 
OL  - Zeitschrift fur Experimentelle Psychologie, Zeitschrift fur Experimentelle und Angewandte Psychologie
OC  - Hogrefe Publishing, Germany
AB  - One of the main advantages of measures of automatic cognition is supposed to be that they are less susceptible to faking than explicit tests. It is an empirical question, however, to what degree these measures can be faked, and the response might well differ for different measures. We tested whether the Implicit Association Test (IAT, Greenwald, McGhee, & Schwartz, 1998) cannot be faked as easily as explicit measures of the same constructs. We chose the Big-Five dimensions conscientiousness and extraversion as the constructs of interest. The results show, indeed, that the IAT is much less susceptible to faking than questionnaire measures are, even if no selective faking of single dimensions of the questionnaire occurred. However, given limited experience, scores on the IAT, too, are susceptible to faking. (PsycINFO Database Record (c) 2016 APA, all rights reserved)

CP  - HOLDER: Hogrefe & Huber Publishers
      YEAR: 2004
JN  - Experimental Psychology
VO  - 51
IP  - 3
PG  - 165-179
XL  - http://ovidsp.ovid.com/ovidweb.cgi?T=JS&CSC=Y&NEWS=N&PAGE=fulltext&D=psyc4&AN=2004-17684-002
XL  - http://openurl.univie.ac.at/resolve?sid=OVID:psycdb&id=pmid:&id=doi:10.1027%2F1618-3169.51.3.165&issn=1618-3169&isbn=&volume=51&issue=3&spage=165&pages=165-179&date=2004&title=Experimental+Psychology&atitle=Is+the+Implicit+Association+Test+Immune+to+Faking%3F&aulast=Steffens&pid=%3Cauthor%3ESteffens%2C+Melanie+C%3C%2Fauthor%3E%3CAN%3E2004-17684-002%3C%2FAN%3E%3CDT%3EJournal+Article%3C%2FDT%3E

<273. >
VN  - Ovid Technologies
DB  - PsycINFO
AN  - 2004-16645-002
TI  - Deceiving Oneself About Being in Control: Conscious Detection of Changes in Visuomotor Coupling. [References].
DP  - Aug 2004
YR  - 2004
PH  - Accepted: Dec 2003
      Revised: Dec 2003
      First Submitted: Dec 2001
AU  - Knoblich, Gunther
AU  - Kircher, Tilo T. J
MA  - Knoblich, Gunther: knoblich@psy.mpg.de
SO  - Journal of Experimental Psychology: Human Perception and Performance. Vol.30(4), 2004, pp. 657-666. 
MO  - Aug
AB  - Previous research has demonstrated that compensatory movements for changes in visuomotor coupling often are not consciously detected. But what factors affect the conscious detection of such changes? This issue was addressed in 4 experiments. Participants carried out a drawing task in which the relative velocity between the actual movement and its visual consequences was perturbed. Unconscious compensatory movements and conscious detection rates were simultaneously recorded. There was an invariant relationship between the extent of the change and its conscious detection that was proportional to the initial drawing velocity. This suggests that conscious change detection relies on a system that integrates visual and motor information-as, for instance, suggested by the internal model theory of motor control. Figural discrepancies increased the detection rates, indicating that additional cues for the what system facilitate conscious change detection. (PsycINFO Database Record (c) 2016 APA, all rights reserved)

CP  - HOLDER: American Psychological Association
      YEAR: 2004
JN  - Journal of Experimental Psychology: Human Perception and Performance
VO  - 30
IP  - 4
PG  - 657-666
XL  - http://ovidsp.ovid.com/ovidweb.cgi?T=JS&CSC=Y&NEWS=N&PAGE=fulltext&D=psyc4&AN=2004-16645-002
XL  - http://openurl.univie.ac.at/resolve?sid=OVID:psycdb&id=pmid:&id=doi:10.1037%2F0096-1523.30.4.657&issn=0096-1523&isbn=&volume=30&issue=4&spage=657&pages=657-666&date=2004&title=Journal+of+Experimental+Psychology%3A+Human+Perception+and+Performance&atitle=Deceiving+Oneself+About+Being+in+Control%3A+Conscious+Detection+of+Changes+in+Visuomotor+Coupling.&aulast=Knoblich&pid=%3Cauthor%3EKnoblich%2C+Gunther%3BKircher%2C+Tilo+T.+J%3C%2Fauthor%3E%3CAN%3E2004-16645-002%3C%2FAN%3E%3CDT%3EJournal+Article%3C%2FDT%3E

<274. >
VN  - Ovid Technologies
DB  - PsycINFO
AN  - 2004-15248-004
TI  - Dopamine Transporter Gene Polymorphism, SPECT Imaging, and Levodopa Response in Patients with Parkinson Disease. [References].
DP  - May-Jun 2004
YR  - 2004
AU  - Contin, Manuela
AU  - Martinelli, Paolo
AU  - Mochi, Mirella
AU  - Albani, Fiorenzo
AU  - Riva, Roberto
AU  - Scaglione, Cesa
AU  - Dondi, Maurizio
AU  - Fanti, Stefano
AU  - Pettinato, Cinzia
AU  - Baruzzi, Agostino
MA  - Contin, Manuela: contin@neuro.unibo.it
SO  - Clinical Neuropharmacology. Vol.27(3), 2004, pp. 111-115. 
MO  - May-Jun
AB  - Objectives: To assess the potential association between dopamine transporter (DAT) genotype, single photon emission CT (SPECT) measures using [123I]-N-omega-fluoropropyl-2beta-carbomethoxy-3beta-(4- iodophenyl)nortropane (123I]-FP-CIT) of striatal dopaminergic function, and oral levodopa response pattern in a cohort of patients with Parkinson disease. Methods: Thirty-six patients at different disease stages enrolled in the study. Each patient was examined by [123I]-FP-CIT SPECT and a standardized oral levodopa test on 2 separate days in a randomized order within 3 weeks. The main outcome variables were the specific-to-nonspecific tracer uptake ratio in the contralateral putamen for SPECT analysis; latency, duration, and magnitude of the motor effect; and presence of dyskinesias for the levodopa test. The variable number of tandem repeat (VNTR) polymorphisms of the gene coding for DAT were detected for each patient by standard methods. Results: Contralateral putamen [123I]-FP-CIT uptake ratios were similar in the patients carrying the 9-copy allele (n = 20) of the DAT VNTR compared with 10-repeat homozygotes (n = 16). No significant difference was found in levodopa main outcome variables and dyskinesia incidence between the two groups of patients stratified by DAT VNTR polymorphism. Conclusions: The study did not identify clinically relevant in vivo DAT neurochemical function phenotypes or levodopa response patterns associated with the DAT polymorphism. (PsycINFO Database Record (c) 2016 APA, all rights reserved)

JN  - Clinical Neuropharmacology
VO  - 27
IP  - 3
PG  - 111-115
XL  - http://ovidsp.ovid.com/ovidweb.cgi?T=JS&CSC=Y&NEWS=N&PAGE=fulltext&D=psyc4&AN=2004-15248-004
XL  - http://openurl.univie.ac.at/resolve?sid=OVID:psycdb&id=pmid:&id=doi:10.1097%2F00002826-200405000-00004&issn=0362-5664&isbn=&volume=27&issue=3&spage=111&pages=111-115&date=2004&title=Clinical+Neuropharmacology&atitle=Dopamine+Transporter+Gene+Polymorphism%2C+SPECT+Imaging%2C+and+Levodopa+Response+in+Patients+with+Parkinson+Disease.&aulast=Contin&pid=%3Cauthor%3EContin%2C+Manuela%3BMartinelli%2C+Paolo%3BMochi%2C+Mirella%3BAlbani%2C+Fiorenzo%3BRiva%2C+Roberto%3BScaglione%2C+Cesa%3BDondi%2C+Maurizio%3BFanti%2C+Stefano%3BPettinato%2C+Cinzia%3BBaruzzi%2C+Agostino%3C%2Fauthor%3E%3CAN%3E2004-15248-004%3C%2FAN%3E%3CDT%3EJournal+Article%3C%2FDT%3E

<275. >
VN  - Ovid Technologies
DB  - PsycINFO
AN  - 2004-13298-002
TI  - Encoding Under Trust and Distrust: The Spontaneous Activation of Incongruent Cognitions. [References].
DP  - May 2004
YR  - 2004
PH  - Accepted: Jan 2004
      Revised: Jan 2004
      First Submitted: Jun 2003
AU  - Schul, Yaacov
AU  - Mayo, Ruth
AU  - Burnstein, Eugene
MA  - Schul, Yaacov: yschul@mscc.huji.ac.il
SO  - Journal of Personality and Social Psychology. Vol.86(5), 2004, pp. 668-679. 
MO  - May
AB  - Past studies of strategic thinking have shown that the encoding of the message information becomes more complex under distrust. Receivers process the information as if they are trying to protect themselves from being misled by testing alternative potential interpretations. The present study investigates the possibility that when people are mistrustful they spontaneously activate associations that are incongruent with the given message. Findings from 3 experiments suggest that, even when the distrust is unrelated in any meaningful way to the message and even when receivers are unable to prepare a strategic response, the cognitive system reacts to distrust by automatically inducing the consideration of incongruent associations--it seems designed to ask, "and what if the information were false?" The theoretical implications of the results for theories of social perception and persuasion are discussed. (PsycINFO Database Record (c) 2016 APA, all rights reserved)

CP  - HOLDER: American Psychological Association
      YEAR: 2004
JN  - Journal of Personality and Social Psychology
VO  - 86
IP  - 5
PG  - 668-679
XL  - http://ovidsp.ovid.com/ovidweb.cgi?T=JS&CSC=Y&NEWS=N&PAGE=fulltext&D=psyc4&AN=2004-13298-002
XL  - http://openurl.univie.ac.at/resolve?sid=OVID:psycdb&id=pmid:&id=doi:10.1037%2F0022-3514.86.5.668&issn=0022-3514&isbn=&volume=86&issue=5&spage=668&pages=668-679&date=2004&title=Journal+of+Personality+and+Social+Psychology&atitle=Encoding+Under+Trust+and+Distrust%3A+The+Spontaneous+Activation+of+Incongruent+Cognitions.&aulast=Schul&pid=%3Cauthor%3ESchul%2C+Yaacov%3BMayo%2C+Ruth%3BBurnstein%2C+Eugene%3C%2Fauthor%3E%3CAN%3E2004-13298-002%3C%2FAN%3E%3CDT%3EJournal+Article%3C%2FDT%3E

<276. >
VN  - Ovid Technologies
DB  - PsycINFO
AN  - 2004-13197-004
TI  - Failure to Inhibit the Reading Response on the Stroop Test: A Pathognomonic Indicator of Suspect Effort. [References].
DP  - Apr 2004
YR  - 2004
AU  - Lu, Po H
AU  - Boone, Kyle Brauer
AU  - Jimenez, Nora
AU  - Razani, Jill
MA  - Boone, Kyle Brauer: kboone@rei.edu
SO  - Journal of Clinical and Experimental Neuropsychology. Vol.26(2), 2004, pp. 180-189. 
MO  - Apr
OL  - Journal of Clinical Neuropsychology
AB  - We present 6 patients who displayed noncredible effort on neuropsychological testing (verified by failures on specialized measures designed to discreetly assess effort status and multiple behavioral inconsistencies) and complained of complete illiteracy secondary to impoverished educational history, learning disability, or acquired brain injury. The Stroop Test, a measure of a specific aspect of executive function requiring inhibition of an automatized oral reading response in favor of a less habitual, competing color-naming response, was administered to these patients. All six subjects claimed that they were unable to perform the Word-Reading trial as a consequence of total reading disability, but on the Color-Word Interference trial, they all committed "errors" by reading the written words. Five of the six subjects also performed substantially slower on the Interference condition relative to the Color-Naming trial, indicating that they were in fact inhibiting a reading response. However, in cases involving complaints of complete reading illiteracy, the observation of these individuals performing an act that they claimed to be unable to do was the most powerful and pathognomonic indicator of deliberate feigning or exaggeration of impairment in these cases. (PsycINFO Database Record (c) 2016 APA, all rights reserved)

JN  - Journal of Clinical and Experimental Neuropsychology
VO  - 26
IP  - 2
PG  - 180-189
XL  - http://ovidsp.ovid.com/ovidweb.cgi?T=JS&CSC=Y&NEWS=N&PAGE=fulltext&D=psyc4&AN=2004-13197-004
XL  - http://openurl.univie.ac.at/resolve?sid=OVID:psycdb&id=pmid:&id=doi:10.1076%2Fjcen.26.2.180.28082&issn=1380-3395&isbn=&volume=26&issue=2&spage=180&pages=180-189&date=2004&title=Journal+of+Clinical+and+Experimental+Neuropsychology&atitle=Failure+to+Inhibit+the+Reading+Response+on+the+Stroop+Test%3A+A+Pathognomonic+Indicator+of+Suspect+Effort.&aulast=Lu&pid=%3Cauthor%3ELu%2C+Po+H%3BBoone%2C+Kyle+Brauer%3BJimenez%2C+Nora%3BRazani%2C+Jill%3C%2Fauthor%3E%3CAN%3E2004-13197-004%3C%2FAN%3E%3CDT%3EJournal+Article%3C%2FDT%3E

<277. >
VN  - Ovid Technologies
DB  - PsycINFO
AN  - 2004-13023-005
TI  - Simple, effective countermeasures to P300-based tests of detection of concealed information. [References].
DP  - Mar 2004
YR  - 2004
AU  - Rosenfeld, J. Peter
AU  - Soskins, Matthew
AU  - Bosh, Gregory
AU  - Ryan, Andrew
MA  - Rosenfeld, J. Peter: jp-rosenfeld@northwestern.edu
SO  - Psychophysiology. Vol.41(2), 2004, pp. 205-219. 
MO  - Mar
OC  - Wiley-Blackwell Publishing Ltd., United Kingdom
AB  - We found countermeasures to protocols using P300 in concealed information tests. One, the "six-probe" protocol, in Experiment 1, uses six different crime details in one run. The countermeasure: generate covert responses to irrelevant stimuli for each probe category. Hit rates were 82% in the guilty group; 18% in the countermeasure group. The average reaction time (RT) distinguished these two groups, but with overlap in RT distributions. The "one-probe" protocol, in the second experiment, uses one crime detail as a probe. Here, one group was run in 3 weeks as a guilty group, a countermeasure group, and again as in Week 1. Countermeasure: Covert responses to irrelevant stimuli. In Week 1, hit rate was 92%. In Week 2, it was 50%. In Week 3, 58%. There was no overlap in the irrelevant RT distribution in Week 2: Countermeasure use was detectable. However, in Week 3, the RT distributions resembled those of Week 1; testbeaters could not be caught. These studies have shown that tests of deception detection based on P300 amplitude as a recognition index may be readily defeated with simple countermeasures that can be easily learned. (PsycINFO Database Record (c) 2016 APA, all rights reserved)

JN  - Psychophysiology
VO  - 41
IP  - 2
PG  - 205-219
XL  - http://ovidsp.ovid.com/ovidweb.cgi?T=JS&CSC=Y&NEWS=N&PAGE=fulltext&D=psyc4&AN=2004-13023-005
XL  - http://openurl.univie.ac.at/resolve?sid=OVID:psycdb&id=pmid:&id=doi:10.1111%2Fj.1469-8986.2004.00158.x&issn=0048-5772&isbn=&volume=41&issue=2&spage=205&pages=205-219&date=2004&title=Psychophysiology&atitle=Simple%2C+effective+countermeasures+to+P300-based+tests+of+detection+of+concealed+information.&aulast=Rosenfeld&pid=%3Cauthor%3ERosenfeld%2C+J.+Peter%3BSoskins%2C+Matthew%3BBosh%2C+Gregory%3BRyan%2C+Andrew%3C%2Fauthor%3E%3CAN%3E2004-13023-005%3C%2FAN%3E%3CDT%3EJournal+Article%3C%2FDT%3E

<278. >
VN  - Ovid Technologies
DB  - PsycINFO
AN  - 2004-10313-004
TI  - Social desirability and self-reports: Testing models of socially desirable responding. [References].
DP  - Feb 2004
YR  - 2004
AU  - Holtgraves, Thomas
MA  - Holtgraves, Thomas: 00t0holtgrav@bsu.edu
SO  - Personality and Social Psychology Bulletin. Vol.30(2), 2004, pp. 161-172. 
MO  - Feb
AB  - The present research investigated the cognitive processes involved in responding to self-report items under varying conditions of social desirability. Participants in three experiments judged the extent to which a set of items (personality traits in Experiments 1 and 2; behaviors in Experiment 3) described them under instructions that either increased or decreased concerns with social desirability. Under most conditions, instructions that produced the greatest concern with social desirability resulted in the longest response times. This finding is consistent with the view that social desirability operates as an editing process; participants retrieve the requested information and then evaluate it before responding. There was also some evidence for individual differences in social desirability; participants scoring high on the trait of self-deception were generally faster at making these judgments than were participants scoring low on self-deception. (PsycINFO Database Record (c) 2016 APA, all rights reserved)

JN  - Personality and Social Psychology Bulletin
VO  - 30
IP  - 2
PG  - 161-172
XL  - http://ovidsp.ovid.com/ovidweb.cgi?T=JS&CSC=Y&NEWS=N&PAGE=fulltext&D=psyc4&AN=2004-10313-004
XL  - http://openurl.univie.ac.at/resolve?sid=OVID:psycdb&id=pmid:&id=doi:10.1177%2F0146167203259930&issn=0146-1672&isbn=&volume=30&issue=2&spage=161&pages=161-172&date=2004&title=Personality+and+Social+Psychology+Bulletin&atitle=Social+desirability+and+self-reports%3A+Testing+models+of+socially+desirable+responding.&aulast=Holtgraves&pid=%3Cauthor%3EHoltgraves%2C+Thomas%3C%2Fauthor%3E%3CAN%3E2004-10313-004%3C%2FAN%3E%3CDT%3EJournal+Article%3C%2FDT%3E

<279. >
VN  - Ovid Technologies
DB  - PsycINFO
AN  - 2004-10064-005
TI  - Detection of neurocognitive feigning: Development of a multi-strategy assessment. [References].
DP  - Jan 2004
YR  - 2004
AU  - Bender, Scott D
AU  - Rogers, Richard
MA  - Bender, Scott D.: sb4qk@virginia.edu
SO  - Archives of Clinical Neuropsychology. Vol.19(1), 2004, pp. 49-60. 
MO  - Jan
OC  - Oxford University Press, United Kingdom
AB  - Neuropsychological assessments can be completely invalidated by persons successfully feigning neurocognitive impairment. The current investigation examines via a research measure, the Test of Cognitive Abilities (TOCA), the usefulness of multiple detection strategies for the classification of neurocognitive feigning. Using a simulation design with a manipulation check and both positive and negative incentives, two groups of simulators (Cautioned and NonCautioned) were compared with brain-injured patients and nonimpaired controls. Among detection strategies, Magnitude of Error (hit rate = .94) was highly effective, while Floor Effect (hit rate = .80) and Reaction Time (hit rate = .85) were moderately effective. When presented with complex strategies, the cautioning of simulators did not improve their performances. (PsycINFO Database Record (c) 2016 APA, all rights reserved)

JN  - Archives of Clinical Neuropsychology
VO  - 19
IP  - 1
PG  - 49-60
XL  - http://ovidsp.ovid.com/ovidweb.cgi?T=JS&CSC=Y&NEWS=N&PAGE=fulltext&D=psyc4&AN=2004-10064-005
XL  - http://openurl.univie.ac.at/resolve?sid=OVID:psycdb&id=pmid:&id=doi:10.1016%2FS0887-6177%252802%252900165-8&issn=0887-6177&isbn=&volume=19&issue=1&spage=49&pages=49-60&date=2004&title=Archives+of+Clinical+Neuropsychology&atitle=Detection+of+neurocognitive+feigning%3A+Development+of+a+multi-strategy+assessment.&aulast=Bender&pid=%3Cauthor%3EBender%2C+Scott+D%3BRogers%2C+Richard%3C%2Fauthor%3E%3CAN%3E2004-10064-005%3C%2FAN%3E%3CDT%3EJournal+Article%3C%2FDT%3E

<280. >
VN  - Ovid Technologies
DB  - PsycINFO
AN  - 2003-95006-084
TI  - Neuropsychological malingering and cognitive load: Disrupting deception of neuropsychological measures through cognitive overload.
DP  - Mar 2003
YR  - 2003
AU  - Alban, Adam D
SO  - Dissertation Abstracts International: Section B: The Sciences and Engineering. Vol.63(9-B),2003, pp. 4358. 
MO  - Mar
OL  - Dissertation Abstracts International
AB  - Research on malingering in neuropsychological assessments has received a great deal of attention in recent years. Most of the available literature in this area has examined the ability of neuropsychologicas to detect invalid test scores and symptom manufacturing through the use of various assessment instruments or the examination of patterns of performance. There have been relatively few publications examining the problem of malingering from the perspective of the malingerer. This study was an attempt to understand some of the basic cognitive processes that underlie the task of malingering. If the task of malingering can be better understood, this information might be incorporated into existing and future efforts to detect and understand dissimulation. It was hypothesized that malingering is an active process, one that requires considerable cognitive effort. If individuals who are attempting to malinger were concurrently given a task that increased their cognitive demands, the result should be a decreased cognitive capacity to control symptom presentation. It was also hypothesized that participants with differing levels of self-consciousness would be differentially affected by these additional demands. Malingering and control participants undertook a series of neuropsychological tests, once while under an increased cognitive load and once without an increased cognitive load. These results indicated that the bulk of the measures in this study were relatively insensitive to the effects of the cognitive load, with the exception of reaction time measurements. The reaction time measures indicated that the presence of an added cognitive load made it more difficult for malingering participants to maintain a false symptom presentation. Self-consciousness did not appear to mediate the effects of the load. The limitations of this study are discussed, as well as its implications for the general field of malingering research. (PsycINFO Database Record (c) 2016 APA, all rights reserved)

JN  - Dissertation Abstracts International: Section B: The Sciences and Engineering
VO  - 63
IP  - 9-B
PG  - 4358
XL  - http://ovidsp.ovid.com/ovidweb.cgi?T=JS&CSC=Y&NEWS=N&PAGE=fulltext&D=psyc4&AN=2003-95006-084
XL  - http://openurl.univie.ac.at/resolve?sid=OVID:psycdb&id=pmid:&id=doi:&issn=0419-4217&isbn=&volume=63&issue=9-B&spage=4358&pages=4358&date=2003&title=Dissertation+Abstracts+International%3A+Section+B%3A+The+Sciences+and+Engineering&atitle=Neuropsychological+malingering+and+cognitive+load%3A+Disrupting+deception+of+neuropsychological+measures+through+cognitive+overload.&aulast=Alban&pid=%3Cauthor%3EAlban%2C+Adam+D%3C%2Fauthor%3E%3CAN%3E2003-95006-084%3C%2FAN%3E%3CDT%3EDissertation%3C%2FDT%3E

<281. >
VN  - Ovid Technologies
DB  - PsycINFO
AN  - 2003-10466-001
TI  - Cognitive mechanisms underlying lying to questions: Response time as a cue to deception. [References].
DP  - Nov 2003
YR  - 2003
AU  - Walczyk, Jeffrey J
AU  - Roper, Karen S
AU  - Seemann, Eric
AU  - Humphrey, Angela M
MA  - Walczyk, Jeffrey J.: walczyk@latech.edu
SO  - Applied Cognitive Psychology. Vol.17(7), 2003, pp. 755-774. 
MO  - Nov
OL  - Human Learning: Journal of Practical Research & Applications
AB  - In this article, a model of the cognitive processes involved in generating deceptive answers to questions is proposed. Partly based on recent accounts of discourse processing, it posits two central processes. One is the decision to lie followed by the construction of a lie. Each should add to response time compared to answering honestly. In Experiment 1, the construction component was assessed; 92 adults were randomly assigned to one of two conditions where they answered personal questions either deceptively or truthfully. Constructing a lie added reliably to response time. Think-aloud and correlational data support features of the model. In Experiment 2, 121 adults were randomly assigned to one of three conditions: either to tell the truth, lie, or lie when asked a question that probed sensitive information. Replicating and extending Experiment 1, the decision to lie added reliably to response time in the case of open-ended questions (questions that elicit more than two possible answers). Based on between- and within-subjects comparisons, results suggest that response time is a cue to deception. Recommendations are made for future research. (PsycINFO Database Record (c) 2016 APA, all rights reserved)

JN  - Applied Cognitive Psychology
VO  - 17
IP  - 7
PG  - 755-774
XL  - http://ovidsp.ovid.com/ovidweb.cgi?T=JS&CSC=Y&NEWS=N&PAGE=fulltext&D=psyc4&AN=2003-10466-001
XL  - http://openurl.univie.ac.at/resolve?sid=OVID:psycdb&id=pmid:&id=doi:10.1002%2Facp.914&issn=0888-4080&isbn=&volume=17&issue=7&spage=755&pages=755-774&date=2003&title=Applied+Cognitive+Psychology&atitle=Cognitive+mechanisms+underlying+lying+to+questions%3A+Response+time+as+a+cue+to+deception.&aulast=Walczyk&pid=%3Cauthor%3EWalczyk%2C+Jeffrey+J%3BRoper%2C+Karen+S%3BSeemann%2C+Eric%3BHumphrey%2C+Angela+M%3C%2Fauthor%3E%3CAN%3E2003-10466-001%3C%2FAN%3E%3CDT%3EJournal+Article%3C%2FDT%3E

<282. >
VN  - Ovid Technologies
DB  - PsycINFO
AN  - 2003-09885-015
TI  - Sex and Personality Traits Influence the Difference Between Time Taken to Tell the Truth or Lie. [References].
DP  - Oct 2003
YR  - 2003
AU  - Farrow, Tom F. D
AU  - Reilly, Rebecca
AU  - Rahman, Towhida A
AU  - Herford, Amy E
AU  - Woodruff, Peter W. R
AU  - Spence, Sean A
MA  - Farrow, Tom F. D.: t.f.farrow@sheffield.ac.uk
SO  - Perceptual and Motor Skills. Vol.97(2), 2003, pp. 451-460. 
MO  - Oct
OL  - Perceptual & Motor Skills Research Exchange
OC  - Sage Publications, US
AB  - A necessary component of lying is the withholding of a truthful response. Hence, lying may be conceptualised as involving the inhibition of an initial, automatic response while an alternative response is generated. We investigated response times to visually and auditorially presented questions probing recent episodic memory, when subjects answered questions truthfully or with lies. We also investigated whether the absolute response times or difference between time taken to tell the truth or lie was affected by participants' sex or correlated with personality scores on the Eysenck Personality Questionnaire Revised--Short Scale. 61 subjects answered the same 36 questions five times. The first time involved answering all questions truthfully, which allowed post hoc analysis of whether subjects had been consistent in their lying and truth-telling on the following four occasions. These latter four occasions involved answering all questions for both types of presentation. There was also a significant correlation for women between mean individual lie-minus-truth time to auditorially presented questions and Eysenck 'Lie' scores. These preliminary data suggest that response time is systematically longer when telling a lie and that personality variables may play a part in this process. (PsycINFO Database Record (c) 2016 APA, all rights reserved)

JN  - Perceptual and Motor Skills
VO  - 97
IP  - 2
PG  - 451-460
XL  - http://ovidsp.ovid.com/ovidweb.cgi?T=JS&CSC=Y&NEWS=N&PAGE=fulltext&D=psyc4&AN=2003-09885-015
XL  - http://openurl.univie.ac.at/resolve?sid=OVID:psycdb&id=pmid:&id=doi:10.2466%2FPMS.97.5.451-460&issn=0031-5125&isbn=&volume=97&issue=2&spage=451&pages=451-460&date=2003&title=Perceptual+and+Motor+Skills&atitle=Sex+and+Personality+Traits+Influence+the+Difference+Between+Time+Taken+to+Tell+the+Truth+or+Lie.&aulast=Farrow&pid=%3Cauthor%3EFarrow%2C+Tom+F.+D%3BReilly%2C+Rebecca%3BRahman%2C+Towhida+A%3BHerford%2C+Amy+E%3BWoodruff%2C+Peter+W.+R%3BSpence%2C+Sean+A%3C%2Fauthor%3E%3CAN%3E2003-09885-015%3C%2FAN%3E%3CDT%3EJournal+Article%3C%2FDT%3E

<283. >
VN  - Ovid Technologies
DB  - PsycINFO
AN  - 2003-06429-050
TI  - The Guilty Knowledge Test and the modified Stroop task in detection of deception: An exploratory study. [References].
DP  - Apr 2003
YR  - 2003
AU  - Engelhard, Iris M
AU  - Merckelbach, Harald
AU  - van den Hout, Marcel A
MA  - Engelhard, Iris M.: i.engelhard@dep.unimaas.nl
SO  - Psychological Reports. Vol.92(2), 2003, pp. 683-691. 
MO  - Apr
OC  - Sage Publications, US
AB  - The current study tested whether a simple Stroop paradigm can be used to detect deceptive behavior. 40 university students (34 women), half of whom committed a mock crime, were administered a Guilty Knowledge Test and modified Stroop task to detect guilt or innocence. The Guilty Knowledge Test is a well-known psychophysiological detection method, which consists of multiple-choice questions about details of the crime while skin conductance is recorded. Subjects possessing guilty knowledge are expected to show enhanced differential responses to the relevant stimuli. The modified Stroop task required color-naming of colored words related to the mock crime or an irrelevant crime. Each version of the Stroop task was presented in story form. Subjects possessing guilty knowledge were expected to produce larger reaction times to the relevant version relative to the irrelevant version. The test correctly identified 100% of innocent participants and 78% of guilty participants. In contrast, Stroop interference, i.e., reaction times for irrelevant crime details subtracted from those for mock crime details, did not differentiate between the two groups, suggesting that the story form of the Stroop paradigm is not suitable for lie detection. (PsycINFO Database Record (c) 2016 APA, all rights reserved)

JN  - Psychological Reports
VO  - 92
IP  - 2
PG  - 683-691
XL  - http://ovidsp.ovid.com/ovidweb.cgi?T=JS&CSC=Y&NEWS=N&PAGE=fulltext&D=psyc4&AN=2003-06429-050
XL  - http://openurl.univie.ac.at/resolve?sid=OVID:psycdb&id=pmid:&id=doi:10.2466%2FPR0.92.2.683-691&issn=0033-2941&isbn=&volume=92&issue=2&spage=683&pages=683-691&date=2003&title=Psychological+Reports&atitle=The+Guilty+Knowledge+Test+and+the+modified+Stroop+task+in+detection+of+deception%3A+An+exploratory+study.&aulast=Engelhard&pid=%3Cauthor%3EEngelhard%2C+Iris+M%3BMerckelbach%2C+Harald%3Bvan+den+Hout%2C+Marcel+A%3C%2Fauthor%3E%3CAN%3E2003-06429-050%3C%2FAN%3E%3CDT%3EJournal+Article%3C%2FDT%3E

<284. >
VN  - Ovid Technologies
DB  - PsycINFO
AN  - 2003-06380-003
TI  - Scaled P300 scalp distribution correlates of verbal deception in an autobiographical oddball paradigm: Control for task demand. [References].
DP  - 2003
YR  - 2003
PH  - Accepted: Nov 2002
AU  - Rosenfeld, J. Peter
AU  - Rao, Archana
AU  - Soskins, Matthew
AU  - Reinhart Miller, Antoinette
MA  - Rosenfeld, J. Peter: jp-rosenfeld@northwestern.edu
SO  - Journal of Psychophysiology. Vol.17(1), 2003, pp. 14-22. 
OC  - Hogrefe Publishing, Germany
AB  - Subjects (N=13) participated in two trial blocks of an autobiographical oddball paradigm. In the first block, 14% of the stimuli were the subject's phone number, 86% were other, meaningless numbers. Subjects responded yes or no, verbally and truthfully. In the second block, stimuli were dates, and the oddball was the subject's birthdate. Subjects again responded verbally, but dishonestly on about 50% of the trials and truthfully on the other 50%. Reaction times differed between the first and the second blocks, but not between the honest and dishonest trials of the second block. P300 amplitude was reduced in dishonest trials of the second block. Honest trials of both blocks had similar P300 amplitudes. Scaled scalp distributions were the same for honest trials of both blocks, but differed between honest and dishonest trials of the second block. There were no latency effects. The results are discussed from the viewpoint that task demand effects do not mediate the P300 differences between honest and dishonest responses. (PsycINFO Database Record (c) 2016 APA, all rights reserved)

CP  - HOLDER: Federation of European Psychophysiology Societies
      YEAR: 2003
JN  - Journal of Psychophysiology
VO  - 17
IP  - 1
PG  - 14-22
XL  - http://ovidsp.ovid.com/ovidweb.cgi?T=JS&CSC=Y&NEWS=N&PAGE=fulltext&D=psyc4&AN=2003-06380-003
XL  - http://openurl.univie.ac.at/resolve?sid=OVID:psycdb&id=pmid:&id=doi:10.1027%2F%2F0269-8803.17.1.14&issn=0269-8803&isbn=&volume=17&issue=1&spage=14&pages=14-22&date=2003&title=Journal+of+Psychophysiology&atitle=Scaled+P300+scalp+distribution+correlates+of+verbal+deception+in+an+autobiographical+oddball+paradigm%3A+Control+for+task+demand.&aulast=Rosenfeld&pid=%3Cauthor%3ERosenfeld%2C+J.+Peter%3BRao%2C+Archana%3BSoskins%2C+Matthew%3BReinhart+Miller%2C+Antoinette%3C%2Fauthor%3E%3CAN%3E2003-06380-003%3C%2FAN%3E%3CDT%3EJournal+Article%3C%2FDT%3E

<285. >
VN  - Ovid Technologies
DB  - PsycINFO
AN  - 2002-95020-221
TI  - Profile measures in and countermeasures to brainwave based deception detection.
DP  - Oct 2002
YR  - 2002
AU  - Soskins, Matthew Reed
SO  - Dissertation Abstracts International: Section B: The Sciences and Engineering. Vol.63(4-B),2002, pp. 2102. 
MO  - Oct
OL  - Dissertation Abstracts International
AB  - Three experiments were performed to examine the efficacy of five different ERP-based analysis methods of deception detection and two countermeasures. Experiment 1 evaluated two countermeasures, one of which significantly reduced deception detection rate, with two methods of analysis in an autobiographical oddball paradigm. One analysis method uses cross-correlation of ERP waveforms over time to two stimulus types, and the other uses P300 amplitude difference between responses to two types of stimuli. Using experienced subjects, there were no significant differences in detection rate between the two, however, when inexperienced subjects were used, the cross-correlation method was unsuccessful at detection, whereas the amplitude difference method was as successful as with experienced subjects. Experiment 2 evaluated a variant of the successful countermeasure; both analysis methods from experiment 1, and a reaction time analysis method using inexperienced subjects in a mock crime paradigm. The amplitude difference method and the reaction time method were successful in detecting guilty subjects. The cross-correlation method was again unsuccessful. Use of the countermeasure was highly successful in aiding subjects to evade detection with both analysis methods that were successful at detecting guilty subjects not using countermeasures. The third experiment was designed to explore the possibility of scalp-profile based deception detection methods that would likely be more difficult to evade with countermeasures. The profile methods were unsuccessful. It is concluded that the most reliable detection method is the peak-peak P300 based amplitude difference method, but most subjects knowledgeable about the use of the successful countermeasure will be able to evade detection. (PsycINFO Database Record (c) 2016 APA, all rights reserved)

JN  - Dissertation Abstracts International: Section B: The Sciences and Engineering
VO  - 63
IP  - 4-B
PG  - 2102
XL  - http://ovidsp.ovid.com/ovidweb.cgi?T=JS&CSC=Y&NEWS=N&PAGE=fulltext&D=psyc4&AN=2002-95020-221
XL  - http://openurl.univie.ac.at/resolve?sid=OVID:psycdb&id=pmid:&id=doi:&issn=0419-4217&isbn=&volume=63&issue=4-B&spage=2102&pages=2102&date=2002&title=Dissertation+Abstracts+International%3A+Section+B%3A+The+Sciences+and+Engineering&atitle=Profile+measures+in+and+countermeasures+to+brainwave+based+deception+detection.&aulast=Soskins&pid=%3Cauthor%3ESoskins%2C+Matthew+Reed%3C%2Fauthor%3E%3CAN%3E2002-95020-221%3C%2FAN%3E%3CDT%3EDissertation%3C%2FDT%3E

<286. >
VN  - Ovid Technologies
DB  - PsycINFO
AN  - 2002-95014-158
TI  - Concealed information and face recognition using behavioral and spectral analyses.
DP  - Jul 2002
YR  - 2002
AU  - Lawson, Adam Lee
SO  - Dissertation Abstracts International: Section B: The Sciences and Engineering. Vol.63(1-B),2002, pp. 572. 
MO  - Jul
OL  - Dissertation Abstracts International
AB  - Scope and method of study. The purpose of this study was to examine the potential use of behavioral and spectral EEG measures to distinguish between truthful and deceptive individuals. Half of the participants enacted a mock crime while the other half enacted a non-crime scenario. The participants responded during their session to faces related to their respective scenario, personally familiar faces of famous individuals, and foil faces not familiar to participants. Participants in the crime group were instructed to deny anything related to their scenario, but to respond truthfully to all other stimuli. Participants in the non-crime group were instructed to respond truthfully to all stimuli. All participants also completed a modified version of the Work Preference Inventory to access potential group differences in relation to intrinsic and extrinsic motivation. Findings and conclusions. Analyses of mean reaction times and accuracy revealed that deceptive participants respond faster than truthful participants to scenario related and foil faces. Both alpha ERD and spectral EEG were also found to distinguish deceptive from truthful participants. The lack of any significant group differences found in relation to motivation may suggest that the present indices of deception are not related to motivation. However, potential group differences in relation to task demands may, in part, account for the present group findings. (PsycINFO Database Record (c) 2016 APA, all rights reserved)

JN  - Dissertation Abstracts International: Section B: The Sciences and Engineering
VO  - 63
IP  - 1-B
PG  - 572
XL  - http://ovidsp.ovid.com/ovidweb.cgi?T=JS&CSC=Y&NEWS=N&PAGE=fulltext&D=psyc4&AN=2002-95014-158
XL  - http://openurl.univie.ac.at/resolve?sid=OVID:psycdb&id=pmid:&id=doi:&issn=0419-4217&isbn=&volume=63&issue=1-B&spage=572&pages=572&date=2002&title=Dissertation+Abstracts+International%3A+Section+B%3A+The+Sciences+and+Engineering&atitle=Concealed+information+and+face+recognition+using+behavioral+and+spectral+analyses.&aulast=Lawson&pid=%3Cauthor%3ELawson%2C+Adam+Lee%3C%2Fauthor%3E%3CAN%3E2002-95014-158%3C%2FAN%3E%3CDT%3EDissertation%3C%2FDT%3E

<287. >
VN  - Ovid Technologies
DB  - PsycINFO
AN  - 2002-17724-004
TI  - Cogntive deficits and striatal dopaminergic denervation in Parkinson's disease: A single photon emission computed tomography study using 123Iodine-beta-CIT in patients on and off levodopa. [References].
DP  - Jul-Aug 2002
YR  - 2002
AU  - Duchesne, Nicole
AU  - Soucy, Jean-Paul
AU  - Masson, Helene
AU  - Chouinard, Sylvain
AU  - Bedard, Marc-Andre
MA  - Bedard, Marc-Andre: bedard.marc-andre@uqam.ca
SO  - Clinical Neuropharmacology. Vol.25(4), 2002, pp. 216-224. 
MO  - Jul-Aug
AB  - Assessed the relation between the nigrostriatal dopaminergic denervation in Parkinson's disease (PD), as measured by SPECT with 123Iodine-beta-CIT and the cognitive deficits, as measured by a simultaneous processing task, which had already been shown to be sensitive to dopa treatment. 10 patients with PD and 10 control Ss were selected and matched for age, sex, and education. The mean age of all the participants was 66.7 yrs. All Ss were assessed using computed visuo-auditory tasks which allow for the measurement of 3 cognitive processing conditions: 1) a Selective Processing Time; 2) a Competitive Processing Time; and 3) a Simultaneous Processing Time. Patients with PD were assessed both with (ON) and without (OFF) their usual dopaminergic treatment. The simultaneous processing condition but not the selective or the competitive conditions took significantly more time for patients with PD OFF than for either the control Ss or the patients with PD ON. In addition, when patients with PD were OFF, the simultaneous processing condition was correlated with the 123Iodine-beta-CIT binding, but not when they were ON. (PsycINFO Database Record (c) 2016 APA, all rights reserved)

JN  - Clinical Neuropharmacology
VO  - 25
IP  - 4
PG  - 216-224
XL  - http://ovidsp.ovid.com/ovidweb.cgi?T=JS&CSC=Y&NEWS=N&PAGE=fulltext&D=psyc4&AN=2002-17724-004
XL  - http://openurl.univie.ac.at/resolve?sid=OVID:psycdb&id=pmid:&id=doi:10.1097%2F00002826-200207000-00005&issn=0362-5664&isbn=&volume=25&issue=4&spage=216&pages=216-224&date=2002&title=Clinical+Neuropharmacology&atitle=Cogntive+deficits+and+striatal+dopaminergic+denervation+in+Parkinson%27s+disease%3A+A+single+photon+emission+computed+tomography+study+using+123Iodine-beta-CIT+in+patients+on+and+off+levodopa.&aulast=Duchesne&pid=%3Cauthor%3EDuchesne%2C+Nicole%3BSoucy%2C+Jean-Paul%3BMasson%2C+Helene%3BChouinard%2C+Sylvain%3BBedard%2C+Marc-Andre%3C%2Fauthor%3E%3CAN%3E2002-17724-004%3C%2FAN%3E%3CDT%3EJournal+Article%3C%2FDT%3E

<288. >
VN  - Ovid Technologies
DB  - PsycINFO
AN  - 2002-17709-008
TI  - Detecting deception in pain expressions: The structure of genuine and deceptive facial displays. [References].
DP  - Jul 2002
YR  - 2002
AU  - Hill, Marilyn L
AU  - Craig, Kenneth D
MA  - Hill, Marilyn L.: marilyn.hill@sjhc.london.on.ca
SO  - Pain. Vol.98(1-2), 2002, pp. 135-144. 
MO  - Jul
OC  - Lippincott Williams & Wilkins, US
AB  - Examined the structure of genuine and deceptive facial pain expressions. The facial activity of 40 patients (aged 19-75 yrs) with low back pain was recorded while: (1) at rest; (2) while undergoing a painful straight leg raise with instructions to either genuinely express their pain or pretend that it did not hurt; and (3) while faking pain without moving. Data were evaluated using the Facial Action Coding System. Results show difficulties discriminating facial expressions; however, faked pain expressions showed a greater number of pain-related and non-pain-related actions, had a longer peak intensity and overall duration, and were less temporally contiguous than did genuine pain expressions. The differences between masked pain and neutral expressions were subtle, with a greater frequency of mouth opening and residual eyebrow movement in masked pain expressions. It is concluded that there is an empirical basis for discriminating genuine and deceptive facial displays. (PsycINFO Database Record (c) 2016 APA, all rights reserved)

JN  - Pain
VO  - 98
IP  - 1-2
PG  - 135-144
XL  - http://ovidsp.ovid.com/ovidweb.cgi?T=JS&CSC=Y&NEWS=N&PAGE=fulltext&D=psyc4&AN=2002-17709-008
XL  - http://openurl.univie.ac.at/resolve?sid=OVID:psycdb&id=pmid:&id=doi:10.1016%2FS0304-3959%252802%252900037-4&issn=0304-3959&isbn=&volume=98&issue=1-2&spage=135&pages=135-144&date=2002&title=Pain&atitle=Detecting+deception+in+pain+expressions%3A+The+structure+of+genuine+and+deceptive+facial+displays.&aulast=Hill&pid=%3Cauthor%3EHill%2C+Marilyn+L%3BCraig%2C+Kenneth+D%3C%2Fauthor%3E%3CAN%3E2002-17709-008%3C%2FAN%3E%3CDT%3EJournal+Article%3C%2FDT%3E

<289. >
VN  - Ovid Technologies
DB  - PsycINFO
AN  - 2002-06439-002
TI  - Event-related potentials reveal the effects of altering personal identity. [References].
DP  - Sep 2002
YR  - 2002
AU  - Girodo, Michel
AU  - Deck, Trevor P
AU  - Campbell, Kenneth B
SO  - NeuroReport: For Rapid Communication of Neuroscience Research. Vol.13(13), 2002, pp. 1595-1598. 
MO  - Sep
OL  - Neuroreport: An International Journal for the Rapid Communication of Research in Neuroscience
AB  - Examined the effects of consciously altering personality identity on brain evoked potentials. Event-related potential (ERP) data were recorded as 35 males (mean age 19.8 yrs) were presented with words related to identity attributes of self or others. Ss subsequently role-played false identities for 3 days prior to completing tasks again. Results show that ERP responses to identity attribute words consisted of a double-peaked positivity. Both the initial P300, peaking between 300-350 msec, and a later P550, peaking at 550-575 msec were significantly larger for words that reflected the Ss' true identity. When Ss assumed a new identity, the P300 ERP became larger to new, false words; however, P550 ERP responses were large to both the false and true attributes. P550 responses to true identity words became smaller during the 3-day period in which Ss rehearsed their new roles. The P550 remained large to the false identity words although it was now attenuated relative to the true identity words. (PsycINFO Database Record (c) 2016 APA, all rights reserved)

JN  - NeuroReport: For Rapid Communication of Neuroscience Research
VO  - 13
IP  - 13
PG  - 1595-1598
XL  - http://ovidsp.ovid.com/ovidweb.cgi?T=JS&CSC=Y&NEWS=N&PAGE=fulltext&D=psyc4&AN=2002-06439-002
XL  - http://openurl.univie.ac.at/resolve?sid=OVID:psycdb&id=pmid:&id=doi:10.1097%2F00001756-200209160-00004&issn=0959-4965&isbn=&volume=13&issue=13&spage=1595&pages=1595-1598&date=2002&title=NeuroReport%3A+For+Rapid+Communication+of+Neuroscience+Research&atitle=Event-related+potentials+reveal+the+effects+of+altering+personal+identity.&aulast=Girodo&pid=%3Cauthor%3EGirodo%2C+Michel%3BDeck%2C+Trevor+P%3BCampbell%2C+Kenneth+B%3C%2Fauthor%3E%3CAN%3E2002-06439-002%3C%2FAN%3E%3CDT%3EJournal+Article%3C%2FDT%3E

<290. >
VN  - Ovid Technologies
DB  - PsycINFO
AN  - 2001-18612-000
TI  - Handbook for teaching introductory psychology: Vol. 3: With an emphasis on assessment.
DP  - 2002
YR  - 2002
AU  - Griggs, Richard A [Ed]
SO  - (2002). Handbook for teaching introductory psychology: Vol. 3: With an emphasis on assessment. ix, 257 pp. Mahwah, NJ, US: Lawrence Erlbaum Associates Publishers; US. 
AB  - Provides introductory psychology instructors with teaching ideas and activities that can immediately be put into practice in the classroom. This handbook contains a collection of articles from Teaching of Psychology (TOP), the official journal of the Society for the Teaching of Psychology, Division Two of the American Psychological Association (APA). A distinction between this volume and previous ones is its emphasis on testing and assessment. This book is divided into 2 sections. Section One contains articles on critical issues including the following: how to approach the course; understanding students' interests, perceptions, and motives; students' existing knowledge of psychology (including their misconceptions); an overview of different forms of feedback; and how to deal with academic dishonesty. Section Two contains articles that present demonstrations, class, and laboratory projects, and other techniques that can enhance teaching and learning in both introductory as well as advanced courses in psychology. (PsycINFO Database Record (c) 2016 APA, all rights reserved)

XL  - http://ovidsp.ovid.com/ovidweb.cgi?T=JS&CSC=Y&NEWS=N&PAGE=fulltext&D=psyc4&AN=2001-18612-000
XL  - http://openurl.univie.ac.at/resolve?sid=OVID:psycdb&id=pmid:&id=doi:&issn=&isbn=0805839216&volume=&issue=&spage=&pages=&date=2002&title=Handbook+for+teaching+introductory+psychology%3A+Vol.+3%3A+With+an+emphasis+on+assessment.&atitle=Handbook+for+teaching+introductory+psychology%3A+Vol.+3%3A+With+an+emphasis+on+assessment.&aulast=Griggs&pid=%3Cauthor%3EGriggs%2C+Richard+A+%5BEd%5D%3C%2Fauthor%3E%3CAN%3E2001-18612-000%3C%2FAN%3E%3CDT%3E%3C%2FDT%3E

<291. >
VN  - Ovid Technologies
DB  - PsycINFO
AN  - 1992-00394-001
TI  - Indirect testing of eyewitness memory: The (non)effect of misinformation.
DP  - Jul 1991
YR  - 1991
AU  - Dodson, Chad
AU  - Reisberg, Daniel
SO  - Bulletin of the Psychonomic Society. Vol.29(4), 1991, pp. 333-336. 
MO  - Jul
OL  - Psychonomic Bulletin & Review
OC  - Springer, Germany
AB  - 30 undergraduates were shown slides depicting a robbery and then asked to read a narrative containing misinformation about some details presented in the slides. Memory was then assessed both directly (with a conventional recognition test) and indirectly (with a lexical decision task). The misinformation impaired performance on the recognition test, but not on the lexical decision task. Decision latencies were shorter for words naming items seen in the original presentation, in comparison with baseline words; misinformation had no impact on this reaction time (RT) advantage. (PsycINFO Database Record (c) 2018 APA, all rights reserved)

JN  - Bulletin of the Psychonomic Society
VO  - 29
IP  - 4
PG  - 333-336
XL  - http://ovidsp.ovid.com/ovidweb.cgi?T=JS&CSC=Y&NEWS=N&PAGE=fulltext&D=psyc3&AN=1992-00394-001
XL  - http://openurl.univie.ac.at/resolve?sid=OVID:psycdb&id=pmid:&id=doi:10.3758%2FBF03333936&issn=0090-5054&isbn=&volume=29&issue=4&spage=333&pages=333-336&date=1991&title=Bulletin+of+the+Psychonomic+Society&atitle=Indirect+testing+of+eyewitness+memory%3A+The+%28non%29effect+of+misinformation.&aulast=Dodson&pid=%3Cauthor%3EDodson%2C+Chad%3BReisberg%2C+Daniel%3C%2Fauthor%3E%3CAN%3E1992-00394-001%3C%2FAN%3E%3CDT%3EJournal+Article%3C%2FDT%3E

<292. >
VN  - Ovid Technologies
DB  - PsycINFO
AN  - 1990-30894-001
TI  - Training observers to detect deception: Effects of self-monitoring and rehearsal.
DP  - Sum, 1990
YR  - 1990
AU  - DeTurck, Mark A
AU  - Miller, Gerald R
SO  - Human Communication Research. Vol.16(4), 1990, pp. 603-620. 
MO  - Sum
OC  - Blackwell Publishing, United Kingdom; Wiley-Blackwell Publishing Ltd., United Kingdom
AB  - Predicted that the highest deception detection accuracy (DDA) would be found among 195 undergraduate trained observers judging the veracity of low self-monitors (16 undergraduates) and unrehearsed liars (16 undergraduates), whereas the lowest DDA would be found among 195 undergraduate untrained observers judging the veracity of high self-monitors and rehearsed deceivers. It also was hypothesized that the discrepancy between observers' ability to detect deception and their certainty in the accuracy of their judgments would be smaller for trained observers than for untrained observers. Observers trained to detect deception used 6 behavioral cues, based on research by M. A. deTurck and G. R. Miller (see record 1987-03995-001). These cues were message duration, response latency, adaptors, pauses, nonfluencies, and hand gestures. Results confirm both hypotheses. (PsycINFO Database Record (c) 2018 APA, all rights reserved)

JN  - Human Communication Research
VO  - 16
IP  - 4
PG  - 603-620
XL  - http://ovidsp.ovid.com/ovidweb.cgi?T=JS&CSC=Y&NEWS=N&PAGE=fulltext&D=psyc3&AN=1990-30894-001
XL  - http://openurl.univie.ac.at/resolve?sid=OVID:psycdb&id=pmid:&id=doi:10.1111%2Fj.1468-2958.1990.tb00224.x&issn=0360-3989&isbn=&volume=16&issue=4&spage=603&pages=603-620&date=1990&title=Human+Communication+Research&atitle=Training+observers+to+detect+deception%3A+Effects+of+self-monitoring+and+rehearsal.&aulast=DeTurck&pid=%3Cauthor%3EDeTurck%2C+Mark+A%3BMiller%2C+Gerald+R%3C%2Fauthor%3E%3CAN%3E1990-30894-001%3C%2FAN%3E%3CDT%3EJournal+Article%3C%2FDT%3E

<293. >
VN  - Ovid Technologies
DB  - PsycINFO
AN  - 2001-14852-007
TI  - Eye blinks: New indices for the detection of deception. [References].
DP  - Apr 2001
YR  - 2001
AU  - Fukuda, Kyosuke
SO  - International Journal of Psychophysiology. Vol.40(3), 2001, pp. 239-245. 
MO  - Apr
AB  - Examined changes to the temporal distribution of eyeblinks (TDBs) that occur during deception. In Exp 1, eye blinks were recorded for 10 female Ss completing guilty knowledge card tasks. In Exp 2, 11 Ss completed dual modality attention tasks. Results show that the blink rate pattern discriminated between relevant and irrelevant stimuli in Exp 1, and that the blink rate peak after the visual stimulus was significant during auditory attended tasks in Exp 2. Blinks were delayed while attending to stimuli in both modalities. Findings suggest that TDBs are useful measures for detecting deception during performance of dual modality attention-focusing tasks. (PsycINFO Database Record (c) 2017 APA, all rights reserved)

JN  - International Journal of Psychophysiology
VO  - 40
IP  - 3
PG  - 239-245
XL  - http://ovidsp.ovid.com/ovidweb.cgi?T=JS&CSC=Y&NEWS=N&PAGE=fulltext&D=psyc3&AN=2001-14852-007
XL  - http://openurl.univie.ac.at/resolve?sid=OVID:psycdb&id=pmid:&id=doi:10.1016%2FS0167-8760%252800%252900192-6&issn=0167-8760&isbn=&volume=40&issue=3&spage=239&pages=239-245&date=2001&title=International+Journal+of+Psychophysiology&atitle=Eye+blinks%3A+New+indices+for+the+detection+of+deception.&aulast=Fukuda&pid=%3Cauthor%3EFukuda%2C+Kyosuke%3C%2Fauthor%3E%3CAN%3E2001-14852-007%3C%2FAN%3E%3CDT%3EJournal+Article%3C%2FDT%3E

<294. >
VN  - Ovid Technologies
DB  - PsycINFO
AN  - 2001-95008-170
TI  - A epic model of the "guilty knowledge effect": Strategic and automatic processes in recognition.
DP  - Apr 2001
YR  - 2001
AU  - Seymour, Travis L
SO  - Dissertation Abstracts International: Section B: The Sciences and Engineering. Vol.61(10-B),2001, pp. 5591. 
MO  - Apr
OL  - Dissertation Abstracts International
AB  - Accurate, reliable and valid measures of lying have eluded clinicians for decades. Attempts to use indirect physiological measures (e.g., skin conductance) (e.g., Reid & Inbau, 1977) have produced hit rates ranging from 50% to 100% and false alarm rates ranging from 0% to 50% (see Bashore & Rapp, 1993). Such high false alarm rates are unacceptable in a legal system with a high premium on acquitting those who are innocent, and have led several researchers to concentrate their efforts on the detection of "Guilty Knowledge" (e.g., Lykken, 198 1) instead. For example, Farwell and Donchin (1991), used the P300 component of event-related brain potentials (ERP), typically associated with familiarity (e.g., Fabiani, Gratton, Karis, & Donchin, 1987), to distinguish those who had participated in a mock crime from those who had not. Guilty Knowledge tasks are relevant to cognitive psychology because they are similar to tasks traditionally used in studying recognition memory. A series of experiments examined the effect of Guilty Knowledge (GKE) on recognition. Experiment I used reaction times (RT) and accuracy as measures and knowledge, at least as accurate and more reliable than P300-based tests. Experiment 2 addressed a previous suggestion that RT is too malleable to serve as an effective measure in a test of guilty knowledge. It showed that motivated subjects informed about how the test works were unable to appear "innocent" when they were in fact "guilty" of the mock crime being tested. Furthermore an individual subject analysis method yielded a hit rate of 98% and a false alarm rate of 0%. To understand the strategies used in performing this task, and especially those that may be use to "beat" the test, a model of the GKE has been developed in terms of traditional theories of recognition memory (e.g., Gillund & Shiffrin, 1984). It suggests that performance in the present task is mediated by response-conflict monitoring (e.g., Carter-et al., 1998) and executive processes that attempt to protect intentional response-strategies from the effects of automatic response tendencies. This model was simulated using the EPIC computational architecture (e.g., Meyer & Kieras, 1997) and achieved accurate and precise quantitative fits to the observed data. (PsycINFO Database Record (c) 2016 APA, all rights reserved)

JN  - Dissertation Abstracts International: Section B: The Sciences and Engineering
VO  - 61
IP  - 10-B
PG  - 5591
XL  - http://ovidsp.ovid.com/ovidweb.cgi?T=JS&CSC=Y&NEWS=N&PAGE=fulltext&D=psyc3&AN=2001-95008-170
XL  - http://openurl.univie.ac.at/resolve?sid=OVID:psycdb&id=pmid:&id=doi:&issn=0419-4217&isbn=&volume=61&issue=10-B&spage=5591&pages=5591&date=2001&title=Dissertation+Abstracts+International%3A+Section+B%3A+The+Sciences+and+Engineering&atitle=A+epic+model+of+the+%22guilty+knowledge+effect%22%3A+Strategic+and+automatic+processes+in+recognition.&aulast=Seymour&pid=%3Cauthor%3ESeymour%2C+Travis+L%3C%2Fauthor%3E%3CAN%3E2001-95008-170%3C%2FAN%3E%3CDT%3EDissertation%3C%2FDT%3E

<295. >
VN  - Ovid Technologies
DB  - PsycINFO
AN  - 2001-95003-026
TI  - The effect of levels of probing on the detection of deception in audit oral evidence.
DP  - Feb 2001
YR  - 2001
AU  - Lee, Chih-Chen
SO  - Dissertation Abstracts International Section A: Humanities and Social Sciences. Vol.61(8-A),2001, pp. 3243. 
MO  - Feb
OL  - Dissertation Abstracts International
AB  - Appropriate decisions concerning the degree of reliance to place on evidence are contingent upon the conclusion reached concerning its veracity, which partly depends on auditors' ability to detect deception. Accordingly, the dissertation examines three questions. First is whether deceivers and truthtellers behave differently when providing oral evidence. The second question is whether individuals about to enter the accounting profession have an ability to detect deception based on the behaviors that evidence providers exhibit while providing oral evidence. Deception studies indicate that professionals' ability to detect deception does not improve with on-the-job experience and with age beyond the teenage years. As a result, the detection ability of individuals entering the profession should be on a par with the detection ability of experienced professionals, when they only have behaviors of evidence providers to work with. The third question is whether higher levels of probing (a) enhance the display of different behaviors in deceivers and truthtellers and (b) improve deception detection. Three levels of probing were employed: nominal probing (yes-no questions), expanded probing (facts), and expanded probing with repetition (facts plus repeated questions). Two laboratory experiments were conducted. In the first experiment, 11 deceivers and 11 truthtellers were videotaped while orally responding to the probing. Analyses of the tapes indicated that truthtellers and deceivers do not behave differently, irrespective of the level of Probing. However, when higher levels of probing are employed, both truthtellers and deceivers exhibit less blinking and longer response latencies. In the second experiment, 120 subjects viewed one of the videotapes and assessed the veracity of the evidence provider. The findings are that, irrespective of the level of probing used, detectors' skepticism toward truthful and deceptive evidence providers is not significantly different. In addition, detectors had an average accuracy rate of a mere 56%. The weight of the evidence is that individuals entering the profession are poor detectors of deception, irrespective of the level of probing. Because detection skills are learned at an early age and do not improve with experience, auditors at all levels may be poor detectors of deception. (PsycINFO Database Record (c) 2016 APA, all rights reserved)

JN  - Dissertation Abstracts International Section A: Humanities and Social Sciences
VO  - 61
IP  - 8-A
PG  - 3243
XL  - http://ovidsp.ovid.com/ovidweb.cgi?T=JS&CSC=Y&NEWS=N&PAGE=fulltext&D=psyc3&AN=2001-95003-026
XL  - http://openurl.univie.ac.at/resolve?sid=OVID:psycdb&id=pmid:&id=doi:&issn=0419-4209&isbn=&volume=61&issue=8-A&spage=3243&pages=3243&date=2001&title=Dissertation+Abstracts+International+Section+A%3A+Humanities+and+Social+Sciences&atitle=The+effect+of+levels+of+probing+on+the+detection+of+deception+in+audit+oral+evidence.&aulast=Lee&pid=%3Cauthor%3ELee%2C+Chih-Chen%3C%2Fauthor%3E%3CAN%3E2001-95003-026%3C%2FAN%3E%3CDT%3EDissertation%3C%2FDT%3E

<296. >
VN  - Ovid Technologies
DB  - PsycINFO
AN  - 2001-11743-008
TI  - Behavioural and functional anatomical correlates of deception in humans. [References].
DP  - Sep 2001
YR  - 2001
AU  - Spence, Sean A
AU  - Farrow, Tom F. D
AU  - Herford, Amy E
AU  - Wilkinson, Iain D
AU  - Zheng, Ying
AU  - Woodruff, Peter W. R
SO  - NeuroReport: For Rapid Communication of Neuroscience Research. Vol.12(13), 2001, pp. 2849-2853. 
MO  - Sep
OL  - Neuroreport: An International Journal for the Rapid Communication of Research in Neuroscience
AB  - Notes that brain activity in humans telling lies has yet to be elucidated. The authors developed an approach to its investigation utilizing a computer-based interrogation and fMRI. Interrogatory questions probed recent episodic memory in 30 volunteers (aged 19-29 yrs) studied outside and 10 volunteers (aged 23-25 yrs) studied inside the MR scanner. In a counter-balanced design Ss answered specified questions both truthfully and with lies. Results show that lying was associated with longer response times and greater activity in bilateral ventrolateral prefrontal cortices. These findings were replicated using an alternative protocol. It is argued that ventrolateral prefrontal cortex may be engaged in generating lies or withholding the truth. (PsycINFO Database Record (c) 2016 APA, all rights reserved)

JN  - NeuroReport: For Rapid Communication of Neuroscience Research
VO  - 12
IP  - 13
PG  - 2849-2853
XL  - http://ovidsp.ovid.com/ovidweb.cgi?T=JS&CSC=Y&NEWS=N&PAGE=fulltext&D=psyc3&AN=2001-11743-008
XL  - http://openurl.univie.ac.at/resolve?sid=OVID:psycdb&id=pmid:&id=doi:10.1097%2F00001756-200109170-00019&issn=0959-4965&isbn=&volume=12&issue=13&spage=2849&pages=2849-2853&date=2001&title=NeuroReport%3A+For+Rapid+Communication+of+Neuroscience+Research&atitle=Behavioural+and+functional+anatomical+correlates+of+deception+in+humans.&aulast=Spence&pid=%3Cauthor%3ESpence%2C+Sean+A%3BFarrow%2C+Tom+F.+D%3BHerford%2C+Amy+E%3BWilkinson%2C+Iain+D%3BZheng%2C+Ying%3BWoodruff%2C+Peter+W.+R%3C%2Fauthor%3E%3CAN%3E2001-11743-008%3C%2FAN%3E%3CDT%3EJournal+Article%3C%2FDT%3E

<297. >
VN  - Ovid Technologies
DB  - PsycINFO
AN  - 2001-09341-007
TI  - Effects of a mental countermeasure on the physiological detection of deception using the event-related brain potentials. [Japanese].
DP  - Oct 2001
YR  - 2001
AU  - Sasaki, Minori
AU  - Hira, Shinji
AU  - Matsuda, Takashi
SO  - Japanese Journal of Psychology. Vol.72(4), 2001, pp. 322-328. 
MO  - Oct
AB  - Focused on the effects of a mental countermeasure on the detection of deception using the P300 component of the event-related brain potentials. 33 Ss were divided into 2 groups: a countermeasure (CM) group and a non-countermeasure (NCM) group. The CM group was instructed to count backwards by sevens during the experiment. Relevant stimuli were Ss's own family names and irrelevant stimuli were other typical Japanese names. The use of the mental countermeasure significantly prolonged reaction time to the stimuli and reduced overall P300 amplitudes. The P300 amplitudes to the relevant stimuli, however, were consistently larger than those to the irrelevant stimuli in both groups. The correct detection rate of the relevant stimuli was 81% in the CM and 94% in the NCM group, but the difference was not statistically significant. The findings indicate that deception can still be detected by using P300, in spite of the use of countermeasures by Ss. (PsycINFO Database Record (c) 2016 APA, all rights reserved)

JN  - Japanese Journal of Psychology
VO  - 72
IP  - 4
PG  - 322-328
XL  - http://ovidsp.ovid.com/ovidweb.cgi?T=JS&CSC=Y&NEWS=N&PAGE=fulltext&D=psyc3&AN=2001-09341-007
XL  - http://openurl.univie.ac.at/resolve?sid=OVID:psycdb&id=pmid:&id=doi:10.4992%2Fjjpsy.72.322&issn=0021-5236&isbn=&volume=72&issue=4&spage=322&pages=322-328&date=2001&title=Japanese+Journal+of+Psychology&atitle=Effects+of+a+mental+countermeasure+on+the+physiological+detection+of+deception+using+the+event-related+brain+potentials.&aulast=Sasaki&pid=%3Cauthor%3ESasaki%2C+Minori%3BHira%2C+Shinji%3BMatsuda%2C+Takashi%3C%2Fauthor%3E%3CAN%3E2001-09341-007%3C%2FAN%3E%3CDT%3EJournal+Article%3C%2FDT%3E

<298. >
VN  - Ovid Technologies
DB  - PsycINFO
AN  - 2001-07168-012
TI  - Do response time limitations counteract the effect of faking on personality inventory validity? [References].
DP  - Jul 2001
YR  - 2001
PH  - Accepted: Feb 2001
      Revised: Feb 2001
      First Submitted: Jan 2000
AU  - Holden, Ronald R
AU  - Wood, Lisa L
AU  - Tomashewski, Leah
MA  - Holden, Ronald R.: holdenr@psyc.queensu.ca
SO  - Journal of Personality and Social Psychology. Vol.81(1), 2001, pp. 160-169. 
MO  - Jul
AB  - Different models of lying on personality scales make discrepant predictions on the association between faking and item response time. The current research investigated response time restriction as a method for reducing the influence of faking on personality scale validity. In 3 assessment simulations involving 540 university undergraduates responding to 2 common, psychometrically strong personality inventories, no evidence emerged to indicate that limiting respondents' answering time can attenuate the effects of faking on validity. Results were interpreted as failing to support a simple model of personality test item response dissimulation that predicts that lying takes time. Findings were consistent with models implying that lying involves primitive cognitive processing or that lying may be associated with complex processing that includes both primitive responding and cognitive overrides. (PsycINFO Database Record (c) 2016 APA, all rights reserved)

CP  - HOLDER: American Psychological Association
      YEAR: 2001
JN  - Journal of Personality and Social Psychology
VO  - 81
IP  - 1
PG  - 160-169
XL  - http://ovidsp.ovid.com/ovidweb.cgi?T=JS&CSC=Y&NEWS=N&PAGE=fulltext&D=psyc3&AN=2001-07168-012
XL  - http://openurl.univie.ac.at/resolve?sid=OVID:psycdb&id=pmid:&id=doi:10.1037%2F0022-3514.81.1.160&issn=0022-3514&isbn=&volume=81&issue=1&spage=160&pages=160-169&date=2001&title=Journal+of+Personality+and+Social+Psychology&atitle=Do+response+time+limitations+counteract+the+effect+of+faking+on+personality+inventory+validity%3F&aulast=Holden&pid=%3Cauthor%3EHolden%2C+Ronald+R%3BWood%2C+Lisa+L%3BTomashewski%2C+Leah%3C%2Fauthor%3E%3CAN%3E2001-07168-012%3C%2FAN%3E%3CDT%3EJournal+Article%3C%2FDT%3E

<299. >
VN  - Ovid Technologies
DB  - PsycINFO
AN  - 2000-95014-121
TI  - Laboratory investigations in the psychophysiological detection of deception.
DP  - Jul 2000
YR  - 2000
AU  - Furumitsu, Isato
SO  - Dissertation Abstracts International: Section B: The Sciences and Engineering. Vol.61(1-B),2000, pp. 583. 
MO  - Jul
OL  - Dissertation Abstracts International
AB  - In the psychophysiological detection of deception, the Guilty Knowledge Tes t (GKT) is a far more objective way of distinguishing between guilty and innocen t suspects, but is less in use in field practice than the controversial Control Question Test (CQT). In an effort to contribute towards full understanding and s tandardization of the GKT, two experiments were carried out to examine accuracy of the GKT in a laboratory situation where participants role-played a crime scen ario. Experiment I was a conceptual replication of a study by Nakayama et al. (1 988), who reported that detection was superior with skin conductance response (S CR) as dependent measure, when participants were required to delay their answers for 8 seconds rather than answer immediately as is customary. In the experiment , the GKT questions were presented in a visual mode on computer screen, a proced ure that is more standardized than the usual procedure where a human examiner as ks the questions. The results indicated that both SCR and reaction time (RT) dis criminated between relevant (larger SCR and shorter RT) and neutral items, but w ith no difference between immediate- and delayed-answer conditions. In Experimen t II, auditory computer-synthesized voice presentation of the GKT was employed a nd the participant's emotional reaction to the relevant items was manipulated. T o examine an orientation and habituation account of the GKT effect, a simple ori enting response (OR) paradigm for obtaining participants' SCRs to repeated stimu li was carried out prior to the detection phase. The emotional-reaction manipula tion did not affect detection, which, however, was again significant both for th e SCR (larger) and RT (shorter). One of the OR effects, reinstated OR, showed a small but significant correlation with the GKT effect. Taken together, the prese nt results suggest that GKT is effective regardless of response manner, and its effectiveness can be partly attributed to an attentional, orienting process in t he participant, rather than to emotional factors. Additionally, computerized pre sentation may be useful for increasing objectivity in the detection of deception through the GKT. Non-physiological dependent variables like reaction time may a lso provide additional information for detection of deception. (PsycINFO Database Record (c) 2016 APA, all rights reserved)

JN  - Dissertation Abstracts International: Section B: The Sciences and Engineering
VO  - 61
IP  - 1-B
PG  - 583
XL  - http://ovidsp.ovid.com/ovidweb.cgi?T=JS&CSC=Y&NEWS=N&PAGE=fulltext&D=psyc3&AN=2000-95014-121
XL  - http://openurl.univie.ac.at/resolve?sid=OVID:psycdb&id=pmid:&id=doi:&issn=0419-4217&isbn=&volume=61&issue=1-B&spage=583&pages=583&date=2000&title=Dissertation+Abstracts+International%3A+Section+B%3A+The+Sciences+and+Engineering&atitle=Laboratory+investigations+in+the+psychophysiological+detection+of+deception.&aulast=Furumitsu&pid=%3Cauthor%3EFurumitsu%2C+Isato%3C%2Fauthor%3E%3CAN%3E2000-95014-121%3C%2FAN%3E%3CDT%3EDissertation%3C%2FDT%3E

<300. >
VN  - Ovid Technologies
DB  - PsycINFO
AN  - 2000-03754-004
TI  - Using response time measures to assess "guilty knowledge". [References].
DP  - Feb 2000
YR  - 2000
PH  - Accepted: Feb 1999
      Revised: Feb 1999
      First Submitted: Feb 1998
AU  - Seymour, Travis L
AU  - Seifert, Colleen M
AU  - Shafto, Michael G
AU  - Mosmann, Andrea L
SO  - Journal of Applied Psychology. Vol.85(1), 2000, pp. 30-37. 
MO  - Feb
AB  - How can a suspect's guilt or innocence be reliably tested? The validity of the polygraph, which measures changes in physiological arousal during a "guilty knowledge" test, is controversial (e.g., T. R. Bashore & P. E. Rapp, 1993; T. P. Cross & L. Saxe, 1992; D. T. Lykken, 1998; J. P. Rosenfeld, 1995; R. Steinbrook, 1992). One alternative to the polygraph examines event-related potentials recorded during a memory interference task (L. A. Farwell & E. Donchin, 1991). The present study extended this paradigm to determine whether response times (RTs) can accurately identify participants possessing specific guilty knowledge. Results from Experiment I showed that RT alone can reliably discriminate "guilty" from "innocent" participants. Experiments 2a and 2b indicated that an RT-based paradigm is more resistant to strategic manipulation than previously suggested (Farwell & Donchin, 1991). This RT-based paradigm may be a viable alternative to the polygraph for detecting guilty knowledge. (PsycINFO Database Record (c) 2016 APA, all rights reserved)

CP  - HOLDER: American Psychological Association
      YEAR: 2000
JN  - Journal of Applied Psychology
VO  - 85
IP  - 1
PG  - 30-37
XL  - http://ovidsp.ovid.com/ovidweb.cgi?T=JS&CSC=Y&NEWS=N&PAGE=fulltext&D=psyc3&AN=2000-03754-004
XL  - http://openurl.univie.ac.at/resolve?sid=OVID:psycdb&id=pmid:&id=doi:10.1037%2F0021-9010.85.1.30&issn=0021-9010&isbn=&volume=85&issue=1&spage=30&pages=30-37&date=2000&title=Journal+of+Applied+Psychology&atitle=Using+response+time+measures+to+assess+%22guilty+knowledge%22.&aulast=Seymour&pid=%3Cauthor%3ESeymour%2C+Travis+L%3BSeifert%2C+Colleen+M%3BShafto%2C+Michael+G%3BMosmann%2C+Andrea+L%3C%2Fauthor%3E%3CAN%3E2000-03754-004%3C%2FAN%3E%3CDT%3EJournal+Article%3C%2FDT%3E
