# Supplementary material for: Dispersion matters: Diagnostics and control data computer simulation in Concealed Information Test studies
Source: PLoS One. 2020 Oct 2;15(10):e0240259. doi: 10.1371/journal.pone.0240259 (PMC7531802; doi:10.1371/journal.pone.0240259)
Supplement: S1 File — The lists of references obtained from the search, as well as after at each of the exclusion steps (either as extracted search results or as plain text). (ZIP) [file pone.0240259.s007.zip › extracted_search_results/psycinfo_citation_301_342_ovidweb.cgi]

<301. >
VN  - Ovid Technologies
DB  - PsycINFO
AN  - 1999-11547-002
TI  - Delayed motor response correlates with striatal degeneration in Parkinson's disease.
DP  - Oct 1999
YR  - 1999
AU  - Muller, Thomas
AU  - Eising, E
AU  - Kuhn, W
AU  - Buttner, T
AU  - Coenen, H.-H
AU  - Przuntek, H
SO  - Acta Neurologica Scandinavica. Vol.100(4), 1999, pp. 227-230. 
MO  - Oct
OC  - Wiley-Blackwell Publishing Ltd., United Kingdom
AB  - Studied the relationship between delayed initiation and execution of movement and striatal dopamine deficiency in Parkinson's disease (PD). Ss were 32 idiopathic, previously untreated 31-74 yr old PD patients, in whom dopaminergic nigrostriatal degeneration was evaluated by single photon emission computerized tomography (SPECT) in combination with the radiotracer [123I]-beta-CIT. Ss performed a simple reaction time (RT) paradigm (visual directional choice task) on the same day. Results showed there were significant relationships between the striatum/cerebellum [123I]-beta-SPECT-ratio and RT and movement time. RT and movement time of PD patients were significantly longer compared to age matched controls. The authors conclude that RT and movement time are related to dopaminergic nigrostriatal degeneration in untreated PD. (PsycINFO Database Record (c) 2016 APA, all rights reserved)

JN  - Acta Neurologica Scandinavica
VO  - 100
IP  - 4
PG  - 227-230
XL  - http://ovidsp.ovid.com/ovidweb.cgi?T=JS&CSC=Y&NEWS=N&PAGE=fulltext&D=psyc3&AN=1999-11547-002
XL  - http://openurl.univie.ac.at/resolve?sid=OVID:psycdb&id=pmid:&id=doi:10.1111%2Fj.1600-0404.1999.tb00385.x&issn=0001-6314&isbn=&volume=100&issue=4&spage=227&pages=227-230&date=1999&title=Acta+Neurologica+Scandinavica&atitle=Delayed+motor+response+correlates+with+striatal+degeneration+in+Parkinson%27s+disease.&aulast=Muller&pid=%3Cauthor%3EMuller%2C+Thomas%3BEising%2C+E%3BKuhn%2C+W%3BButtner%2C+T%3BCoenen%2C+H.-H%3BPrzuntek%2C+H%3C%2Fauthor%3E%3CAN%3E1999-11547-002%3C%2FAN%3E%3CDT%3EJournal+Article%3C%2FDT%3E

<302. >
VN  - Ovid Technologies
DB  - PsycINFO
AN  - 1999-04425-012
TI  - Task-dependent timing of perceptual events.

DP  - 1999
YR  - 1999
AU  - Aschersleben, Gisa
SO  - Aschersleben, Gisa [Ed]; Bachmann, Talis [Ed]; Musseler, Jochen [Ed]. (1999). Cognitive contributions to the perception of spatial and temporal events.  (pp. 293-318). xiii, 460 pp. Amsterdam, Netherlands: North-Holland/Elsevier Science Publishers; Netherlands. 
AB  - Under ecological conditions, perceptual judgment and motor behavior work hand in hand without significant discrepancies, thus leading us safely through our daily activities. However, it is well known that several visual illusions deceive perceptual judgment (e.g., in the Muller-Lyer figure). Nonetheless, these illusions have only a marginal influence on motor behavior like pointing or grasping. There are a number of temporal dissociations, mainly observed between temporal order judgments and simple reaction time tasks. Two accounts for these temporal dissociations can be found in the literature: S. Sternberg and R. L. Knoll's (1973) model and O. Neumann's (1990; Neumann et al, 1998) concept of direct parameter specification. These two accounts were compared by studying two additional performance measures (choice reaction time task and synchronization task) using stimulus configurations that revealed dissociations between perceptual judgments and motor responses (metacontrast masking and the Frohlich effect paradigm). The two accounts are discussed in the light of the new data presented, and an extended theoretical view is proposed that is able to overcome the problems of the two other models. A commentary by P. Jaskowski follows the chapter. (PsycINFO Database Record (c) 2016 APA, all rights reserved)

PG  - 293-318
XL  - http://ovidsp.ovid.com/ovidweb.cgi?T=JS&CSC=Y&NEWS=N&PAGE=fulltext&D=psyc3&AN=1999-04425-012
XL  - http://openurl.univie.ac.at/resolve?sid=OVID:psycdb&id=pmid:&id=doi:10.1016%2FS0166-4115%252899%252980029-6&issn=&isbn=0444503250&volume=&issue=&spage=293&pages=293-318&date=1999&title=Cognitive+contributions+to+the+perception+of+spatial+and+temporal+events.&atitle=Task-dependent+timing+of+perceptual+events.&aulast=Aschersleben&pid=%3Cauthor%3EAschersleben%2C+Gisa%3C%2Fauthor%3E%3CAN%3E1999-04425-012%3C%2FAN%3E%3CDT%3EChapter%3C%2FDT%3E

<303. >
VN  - Ovid Technologies
DB  - PsycINFO
AN  - 1998-10902-004
TI  - Efficacy of repeated psychophysiological detection of deception testing.
DP  - Sep 1998
YR  - 1998
AU  - Dollins, Andrew B
AU  - Cestaro, Victor L
AU  - Pettit, Donald J
SO  - Journal of Forensic Sciences. Vol.43(5), 1998, pp. 1016-1023. 
MO  - Sep
OC  - Blackwell Publishing, United Kingdom; Wiley-Blackwell Publishing Ltd., United Kingdom
AB  - Physiological measures were recorded during repeated psychophysiological detection of deception (PDD) tests to determine if reaction levels change with test repetition. Two groups of 22 healthy male Ss (aged 19-47 yrs) completed 6 peak of tension PDD tests on each of 2 test days. A minimum between test day interval of 6 days was maintained. The treatment group was programmed to respond deceptively to 1 of 7 test questions while the control group was programmed to respond truthfully to all questions. The respiration and galvanic skin resistance (GSR) line lengths, GSR peak response amplitude and latency, and cardiovascular inter-beat-interval (IBI) were calculated for each response. Analyses indicated that, except for GSR peak response latency, differential physiological reactivity during a PDD test did not change significantly over repeated tests or days; there was a decrease in average respiration line lengths at the initial test(s) of each day; and differential changes in average respiration line length, GSR peak latency, and cardiovascular IBI responses corresponded to deception. Power analyses were calculated to assist in result interpretation. It is suggested that PDD decision accuracy, concerning subject veracity, should not decrease during repeated testing. (PsycINFO Database Record (c) 2016 APA, all rights reserved)

JN  - Journal of Forensic Sciences
VO  - 43
IP  - 5
PG  - 1016-1023
XL  - http://ovidsp.ovid.com/ovidweb.cgi?T=JS&CSC=Y&NEWS=N&PAGE=fulltext&D=psyc3&AN=1998-10902-004
XL  - http://openurl.univie.ac.at/resolve?sid=OVID:psycdb&id=pmid:&id=doi:10.1520%2FJFS14350J&issn=0022-1198&isbn=&volume=43&issue=5&spage=1016&pages=1016-1023&date=1998&title=Journal+of+Forensic+Sciences&atitle=Efficacy+of+repeated+psychophysiological+detection+of+deception+testing.&aulast=Dollins&pid=%3Cauthor%3EDollins%2C+Andrew+B%3BCestaro%2C+Victor+L%3BPettit%2C+Donald+J%3C%2Fauthor%3E%3CAN%3E1998-10902-004%3C%2FAN%3E%3CDT%3EJournal+Article%3C%2FDT%3E

<304. >
VN  - Ovid Technologies
DB  - PsycINFO
AN  - 1997-42820-005
TI  - Measurement of deceptive voices: Comparing acoustic and perceptual data.
DP  - Dec 1997
YR  - 1997
AU  - Rockwell, Patricia
AU  - Buller, David B
AU  - Burgoon, Judee K
SO  - Applied Psycholinguistics. Vol.18(4), 1997, pp. 471-484. 
MO  - Dec
AB  - Examined the degree of correspondence between vocal features of deception as measured by acoustic equipment and vocal features of deception as measured perceptually by human coders. Deceptive interactions from an earlier study (J. K. Burgoon et al, 1994) were used to conduct a detailed analysis of the vocal features of deceptive speech. Six junior and senior undergraduate communication majors conducted the perceptual coding of the videotaped interviews from the original study. Digitized sound waves from the audio portions of the videotapes were analyzed using Signalyze software (E. Keller, 1992). The largest correlation occurred between acoustic and perceptual measures of pitch. There was almost no correspondence between the acoustic and perceptual measures of intensity. Both measures of response latency and message length were equally sensitive to changes produced by deception. The authors concluded that neither measurement type proved conclusively superior to the other in discriminating between truth and deception. (PsycINFO Database Record (c) 2016 APA, all rights reserved)

JN  - Applied Psycholinguistics
VO  - 18
IP  - 4
PG  - 471-484
XL  - http://ovidsp.ovid.com/ovidweb.cgi?T=JS&CSC=Y&NEWS=N&PAGE=fulltext&D=psyc3&AN=1997-42820-005
XL  - http://openurl.univie.ac.at/resolve?sid=OVID:psycdb&id=pmid:&id=doi:10.1017%2FS0142716400010948&issn=0142-7164&isbn=&volume=18&issue=4&spage=471&pages=471-484&date=1997&title=Applied+Psycholinguistics&atitle=Measurement+of+deceptive+voices%3A+Comparing+acoustic+and+perceptual+data.&aulast=Rockwell&pid=%3Cauthor%3ERockwell%2C+Patricia%3BBuller%2C+David+B%3BBurgoon%2C+Judee+K%3C%2Fauthor%3E%3CAN%3E1997-42820-005%3C%2FAN%3E%3CDT%3EJournal+Article%3C%2FDT%3E

<305. >
VN  - Ovid Technologies
DB  - PsycINFO
AN  - 1997-04843-001
TI  - Caffeine effects on perceptual and motor processes.
DP  - May 1997
YR  - 1997
AU  - Lorist, Monicque M
AU  - Snel, Jan
SO  - Electroencephalography & Clinical Neurophysiology. Vol.102(5), 1997, pp. 401-413. 
MO  - May
OL  - Clinical Neurophysiology
AB  - Examined the effects of a single dose of caffeine on specific information processing operations and whether these effects can be ascribed to effects on energetical mechanisms. A dose of 3mg/kg body weight caffeine or lactose, dissolved in decaffeinated coffee, was administered double blind and deceptively to 16 undergraduate (aged 18-29 yrs) coffee drinkers who had abstained from caffeine and alcohol 12 hrs prior to the experiment. A visual selective attention task was used, in which Ss selected between a left and right hand response on the basis of 2 different target letters. The target was presented on a predefined position in the visual field and was either presented alone or with flanker letters, calling for the correct, incorrect, or no specific response. Results indicate that the time to localise the target decreased and response preparation started earlier after caffeine than after placebo. These caffeine effects did not interact with the time Ss spent on the task or with the reaction time (RT) distribution, which might be due to a high level of practice. (PsycINFO Database Record (c) 2016 APA, all rights reserved)

JN  - Electroencephalography & Clinical Neurophysiology
VO  - 102
IP  - 5
PG  - 401-413
XL  - http://ovidsp.ovid.com/ovidweb.cgi?T=JS&CSC=Y&NEWS=N&PAGE=fulltext&D=psyc3&AN=1997-04843-001
XL  - http://openurl.univie.ac.at/resolve?sid=OVID:psycdb&id=pmid:&id=doi:10.1016%2FS0921-884X%252897%252995729-5&issn=0013-4694&isbn=&volume=102&issue=5&spage=401&pages=401-413&date=1997&title=Electroencephalography+%26+Clinical+Neurophysiology&atitle=Caffeine+effects+on+perceptual+and+motor+processes.&aulast=Lorist&pid=%3Cauthor%3ELorist%2C+Monicque+M%3BSnel%2C+Jan%3C%2Fauthor%3E%3CAN%3E1997-04843-001%3C%2FAN%3E%3CDT%3EJournal+Article%3C%2FDT%3E

<306. >
VN  - Ovid Technologies
DB  - PsycINFO
AN  - 1997-03438-013
TI  - A comparison of methods for the analysis of event-related potentials in deception detection.
DP  - Mar 1997
YR  - 1997
AU  - Allen, John J. B
AU  - Iacono, William G
SO  - Psychophysiology. Vol.34(2), 1997, pp. 234-240. 
MO  - Mar
OC  - Wiley-Blackwell Publishing Ltd., United Kingdom
AB  - Applied a bootstrapping procedure (L. A. Farwell and E. Donchin, 1991) to the authors' previous finding (J. J. B. Allen et al, 1992) that a Bayesian-based event related potential (ERP) memory assessment procedure is highly accurate at identifying previously learned material, regardless of an individual's motivational incentive to conceal information. Bootstrapping analysis showed that greater motivational incentives appeared to increase the accuracy of the procedure. The data also allowed for an examination of the influence of motivational incentives on the accuracy of detecting concealed information. Receiver operating characteristic (ROC) curves were used to examine these 2 procedures and a new procedure. Results show that all 3 methods (Bayesian combination of ERP indicators, bootstrapping of cross-correlations, and bootstrapping of amplitudes) produced extremely high rates of classification accuracy, and that the sensitivity of the bootstrapping procedure to motivational incentive was due to the particular cut points selected. One or the other method may be preferred depending upon incentive to deceive, the cost of incorrect decisions, and the availability of extra psychophysiological data. (PsycINFO Database Record (c) 2016 APA, all rights reserved)

JN  - Psychophysiology
VO  - 34
IP  - 2
PG  - 234-240
XL  - http://ovidsp.ovid.com/ovidweb.cgi?T=JS&CSC=Y&NEWS=N&PAGE=fulltext&D=psyc3&AN=1997-03438-013
XL  - http://openurl.univie.ac.at/resolve?sid=OVID:psycdb&id=pmid:&id=doi:10.1111%2Fj.1469-8986.1997.tb02137.x&issn=0048-5772&isbn=&volume=34&issue=2&spage=234&pages=234-240&date=1997&title=Psychophysiology&atitle=A+comparison+of+methods+for+the+analysis+of+event-related+potentials+in+deception+detection.&aulast=Allen&pid=%3Cauthor%3EAllen%2C+John+J.+B%3BIacono%2C+William+G%3C%2Fauthor%3E%3CAN%3E1997-03438-013%3C%2FAN%3E%3CDT%3EJournal+Article%3C%2FDT%3E

<307. >
VN  - Ovid Technologies
DB  - PsycINFO
AN  - 1996-06864-011
TI  - Classroom uses of a demonstration of the incidental-learning paradigm.
DP  - Oct 1996
YR  - 1996
AU  - Bender, Timothy A
AU  - Shoptaugh, Carol F
SO  - Teaching of Psychology. Vol.23(3), 1996, pp. 184-187. 
MO  - Oct
OC  - Sage Publications, US; Taylor & Francis, United Kingdom
AB  - Examined classroom uses of a demonstration of the incidental learning paradigm. 23 psychology majors viewed 30 randomly sequenced question-word pairs as stimuli. In Exp 1, Ss either indicated whether a word in the question contained a specific letter (structural condition) or if a paired word had the same meaning as a word in the question (semantic condition) or if a particular adjective described them (self-reference condition). In Exp 2, using deception, 36 Ss (aged 20-40 yrs old) were seated at an individual computer, and randomly placed in 1 of the above 3 conditions. Reaction time (RT) was measured in the structural condition. Results show that Ss recalled more words from the self-reference than from the semantic condition, and more words from the semantic than structural condition. Ss liked responding on a computer, expressed greater understanding of experimental design, and awareness of the implications of deception. (PsycINFO Database Record (c) 2016 APA, all rights reserved)

JN  - Teaching of Psychology
VO  - 23
IP  - 3
PG  - 184-187
XL  - http://ovidsp.ovid.com/ovidweb.cgi?T=JS&CSC=Y&NEWS=N&PAGE=fulltext&D=psyc3&AN=1996-06864-011
XL  - http://openurl.univie.ac.at/resolve?sid=OVID:psycdb&id=pmid:&id=doi:10.1207%2Fs15328023top2303_11&issn=0098-6283&isbn=&volume=23&issue=3&spage=184&pages=184-187&date=1996&title=Teaching+of+Psychology&atitle=Classroom+uses+of+a+demonstration+of+the+incidental-learning+paradigm.&aulast=Bender&pid=%3Cauthor%3EBender%2C+Timothy+A%3BShoptaugh%2C+Carol+F%3C%2Fauthor%3E%3CAN%3E1996-06864-011%3C%2FAN%3E%3CDT%3EJournal+Article%3C%2FDT%3E

<308. >
VN  - Ovid Technologies
DB  - PsycINFO
AN  - 1995-32217-001
TI  - Bioelectrical echoes from evaluative categorization: II. A late positive brain potential that varies as a function of attitude registration rather than attitude report. [References].
DP  - Jun 1995
YR  - 1995
PH  - Accepted: Jan 1995
      Revised: Dec 1994
      First Submitted: Jun 1994
AU  - Crites, Stephen L
AU  - Cacioppo, John T
AU  - Gardner, Wendi L
AU  - Berntson, Gary G
SO  - Journal of Personality and Social Psychology. Vol.68(6), 1995, pp. 997-1013. 
MO  - Jun
AB  - We report evidence of both correspondence and independence between participants' attitude report and a late positive potential (LPP) of the event-related potential. Attitude reports and LPPs to positive, neutral, and negative stimuli that were preceded by positive stimuli were recorded while participants either reported accurately their attitudes or misreported neutral or negative attitudes. Evaluatively inconsistent, in contrast to consistent, stimuli evoked a larger LPP regardless of whether participants reported accurately or misreported their attitudes. These results were replicated in a second study in which attitude reports and LPPs to negative, neutral, and positive stimuli that were preceded by negative stimuli were recorded. Findings suggest that the LPP evoked during evaluative judgments reflects attitude categorization rather than attitude report processes and can potentially assess attitudes that people are unwilling to report. (PsycINFO Database Record (c) 2016 APA, all rights reserved)

CP  - HOLDER: American Psychological Association
      YEAR: 1995
JN  - Journal of Personality and Social Psychology
VO  - 68
IP  - 6
PG  - 997-1013
XL  - http://ovidsp.ovid.com/ovidweb.cgi?T=JS&CSC=Y&NEWS=N&PAGE=fulltext&D=psyc3&AN=1995-32217-001
XL  - http://openurl.univie.ac.at/resolve?sid=OVID:psycdb&id=pmid:&id=doi:10.1037%2F0022-3514.68.6.997&issn=0022-3514&isbn=&volume=68&issue=6&spage=997&pages=997-1013&date=1995&title=Journal+of+Personality+and+Social+Psychology&atitle=Bioelectrical+echoes+from+evaluative+categorization%3A+II.+A+late+positive+brain+potential+that+varies+as+a+function+of+attitude+registration+rather+than+attitude+report.&aulast=Crites&pid=%3Cauthor%3ECrites%2C+Stephen+L%3BCacioppo%2C+John+T%3BGardner%2C+Wendi+L%3BBerntson%2C+Gary+G%3C%2Fauthor%3E%3CAN%3E1995-32217-001%3C%2FAN%3E%3CDT%3EJournal+Article%3C%2FDT%3E

<309. >
VN  - Ovid Technologies
DB  - PsycINFO
AN  - 1995-29985-001
TI  - Qualitative aspects of malingered memory deficits.
DP  - Jan 1995
YR  - 1995
AU  - Iverson, Grant L
SO  - Brain Injury. Vol.9(1), 1995, pp. 35-40. 
MO  - Jan
OC  - Informa Healthcare, US
AB  - Investigated more qualitative aspects of malingering as identified by 160 individual's self-reported strategies for faking memory impairment in an auto accident. Adult community volunteers, psychiatric inpatients, Federal inmates who participated in analog malingering studies, and undergraduates were interviewed. Ss were sorted by their behavior prior to seeing the psychologist and by their behavior during the interview or testing. Results suggest that individuals who malinger may show poor cooperation, aggravation and frustration, slow response times and frequent hesitations, and general confusion during the testing process. Ss may also ask for questions to be repeated, confuse directions during testing, and pretend to forget what was asked. The strategy reported with the greatest frequency was to fake total amnesia for personal identity, past knowledge, family and friends, and all aspects of the accident. (PsycINFO Database Record (c) 2016 APA, all rights reserved)

JN  - Brain Injury
VO  - 9
IP  - 1
PG  - 35-40
XL  - http://ovidsp.ovid.com/ovidweb.cgi?T=JS&CSC=Y&NEWS=N&PAGE=fulltext&D=psyc3&AN=1995-29985-001
XL  - http://openurl.univie.ac.at/resolve?sid=OVID:psycdb&id=pmid:&id=doi:10.3109%2F02699059509004569&issn=0269-9052&isbn=&volume=9&issue=1&spage=35&pages=35-40&date=1995&title=Brain+Injury&atitle=Qualitative+aspects+of+malingered+memory+deficits.&aulast=Iverson&pid=%3Cauthor%3EIverson%2C+Grant+L%3C%2Fauthor%3E%3CAN%3E1995-29985-001%3C%2FAN%3E%3CDT%3EJournal+Article%3C%2FDT%3E

<310. >
VN  - Ovid Technologies
DB  - PsycINFO
AN  - 1995-24456-001
TI  - Influence of caffeine on selective attention in well-rested and fatigued subjects.
DP  - Nov 1994
YR  - 1994
AU  - Lorist, Monicque M
AU  - Snel, Jan
AU  - Kok, Albert
AU  - Mulder, Gijsbertus
SO  - Psychophysiology. Vol.31(6), 1994, pp. 525-534. 
MO  - Nov
OC  - Wiley-Blackwell Publishing Ltd., United Kingdom
AB  - Effects of caffeine were studied in a visual focused selective search task in 30 well-rested and fatigued Ss, aged 18-25 yrs. A dose of 200 + 50 mg caffeine or placebo, dissolved in decaffeinated coffee, was administered in a double-blind and deceptive fashion. The task was to detect a target letter on 1 diagonal of a visual display designated as relevant and ignore stimuli presented on the irrelevant diagonal. Behavioral measures were supplemented by event-related potential measures. Ss reacted faster in the caffeine condition. Caffeine enhanced the N1 and N2b amplitude components. Search negativity was not affected by caffeine. Caffeine effects on the P3 elicited by target letters were more pronounced in fatigued than in well-rested Ss, indicating effects of caffeine are dependent on S state. Results suggest that caffeine has specific rather than general effects on information processing. (PsycINFO Database Record (c) 2016 APA, all rights reserved)

JN  - Psychophysiology
VO  - 31
IP  - 6
PG  - 525-534
XL  - http://ovidsp.ovid.com/ovidweb.cgi?T=JS&CSC=Y&NEWS=N&PAGE=fulltext&D=psyc3&AN=1995-24456-001
XL  - http://openurl.univie.ac.at/resolve?sid=OVID:psycdb&id=pmid:&id=doi:10.1111%2Fj.1469-8986.1994.tb02345.x&issn=0048-5772&isbn=&volume=31&issue=6&spage=525&pages=525-534&date=1994&title=Psychophysiology&atitle=Influence+of+caffeine+on+selective+attention+in+well-rested+and+fatigued+subjects.&aulast=Lorist&pid=%3Cauthor%3ELorist%2C+Monicque+M%3BSnel%2C+Jan%3BKok%2C+Albert%3BMulder%2C+Gijsbertus%3C%2Fauthor%3E%3CAN%3E1995-24456-001%3C%2FAN%3E%3CDT%3EJournal+Article%3C%2FDT%3E

<311. >
VN  - Ovid Technologies
DB  - PsycINFO
AN  - 1995-17344-001
TI  - Interpersonal deception: VIII. Further analysis of nonverbal and verbal correlates of equivocation from the Bavelas et al (1990) research.
DP  - Dec 1994
YR  - 1994
AU  - Buller, David B
AU  - Burgoon, Judee K
AU  - Buslig, Aileen L. S
AU  - Roiger, James F
SO  - Journal of Language and Social Psychology. Vol.13(4), 1994, pp. 396-417. 
MO  - Dec
AB  - Performed a secondary analysis of 5 studies performed by J. B. Bavelas et al (1990) to describe the behavioral profile associated with a type of deception, equivocation. This analysis was grounded in the D. B. Buller et al (1994) Interpersonal Deception Theory (IDT). Ratings of information dimensions revealed that equivocal statements were less clear and conversationally complete than truthful statements. Nonverbal involvement, fluency, dominance, formality cues, time spent talking, response latency, smiling, nodding, and linguistic immediacy cues were compared in responses under conflict (equivocal statements) and no conflict (truthful statements). Consistent with IDT, senders enacted information management (appearing more withdrawn) and behavior management (being more kinesically expressive). Senders also showed arousal, negative affect, and performance decrements when equivocating. (PsycINFO Database Record (c) 2016 APA, all rights reserved)

JN  - Journal of Language and Social Psychology
VO  - 13
IP  - 4
PG  - 396-417
XL  - http://ovidsp.ovid.com/ovidweb.cgi?T=JS&CSC=Y&NEWS=N&PAGE=fulltext&D=psyc3&AN=1995-17344-001
XL  - http://openurl.univie.ac.at/resolve?sid=OVID:psycdb&id=pmid:&id=doi:10.1177%2F0261927X94134003&issn=0261-927X&isbn=&volume=13&issue=4&spage=396&pages=396-417&date=1994&title=Journal+of+Language+and+Social+Psychology&atitle=Interpersonal+deception%3A+VIII.+Further+analysis+of+nonverbal+and+verbal+correlates+of+equivocation+from+the+Bavelas+et+al+%281990%29+research.&aulast=Buller&pid=%3Cauthor%3EBuller%2C+David+B%3BBurgoon%2C+Judee+K%3BBuslig%2C+Aileen+L.+S%3BRoiger%2C+James+F%3C%2Fauthor%3E%3CAN%3E1995-17344-001%3C%2FAN%3E%3CDT%3EJournal+Article%3C%2FDT%3E

<312. >
VN  - Ovid Technologies
DB  - PsycINFO
AN  - 1995-13327-001
TI  - Individual differences and changes in nonverbal behavior: Unmasking the changing faces of deception.
DP  - Oct 1994
YR  - 1994
AU  - Stiff, James
AU  - Corman, Steve
AU  - Krizek, Bob
AU  - Snider, Eric
SO  - Communication Research. Vol.21(5), 1994, pp. 555-581. 
MO  - Oct
AB  - To reduce the procedural limitations of prior studies (e.g., M. Zuckerman and R. Driver, 1985) on deceptive communication, time series analysis was employed to model individual and discursive influences on the response latencies of deceivers and truthtellers. 56 undergraduates participated in videotaped interviews about academic honesty in 3 phases of data collection. Many Ss had cheated while grading a quiz they had taken prior to the interview. A modification of an impulse model, a decay impulse model (DIM), was identified and provided an excellent fit of the data. The relationship between interviewer questions and response latencies fit the pattern specified by the DIM in the majority of interviews, although the onset of the decay impulse pattern differed among the interviews. Message veracity and self-monitoring were 2 variables that combined to affect the fit of the DIM. (PsycINFO Database Record (c) 2016 APA, all rights reserved)

JN  - Communication Research
VO  - 21
IP  - 5
PG  - 555-581
XL  - http://ovidsp.ovid.com/ovidweb.cgi?T=JS&CSC=Y&NEWS=N&PAGE=fulltext&D=psyc3&AN=1995-13327-001
XL  - http://openurl.univie.ac.at/resolve?sid=OVID:psycdb&id=pmid:&id=doi:10.1177%2F009365094021005001&issn=0093-6502&isbn=&volume=21&issue=5&spage=555&pages=555-581&date=1994&title=Communication+Research&atitle=Individual+differences+and+changes+in+nonverbal+behavior%3A+Unmasking+the+changing+faces+of+deception.&aulast=Stiff&pid=%3Cauthor%3EStiff%2C+James%3BCorman%2C+Steve%3BKrizek%2C+Bob%3BSnider%2C+Eric%3C%2Fauthor%3E%3CAN%3E1995-13327-001%3C%2FAN%3E%3CDT%3EJournal+Article%3C%2FDT%3E

<313. >
VN  - Ovid Technologies
DB  - PsycINFO
AN  - 1993-87498-001
TI  - The Scale of Sensory Suggestibility as assessment of deception. [German].
OT  - Die Sensorische Suggestibilitatsskala (SSK) als Erhebungsverfahren fur Tauschbarkeit.
DP  - 1992
YR  - 1992
AU  - Gheorghiu, Vladimir A
AU  - Hubner, Michael
SO  - Experimentelle und Klinische Hypnose. Vol.8(2), 1992, pp. 117-129. 
OL  - Hypnose und Kognition, Hypnose: Zeitschrift fur Hypnose und Hypnotherapie
AB  - Studied the influence of different instructions (i.e., measurement of sensory threshold perception vs measurement of the ability to deceive) on the assessment of suggestibility with the Sensory Suggestibility Scale (SSS) by Gheorghiu et al (1978). 80 university students in 2 groups (Instruction 1 Ss' mean age 25 yrs; Instruction 2 Ss' mean age 23 yrs) completed the SSS. Ss receiving Instruction 1 were told that they were participating in a sensory threshold experiment; Ss receiving Instruction 2 were told that they were participating in an experiment assessing their ability to deceive. Intergroup differences in mean test score and reaction time (RT) were analyzed, and gender differences were determined. (English abstract) (PsycINFO Database Record (c) 2016 APA, all rights reserved)

JN  - Experimentelle und Klinische Hypnose
VO  - 8
IP  - 2
PG  - 117-129
XL  - http://ovidsp.ovid.com/ovidweb.cgi?T=JS&CSC=Y&NEWS=N&PAGE=fulltext&D=psyc3&AN=1993-87498-001
XL  - http://openurl.univie.ac.at/resolve?sid=OVID:psycdb&id=pmid:&id=doi:&issn=0933-1093&isbn=&volume=8&issue=2&spage=117&pages=117-129&date=1992&title=Experimentelle+und+Klinische+Hypnose&atitle=The+Scale+of+Sensory+Suggestibility+as+assessment+of+deception.&aulast=Gheorghiu&pid=%3Cauthor%3EGheorghiu%2C+Vladimir+A%3BHubner%2C+Michael%3C%2Fauthor%3E%3CAN%3E1993-87498-001%3C%2FAN%3E%3CDT%3EJournal+Article%3C%2FDT%3E

<314. >
VN  - Ovid Technologies
DB  - PsycINFO
AN  - 1992-18776-001
TI  - Ontogeny of chick responses to maternal food calls in the Burmese red junglefowl (Gallus gallus spadiceus). [References].
DP  - Mar 1992
YR  - 1992
PH  - Accepted: Apr 1991
      Revised: Apr 1991
      First Submitted: Jan 1991
AU  - Moffatt, Christopher A
AU  - Hogan, Jerry A
SO  - Journal of Comparative Psychology. Vol.106(1), 1992, pp. 92-96. 
MO  - Mar
OL  - Journal of Animal Behavior, Journal of Comparative and Physiological Psychology, Psychobiology
OC  - Henry Holt and Company, Inc., US; Williams & Wilkins Company, US
AB  - Burmese red junglefowl (Gallus gallus spadiceus) chicks were reinforced at 5 days old with a mealworm at the end of a runway in the presence of a maternal food call. Two food calls were used, 1 made to a highly preferred food item (a mealworm) and 1 made to a less preferred food item (chick crumbs). Chicks initially approached the food call made to the mealworm faster regardless of reinforcement contingencies, but by the 3rd day of training chicks responded faster to the call that was reinforced. These results indicate that functional experience can modify preexisting response tendencies to food-calling stimuli. The authors discuss the implications of these results for the interpretation of published accounts that chickens use food calls deceptively. (PsycINFO Database Record (c) 2016 APA, all rights reserved)

CP  - HOLDER: American Psychological Association
      YEAR: 1992
JN  - Journal of Comparative Psychology
VO  - 106
IP  - 1
PG  - 92-96
XL  - http://ovidsp.ovid.com/ovidweb.cgi?T=JS&CSC=Y&NEWS=N&PAGE=fulltext&D=psyc3&AN=1992-18776-001
XL  - http://openurl.univie.ac.at/resolve?sid=OVID:psycdb&id=pmid:&id=doi:10.1037%2F0735-7036.106.1.92&issn=0735-7036&isbn=&volume=106&issue=1&spage=92&pages=92-96&date=1992&title=Journal+of+Comparative+Psychology&atitle=Ontogeny+of+chick+responses+to+maternal+food+calls+in+the+Burmese+red+junglefowl+%28Gallus+gallus+spadiceus%29.&aulast=Moffatt&pid=%3Cauthor%3EMoffatt%2C+Christopher+A%3BHogan%2C+Jerry+A%3C%2Fauthor%3E%3CAN%3E1992-18776-001%3C%2FAN%3E%3CDT%3EJournal+Article%3C%2FDT%3E

<315. >
VN  - Ovid Technologies
DB  - PsycINFO
AN  - 1998-03158-003
TI  - Training observers to detect spontaneous deception: Effects of gender.
DP  - Sum, 1991
YR  - 1991
AU  - deTruck, Mark A
SO  - Communication Reports. Vol.4(2), 1991, pp. 81-89. 
MO  - Sum
AB  - A group of observers (i.e., college students) were trained to detect deception by instructing them to focus their attention on the reliable behavioral correlates of deception (message duration, response latency, pauses, nonfluencies, adaptors, and hand gestures) and away from unreliable behavioral correlates of deception (e.g., eye contact and leg/feet gestures). Trained observers also practiced detecting deception using this behavioral information. It was predicted that compared with untrained observers, trained observers would detect deception more accurately, but that this effect would be more pronounced for males. It also was predicted that the difference between observers' actual ability to detect deception and their confidence in the accuracy of their judgments would be smaller for trained than for untrained observers. Results were consistent with the first hypothesis; whereas the means were in the predicted direction for the second hypothesis but were not significantly different. (PsycINFO Database Record (c) 2016 APA, all rights reserved)

JN  - Communication Reports
VO  - 4
IP  - 2
PG  - 81-89
XL  - http://ovidsp.ovid.com/ovidweb.cgi?T=JS&CSC=Y&NEWS=N&PAGE=fulltext&D=psyc3&AN=1998-03158-003
XL  - http://openurl.univie.ac.at/resolve?sid=OVID:psycdb&id=pmid:&id=doi:10.1080%2F08934219109367528&issn=0893-4215&isbn=&volume=4&issue=2&spage=81&pages=81-89&date=1991&title=Communication+Reports&atitle=Training+observers+to+detect+spontaneous+deception%3A+Effects+of+gender.&aulast=deTruck&pid=%3Cauthor%3EdeTruck%2C+Mark+A%3C%2Fauthor%3E%3CAN%3E1998-03158-003%3C%2FAN%3E%3CDT%3EJournal+Article%3C%2FDT%3E

<316. >
VN  - Ovid Technologies
DB  - PsycINFO
AN  - 1990-77573-001
TI  - The effects of delayed answers on the detection of deception. [Japanese].
DP  - Jun 1988
YR  - 1988
AU  - Nakayama, Makoto
AU  - Mizutani, Mitsuyoshi
AU  - Kizaki, Hisakazu
SO  - Japanese Journal of Physiological Psychology and Psychophysiology. Vol.6(1), 1988, pp. 35-40. 
MO  - Jun
AB  - Studied relationships between amplitudes of skin conductance response and delays in response to the Guilty Knowledge Technique, a test used to detect deception. Human subjects: 36 normal male Japanese adults (mean age 31.6 yrs). Ss were shown the floor model of a house on a computer screen. Ss had to play the role of a thief and indicate the rooms through which they would enter the house. Ss tried to deceive the experimenter. They were instructed to respond immediately to questions posed or to delay their responses for different lengths of time. (English abstract) (PsycINFO Database Record (c) 2016 APA, all rights reserved)

JN  - Japanese Journal of Physiological Psychology and Psychophysiology
VO  - 6
IP  - 1
PG  - 35-40
XL  - http://ovidsp.ovid.com/ovidweb.cgi?T=JS&CSC=Y&NEWS=N&PAGE=fulltext&D=psyc3&AN=1990-77573-001
XL  - http://openurl.univie.ac.at/resolve?sid=OVID:psycdb&id=pmid:&id=doi:10.5674%2Fjjppp1983.6.35&issn=0289-2405&isbn=&volume=6&issue=1&spage=35&pages=35-40&date=1988&title=Japanese+Journal+of+Physiological+Psychology+and+Psychophysiology&atitle=The+effects+of+delayed+answers+on+the+detection+of+deception.&aulast=Nakayama&pid=%3Cauthor%3ENakayama%2C+Makoto%3BMizutani%2C+Mitsuyoshi%3BKizaki%2C+Hisakazu%3C%2Fauthor%3E%3CAN%3E1990-77573-001%3C%2FAN%3E%3CDT%3EJournal+Article%3C%2FDT%3E

<317. >
VN  - Ovid Technologies
DB  - PsycINFO
AN  - 1987-03995-001
TI  - Deception and arousal: Isolating the behavioral correlates of deception.
DP  - Win, 1985
YR  - 1985
AU  - DeTurck, Mark A
AU  - Miller, Gerald R
SO  - Human Communication Research. Vol.12(2), 1985, pp. 181-201. 
MO  - Win
OC  - Blackwell Publishing, United Kingdom; Wiley-Blackwell Publishing Ltd., United Kingdom
AB  - Tested a physiologically based arousal theory of deceptive communication in a study with 60 undergraduates. The sympathetic activation (skin resistance) of 3 groups of communicators was monitored. Two of the groups, deceivers and unaroused truth tellers, paralleled the types of communicators used in earlier deception studies; a 3rd group, aroused truth tellers, was exposed to a noise stimulus to raise their sympathetic activation to a level comparable to deceivers. Comparison of the behavioral differences between comparably aroused deceivers and truth tellers made it possible to identify the cues unique to deception-induced arousal. Results confirm that deceivers experienced significantly greater sympathetic activation than unaroused truth tellers. Six verbal and nonverbal behaviors (adaptors, hand gestures, speech errors, pauses, response latency, and message duration) reliably distinguished deceivers from unaroused and aroused truth tellers. (38 ref) (PsycINFO Database Record (c) 2018 APA, all rights reserved)

JN  - Human Communication Research
VO  - 12
IP  - 2
PG  - 181-201
XL  - http://ovidsp.ovid.com/ovidweb.cgi?T=JS&CSC=Y&NEWS=N&PAGE=fulltext&D=psyc2&AN=1987-03995-001
XL  - http://openurl.univie.ac.at/resolve?sid=OVID:psycdb&id=pmid:&id=doi:10.1111%2Fj.1468-2958.1985.tb00072.x&issn=0360-3989&isbn=&volume=12&issue=2&spage=181&pages=181-201&date=1985&title=Human+Communication+Research&atitle=Deception+and+arousal%3A+Isolating+the+behavioral+correlates+of+deception.&aulast=DeTurck&pid=%3Cauthor%3EDeTurck%2C+Mark+A%3BMiller%2C+Gerald+R%3C%2Fauthor%3E%3CAN%3E1987-03995-001%3C%2FAN%3E%3CDT%3EJournal+Article%3C%2FDT%3E

<318. >
VN  - Ovid Technologies
DB  - PsycINFO
AN  - 1986-06330-001
TI  - Planning and control of behavior during deception.
DP  - Spr, 1985
YR  - 1985
AU  - Greene, John O
AU  - O'Hair, H. Dan
AU  - Cody, Michael J
AU  - Yen, Catherine
SO  - Human Communication Research. Vol.11(3), 1985, pp. 335-364. 
MO  - Spr
OC  - Blackwell Publishing, United Kingdom; Wiley-Blackwell Publishing Ltd., United Kingdom
AB  - Reviews 4 factors that are considered to have an impact on the display of behavioral correlates of deception: arousal, emotion, cognitive difficulty, and control. An integrative model that explicates the interrelations of these components is developed. An experiment was conducted with 39 undergraduates to explore these behavior dimensions during interactions with strangers. 18 Ss were assigned to a truth-telling role in these interactions, and 21 were asked to either deliver a lie that had been prepared in advance or to deliver an immediate spontaneous lie and a delayed spontaneous lie. Each S was placed with a stranger in a get-acquainted session and was given a checklist of 12 questions to ask and time to talk about anything that came to mind for the remainder of the time allowed (30 min). Results show that the planning of deception was related to response latency and duration of eye contact. Ss also appeared to use inhibitory control processes to suppress the display of behavioral cues of deception. It is noted that although Ss may use inhibitory control to suppress leakage cues, this capability may be lost when demands on central processing are high. (93 ref) (PsycINFO Database Record (c) 2018 APA, all rights reserved)

JN  - Human Communication Research
VO  - 11
IP  - 3
PG  - 335-364
XL  - http://ovidsp.ovid.com/ovidweb.cgi?T=JS&CSC=Y&NEWS=N&PAGE=fulltext&D=psyc2&AN=1986-06330-001
XL  - http://openurl.univie.ac.at/resolve?sid=OVID:psycdb&id=pmid:&id=doi:10.1111%2Fj.1468-2958.1985.tb00051.x&issn=0360-3989&isbn=&volume=11&issue=3&spage=335&pages=335-364&date=1985&title=Human+Communication+Research&atitle=Planning+and+control+of+behavior+during+deception.&aulast=Greene&pid=%3Cauthor%3EGreene%2C+John+O%3BO%27Hair%2C+H.+Dan%3BCody%2C+Michael+J%3BYen%2C+Catherine%3C%2Fauthor%3E%3CAN%3E1986-06330-001%3C%2FAN%3E%3CDT%3EJournal+Article%3C%2FDT%3E

<319. >
VN  - Ovid Technologies
DB  - PsycINFO
AN  - 1984-15427-001
TI  - A new technique for the assessment and modification of feigned memory deficit.
DP  - Oct 1983
YR  - 1983
AU  - Pankratz, Loren
SO  - Perceptual and Motor Skills. Vol.57(2), 1983, pp. 367-372. 
MO  - Oct
OL  - Perceptual & Motor Skills Research Exchange
OC  - Sage Publications, US
AB  - Describes how the 2-alternative forced-choice procedure can be used for the assessment and modification of a memory complaint. This technique has been successful in the assessment of functional sensory deficits because it has the power to assess deception or exaggeration. Three case studies of 42-, 43-, and 49-yr-old men are presented. In 2 cases, the supposed deficit was judged to be functional. In a 3rd case, a brain-injured patient cheated to obtain correct answers, suggesting that he was trying to hide a deficit and not attempting to obtain compensation. (7 ref) (PsycINFO Database Record (c) 2016 APA, all rights reserved)

JN  - Perceptual and Motor Skills
VO  - 57
IP  - 2
PG  - 367-372
XL  - http://ovidsp.ovid.com/ovidweb.cgi?T=JS&CSC=Y&NEWS=N&PAGE=fulltext&D=psyc2&AN=1984-15427-001
XL  - http://openurl.univie.ac.at/resolve?sid=OVID:psycdb&id=pmid:&id=doi:10.2466%2Fpms.1983.57.2.367&issn=0031-5125&isbn=&volume=57&issue=2&spage=367&pages=367-372&date=1983&title=Perceptual+and+Motor+Skills&atitle=A+new+technique+for+the+assessment+and+modification+of+feigned+memory+deficit.&aulast=Pankratz&pid=%3Cauthor%3EPankratz%2C+Loren%3C%2Fauthor%3E%3CAN%3E1984-15427-001%3C%2FAN%3E%3CDT%3EJournal+Article%3C%2FDT%3E

<320. >
VN  - Ovid Technologies
DB  - PsycINFO
AN  - 1980-25554-001
TI  - Cues to deception in an interview situation.
DP  - Jun 1978
YR  - 1978
AU  - Harrison, Albert A
AU  - Hwalek, Melanie
AU  - Raney, David F
AU  - Fritz, James G
SO  - Social Psychology. Vol.41(2), 1978, pp. 156-161. 
MO  - Jun
OL  - Social Psychology Quarterly, Sociometry
OC  - American Sociological Society, US; Beacon House, US; Sage Publications, US
AB  - Data from 144 undergraduates indicate that (a) deceptive answers were hesitant and lengthy, (b) visual presence increased variability in verbal response latencies and decreased response duration/length, (c) interviewers discriminated between truth and falsehood, and (d) increased hesitation and increased message length were associated with decreased believability. (8 ref) (PsycINFO Database Record (c) 2016 APA, all rights reserved)

JN  - Social Psychology
VO  - 41
IP  - 2
PG  - 156-161
XL  - http://ovidsp.ovid.com/ovidweb.cgi?T=JS&CSC=Y&NEWS=N&PAGE=fulltext&D=psyc2&AN=1980-25554-001
XL  - http://openurl.univie.ac.at/resolve?sid=OVID:psycdb&id=pmid:&id=doi:10.2307%2F3033575&issn=0147-829X&isbn=&volume=41&issue=2&spage=156&pages=156-161&date=1978&title=Social+Psychology&atitle=Cues+to+deception+in+an+interview+situation.&aulast=Harrison&pid=%3Cauthor%3EHarrison%2C+Albert+A%3BHwalek%2C+Melanie%3BRaney%2C+David+F%3BFritz%2C+James+G%3C%2Fauthor%3E%3CAN%3E1980-25554-001%3C%2FAN%3E%3CDT%3EJournal+Article%3C%2FDT%3E

<321. >
VN  - Ovid Technologies
DB  - PsycINFO
AN  - 1976-29232-001
TI  - Short-term conceptual memory for pictures. [References].
DP  - Sep 1976
YR  - 1976
AU  - Potter, Mary C
SO  - Journal of Experimental Psychology: Human Learning and Memory. Vol.2(5), 1976, pp. 509-522. 
MO  - Sep
OL  - Journal of Experimental Psychology: Learning, Memory, and Cognition
AB  - Used 3 converging procedures to determine whether pictures presented in a rapid sequence at rates comparable to eye fixations are understood and then quickly forgotten. In 2 experiments, with 96 and 16 college students, respectively, sequences of 16 color photographs were presented at rates of 113, 167, 250, or 333 msec/picture. In 1 group, Ss were given an immediate test of recognition memory for the pictures and in other groups they searched for a target picture. Even when the target had only been specified by a title (e.g., a boat), detection of a target was strikingly superior to recognition memory. Detection was slightly but significantly better for pictured than named targets. In Exp III, with 8 college students, pictures were presented for 50, 70, 90, or 120 msec preceded and followed by a visual mask; at 120 msec recognition memory was as accurate as detection had been. Results, taken together with those of M. C. Potter and E. I. Levy (see record 1969-12253-001) for slower rates of sequential presentation, suggest that on the average a scene is understood and so becomes immune to ordinary visual masking within about 100 msec but requires about 300 msec of further processing before the memory representation is resistant to conceptual masking from a following picture. Possible functions of a short-term conceptual memory (e.g., the control of eye fixations) are discussed. (25 ref) (PsycINFO Database Record (c) 2016 APA, all rights reserved)

CP  - HOLDER: American Psychological Association
      YEAR: 1976
JN  - Journal of Experimental Psychology: Human Learning and Memory
VO  - 2
IP  - 5
PG  - 509-522
XL  - http://ovidsp.ovid.com/ovidweb.cgi?T=JS&CSC=Y&NEWS=N&PAGE=fulltext&D=psyc2&AN=1976-29232-001
XL  - http://openurl.univie.ac.at/resolve?sid=OVID:psycdb&id=pmid:&id=doi:10.1037%2F0278-7393.2.5.509&issn=0096-1515&isbn=&volume=2&issue=5&spage=509&pages=509-522&date=1976&title=Journal+of+Experimental+Psychology%3A+Human+Learning+and+Memory&atitle=Short-term+conceptual+memory+for+pictures.&aulast=Potter&pid=%3Cauthor%3EPotter%2C+Mary+C%3C%2Fauthor%3E%3CAN%3E1976-29232-001%3C%2FAN%3E%3CDT%3EJournal+Article%3C%2FDT%3E

<322. >
VN  - Ovid Technologies
DB  - PsycINFO
AN  - 1976-12240-001
TI  - Convergent and discriminant behavioral aspects of interpersonal trust.
DP  - Dec 1975
YR  - 1975
AU  - Cash, Thomas F
AU  - Stack, James J
AU  - Luna, Gloria C
SO  - Psychological Reports. Vol.37(3, Pt 1), 1975, pp. 983-986. 
MO  - Dec
OC  - Sage Publications, US
AB  - Examined J. B. Rotter's construct of interpersonal trust and its relationship to overt behavioral trust and to self-disclosure. Without employing a deceptive or competitive task with the 41 undergraduate Ss, a behavioral measure of trust was devised and defined as the speed with which S initiated and completed a backward fall into the hands of a readied assistant. While scores on Rotter's Interpersonal Trust Scale were uncorrelated with those on S. M. Jourard's Self-Disclosure Scale, high trusters had shorter latencies on the behavioral task. These data represent evidence of the discriminant and convergent validity of the construct and measurement of interpersonal trust. High disclosers were more apt to volunteer for the behavioral task. (PsycINFO Database Record (c) 2016 APA, all rights reserved)

JN  - Psychological Reports
VO  - 37
IP  - 3, Pt 1
PG  - 983-986
XL  - http://ovidsp.ovid.com/ovidweb.cgi?T=JS&CSC=Y&NEWS=N&PAGE=fulltext&D=psyc2&AN=1976-12240-001
XL  - http://openurl.univie.ac.at/resolve?sid=OVID:psycdb&id=pmid:&id=doi:10.2466%2Fpr0.1975.37.3.983&issn=0033-2941&isbn=&volume=37&issue=3%2C+Pt+1&spage=983&pages=983-986&date=1975&title=Psychological+Reports&atitle=Convergent+and+discriminant+behavioral+aspects+of+interpersonal+trust.&aulast=Cash&pid=%3Cauthor%3ECash%2C+Thomas+F%3BStack%2C+James+J%3BLuna%2C+Gloria+C%3C%2Fauthor%3E%3CAN%3E1976-12240-001%3C%2FAN%3E%3CDT%3EJournal+Article%3C%2FDT%3E

<323. >
VN  - Ovid Technologies
DB  - PsycINFO
AN  - 1974-30052-001
TI  - Aspects of language pragmatics and the social perception of lying.
DP  - Apr 1974
YR  - 1974
AU  - Baskett, Glen D
AU  - Freedle, Roy O
SO  - Journal of Psycholinguistic Research. Vol.3(2), 1974, pp. 117-131. 
MO  - Apr
AB  - Conducted 2 experiments with a total of 154 college students to examine the influence of linguistic and extralinguistic variables on the attribution of lying. In Exp I, 1 of 2 tape recordings of a target person, who responded either "true" or "false" to a list of adjectives, was evaluated. The Ss' task was to discover when the target person was not telling the truth. It was found that if the target person responded either too quickly or too slowly the Ss atrributed his response as a lie more often than if the delay was more intermediate in duration (p < .01). The adjective likability value in combination with the "true" or "false" response of the target person also contributed to the attribution of lying (p < .01). In Exp II the adjectives were rescaled on another dimension thought to influence the attribution of lying: the degree to which the adjective is "true of the general population." Results suggest that this new scale is related to the degree to which lie attributions are made. (PsycINFO Database Record (c) 2016 APA, all rights reserved)

JN  - Journal of Psycholinguistic Research
VO  - 3
IP  - 2
PG  - 117-131
XL  - http://ovidsp.ovid.com/ovidweb.cgi?T=JS&CSC=Y&NEWS=N&PAGE=fulltext&D=psyc2&AN=1974-30052-001
XL  - http://openurl.univie.ac.at/resolve?sid=OVID:psycdb&id=pmid:&id=doi:10.1007%2FBF01067571&issn=0090-6905&isbn=&volume=3&issue=2&spage=117&pages=117-131&date=1974&title=Journal+of+Psycholinguistic+Research&atitle=Aspects+of+language+pragmatics+and+the+social+perception+of+lying.&aulast=Baskett&pid=%3Cauthor%3EBaskett%2C+Glen+D%3BFreedle%2C+Roy+O%3C%2Fauthor%3E%3CAN%3E1974-30052-001%3C%2FAN%3E%3CDT%3EJournal+Article%3C%2FDT%3E

<324. >
VN  - Ovid Technologies
DB  - PsycINFO
AN  - 1973-06120-001
TI  - The objective use of multiple physiological indices in the detection of deception.
DP  - Nov 1972
YR  - 1972
AU  - Cutrow, Robert J
AU  - Parks, Arthur
AU  - Lucas, Nelson
AU  - Thomas, Kathryn
SO  - Psychophysiology. Vol.9(6), 1972, pp. 578-588. 
MO  - Nov
OC  - Wiley-Blackwell Publishing Ltd., United Kingdom
AB  - Evaluated 9 psychophysiological measures-breathing amplitude, breathing cycle time, eyeblink rate, eyeblink latency, finger pulse volume, heart rate, palmar galvanic skin response (GSR), volar-forearm GSR, and voice latency-for effectiveness in detecting deception with 63 undergraduates. A relevant-irrelevant stimulus presentation format was used with 3 treatment conditions: personal words, neutral words, and items involving money. All physiological variables were found significant indicators of deception, p < .01 or p < .05 through objective techniques. A combined effect index of 6 variables provided an advantage over any index taken separately. No significant treatment or sex differences were found between stimulus conditions except for the forearm GSR. (24 ref.) (PsycINFO Database Record (c) 2016 APA, all rights reserved)

JN  - Psychophysiology
VO  - 9
IP  - 6
PG  - 578-588
XL  - http://ovidsp.ovid.com/ovidweb.cgi?T=JS&CSC=Y&NEWS=N&PAGE=fulltext&D=psyc2&AN=1973-06120-001
XL  - http://openurl.univie.ac.at/resolve?sid=OVID:psycdb&id=pmid:&id=doi:10.1111%2Fj.1469-8986.1972.tb00767.x&issn=0048-5772&isbn=&volume=9&issue=6&spage=578&pages=578-588&date=1972&title=Psychophysiology&atitle=The+objective+use+of+multiple+physiological+indices+in+the+detection+of+deception.&aulast=Cutrow&pid=%3Cauthor%3ECutrow%2C+Robert+J%3BParks%2C+Arthur%3BLucas%2C+Nelson%3BThomas%2C+Kathryn%3C%2Fauthor%3E%3CAN%3E1973-06120-001%3C%2FAN%3E%3CDT%3EJournal+Article%3C%2FDT%3E

<325. >
VN  - Ovid Technologies
DB  - PsycINFO
AN  - 1972-06643-001
TI  - The "truth" about false confessions. [References].
DP  - Nov 1971
YR  - 1971
AU  - Maslach, Christina
SO  - Journal of Personality and Social Psychology. Vol.20(2), 1971, pp. 141-146. 
MO  - Nov
AB  - Discusses D. Bem's (see pa, vol. 40:7352) finding that ss come to believe that their false statements are true when emitted in the presence of a discriminative truth stimulus. In an attempted replication with 55 undergraduates, evidence was found for an alternative explanation, based upon decreased vigilance induced by the truth stimulus. In contrast, the lie stimulus promoted more cautious responding as evidenced by better recall, greater confidence, slower rt, and a different pattern of physiological responsivity. (PsycINFO Database Record (c) 2016 APA, all rights reserved)

CP  - HOLDER: American Psychological Association
      YEAR: 1971
JN  - Journal of Personality and Social Psychology
VO  - 20
IP  - 2
PG  - 141-146
XL  - http://ovidsp.ovid.com/ovidweb.cgi?T=JS&CSC=Y&NEWS=N&PAGE=fulltext&D=psyc2&AN=1972-06643-001
XL  - http://openurl.univie.ac.at/resolve?sid=OVID:psycdb&id=pmid:&id=doi:10.1037%2Fh0031675&issn=0022-3514&isbn=&volume=20&issue=2&spage=141&pages=141-146&date=1971&title=Journal+of+Personality+and+Social+Psychology&atitle=The+%22truth%22+about+false+confessions.&aulast=Maslach&pid=%3Cauthor%3EMaslach%2C+Christina%3C%2Fauthor%3E%3CAN%3E1972-06643-001%3C%2FAN%3E%3CDT%3EComment%2FReply%3C%2FDT%3E

<326. >
VN  - Ovid Technologies
DB  - PsycINFO
AN  - 1971-27998-001
TI  - Debriefing and responsiveness to overt experimenter expectancy cues.
DP  - Jun 1971
YR  - 1971
AU  - Keisner, Robert H
SO  - The Journal of Social Psychology. Vol.84(1), 1971, pp. 65-71. 
MO  - Jun
OC  - Taylor & Francis, United Kingdom
AB  - Attempted to determine the relationship between prior debriefing experience and reactions to perceived E expectancies. It was hypothesized that debriefed Ss would be suspicious of perceived E expectancy cues and hence less likely to respond to such cues. Immediately prior to a word-association task, all Ss (N = 39 undergraduates) were informed by the E that he expected emotional words to produce longer response latencies than neutral words. Ss who had been debriefed in a prior experiment showed smaller RT difference scores in the (perceived) expected direction than nondebriefed Ss (p < .05). Explanations not involving suspicion were explored. (PsycINFO Database Record (c) 2016 APA, all rights reserved)

JN  - The Journal of Social Psychology
VO  - 84
IP  - 1
PG  - 65-71
XL  - http://ovidsp.ovid.com/ovidweb.cgi?T=JS&CSC=Y&NEWS=N&PAGE=fulltext&D=psyc2&AN=1971-27998-001
XL  - http://openurl.univie.ac.at/resolve?sid=OVID:psycdb&id=pmid:&id=doi:10.1080%2F00224545.1971.9918522&issn=0022-4545&isbn=&volume=84&issue=1&spage=65&pages=65-71&date=1971&title=The+Journal+of+Social+Psychology&atitle=Debriefing+and+responsiveness+to+overt+experimenter+expectancy+cues.&aulast=Keisner&pid=%3Cauthor%3EKeisner%2C+Robert+H%3C%2Fauthor%3E%3CAN%3E1971-27998-001%3C%2FAN%3E%3CDT%3EJournal+Article%3C%2FDT%3E

<327. >
VN  - Ovid Technologies
DB  - PsycINFO
AN  - 1947-19909-085
TI  - Lie detection-its bodily basis and test procedures.
DP  - 1947
YR  - 1947
AU  - Marston, William Moulton
SO  - Harriman, P. L. (1947). Encycl. Psychol.  (pp. 354-363).  New York, NY, US: McGraw-Hill; US. 
AB  - The definition of a lie in this discussion is limited to -iconscious-n deception. In commonly observed behavior, there are two groups of voluntarily controlled responses considered as indications of deception: fear reactions and dominant defensive responses. The detection of involuntary movements and the correct interpretation of their pattern of response supply the material for scientific criteria of deception. An historial summary of scientific procedures in lie detection concludes with descriptions of the work with blood-pressure tests by W. M. Marston, J. A. Larson, L. Keeler, and G. W. Haney. In an evaluation of the status and procedures of the tests, the writer reports: the association reaction-time test is not in practical use; the psycho-galvanometer records are used sometimes in conjunction with the bloodpressure and respiration tests; the blood pressure-breathing test has gained in acceptance by psychologists as an instrument reliable enough for practical use in criminal and personnel investigations. (PsycINFO Database Record (c) 2018 APA, all rights reserved)

PG  - 354-363
XL  - http://ovidsp.ovid.com/ovidweb.cgi?T=JS&CSC=Y&NEWS=N&PAGE=fulltext&D=psyc1&AN=1947-19909-085
XL  - http://openurl.univie.ac.at/resolve?sid=OVID:psycdb&id=pmid:&id=doi:&issn=&isbn=&volume=&issue=&spage=354&pages=354-363&date=1947&title=Encycl.+Psychol.&atitle=Lie+detection-its+bodily+basis+and+test+procedures.&aulast=Marston&pid=%3Cauthor%3EMarston%2C+William+Moulton%3C%2Fauthor%3E%3CAN%3E1947-19909-085%3C%2FAN%3E%3CDT%3EChapter%3C%2FDT%3E

<328. >
VN  - Ovid Technologies
DB  - PsycINFO
AN  - 2011-14315-001
TI  - A study in association reaction and reaction time.
DP  - Mar 1915
YR  - 1915
AU  - Crane, Harry W
SO  - The Psychological Monographs. Vol.18(4), 1915, pp. i-75. 
MO  - Mar
OL  - Psychological Monographs, Psychological Monographs: General and Applied, The Psychological Review: Monograph Supplements
OC  - American Psychological Association, US; Macmillan & Company, US; The Macmillan Company, US; The Review Publishing Company, US
AB  - This article discusses a study in association reaction and reaction time. In the spring of 1909 the writer became interested in the possibility of making an application of the association reaction as a test for guilty knowledge of crime. The problem was to determine which one of the four subjects tested had gone through this experience. The test proved successful in that it gave data which made it possible to solve this problem. However, the results were not as convincing and reassuring as the optimistic writings of Munsterberg and others had led me to anticipate. For this reason another similar test was made, with utter failure as the result. Even after this second test, there were several facts that stood out rather prominently in these preliminary experiments part of which seemed to be out of harmony with the statements that had been made concerning the association reaction times. There were many instances in which there were as long, or even longer, reaction times among the nonguilty, as among the guilty subjects. There were also instances even among the guilty subjects in which the reaction times to the non-guilty words were as long as, or even longer than, the reaction times to the guilty words. As no introspections were taken in these preliminary experiments we could not tell the cause of these lengthened reactions. The final suggestion of a possible form of influence that grew out of these questions was of a verbal character. Suppose that you have a certain number of stimuli of one definite verbal form, nouns or verbs, followed by a certain number of indefinite or ambiguous forms-forms like boil-that can be interpreted as either verbs or nouns, and at the same time have entirely distinct meanings depending upon which interpretation is made. Then, in such cases, will the preceding definite forms influence the interpretation of the indefinite forms? If answers to these questions could be found, it would seem to make possible a much more definite and fruitful application of the association reaction as a test for criminal knowledge. (PsycINFO Database Record (c) 2017 APA, all rights reserved)

JN  - The Psychological Monographs
VO  - 18
IP  - 4
PG  - i-75
XL  - http://ovidsp.ovid.com/ovidweb.cgi?T=JS&CSC=Y&NEWS=N&PAGE=fulltext&D=psyc1&AN=2011-14315-001
XL  - http://openurl.univie.ac.at/resolve?sid=OVID:psycdb&id=pmid:&id=doi:10.1037%2Fh0093093&issn=0096-9753&isbn=&volume=18&issue=4&spage=i&pages=i-75&date=1915&title=The+Psychological+Monographs&atitle=A+study+in+association+reaction+and+reaction+time.&aulast=Crane&pid=%3Cauthor%3ECrane%2C+Harry+W%3C%2Fauthor%3E%3CAN%3E2011-14315-001%3C%2FAN%3E%3CDT%3EJournal+Article%3C%2FDT%3E

<329. >
VN  - Ovid Technologies
DB  - PsycINFO
AN  - 1927-00385-001
TI  - Reaction-time symptoms of deception.
DP  - 1926
YR  - 1926
AU  - English, H. B
SO  - The American Journal of Psychology. Vol.37 1926, pp. 428-429. 
AB  - The distinction between good and bad liars on the basis of following or disobeying instructions as to the order of forming free associations does not appear to hold. The two criteria previously postulated, reaction-times and variability, run crisscross. It is doubtful whether the experimental setting uniformly involved the attitude of deception. (PsycINFO Database Record (c) 2017 APA, all rights reserved)

JN  - The American Journal of Psychology
VO  - 37
PG  - 428-429
XL  - http://ovidsp.ovid.com/ovidweb.cgi?T=JS&CSC=Y&NEWS=N&PAGE=fulltext&D=psyc1&AN=1927-00385-001
XL  - http://openurl.univie.ac.at/resolve?sid=OVID:psycdb&id=pmid:&id=doi:10.2307%2F1413634&issn=0002-9556&isbn=&volume=37&issue=3&spage=428&pages=428-429&date=1926&title=The+American+Journal+of+Psychology&atitle=Reaction-time+symptoms+of+deception.&aulast=English&pid=%3Cauthor%3EEnglish%2C+H.+B%3C%2Fauthor%3E%3CAN%3E1927-00385-001%3C%2FAN%3E%3CDT%3EJournal+Article%3C%2FDT%3E

<330. >
VN  - Ovid Technologies
DB  - PsycINFO
AN  - 1927-00029-001
TI  - Dr. Marston on deception types.
DP  - 1926
YR  - 1926
AU  - Rich, G. J
SO  - The American Journal of Psychology. Vol.37 1926, pp. 307-309. 
AB  - Deception exists as a psychological category only in so far as it involves a typical emotional and motor attitude or "consciousness" which accompanies increased reaction times. Additional mental work appears to be a component of the deceptive attitude. The distinction between positive and negative types of reaction in deception is valueless, since any complication of conditions which leads to conflicting impulses makes all persons react more slowly when deceiving. (PsycINFO Database Record (c) 2017 APA, all rights reserved)

JN  - The American Journal of Psychology
VO  - 37
PG  - 307-309
XL  - http://ovidsp.ovid.com/ovidweb.cgi?T=JS&CSC=Y&NEWS=N&PAGE=fulltext&D=psyc1&AN=1927-00029-001
XL  - http://openurl.univie.ac.at/resolve?sid=OVID:psycdb&id=pmid:&id=doi:10.2307%2F1413712&issn=0002-9556&isbn=&volume=37&issue=2&spage=307&pages=307-309&date=1926&title=The+American+Journal+of+Psychology&atitle=Dr.+Marston+on+deception+types.&aulast=Rich&pid=%3Cauthor%3ERich%2C+G.+J%3C%2Fauthor%3E%3CAN%3E1927-00029-001%3C%2FAN%3E%3CDT%3EJournal+Article%3C%2FDT%3E

<331. >
VN  - Ovid Technologies
DB  - PsycINFO
AN  - 1926-07123-001
TI  - Reaction Times and the Consciousness of Deception.
DP  - 1923
YR  - 1923
AU  - Goldstein, E. R
SO  - The American Journal of Psychology. Vol.34 1923, pp. 562-581. 
AB  - The first part of the work consisted of a repetition of Marston's experiments in which the observers were required to perform a series of additions or subtractions either in accordance with or opposite to the instructions that were given to them and to attempt to deceive the experimenter upon this point. Some observers took longer times to perform the arithmetical operations when disobeying the instructions than when obeying them, while for other observers the opposite condition held and all observers varied from day to day. Introspective reports showed that the time required to perform the operations when disobeying instructions was the longer when and only when the observers were conscious of deception. Since the experimental setting failed in large part to produce consciousness of deception, it was altered in the second part of the work so that the deceptive consciousness would be more prominent. This change in conditions caused all observers to take a longer time to perform the additions and subtractions when disobeying than when obeying instructions and also to be conscious of deception the greater part of the time. Whenever they failed to be conscious of deceiving, this time relation was reversed. Consciousness of deception, which appeared as feeling of strain, self-consciousness, hesitation, conflict of impulses, and emotional disturbance, in every case increased the reaction-time, although objective falsity did not do so. From Psych Bulletin 21:05:00437. (PsycINFO Database Record (c) 2017 APA, all rights reserved)

JN  - The American Journal of Psychology
VO  - 34
PG  - 562-581
XL  - http://ovidsp.ovid.com/ovidweb.cgi?T=JS&CSC=Y&NEWS=N&PAGE=fulltext&D=psyc1&AN=1926-07123-001
XL  - http://openurl.univie.ac.at/resolve?sid=OVID:psycdb&id=pmid:&id=doi:10.2307%2F1414058&issn=0002-9556&isbn=&volume=34&issue=4&spage=562&pages=562-581&date=1923&title=The+American+Journal+of+Psychology&atitle=Reaction+Times+and+the+Consciousness+of+Deception.&aulast=Goldstein&pid=%3Cauthor%3EGoldstein%2C+E.+R%3C%2Fauthor%3E%3CAN%3E1926-07123-001%3C%2FAN%3E%3CDT%3EJournal+Article%3C%2FDT%3E

<332. >
VN  - Ovid Technologies
DB  - PsycINFO
AN  - 1942-02211-001
TI  - The method of free association. [Romanian].
OT  - Metoda asociatiei libere.
DP  - 1941
YR  - 1941
AU  - Pavelcu, V
SO  - J. de Psihoteh. Vol.3 1941, pp. 81-103. 
AB  - In an experiment with 3 S's in which the method was used for lie detection the results remained inconclusive on the basis of the associated words. Positive diagnoses were obtained, however, from measures of reaction time and physiological emotional responses, including the galvanic reflex. (PsycINFO Database Record (c) 2016 APA, all rights reserved)

JN  - J. de Psihoteh
VO  - 3
PG  - 81-103
XL  - http://ovidsp.ovid.com/ovidweb.cgi?T=JS&CSC=Y&NEWS=N&PAGE=fulltext&D=psyc1&AN=1942-02211-001
XL  - http://openurl.univie.ac.at/resolve?sid=OVID:psycdb&id=pmid:&id=doi:&issn=&isbn=&volume=3&issue=&spage=81&pages=81-103&date=1941&title=J.+de+Psihoteh&atitle=The+method+of+free+association.&aulast=Pavelcu&pid=%3Cauthor%3EPavelcu%2C+V%3C%2Fauthor%3E%3CAN%3E1942-02211-001%3C%2FAN%3E%3CDT%3EJournal+Article%3C%2FDT%3E

<333. >
VN  - Ovid Technologies
DB  - PsycINFO
AN  - 1939-06416-001
TI  - A history of lie detection.
DP  - 1939
YR  - 1939
AU  - Trovillo, P. V
SO  - Journal of Criminal Law & Criminology. Vol.29, 30 1939, pp. 848-881, 104-119. 
OL  - The Journal of Criminal Law & Criminology
OC  - Northwestern University School of Law, US
AB  - The ancient and medieval use of the ordeal, and the modern scientific studies of pulse, blood pressure, flow of blood to the head, etc., word association, action currents, body temperature, respiratory changes, galvanic skin reaction, various reaction times, and lesser known devices are systematically discussed. (PsycINFO Database Record (c) 2016 APA, all rights reserved)

JN  - Journal of Criminal Law & Criminology
VO  - 29, 30
PG  - 848-881, 104-119
XL  - http://ovidsp.ovid.com/ovidweb.cgi?T=JS&CSC=Y&NEWS=N&PAGE=fulltext&D=psyc1&AN=1939-06416-001
XL  - http://openurl.univie.ac.at/resolve?sid=OVID:psycdb&id=pmid:&id=doi:&issn=0091-4169&isbn=&volume=29%2C+30&issue=&spage=848&pages=848-881%2C+104-119&date=1939&title=Journal+of+Criminal+Law+%26+Criminology&atitle=A+history+of+lie+detection.&aulast=Trovillo&pid=%3Cauthor%3ETrovillo%2C+P.+V%3C%2Fauthor%3E%3CAN%3E1939-06416-001%3C%2FAN%3E%3CDT%3EJournal+Article%3C%2FDT%3E

<334. >
VN  - Ovid Technologies
DB  - PsycINFO
AN  - 1933-01721-000
TI  - Lying and its detection.
DP  - 1932
YR  - 1932
AU  - Larson, J. A
SO  - (1932). Lying and its detection. 2 pp. Oxford, England: Univ. of Chicago Press; England. 
AB  - The first few chapters treat of general definitions of lying, the nature of the process, its occurrence, and clarifications. The next division of the work treats of attempts at detection of deception from ancient times up to the beginning of modern laboratory methods. Here reference is made to judicial methods and it is pointed out that the same principles made use of in trial by combat, ordeal, or torture are still used in somewhat modified form by the police in crude attempts to extract the truth by the so-called "third degree" and by jury methods which all competent criminologists agree to be inefficacious. Following this, laboratory methods in the detection of deception are discussed beginning with Lombroso, treating with word association methods and reaction time, and then those procedures based on the more recent physiological methods of Benussi, Marston, and Burtt as original investigators. An account is given of drug methods in the determination of innocence or guilt, with special reference to the use of scopolamine by House and the use of sodium amytal. The remainder of the work is devoted to the personal investigations of the writer and his associates. The writer believes that a deception test has proved to be of practical value when in the hands of suitably trained experts, but even then there will be limitations. He feels that these limitations are sufficient to avoid use of deception test records in court as evidence. On the other hand he has already demonstrated for his associates working in the penitentiary that a deception test probably can be of inestimable value in the preliminary investigation of suspect cases, especially in the selection of the guilty individual and in assisting in securing evidence which may be used in judicial procedure. (PsycINFO Database Record (c) 2016 APA, all rights reserved)

XL  - http://ovidsp.ovid.com/ovidweb.cgi?T=JS&CSC=Y&NEWS=N&PAGE=fulltext&D=psyc1&AN=1933-01721-000
XL  - http://openurl.univie.ac.at/resolve?sid=OVID:psycdb&id=pmid:&id=doi:&issn=&isbn=&volume=&issue=&spage=&pages=&date=1932&title=Lying+and+its+detection.&atitle=Lying+and+its+detection.&aulast=Larson&pid=%3Cauthor%3ELarson%2C+J.+A%3C%2Fauthor%3E%3CAN%3E1933-01721-000%3C%2FAN%3E%3CDT%3E%3C%2FDT%3E

<335. >
VN  - Ovid Technologies
DB  - PsycINFO
AN  - 1932-00597-001
TI  - Deception: a study in forensic psychology.
DP  - Jul 1931
YR  - 1931
AU  - Mager, H
SO  - The Journal of Abnormal and Social Psychology. Vol.26(2), 1931, pp. 183-198. 
MO  - Jul
OL  - Journal of Abnormal Psychology, The Journal of Abnormal Psychology, The Journal of Abnormal Psychology and Social Psychology
AB  - The characteristic emotion involved in deception is dominance. The greater the control of outward appearance, the greater the energy needed to maintain the appearance. Fear may or may not be an element in the consciousness of all deceptive witnesses. But tests based on fear do not work on those individuals in whom the fear element has been overcome. No individual, however, can remove "the outrush of energy to remove opposition," which outrush can be detected by dominance tests such as systolic blood pressure, breathing, and negative-type reaction-time. (PsycINFO Database Record (c) 2016 APA, all rights reserved)

CP  - HOLDER: American Psychological Association
      YEAR: 1931
JN  - The Journal of Abnormal and Social Psychology
VO  - 26
IP  - 2
PG  - 183-198
XL  - http://ovidsp.ovid.com/ovidweb.cgi?T=JS&CSC=Y&NEWS=N&PAGE=fulltext&D=psyc1&AN=1932-00597-001
XL  - http://openurl.univie.ac.at/resolve?sid=OVID:psycdb&id=pmid:&id=doi:10.1037%2Fh0074408&issn=0096-851X&isbn=&volume=26&issue=2&spage=183&pages=183-198&date=1931&title=The+Journal+of+Abnormal+and+Social+Psychology&atitle=Deception%3A+a+study+in+forensic+psychology.&aulast=Mager&pid=%3Cauthor%3EMager%2C+H%3C%2Fauthor%3E%3CAN%3E1932-00597-001%3C%2FAN%3E%3CDT%3EJournal+Article%3C%2FDT%3E

<336. >
VN  - Ovid Technologies
DB  - PsycINFO
AN  - 1930-03844-001
TI  - The method of recording movements in crime detection. [German].
OT  - Die Methode des abbildenden Motorik in der Tatbestands-Diagnostik.
DP  - 1930
YR  - 1930
AU  - Luria, A. R
SO  - Zeitschrift fur Angewandte Psychologie. Vol.35 1930, pp. 139-183. 
AB  - The author describes a diagnostic method combining verbal (association) responses and motor reactions of the subject. At the moment when the subject responded by a reaction word to a stimulus word, he was to press his right hand upon a contact key, by means of which its movements were registered in the form of a graph. After the subject had become accustomed to pressing down his right hand with each verbal response, any emotional disturbances created by a stimulus word became clearly registered. A systematic emotional disturbance produced by stimulus words belonging to the same family thus became significant. By the use of this method it became possible: (1) to distinguish between "critical" and "indifferent" reaction words; (2) to obtain information, even though the subject remained silent (for there was still a perceptible pressure exerted by his right hand); (3) to ascertain the approximate number of reaction words suppressed by the subject before he uttered one. The method was applied to a group of students, who were to conceal certain elements of a crime story, which was told to them in the absence of the tester. The control group was not acquainted with the story. The two groups reacted differently, the former showing a higher percentage of greater reaction time coinciding with "critical" words. Experiments with actual criminals showed similar results. According to the author the method cannot be applied to recidivists, either because of the great complexity and interference of associations related to several crimes, or because emotive susceptibility of hardened criminals is greatly reduced. Nor is it applicable to insane criminals. These groups will require further study. (PsycINFO Database Record (c) 2016 APA, all rights reserved)

JN  - Zeitschrift fur Angewandte Psychologie
VO  - 35
PG  - 139-183
XL  - http://ovidsp.ovid.com/ovidweb.cgi?T=JS&CSC=Y&NEWS=N&PAGE=fulltext&D=psyc1&AN=1930-03844-001
XL  - http://openurl.univie.ac.at/resolve?sid=OVID:psycdb&id=pmid:&id=doi:&issn=&isbn=&volume=35&issue=&spage=139&pages=139-183&date=1930&title=Zeitschrift+fur+Angewandte+Psychologie&atitle=The+method+of+recording+movements+in+crime+detection.&aulast=Luria&pid=%3Cauthor%3ELuria%2C+A.+R%3C%2Fauthor%3E%3CAN%3E1930-03844-001%3C%2FAN%3E%3CDT%3EJournal+Article%3C%2FDT%3E

<337. >
VN  - Ovid Technologies
DB  - PsycINFO
AN  - 1929-01849-001
TI  - The psychological methods of word-association and reaction-time as tests of deception.
DP  - 1929
YR  - 1929
AU  - Crosland, H. R
SO  - University of Oregon Publications, Psychology Series. Vol.1 1929, pp. 104. 
AB  - The studies reported in this paper find the association method to be quite successful in the detection of guilt. The method has been applied to a total of 55 persons connected with seven different crimes; five instances of stealing, one of cheating, and one of forgery. A confession was obtained in all instances except the last. The studies were made among dormitory groups, usually upon eight or ten subjects including the chief suspects. The usual method was to escort each subject into the experimental room (in the dormitory) without preliminary notice or under the pretext of furnishing original data for the preparation of a psychology paper. When told the true purpose, none of the subjects refused to proceed. The experimenter with three or four assistants presented 100 stimulus words, 20 of which referred to the intimate details of the criminal act. The word response, the reaction time, and the general behavior of the subject was recorded for each stimulus word. In arriving at decisions of guilt 40 different criteria were employed. All the results of six of the seven studies are presented in detail, including the word responses and the treatment of data under the 40 criteria of guilt. The monograph concludes with a complete history of the association experiments as it has been used since its creation by Francis Galton in 1879. A chronologically arranged bibliography of 161 references is included. (PsycINFO Database Record (c) 2016 APA, all rights reserved)

JN  - University of Oregon Publications, Psychology Series
VO  - 1
PG  - 104
XL  - http://ovidsp.ovid.com/ovidweb.cgi?T=JS&CSC=Y&NEWS=N&PAGE=fulltext&D=psyc1&AN=1929-01849-001
XL  - http://openurl.univie.ac.at/resolve?sid=OVID:psycdb&id=pmid:&id=doi:&issn=&isbn=&volume=1&issue=&spage=104&pages=104&date=1929&title=University+of+Oregon+Publications%2C+Psychology+Series&atitle=The+psychological+methods+of+word-association+and+reaction-time+as+tests+of+deception.&aulast=Crosland&pid=%3Cauthor%3ECrosland%2C+H.+R%3C%2Fauthor%3E%3CAN%3E1929-01849-001%3C%2FAN%3E%3CDT%3EJournal+Article%3C%2FDT%3E

<338. >
VN  - Ovid Technologies
DB  - PsycINFO
AN  - 1927-00563-001
TI  - Negative type reaction-time symptoms of deception.
DP  - May 1925
YR  - 1925
AU  - Marston, W. M
SO  - Psychological Review. Vol.32(3), 1925, pp. 241-247. 
MO  - May
OC  - American Psychological Association, US; Macmillan & Company, US; The Macmillan Company, US; The Review Publishing Company, US
AB  - In cases of deception some reaction-times are "negative." (The writer confirms Miss Goldstein's result.) Delayed reaction is probably an expression of the greater difficulty or complexity of processes in cases of deception. "Positive" and "negative" reactions are discussed in relation to the deceptive attitude. (PsycINFO Database Record (c) 2016 APA, all rights reserved)

JN  - Psychological Review
VO  - 32
IP  - 3
PG  - 241-247
XL  - http://ovidsp.ovid.com/ovidweb.cgi?T=JS&CSC=Y&NEWS=N&PAGE=fulltext&D=psyc1&AN=1927-00563-001
XL  - http://openurl.univie.ac.at/resolve?sid=OVID:psycdb&id=pmid:&id=doi:10.1037%2Fh0075169&issn=0033-295X&isbn=&volume=32&issue=3&spage=241&pages=241-247&date=1925&title=Psychological+Review&atitle=Negative+type+reaction-time+symptoms+of+deception.&aulast=Marston&pid=%3Cauthor%3EMarston%2C+W.+M%3C%2Fauthor%3E%3CAN%3E1927-00563-001%3C%2FAN%3E%3CDT%3EJournal+Article%3C%2FDT%3E

<339. >
VN  - Ovid Technologies
DB  - PsycINFO
AN  - 2005-15248-004
TI  - Motor phenomena and action.
DP  - May 1924
YR  - 1924
AU  - No authorship indicated
SO  - Psychological Bulletin. Vol.21(5), 1924, pp. 263-266. 
MO  - May
OC  - American Psychological Association, US; The Macmillan Company, US; The Review Publishing Company, US
AB  - Presents a collection of journal abstracts on motor phenomena and action published between 1922 to 1923. Topics include reaction times and the consciousness of deception, a qualitative plethysmographic technique; and stimulus rhythm in reflex tetanic contraction. (PsycINFO Database Record (c) 2016 APA, all rights reserved)

JN  - Psychological Bulletin
VO  - 21
IP  - 5
PG  - 263-266
XL  - http://ovidsp.ovid.com/ovidweb.cgi?T=JS&CSC=Y&NEWS=N&PAGE=fulltext&D=psyc1&AN=2005-15248-004
XL  - http://openurl.univie.ac.at/resolve?sid=OVID:psycdb&id=pmid:&id=doi:10.1037%2Fh0066096&issn=0033-2909&isbn=&volume=21&issue=5&spage=263&pages=263-266&date=1924&title=Psychological+Bulletin&atitle=Motor+phenomena+and+action.&aulast=no&pid=%3Cauthor%3ENo+authorship+indicated%3C%2Fauthor%3E%3CAN%3E2005-15248-004%3C%2FAN%3E%3CDT%3EAbstract+Collection%3C%2FDT%3E

<340. >
VN  - Ovid Technologies
DB  - PsycINFO
AN  - 1926-07316-001
TI  - The Cardio-Pneumo-Psychogram in Deception.
DP  - Dec 1923
YR  - 1923
AU  - Larson, J. A
SO  - Journal of Experimental Psychology. Vol.6(6), 1923, pp. 420-454. 
MO  - Dec
OL  - Journal of Experimental Psychology: General
OC  - American Psychological Association, US
AB  - The author presents twelve cases in some detail of individuals who were tested for deception by the technique of recording changes in blood pressure and respiration while questions bearing upon the alleged crime and capable of being answered by "yes" or "no" were directed to them. Among other changes the following were observed as the effect of deception: increase in blood pressure, decrease in blood pressure, increase in height and frequency, summative effects, incomplete inhibition, irregular fluctuations, etc. The cardio-pneumo-psychograms afford an excellent means for probing and detecting painful complexes. The analysis of the cardiac and respiratory curves offers more decisive evidence than that of the reaction times, and is more convincing than the study of the increase in systolic blood pressure alone. The records of those individuals who have been convicted of deception always differ from those of individuals in whom no deception is present. Pathological or physiological factors, or the effects of anger or fear in innocent suspects of an alleged crime need not vitiate the interpretations of the records provided that the proper precautions are used. The technique of administering the tests affords a practical and simple means of detecting deception, and may be used effectively by any person of ordinary intelligence who has had experience in handling court and criminal cases. The interpretation of records, however, should be left to experts with scientific training who are well versed in psychopathology and abnormal behavior. With proper cooperation and the securing of thousands of cases the time might then be ripe for the introduction of a deception-test into procedures in court. From Psych Bulletin 21:08:00798. (PsycINFO Database Record (c) 2016 APA, all rights reserved)

CP  - HOLDER: American Psychological Association
      YEAR: 1923
JN  - Journal of Experimental Psychology
VO  - 6
IP  - 6
PG  - 420-454
XL  - http://ovidsp.ovid.com/ovidweb.cgi?T=JS&CSC=Y&NEWS=N&PAGE=fulltext&D=psyc1&AN=1926-07316-001
XL  - http://openurl.univie.ac.at/resolve?sid=OVID:psycdb&id=pmid:&id=doi:10.1037%2Fh0074457&issn=0022-1015&isbn=&volume=6&issue=6&spage=420&pages=420-454&date=1923&title=Journal+of+Experimental+Psychology&atitle=The+Cardio-Pneumo-Psychogram+in+Deception.&aulast=Larson&pid=%3Cauthor%3ELarson%2C+J.+A%3C%2Fauthor%3E%3CAN%3E1926-07316-001%3C%2FAN%3E%3CDT%3EJournal+Article%3C%2FDT%3E

<341. >
VN  - Ovid Technologies
DB  - PsycINFO
AN  - 1926-05279-001
TI  - Psychological Possibilities in the Deception Tests.
DP  - 1921
YR  - 1921
AU  - Marston, W. M
SO  - Journal of Criminal Law & Criminology. Vol.11 1921, pp. 551-570. 
OL  - The Journal of Criminal Law & Criminology
OC  - Northwestern University School of Law, US
AB  - The four types of psycho-physiological tests are the galvanometer test, the association reaction-time test, Benussi's breathing test, and the systolic blood pressure test. The galvanometer test registers practically all emotions so that it is impossible to distinguish those caused by deception; the value of the association reaction-time test is limited because of the difficulty in getting crucial and non-crucial words; Benussi's test is of little value because testimony cannot be broken up into isolated statements. The systolic blood pressure test, however, has given "100 per cent. accuracy of judgment under very difficult conditions." In this test, the witness' blood pressure is taken from time to time while he is cross-examined either by the blood pressure operator or a second operator called the examiner. "The effectiveness of the test depends almost entirely upon the construction and arrangement of the cross-examination and its proper correlation with the blood pressure readings, a system of signals between the examiner and the blood pressure operator being necessary... . The form of the blood pressure curve as correlated with the cross-examination... is found to indicate with surprising accuracy and minuteness the fluctuations of the witness' emotions." The blood pressure test is valuable in determining the truth of the individual's story, in sometimes bringing about confessions not made during cross-examination, and in supplying new clues by the discovery of unsuspected guilty emotions. The test has "practically absolute reliability" when given by an expert. The author believes that there is sufficient psychological background to qualify an expert upon deception, and that the use of deception tests in court is justified. From Psych Bulletin 18:05:00288. (PsycINFO Database Record (c) 2016 APA, all rights reserved)

JN  - Journal of Criminal Law & Criminology
VO  - 11
PG  - 551-570
XL  - http://ovidsp.ovid.com/ovidweb.cgi?T=JS&CSC=Y&NEWS=N&PAGE=fulltext&D=psyc1&AN=1926-05279-001
XL  - http://openurl.univie.ac.at/resolve?sid=OVID:psycdb&id=pmid:&id=doi:10.2307%2F1133465&issn=0091-4169&isbn=&volume=11&issue=4&spage=551&pages=551-570&date=1921&title=Journal+of+Criminal+Law+%26+Criminology&atitle=Psychological+Possibilities+in+the+Deception+Tests.&aulast=Marston&pid=%3Cauthor%3EMarston%2C+W.+M%3C%2Fauthor%3E%3CAN%3E1926-05279-001%3C%2FAN%3E%3CDT%3EJournal+Article%3C%2FDT%3E

<342. >
VN  - Ovid Technologies
DB  - PsycINFO
AN  - 2006-01667-005
TI  - Reaction-time symptoms of deception.
DP  - Feb 1920
YR  - 1920
AU  - Marston, William M
SO  - Journal of Experimental Psychology. Vol.3(1), 1920, pp. 72-87. 
MO  - Feb
OL  - Journal of Experimental Psychology: General
OC  - American Psychological Association, US
AB  - Professor Hugo Munsterberg began experiment upon what was planned to be a series of psycho-physiological problems in the field of legal testimony. The first psycho-legal problem to be approached was the investigation of the psycho-physiological symptoms of the deceptive consciousness. The systolic blood pressure symptoms of lying were reported upon by the present writer in the Journal of Experimental Psychology for April, 1917. Analysis of reaction time association experiments and tests reported in the literature shows that judgments have been based jointly upon the qualitative and quantitative aspects of the results. The qualitative aspect of these tests lies in the association reaction words, and the quantitative in the reaction times recorded. Our problem in the present experiment was to eliminate the words and isolate, if possible, the quantitative measurements. In all previously reported tests no unanimity of qualitative results has been reported but, on the other hand, so great a unanimity of quantitative results has generally been found that psychologists seem to have accepted as established the thesis that deceptive emotions tend to increase both association reaction times and mean variations. Ten different subjects were used in the principal experiment in which two distinct types of reaction time behavior have been found during deception. The positive type, which is characterized by increased length of reaction times during deception, with accompanying increase of mean variations, and the negative type, in which the reaction times during deception appeared to be consistently shortened with, however, no consistent accompanying effect upon mean variations. (PsycINFO Database Record (c) 2016 APA, all rights reserved)

CP  - HOLDER: American Psychological Association
      YEAR: 1920
JN  - Journal of Experimental Psychology
VO  - 3
IP  - 1
PG  - 72-87
XL  - http://ovidsp.ovid.com/ovidweb.cgi?T=JS&CSC=Y&NEWS=N&PAGE=fulltext&D=psyc1&AN=2006-01667-005
XL  - http://openurl.univie.ac.at/resolve?sid=OVID:psycdb&id=pmid:&id=doi:10.1037%2Fh0067963&issn=0022-1015&isbn=&volume=3&issue=1&spage=72&pages=72-87&date=1920&title=Journal+of+Experimental+Psychology&atitle=Reaction-time+symptoms+of+deception.&aulast=Marston&pid=%3Cauthor%3EMarston%2C+William+M%3C%2Fauthor%3E%3CAN%3E2006-01667-005%3C%2FAN%3E%3CDT%3EJournal+Article%3C%2FDT%3E
