# Supplementary material for: Dispersion matters: Diagnostics and control data computer simulation in Concealed Information Test studies
Source: PLoS One. 2020 Oct 2;15(10):e0240259. doi: 10.1371/journal.pone.0240259 (PMC7531802; doi:10.1371/journal.pone.0240259)
Supplement: S1 File — The lists of references obtained from the search, as well as after at each of the exclusion steps (either as extracted search results or as plain text). (ZIP) [file pone.0240259.s007.zip › extracted_search_results/web_of_science_savedrecs.bib]

@article{ ISI:000485212800005,
Author = {Leue, Anja and Beauducel, Andre},
Title = {{A meta-analysis of the P3 amplitude in tasks requiring deception in
   legal and social contexts}},
Journal = {{BRAIN AND COGNITION}},
Year = {{2019}},
Volume = {{135}},
Month = {{OCT}},
Abstract = {{In deception tasks the parietal P3 amplitude of the event-related
   potential indicates either recognition of salient stimuli (larger P3
   following salient information) or mental effort (smaller P3 following
   demanding information). This meta-analysis (k = 77) investigated
   population effect sizes (delta) for conceptual and methodological
   a-priori moderators (study design, pre-task scenario, context of
   deception tasks, and P3 quantification). Within-subject designs show
   evidence of the underlying cognitive processes, between-subject designs
   allow for comparisons of cognitive processes in culprits vs. innocents.
   Committed vs. imagined mock crime scenarios yield larger delta.
   Deception tasks with a legal context result in almost twice as large
   delta than deception tasks with social-evaluative and
   social-biographical contexts. Peak-to-peak P3 quantification resulted in
   larger delta than other quantifications. Counter-measure techniques in
   3-stimulus protocols reduce the discriminability of concealed vs.
   truthful P3 amplitudes. Depending on stimulus knowledge, deception tasks
   provide evidence for the salience hypothesis and the mental effort
   hypothesis, respectively.}},
DOI = {{10.1016/j.bandc.2019.05.002}},
Article-Number = {{UNSP 103564}},
ISSN = {{0278-2626}},
EISSN = {{1090-2147}},
Unique-ID = {{ISI:000485212800005}},
}

@article{ ISI:000484607700014,
Author = {Meek, Scott W. and Bunde, James and Phillips-Meek, Michelle C. and
   Vendemia, Jennifer M. C.},
Title = {{Deception Processing by Third-Party Observers: The Role of Speaker
   Intent}},
Journal = {{PSYCHOLOGICAL REPORTS}},
Year = {{2019}},
Volume = {{122}},
Number = {{5}},
Pages = {{1808-1823}},
Month = {{OCT}},
Abstract = {{Deception studies typically focus on the deceiver (or the deceived),
   with lie detection of paramount concern. Consequently, little attention
   has been paid to the experience of third-party observers of deceptive
   communications. In the current study, therefore, we investigated the
   impact of deception priming on the subsequent information processing of
   outsiders, with a primary focus on the intent to deceive. Participants
   read pairs of stories (A and B) depicting everyday interpersonal
   interactions. In Story A, a phrase was rendered truthful, intentionally
   deceptive, or unintentionally misleading by context. In Story B, this
   same phrase was initially presented ambiguously, but followed by a
   sentence revealing it to be intentionally deceptive. Reading about an
   intentionally deceptive (as opposed to truthful) speaker (Experiment 1)
   and an unintentionally deceptive (as opposed to unintentionally
   misleading) speaker (Experiment 2) in Story A primed faster reading of
   the ``deception{''} sentence in Story B. These results support the
   possibility of deception priming and suggest that observers are
   sensitive to intent (and not mere falsity) when exposed to
   misinformation scenarios.}},
DOI = {{10.1177/0033294118794411}},
ISSN = {{0033-2941}},
EISSN = {{1558-691X}},
Unique-ID = {{ISI:000484607700014}},
}

@article{ ISI:000483705900020,
Author = {Bird, Lisa and Gretton, Matthew and Cockerell, Robert and Heathcote,
   Andrew},
Title = {{The cognitive load of narrative lies}},
Journal = {{APPLIED COGNITIVE PSYCHOLOGY}},
Year = {{2019}},
Volume = {{33}},
Number = {{5}},
Pages = {{936-942}},
Month = {{SEP}},
Abstract = {{Lying is assumed to increase cognitive load, and it has been shown to
   slow response times to simple questions. We employed a dual-task
   methodology, the detection response task (DRT), to assess cognitive load
   in telling narrative lies in a live, open-question interview. The DRT
   requires participants to press a button in response to a tactile
   stimulus every 3-5 s while performing a primary task, in this case,
   recounting either truthful or deceitful narratives. We found weak
   support for slowing in the time to initiate a narrative response when
   lying. In contrast, we found strong support for an increase in cognitive
   load when producing a narrative lie, as measured by both slowed DRT
   responses and increased response omissions, although this effect
   decreased with time on task. We advocate dual-task methodologies such as
   the DRT for increasing understanding of the assumptions made by theories
   of deception and for refining lie detection techniques.}},
DOI = {{10.1002/acp.3567}},
ISSN = {{0888-4080}},
EISSN = {{1099-0720}},
ORCID-Numbers = {{Gretton, Matthew/0000-0002-9931-7803}},
Unique-ID = {{ISI:000483705900020}},
}

@article{ ISI:000475980400010,
Author = {Sauerland, Melanie and Wolfs, Andrea C. F. and Crans, Samantha and
   Verschuere, Bruno},
Title = {{Testing a potential alternative to traditional identification
   procedures: Reaction time-based concealed information test does not work
   for lineups with cooperative witnesses}},
Journal = {{PSYCHOLOGICAL RESEARCH-PSYCHOLOGISCHE FORSCHUNG}},
Year = {{2019}},
Volume = {{83}},
Number = {{6}},
Pages = {{1210-1222}},
Month = {{SEP}},
Abstract = {{Direct eyewitness identification is widely used, but prone to error. We
   tested the validity of indirect eyewitness identification decisions
   using the reaction time-based concealed information test (CIT) for
   assessing cooperative eyewitnesses' face memory as an alternative to
   traditional lineup procedures. In a series of five experiments, a total
   of 401 mock eyewitnesses watched one of 11 different stimulus events
   that depicted a breach of law. Eyewitness identifications in the CIT
   were derived from longer reaction times as compared to well-matched foil
   faces not encountered before. Across the five experiments, the weighted
   mean effect size d was 0.14 (95\% CI 0.08-0.19). The reaction time-based
   CIT seems unsuited for testing cooperative eyewitnesses' memory for
   faces. The careful matching of the faces required for a fair lineup or
   the lack of intent to deceive may have hampered the diagnosticity of the
   reaction time-based CIT.}},
DOI = {{10.1007/s00426-017-0948-5}},
ISSN = {{0340-0727}},
EISSN = {{1430-2772}},
Unique-ID = {{ISI:000475980400010}},
}

@article{ ISI:000482161100001,
Author = {Olson, Joseph and Rosenfeld, J. Peter and Perrault, Ella},
Title = {{Deleterious effects of probe-related versus irrelevant targets on the
   ``CIT effect{''} in the P300-and RT-based three-stimulus protocol for
   detection of concealed information}},
Journal = {{PSYCHOPHYSIOLOGY}},
Abstract = {{Two groups of participants committed the same mock crime in which one of
   two items, a watch or a ring, was removed from a drawer and concealed.
   One group, the crime-familiar group next experienced a three-stimulus
   protocol (3SP), a Concealed Information Test (CIT), in which they were
   tested on the stolen (probe) item presented in a random series of five
   irrelevant (unseen) stimuli from the same jewelry category. A left-hand
   button press, meaning ``I don't recognize{''} was to follow each of
   these six items. A right-hand press ({''}I do recognize{''}) was to
   follow the one other presented item, the target item, which in the case
   of the crime-familiar group was the other, not-stolen item in the drawer
   at the mock crime scene. For the other crime-unfamiliar group, the
   target was a sixth unseen irrelevant item as in the original P300 CIT.
   In terms of P300 latency and reaction time (RT), crime-familiar
   participants processed all stimuli faster than crime-unfamiliar
   participants. The CIT effects (probe-minus-irrelevant differences) for
   crime-familiar group members were inferior to those of crime-unfamiliar
   group members for RT and P300 amplitude measures. Thus, familiar targets
   negatively impact the 3SP.}},
DOI = {{10.1111/psyp.13459}},
Early Access Date = {{AUG 2019}},
Article-Number = {{UNSP e13459}},
ISSN = {{0048-5772}},
EISSN = {{1469-8986}},
Unique-ID = {{ISI:000482161100001}},
}

@article{ ISI:000471357100011,
Author = {Walczyk, Jeffrey J. and Fargerson, Caroline},
Title = {{A cognitive framework for understanding development of the ability to
   deceive}},
Journal = {{NEW IDEAS IN PSYCHOLOGY}},
Year = {{2019}},
Volume = {{54}},
Pages = {{82-92}},
Month = {{AUG}},
Abstract = {{A large research literature shows how the ability to deceive improves
   from early childhood on. For instance, growth in Theory of Mind allows
   older children to infer accurately others' mental states, enabling
   plausible lying. However, theoretical frameworks for integrating these
   findings are scarce. We expand a cognitive theory of adult high-stakes
   deception for this purpose: Activation-Decision-Construction-Action
   Theory (ADCAT). According to ADCAT, deception typically involves four
   components: activation of the truth, a decision to lie if sharing the
   truth is sufficiently negative and if conveying a deception is
   sufficiently positive, construction of a lie that achieves goals, and
   then acting the deception out. Each component is elaborated
   developmentally, predictions are generated, and possible tests are
   proposed. The core developmental principle is that with age deceivers
   will discover more effective ways to reduce the cognitive load of
   deception. Expanded ADCAT organizes and explains many research findings
   and suggests dimensions for understanding deception development
   throughout the lifespan.}},
DOI = {{10.1016/j.newideapsych.2019.02.003}},
ISSN = {{0732-118X}},
EISSN = {{1873-3522}},
Unique-ID = {{ISI:000471357100011}},
}

@article{ ISI:000469154400025,
Author = {Schuetzler, Ryan M. and Grimes, G. Mark and Giboney, Justin Scott},
Title = {{The effect of conversational agent skill on user behavior during
   deception}},
Journal = {{COMPUTERS IN HUMAN BEHAVIOR}},
Year = {{2019}},
Volume = {{97}},
Pages = {{250-259}},
Month = {{AUG}},
Abstract = {{Conversational agents (CM) are an integral component of many personal
   and business interactions. Many recent advancements in CA technology
   have attempted to make these interactions more natural and human-like.
   However, it is currently unclear how human-like traits in a CA impact
   the way users respond to questions from the CA. In some applications
   where CAs may be used, detecting deception is important. Design elements
   that make CA interactions more human-like may induce undesired strategic
   behaviors from human deceivers to mask their deception. To better
   understand this interaction, this research investigates the effect of
   conversational skill-that is, the ability of the CA to mimic human
   conversation-from CAs on behavioral indicators of deception. Our results
   show that cues of deception vary depending on CA conversational skill,
   and that increased conversational skill leads to users engaging in
   strategic behaviors that are detrimental to deception detection. This
   fading suggests that for applications in which it is desirable to detect
   when individuals are lying, the pursuit of more human-like interactions
   may be counter-productive.}},
DOI = {{10.1016/j.chb.2019.03.033}},
ISSN = {{0747-5632}},
EISSN = {{1873-7692}},
ORCID-Numbers = {{Schuetzler, Ryan/0000-0002-5807-2168}},
Unique-ID = {{ISI:000469154400025}},
}

@article{ ISI:000478032000001,
Author = {Gonzalez-Billandon, Jonas and Aroyo, Alexander M. and Tonelli, Alessia
   and Pasquali, Dario and Sciutti, Alessandra and Gori, Monica and
   Sandini, Giulio and Rea, Francesco},
Title = {{Can a Robot Catch You Lying? A Machine Learning System to Detect Lies
   During Interactions}},
Journal = {{FRONTIERS IN ROBOTICS AND AI}},
Year = {{2019}},
Volume = {{6}},
Month = {{JUL 31}},
Abstract = {{Deception is a complex social skill present in human interactions. Many
   social professions such as teachers, therapists and law enforcement
   officers leverage on deception detection techniques to support their
   work activities. Robots with the ability to autonomously detect
   deception could provide an important aid to human-human and human-robot
   interactions. The objective of this work is to demonstrate the
   possibility to develop a lie detection system that could be implemented
   on robots. To this goal, we focus on human and human robot interaction
   to understand if there is a difference in the behavior of the
   participants when lying to a robot or to a human. Participants were
   shown short movies of robberies and then interrogated by a human and by
   a humanoid robot ``detectives.{''} According to the instructions,
   subjects provided veridical responses to half of the question and false
   replies to the other half. Behavioral variables such as eye movements,
   time to respond and eloquence were measured during the task, while
   personality traits were assessed before experiment initiation.
   Participant's behavior showed strong similarities during the interaction
   with the human and the humanoid. Moreover, the behavioral features were
   used to train and test a lie detection algorithm. The results show that
   the selected behavioral variables are valid markers of deception both in
   human-human and in human-robot interactions and could be exploited to
   effectively enable robots to detect lies.}},
DOI = {{10.3389/frobt.2019.00064}},
Article-Number = {{64}},
ISSN = {{2296-9144}},
Unique-ID = {{ISI:000478032000001}},
}

@article{ ISI:000471083300044,
Author = {Demartini, Benedetta and Ferrucci, Roberta and Goeta, Diana and
   Ruggiero, Fabiana and D'Agostino, Armando and Priori, Alberto and
   Gambini, Orsola},
Title = {{The truth about cognitive impairment in functional motor symptoms: An
   experimental deception study with the Guilty Knowledge Task}},
Journal = {{JOURNAL OF CLINICAL NEUROSCIENCE}},
Year = {{2019}},
Volume = {{64}},
Pages = {{174-179}},
Month = {{JUN}},
Abstract = {{Background: A century ago, Janet was the first to conceptualize
   conversion reactions as having a neurocognitive component, as disorders
   of memory processing that arise in the wake of trauma. The available
   evidence suggests that this impairment might arise from dysfunction in
   the fronto-subcortical circuits. Our aim was to examine the cognitive
   functions regulating deception in patients with functional motor
   symptoms (FMS), using a computerised task, the Guilty Knowledge Task
   (GKT). We also tested a group of healthy subjects (HS) as a control
   group.
   Materials and methods: Thirteen patients affected by FMS and 14 HS
   underwent a modified version of the GKT, a computer-controlled procedure
   used to detect truthful and deceptive responses. All participants were
   also screened for depression, anxiety, alexithymia and for moral sense
   (moral judgment task).
   Results: The reaction times (RTs) were significantly longer for lie
   responses than for true responses (F (1,26) = 50.47; p < 0.001) in the
   two groups. Total RTs were significantly longer for patients with FMS
   than for HS, in true responses (F(1,25) = 4,36; p = 0.047) and lie
   responses (F(1,25) = 4.26; p = 0.05). No differences were found between
   the two groups for accuracy in producing true responses (F(1,25) = 0.09,
   p = 0.77), and lie responses (F(1,25) = 0,12, p = 0.73.
   Conclusions: When tested with the GKT, patients with FMS were slower
   than HS in producing truthful and lying responses. Current knowledge
   along with our new findings in patients with FMS - possibly arising from
   individually unrecognised extremely mild, cognitive difficulties -
   should help in designing specific rehabilitative programmes to improve
   cognitive and behavioural disturbances in these patients. (C) 2019
   Elsevier Ltd. All rights reserved.}},
DOI = {{10.1016/j.jocn.2019.03.005}},
ISSN = {{0967-5868}},
EISSN = {{1532-2653}},
ORCID-Numbers = {{Demartini, Benedetta/0000-0003-4426-6014}},
Unique-ID = {{ISI:000471083300044}},
}

@article{ ISI:000470874500001,
Author = {Foerster, Anna and Wirth, Robert and Berghoefer, Frauke L. and Kunde,
   Wilfried and Pfister, Roland},
Title = {{Capacity Limitations of Dishonesty}},
Journal = {{JOURNAL OF EXPERIMENTAL PSYCHOLOGY-GENERAL}},
Year = {{2019}},
Volume = {{148}},
Number = {{6}},
Pages = {{943-961}},
Month = {{JUN}},
Abstract = {{Cognitive theories of dishonesty revolve around an automatic activation
   of honest response tendencies, which is assumed to impair response
   selection for the intended dishonest response. Clear-cut evidence for
   the claim is still limited, however. We therefore present a novel
   approach to dishonest responding that takes advantage of psychological
   refractory period methodology. Four experiments yielded evidence
   supporting the assumption of prolonged response selection during
   dishonest responding. Moreover, they also showed differences in early
   response activation and they revealed additional downstream consequences
   of this behavior that are currently not sufficiently covered by common
   theoretical models. Notably, these downstream consequences included
   increased monitoring relative to honest behavior. Our results thus
   provide an extensive coverage of the cognitive architecture of dishonest
   responses, informing current theorizing while simultaneously grounding
   the assumed processes in the framework of sensorimotor stage models of
   information processing.}},
DOI = {{10.1037/xge0000510}},
ISSN = {{0096-3445}},
EISSN = {{1939-2222}},
ResearcherID-Numbers = {{Foerster, Anna/U-9686-2019
   }},
ORCID-Numbers = {{Kunde, Wilfried/0000-0001-6256-8011}},
Unique-ID = {{ISI:000470874500001}},
}

@article{ ISI:000472660100015,
Author = {Shelley-Tremblay, John E. and Eyer, Joshua C. and Hill, Benjamin D.},
Title = {{A Laboratory Word Memory Test Analogue Differentiates Intentional
   Feigning from True Responding Using the P300 Event-Related Potential}},
Journal = {{BRAIN SCIENCES}},
Year = {{2019}},
Volume = {{9}},
Number = {{5}},
Month = {{MAY}},
Abstract = {{Symptom exaggeration and feigned cognitive impairment occur commonly in
   forensic and medicolegal evaluations. As a result, methods to detect
   feigned cognitive impairment are an indispensable component of
   neuropsychological assessments. This study reports the results of two
   neurophysiological experiments using a forced-choice recognition task
   built from the stimuli of the Word Memory Test and Medical Symptom
   Validity Test as well as a new linguistically informed stimulus set.
   Participant volunteers were instructed either to do their best or to
   feign cognitive impairment consistent with a mild traumatic brain injury
   while their brain activity was monitored using event-related potentials
   (ERP). Experiment 1 varied instructions across individuals, whereas
   Experiment 2 varied instructions within individuals. The target brain
   component was a positive deflection indicating stimulus recognition that
   occurs approximately 300 ms after exposure to a stimulus (i.e., the
   P300). Multimodal comparison (P300 amplitude to behavioral accuracy)
   allowed the detection of feigned cognitive impairment. Results indicate
   that, for correct responses, P300s were equivalent for the simulated
   malingering and good effort conditions. However, for incorrect
   responses, feigned impairment produced reliable but significantly
   reduced P300 amplitudes. Although the P300 is an automatic index of
   recognitioneven when knowledge is hiddenits amplitude appears capable of
   modulation by feigning strategies. Implications of this finding are
   discussed for research and clinical applications.}},
DOI = {{10.3390/brainsci9050109}},
Article-Number = {{109}},
EISSN = {{2076-3425}},
ORCID-Numbers = {{Shelley-Tremblay, John/0000-0002-5853-1010}},
Unique-ID = {{ISI:000472660100015}},
}

@article{ ISI:000466370200070,
Author = {Zhu, Chuanlin and Yin, Ming and Chen, Xinyun and Zhang, Jianxin and Liu,
   Dianzhi},
Title = {{Ecological micro-expression recognition characteristics of young adults
   with subthreshold depression}},
Journal = {{PLOS ONE}},
Year = {{2019}},
Volume = {{14}},
Number = {{5}},
Month = {{MAY 1}},
Abstract = {{The micro-expression (ME) processing characteristics of patients with
   depression has been studied but has not been investigated in people with
   subthreshold depression. Based on this, by adopting the ecological MEs
   recognition paradigm, this study aimed to explore ME recognition in
   people with subthreshold depression. A 4 (background expression: happy,
   neutral, sad and fearful) x 4 (ME: happy, neutral, sad, and fearful)
   study was designed; two groups of participants (experimental group with
   subthreshold depression vs. healthy control group, 32 participants in
   each group) were asked to complete the ecological ME recognition task,
   and the corresponding accuracy (ACC) and reaction time (RT) were
   analyzed. Results: (1) Under different background conditions,
   recognizing happy MEs had the highest ACC and shortest RT. (2) There was
   no significant difference in the ACC and RT between experimental and
   control groups. (3) In different contexts, individuals with subthreshold
   depression tended to misjudge neutral, sad, and fearful MEs as happy,
   while neutral MEs were misjudged as sad and fearful. (4) The performance
   of individuals with subthreshold depression in the ecological ME
   recognition task were influenced by the type of ME; they showed highest
   ACC and shortest RT when recognizing happy MEs (vs. the other MEs).
   Conclusions: (1) The performance of individuals' ecological ME
   recognition were influenced by the background expression, and this
   embodied the need for ecological ME recognition. (2) Individuals with
   subthreshold depression showed normal ecological ME recognition ability.
   (3) In terms of misjudgment, individuals with subthreshold depression
   showed both positive and negative bias, when completing the ecological
   ME recognition task. (4) Compared with the other MEs, happy MEs showed
   an advantage recognition effect for individuals with subthreshold
   depression who completed the ecological ME recognition task.}},
DOI = {{10.1371/journal.pone.0216334}},
Article-Number = {{e0216334}},
ISSN = {{1932-6203}},
ORCID-Numbers = {{Liu, Dianzhi/0000-0002-7839-3444}},
Unique-ID = {{ISI:000466370200070}},
}

@article{ ISI:000464577400001,
Author = {Rosenfeld, J. Peter and Davydova, Elena and Labkovsky, Elena and Ward,
   Anne},
Title = {{Financial Incentive Does Not Affect P300 in the Complex Trial Protocol
   (CTP) Version of the Concealed Information Test (CIT) in Malingering
   Detection. II. Uninstructed Subjects}},
Journal = {{FRONTIERS IN PSYCHIATRY}},
Year = {{2019}},
Volume = {{10}},
Month = {{APR 15}},
Abstract = {{Well-known research showed that the skin conductance response (SCR) of
   the Autonomic Nervous System (ANS) in the Concealed Information Test
   (CIT) is usually augmented in participants who are financially and
   motivationally incentivized to beat the CIT. This is not what happens
   with Reaction Time (RT)-based CITs, P300 CITs based on the 3-stimulus
   protocol, nor on the P300-based complex trial protocol for detection of
   malingering (however these tests differ from forensic CITs). The present
   report follows up the Rosenfeld et al. (1, 2) study of motivated
   malingerers instructed how to beat the test, with uninstructed motivated
   (paid and unpaid) and unmotivated ({''} simple malingering{''})
   subjects, using episodic and semantic memory probes. The Test of Memory
   Malingering (TOMM) validated behavioral differences among groups. The
   ``CIT effect{''} (probe-minus-irrelevant P300 differences) did not
   differ among incentive groups, although as previously, semantic
   memory-evoked P300s exceeded episodic memory evoked P300s. An effect of
   specific test-beating instructions was found to enhance the CIT effect
   for semantic information.}},
DOI = {{10.3389/fpsyt.2019.00189}},
Article-Number = {{189}},
ISSN = {{1664-0640}},
Unique-ID = {{ISI:000464577400001}},
}

@article{ ISI:000463787300001,
Author = {Geven, Linda Marjoleine and Ben-Shakhar, Gershon and Kindt, Merel and
   Verschuere, Bruno},
Title = {{It's a match!? Appropriate item selection in the Concealed Information
   Test}},
Journal = {{COGNITIVE RESEARCH-PRINCIPLES AND IMPLICATIONS}},
Year = {{2019}},
Volume = {{4}},
Month = {{APR 3}},
Abstract = {{Background: While the Concealed Information Test (CIT) can determine
   whether examinees recognize critical details, it does not clarify the
   origin of the memory. Hence, when unknowledgeable suspects are
   contaminated with crime information through media channels or
   investigative interviews, the validity of the CIT can be compromised
   (i.e. false-positive outcomes). Yet, when the information was disclosed
   solely at the category level (e.g. the perpetrator escaped in a car),
   presenting specific items at the exemplar level (e.g. Citroen, Opel, or
   Volkswagen) might preclude this problem. However, diminished
   recollection for exemplar-level details could attenuate the CIT effect
   for knowledgeable suspects, thereby leading to false negatives. The
   appropriate item level for memory detection to reach an optimal balance
   between sensitivity and specificity remains elusive. As encoding,
   retention, and retrieval of information may influence memory performance
   and thereby memory detection, the current study investigated the
   validity of the CIT on both categorical and exemplar levels.
   Results: Participants planned a mock robbery (n = 165), with information
   encoded at the category (e.g. car) or exemplar (e.g. Citroen) level.
   They were tested immediately or after a one-week-delay, with a response
   time-based CIT consisting of questions at the categorical or exemplar
   level. An interaction was found between encoding and testing, such that
   CIT validity based on reaction time was higher for ``matching{''} (e.g.
   exemplar-exemplar) than for ``mismatching{''} (e.g.
   exemplar-categorical) items, while immediate versus one week delayed
   testing did not affect the outcome.
   Conclusion: Critically, this indicates that what constitutes a good CIT
   item depends on the way the information was encoded. This provides a
   challenge for CIT examiners when selecting appropriate items.}},
DOI = {{10.1186/s41235-019-0161-8}},
Article-Number = {{11}},
ISSN = {{2365-7464}},
Unique-ID = {{ISI:000463787300001}},
}

@article{ ISI:000462834300001,
Author = {Gustafsson, Philip U. and Lindholm, Torun and Jonsson, Fredrik U.},
Title = {{Predicting Accuracy in Eyewitness Testimonies With Memory Retrieval
   Effort and Confidence}},
Journal = {{FRONTIERS IN PSYCHOLOGY}},
Year = {{2019}},
Volume = {{10}},
Month = {{MAR 29}},
Abstract = {{Evaluating eyewitness testimonies has proven a difficult task. Recent
   research, however, suggests that incorrect memories are more effortful
   to retrieve than correct memories, and confidence in a memory is based
   on retrieval effort. We aimed to replicate and extend these findings,
   adding retrieval latency as a predictor of memory accuracy. Participants
   watched a film sequence with a staged crime and were interviewed about
   its content. We then analyzed retrieval effort cues in witness
   responses. Results showed that incorrect memories included more ``effort
   cues{''} than correct memories. While correct responses were produced
   faster than incorrect responses, delays in responses proved a better
   predictor of accuracy than response latency. Furthermore, participants
   were more confident in correct than incorrect responses, and the effort
   cues partially mediated this confidence-accuracy relation. In sum, the
   results support previous findings of a relationship between memory
   accuracy and objectively verifiable cues to retrieval effort.}},
DOI = {{10.3389/fpsyg.2019.00703}},
Article-Number = {{703}},
ISSN = {{1664-1078}},
Unique-ID = {{ISI:000462834300001}},
}

@article{ ISI:000462692200002,
Author = {Lukacs, Gaspar and Ansorge, Ulrich},
Title = {{Methodological improvements of the association-based concealed
   information test}},
Journal = {{ACTA PSYCHOLOGICA}},
Year = {{2019}},
Volume = {{194}},
Pages = {{7-16}},
Month = {{MAR}},
Abstract = {{The Association-Based Concealed Information Test (A-CIT) is a
   deception-detection method, in which participants categorize personally
   relevant items (e.g., their own surnames) as probes together with
   categorically similar but irrelevant items (e.g., others' surnames) by
   one key press A, while categorizing self-referring ``inducer{''} items
   (e.g., ``MINE{''} or ``MY NAME{''}) with an alternative key press B,
   thereby establishing an association between self-relatedness and B and
   an incongruence between the self-relatedness of probes and A (Lukacs,
   Gula, Szegedi-Hallgato, \& Csifcsak, 2017). The A-CIT's sensitivity to
   concealed information is reflected in an incongruence effect: slower
   responses to probes than to other surnames. To increase the relevance of
   categories, between trials of the original A-CIT, category-to-response
   mappings switched or repeated unpredictably. This, however, could have
   diminished incongruence effects, as the response labels were presented
   in the corners of the display, veering spatial attention away from the
   items at screen center. In the present online study (n = 294), we
   therefore tested two improved versions of the A-CIT that do not require
   spatial attention shifts to and from peripheral labels. One improved
   version presents per trial only one category label at screen center and
   requires comparison to the currently presented item. The other improved
   version is based on the Identification Extrinsic Affective Simon Task
   (ID-EAST), in which item categorization switches (or repeats) based on
   colors versus meanings of the central items. Both new versions
   outperformed the original A-CIT.}},
DOI = {{10.1016/j.actpsy.2019.01.010}},
ISSN = {{0001-6918}},
EISSN = {{1873-6297}},
ResearcherID-Numbers = {{Lukacs, Gaspar/O-3308-2019
   Ansorge, Ulrich/H-4413-2013}},
ORCID-Numbers = {{Lukacs, Gaspar/0000-0001-9401-4830
   Ansorge, Ulrich/0000-0002-2421-9942}},
Unique-ID = {{ISI:000462692200002}},
}

@article{ ISI:000460463000003,
Author = {Sen, Hilal H. and Kuntay, Aylin C.},
Title = {{Nonverbal Markers of Lying During Children's Collective Interviewing
   with Friends}},
Journal = {{JOURNAL OF NONVERBAL BEHAVIOR}},
Year = {{2019}},
Volume = {{43}},
Number = {{1}},
Pages = {{39-57}},
Month = {{MAR}},
Abstract = {{To examine nonverbal behaviors that may differentiate between lie- and
   truth-tellers, recent studies have relied on collective interviews
   (e.g., Vrij and Granhag in Appl Cognit Psychol 28(6):936-944, 2014.
   https://doi.org/10.1002/acp.3071), where participants were solicited to
   fake their responses about an unexperienced event. In this study, we
   made participants experience actual events that involved a potential
   rule violation, and later interviewed them collectively and
   unanticipatedly about these previously experienced events. Ninety
   same-sex preschool dyads were observed in a temptation resistance
   paradigm, where an adult experimenter proscribed touching of attractive
   toys and left the children alone. The dyads of children were later
   interviewed by the experimenter about how they handled this rule.
   Nonverbal behaviors were coded during the entire interview phase where
   they could lie by withholding transgression (i.e., lying by omission)
   and right after a target question where children chose to lie or tell
   the truth (i.e., lying by commission). Truth-tellers and lie-tellers
   showed (1) differences in response latency, looking at friend, and use
   of gestures right after the target question, but were (2) similar in
   their interactive nonverbal behaviors during the entire interview (i.e.,
   speech transition, looking at friend, and utterance rate). This is the
   first study showing that nonverbal behaviors accompanying lie-telling
   behavior are different when a collective interview is carried out in a
   spontaneous deceptive context as opposed to planned deceptive contexts.}},
DOI = {{10.1007/s10919-018-0287-2}},
ISSN = {{0191-5886}},
EISSN = {{1573-3653}},
ORCID-Numbers = {{Kuntay, Aylin/0000-0001-9057-7556}},
Unique-ID = {{ISI:000460463000003}},
}

@article{ ISI:000459470400005,
Author = {Yin, Lijun and Weber, Bernd},
Title = {{I lie, why don't you: Neural mechanisms of individual differences in
   self-serving lying}},
Journal = {{HUMAN BRAIN MAPPING}},
Year = {{2019}},
Volume = {{40}},
Number = {{4}},
Pages = {{1101-1113}},
Month = {{MAR}},
Abstract = {{People tend to lie in varying degrees. To advance our understanding of
   the underlying neural mechanisms of this heterogeneity, we investigated
   individual differences in self-serving lying. We performed a functional
   magnetic resonance imaging study in 37 participants and introduced a
   color-reporting game where lying about the color would in general lead
   to higher monetary payoffs but would also be punished if get caught. At
   the behavioral level, individuals lied to different extents. Besides,
   individuals who are more dishonest showed shorter lying response time,
   whereas no significant correlation was found between truth-telling
   response time and the degree of dishonesty. At the neural level, the
   left caudate, ventromedial prefrontal cortex (vmPFC), right inferior
   frontal gyrus (IFG), and left dorsolateral prefrontal cortex (dlPFC)
   were key regions reflecting individual differences in making dishonest
   decisions. The dishonesty associated activity in these regions decreased
   with increased dishonesty. Subsequent generalized psychophysiological
   interaction analyses showed that individual differences in self-serving
   lying were associated with the functional connectivity among the
   caudate, vmPFC, IFG, and dlPFC. More importantly, regardless of the
   decision types, the neural patterns of the left caudate and vmPFC during
   the decision-making phase could be used to predict individual degrees of
   dishonesty. The present study demonstrated that lying decisions differ
   substantially from person to person in the functional connectivity and
   neural activation patterns which can be used to predict individual
   degrees of dishonesty.}},
DOI = {{10.1002/hbm.24432}},
ISSN = {{1065-9471}},
EISSN = {{1097-0193}},
ResearcherID-Numbers = {{Weber, Bernd/H-5244-2012
   Weber, Bernd/L-9702-2019
   Yin, Lijun/Y-2562-2019}},
ORCID-Numbers = {{Weber, Bernd/0000-0002-7811-9605
   Weber, Bernd/0000-0002-7811-9605
   Yin, Lijun/0000-0003-1748-3187}},
Unique-ID = {{ISI:000459470400005}},
}

@article{ ISI:000464164100001,
Author = {Durante, Ana Claudia R. and Sobral, Danielle V. and Miranda, Ana Claudia
   C. and de Almeida, Erika V. and Fuscaldi, Leonardo L. and de Barboza,
   Marycel R. F. F. and Malavolta, Luciana},
Title = {{Comparative Study of Two Oxidizing Agents, Chloramine T and Iodo-Gen
   (R), for the Radiolabeling of beta-CIT with Iodine-131: Relevance for
   Parkinson's Disease}},
Journal = {{PHARMACEUTICALS}},
Year = {{2019}},
Volume = {{12}},
Number = {{1}},
Month = {{FEB 5}},
Abstract = {{Parkinson's disease (PD) is a neurodegenerative disease characterized by
   the loss of dopaminergic neurons in the substantia nigra pars compacta,
   leading to alteration of the integrity of dopaminergic transporters
   (DATs). In recent years, some radiopharmaceuticals have been used in the
   clinic to evaluate the integrity of DATs. These include tropane
   derivatives such as radiolabeled beta-CIT and FP-CIT with iodine-123
   (I-123), and TRODAT-1 with metastable technetium-99 (Tc-99m).
   Radiolabeling of beta-CIT with radioactive iodine is based on
   electrophilic radioiodination using oxidizing agents, such as Chloramine
   T or Iodo-Gen (R). For the first time, the present work performed a
   comparative study of the radiolabeling of beta-CIT with iodine-131
   (I-131), using either Chloramine T or Iodo-Gen (R) as oxidizing agents,
   in order to improve the radiolabeling process of beta-CIT and to choose
   the most advantageous oxidizing agent to be used in nuclear medicine.
   Both radiolabeling methods were similar and resulted in high
   radiochemical yield (> 95\%), with suitable I-131-beta-CIT stability up
   to 72 h. Although Chloramine T is a strong oxidizing agent, it was as
   effective as Iodo-Gen (R) for beta-CIT radiolabeling with I-131, with
   the advantage of briefer reaction time and solubility in aqueous medium.}},
DOI = {{10.3390/ph12010025}},
Article-Number = {{UNSP 25}},
ISSN = {{1424-8247}},
ORCID-Numbers = {{Malavolta, Luciana/0000-0002-5199-5760}},
Unique-ID = {{ISI:000464164100001}},
}

@article{ ISI:000456487900001,
Author = {Suchotzki, Kristina and Kakavand, Aileen and Gamer, Matthias},
Title = {{Validity of the Reaction Time Concealed Information Test in a Prison
   Sample}},
Journal = {{FRONTIERS IN PSYCHIATRY}},
Year = {{2019}},
Volume = {{9}},
Month = {{JAN 23}},
Abstract = {{Detecting whether a suspect possesses incriminating (e.g.,
   crime-related) information can provide valuable decision aids in court.
   To this means, the Concealed Information Test (CIT) has been developed
   and is currently applied on a regular basis in Japan. But whereas
   research has revealed a high validity of the CIT in student and normal
   populations, research investigating its validity in forensic samples in
   scarce. This applies even more to the reaction time-based CIT (RT-CIT),
   where no such research is available so far. The current study tested the
   application of the RT-CIT for an imaginary mock crime scenario both in a
   sample of prisoners (n = 27) and a matched control group (n = 25).
   Results revealed a high validity of the RT-CIT for discriminating
   between crime-related and crime-unrelated information, visible in medium
   to very high effect sizes for error rates and reaction times.
   Interestingly, in accordance with theories that criminal offenders may
   have worse response inhibition capacities and that response inhibition
   plays a crucial role in the RT-CIT, CIT-effects in the error rates were
   even elevated in the prisoners compared to the control group. No support
   for this hypothesis could, however, be found in reaction time
   CIT-effects. Also, performance in a standard Stroop task, that was
   conducted to measure executive functioning, did not differ between both
   groups and no correlation was found between Stroop task performance and
   performance in the RT-CIT. Despite frequently raised concerns that the
   RT-CIT may not be applicable in non-student and forensic populations,
   our results thereby do suggest that such a use may be possible and that
   effects seem to be quite large. Future research should build up on these
   findings by increasing the realism of the crime and interrogation
   situation and by further investigating the replicability and the
   theoretical substantiation of increased effects in non-student and
   forensic samples.}},
DOI = {{10.3389/fpsyt.2018.00745}},
Article-Number = {{745}},
ISSN = {{1664-0640}},
ResearcherID-Numbers = {{Gamer, Matthias/E-7967-2010}},
ORCID-Numbers = {{Gamer, Matthias/0000-0002-9676-9038}},
Unique-ID = {{ISI:000456487900001}},
}

@article{ ISI:000455552300001,
Author = {Leng, Haizhou and Wang, Yanrong and Li, Qian and Yang, Lizhu and Sun,
   Yan},
Title = {{Sophisticated Deception in Junior Middle School Students: An ERP Study}},
Journal = {{FRONTIERS IN PSYCHOLOGY}},
Year = {{2019}},
Volume = {{9}},
Month = {{JAN 11}},
Abstract = {{Sophisticated deception refers to the deception of others based on
   inferences of their mental states (e.g., answering honestly when
   inferring that the other will not believe their answer). Studying the
   brain mechanism of sophisticated deception in junior middle school
   students can provide physiological evidence for deception detection and
   deceptive ability measurement. Sixteen junior middle school students
   were asked to engage in different trial types (i.e., instructed
   truth/lie and chosen truth/lie), during which we recorded their response
   times (RT) along with electroencephalographic data to calculate
   event-related potentials (ERPs). We observed significant differences in
   amplitude {[}N2, P3, N450, and medial frontal negativity (MFN)] between
   chosen reactions (sophisticated deception and simple deception) and
   instructed reactions (instructed truth and instructed lie) in both the
   stimulus presentation and feedback stages. In the former, the task
   scores of participants in the chosen condition were significantly and
   positively correlated with the N2 amplitude over the central brain area
   during sophisticated deception. In the latter, the task scores of
   participants in the chosen condition were negatively correlated with the
   MFN amplitude over the left frontal and left frontocentral regions.
   Overall, deception intention, rather than simply making counterfactual
   statements, appears to underlie the increased demand for cognitive
   control in deceivers. This can be attributed to deceivers' need to
   strongly consider their opponent's mental state-the better the
   deceivers' deceptive ability, the more they will make conjectures about
   the mental state of their opponent with sophisticated deception and
   monitor conflict; the less conflict they experience while answering
   honestly with the intention to deceive, the more conflict may arise when
   the results of their deception are inconsistent with these conjectures.}},
DOI = {{10.3389/fpsyg.2018.02675}},
Article-Number = {{2675}},
ISSN = {{1664-1078}},
Unique-ID = {{ISI:000455552300001}},
}

@article{ ISI:000472660800004,
Author = {Williams, Shanna and Ahern, Elizabeth and Lyon, Thomas D.},
Title = {{The Relation Between Young Children's False Statements and Response
   Latency, Executive Functioning, and Truth-Lie Understanding}},
Journal = {{MERRILL-PALMER QUARTERLY-JOURNAL OF DEVELOPMENTAL PSYCHOLOGY}},
Year = {{2019}},
Volume = {{65}},
Number = {{1}},
Pages = {{81-100}},
Month = {{JAN}},
Abstract = {{This study examined relations between children's false statements and
   response latency, executive functioning, and truth-lie understanding in
   order to understand what underlies children's emerging ability to make
   false statements. A total of 158 (2- to 5-year-old) children earned
   prizes for claiming that they were looking at birds even when presented
   with images of fish. Children were asked recall ({''}What do you
   have?{''}), recognition ({''}Do you have a bird/fish?{''}), and outcome
   ({''}Did you win/lose?{''}) questions. Response latencies were greater
   when children were presented with fish pictures than bird pictures,
   particularly when they were asked recall questions, and were greater for
   false statements than for true statements, again when children were
   asked recall questions. Older but not younger children exhibited longer
   latencies when making false responses to outcome questions, which
   suggests that younger children were providing impulsive desire-based
   responses to the outcome questions. Executive functioning, as measured
   by the Shoop task, was not related to false statements. Children who
   were better at labeling statements as the truth or not the truth were
   more proficient at making false statements. The results support the
   proposition that the cognitive effort required for making false
   statements depends on the types of questions asked.}},
DOI = {{10.13110/merrpalmquar1982.65.1.0081}},
ISSN = {{0272-930X}},
EISSN = {{1535-0266}},
Unique-ID = {{ISI:000472660800004}},
}

@article{ ISI:000457044200002,
Author = {Andersen, Henrik and Mayerl, Jochen},
Title = {{Responding to Socially Desirable and Undesirable Topics: Different Types
   of Response Behaviour?}},
Journal = {{METHODS DATA ANALYSES}},
Year = {{2019}},
Volume = {{13}},
Number = {{1}},
Pages = {{7-35}},
Abstract = {{Social desirability describes the tendency of respondents to present
   themselves in a more positive light than is accurate and is a serious
   concern in surveys. If researchers are better able to understand the
   underlying mechanisms responsible for social desirability bias, they may
   be able to devise ways to identify and correct for it. One possibility
   involves determining whether social desirability is more of a deliberate
   `editing' of responses or an automatic, perhaps `self-deceptive', act.
   Then researchers could potentially flag conspicuously fast or slow
   responses to improve data quality. We outline dual-process-related
   theoretical arguments for both scenarios and test their plausibility
   using data gathered in a tablet-based CASI survey of pre-service
   teachers in Germany that were asked to assess their suitability for
   their chosen profession. Our analysis involves the use of fixed-effects
   multilevel models that enable us to control for unobserved differences
   between respondent-and item-characteristics while also examining
   cross-level interactions between the predictors at various levels.
   Specifically, we examine the classic respondent- (i.e. need for social
   approval) and item-related characteristics (i.e. trait desirability)
   associated with social desirability bias, as well as the speed at which
   the respondents gave their answers. Doing so allows us to observe under
   what circumstances the respondents tended to overstate positive
   characteristics as well as understate negative ones. We find evidence
   for social desirability as an automatic as well as a deliberate response
   behaviour. However, the mechanism responsible for determining whether
   social desirability occurs automatically or deliberately seems to be
   whether the item content is desirable or undesirable. Desirable traits
   seem to elicit faster socially desirable responses whereas undesirable
   traits seem to elicit slower socially desirable responses.}},
DOI = {{10.12758/mda.2018.06}},
ISSN = {{1864-6956}},
EISSN = {{2190-4936}},
ORCID-Numbers = {{Andersen, Henrik/0000-0001-6842-5337}},
Unique-ID = {{ISI:000457044200002}},
}

@article{ ISI:000453565300007,
Author = {Suchotzki, Kristina and Gamer, Matthias},
Title = {{Effect of negative motivation on the behavioral and autonomic correlates
   of deception}},
Journal = {{PSYCHOPHYSIOLOGY}},
Year = {{2019}},
Volume = {{56}},
Number = {{1}},
Month = {{JAN}},
Abstract = {{In forensic contexts, lying is often motivated by the will to avoid
   negative consequences (e.g., an arrest). Previous research investigating
   the effect of motivation on deception has, however, nearly exclusively
   focused on the effect of positive motivation (e.g., via financial
   rewards). In the current study, we aimed to replicate previous studies
   on the behavioral and autonomic correlates of deception and to
   investigate the influence of negative motivation on those correlates.
   Participants committed a mock theft and underwent a questioning
   procedure in which they had to truthfully and deceptively answer
   questions about the committed mock crime and a control crime. Half of
   the participants completed the procedure without any specific
   motivation, whereas the other half of the participants was told that
   lies detected by a computer algorithm would result in an unpleasant
   electric stimulation. Results revealed longer reaction times, larger
   skin conductance responses, and a relative heart rate slowing for lying
   compared to truth telling. The latter two effects were larger in the
   motivation compared to the control condition. Results are in line with
   the motivation impairment hypothesis and effects of positive motivation
   on the autonomic correlates of information concealment. The observation
   that a higher motivation increased rather than decreased deception
   effects is promising for forensic contexts. The possible explanation
   that these effects could be related to fear conditioning should
   stimulate future research on the stability of differences between lying
   and truth telling in people who experienced no or only seldom punishment
   for deception in their learning history.}},
DOI = {{10.1111/psyp.13284}},
Article-Number = {{UNSP e13284}},
ISSN = {{0048-5772}},
EISSN = {{1469-8986}},
ResearcherID-Numbers = {{Gamer, Matthias/E-7967-2010}},
ORCID-Numbers = {{Gamer, Matthias/0000-0002-9676-9038}},
Unique-ID = {{ISI:000453565300007}},
}

@article{ ISI:000454081900001,
Author = {Walczyk, Jeffrey J. and Sewell, Nate and DiBenedetto, Meghan B.},
Title = {{A Review of Approaches to Detecting Malingering in Forensic Contexts and
   Promising Cognitive Load-Inducing Lie Detection Techniques}},
Journal = {{FRONTIERS IN PSYCHIATRY}},
Year = {{2018}},
Volume = {{9}},
Month = {{DEC 21}},
Abstract = {{Malingering, the feigning of psychological or physical ailment for gain,
   imposes high costs on society, especially on the criminal-justice
   system. In this article, we review some of the costs ofmalingering in
   forensic contexts. Then themost commonmethods ofmalingering detection
   are reviewed, including those for feigned psychiatric and cognitive
   impairments. The shortcomings of each are considered. The article
   continues with a discussion of commonly used means for detecting
   deception. Although not traditionally used to uncover malingering, new,
   innovative methods are emphasized that attempt to induce greater
   cognitive load on liars than truth tellers, some informed by theoretical
   accounts of deception. As a type of deception, we argue that such
   cognitive approaches and theoretical understanding can be adapted to the
   detection of malingering to supplement existing methods.}},
DOI = {{10.3389/fpsyt.2018.00700}},
Article-Number = {{700}},
ISSN = {{1664-0640}},
Unique-ID = {{ISI:000454081900001}},
}

@article{ ISI:000454379500002,
Author = {Olson, Joseph and Rosenfeld, J. Peter and Kim, Taewoo and Perrault, Ella},
Title = {{The effect of countermeasures against the reaction time based concealed
   information test on the P300 index of knowledge recognition: A combined
   RT and P300-based test}},
Journal = {{INTERNATIONAL JOURNAL OF PSYCHOPHYSIOLOGY}},
Year = {{2018}},
Volume = {{134}},
Pages = {{9-14}},
Month = {{DEC}},
Abstract = {{Behavioral reaction time (RT) to key (probe) stimuli in a concealed
   information test (CIT) is usually greater than RT to irrelevant stimuli,
   and this difference has been utilized as a sign of recognition of
   concealed information. The ability to voluntarily increase irrelevant RT
   would appear to be an obvious countermeasure to the RT-based CIT. This
   study examined the effect of such countermeasure use on the
   simultaneously recorded P300 event related potentials. There were two
   blocks of trials in the present study, based on the 3-stimulus protocol.
   On the first trial block, half the participants were tested on concealed
   recognition of their phone numbers without a countermeasure. In the
   second block, this subset of participants were tested on their birth
   dates, while they applied a countermeasure consisting of the mental
   statement of the phrase ``yes sir{''} prior to the button press
   signaling irrelevant stimulus. The other half of the subjects received
   the reverse order of stimulus categories. Results were that probe RT
   exceeded irrelevant RT in the first block, but that this relationship
   was reversed on the second block. In contrast, although the probe P300
   exceeded the irrelevant P300 in the first block, this difference
   significantly increased in the second (RT countermeasure) block, leading
   to more detections based on P300. Thus, there was a differential effect
   of this novel countermeasure (directed at countering RT) on RT and P300,
   which actually led to improved detection with P300, suggesting that both
   measures might be profitably used in field applications.}},
DOI = {{10.1016/j.ijpsycho.2018.10.003}},
ISSN = {{0167-8760}},
EISSN = {{1872-7697}},
Unique-ID = {{ISI:000454379500002}},
}

@article{ ISI:000451483500003,
Author = {Lo, Yu-Hui and Tseng, Philip},
Title = {{Electrophysiological markers of working memory usage as an index for
   truth-based lies}},
Journal = {{COGNITIVE AFFECTIVE \& BEHAVIORAL NEUROSCIENCE}},
Year = {{2018}},
Volume = {{18}},
Number = {{6}},
Pages = {{1089-1104}},
Month = {{DEC}},
Abstract = {{People prefer to lie using altered truthful events from memory, perhaps
   because doing so can increase their credibility while reducing cognitive
   and working memory (WM) load. One possible way to counter such deceptive
   behavior is to track WM usage, since fabricating coherent lies or
   managing between truth and lies is likely to involve heavy WM load. In
   this study, participants memorized a list of words in the study session
   and used these old words to provide deceptive answers when cued later,
   in the testing session. Our behavioral results showed that people needed
   more time to make a deceptive response during the execution stage, and
   this prolonged deceptive reaction time (RT) was negatively correlated
   with each participant's WM capacity. Event-related potential findings
   showed a more negative-going frontal amplitude between the lie and truth
   conditions during the preparation stage, suggesting that WM preparatory
   processes can be detected long before a deceptive response is
   verbalized. Furthermore, we observed a larger positive frontal-central
   amplitude during the execution stage, which was negatively correlated
   with participants' lie-truth RT differences, suggesting that
   participants' efficiency in producing deceptive responses can be readily
   traced electrophysiologically. Together, these findings suggest that WM
   capacity and preparation are crucial to efficient lying and that their
   related electrophysiological signatures can potentially be used to
   uncover deceptive behaviors.}},
DOI = {{10.3758/s13415-018-0624-2}},
ISSN = {{1530-7026}},
EISSN = {{1531-135X}},
ORCID-Numbers = {{Tseng, Philip/0000-0001-5120-5979}},
Unique-ID = {{ISI:000451483500003}},
}

@article{ ISI:000452231800008,
Author = {Lindholm, Torun and Jonsson, Fredrik U. and Liuzza, Marco Tullio},
Title = {{Retrieval Effort Cues Predict Eyewitness Accuracy}},
Journal = {{JOURNAL OF EXPERIMENTAL PSYCHOLOGY-APPLIED}},
Year = {{2018}},
Volume = {{24}},
Number = {{4}},
Pages = {{534-542}},
Month = {{DEC}},
Abstract = {{Previous research has documented that correct eyewitness memories are
   more rapidly recalled and recognized than are incorrect ones, suggesting
   that retrieval ease is diagnostic of memory accuracy. Building on these
   findings, the current research explores whether verbal and paraverbal
   cues to retrieval effort could be used to determine the accuracy of
   honestly reported eyewitness statements about a crime event. Moreover,
   we examine the relative role of such effort cues and witnesses'
   subjective confidence in predicting memory accuracy. The results of 2
   studies demonstrate that objectively verifiable verbal and paraverbal
   cues to retrieval effort are strongly related to honest witnesses'
   memory accuracy and that several of these cues contribute uniquely to
   predict accuracy. Moreover, we show that subjective confidence in a
   memory rests on these effort cues and that the cues mediate the
   confidence-accuracy relation. Given research showing that most people
   have vast difficulties in judging the quality of others' memories,
   combined with the scarcity of research on predictors of genuinely
   reported memories, these initial findings suggest unexplored
   alternatives that may prove highly useful for improving accuracy
   judgments, with potentially far-reaching significance not the least in
   the legal context.}},
DOI = {{10.1037/xap0000175}},
ISSN = {{1076-898X}},
EISSN = {{1939-2192}},
ResearcherID-Numbers = {{Jonsson, Fredrik/D-1368-2009
   Liuzza, Marco Tullio/A-9967-2012
   }},
ORCID-Numbers = {{Jonsson, Fredrik/0000-0002-4280-4301
   Liuzza, Marco Tullio/0000-0001-6708-1253
   Lindholm, Torun/0000-0002-8867-5752}},
Unique-ID = {{ISI:000452231800008}},
}

@article{ ISI:000452568900029,
Author = {Suchotzki, Kristina and Berlijn, Adam and Donath, Melina and Gamer,
   Matthias},
Title = {{Testing the applied potential of the Sheffield Lie Test}},
Journal = {{ACTA PSYCHOLOGICA}},
Year = {{2018}},
Volume = {{191}},
Pages = {{281-288}},
Month = {{NOV}},
Abstract = {{The Sheffield Lie Test (SLT) has been frequently used in laboratory
   research investigating basic mechanisms of deception. Its applied
   potential as a lie detection tool has been contested. The current two
   experiments used a reaction time SLT and investigated whether it can
   discriminate between participants who committed a mock crime and
   participants who performed an everyday activity. Results of the first
   experiment revealed that guilty participants (n = 32) took longer and
   committed more errors when having to deceptively deny the mock crime and
   deceptively confirm having performed the everyday activity in contrast
   to truthfully admitting the mock crime and denying the everyday
   activity. Innocent participants (n = 29) showed the reversed pattern.
   Individual Cohen's d's and the area under the ROC curve revealed a high
   above chance discrimination between both groups. In a second experiment,
   we repeated this procedure, yet participants were now given a more
   elaborate explanation of the alibi activity that all should pretend to
   have done. Although results still revealed the expected pattern in
   innocent participants (n = 48), the effect was not significant any more
   for the guilty participants (n = 46). Accordingly, classification
   accuracies also dropped. These two experiments demonstrate the applied
   potential of the SLT, yet at the same time its severe limitations.
   Potential solutions and suggestions for future research will be
   discussed.}},
DOI = {{10.1016/j.actpsy.2018.10.011}},
ISSN = {{0001-6918}},
EISSN = {{1873-6297}},
ResearcherID-Numbers = {{Gamer, Matthias/E-7967-2010
   }},
ORCID-Numbers = {{Gamer, Matthias/0000-0002-9676-9038
   Berlijn, Adam/0000-0002-5217-5860}},
Unique-ID = {{ISI:000452568900029}},
}

@article{ ISI:000443662400010,
Author = {Marotz-Clausen, Gertrud and Juerschik, Simone and Fuchs, Roman and
   Schaeffler, Irmgard and Sulzer, Philipp and Gibernau, Marc and Doetterl,
   Stefan},
Title = {{Incomplete synchrony of inflorescence scent and temperature patterns in
   Arum maculatum L. (Araceae)}},
Journal = {{PHYTOCHEMISTRY}},
Year = {{2018}},
Volume = {{154}},
Pages = {{77-84}},
Month = {{OCT}},
Abstract = {{In many Araceae both scent and heat production are known to temporally
   vary throughout anthesis, and in several species strong scents are
   released for pollinator attraction when thermogenesis is also strong.
   However, it is not known whether the temporal patterns of both scent
   emission and temperature are strictly synchronous and, for example,
   reach their maxima at the same time. We studied Arum maculatum, a
   brood-site deceptive species attracting its moth fly pollinators with
   strong fetid scents, to study temporal patterns in scent emission and
   temperature during anthesis. Inflorescence scents were collected and
   analysed by dynamic headspace and gas chromatography-mass spectrometry
   (GC-MS) or by proton-transfer-reaction-time-of-flight mass spectrometry
   (PTR-TOFMS), and the temperature of the appendix, which is the heating
   osmophore during pollinator attraction, was recorded by a thermocouple.
   We overall found that scent emission and temperature patterns were
   strongly correlated. However, in none of the seven studied individuals
   was the highest amount of scent released at times with the maximum
   temperature difference. Thus, patterns of scent emission and temperature
   are somewhat asynchronous suggesting that high scent emission rates and
   temporal scent patterns in plants with thermogenesis cannot be solely
   explained by temperature patterns. This calls for more in-depth studies
   to better understand the interplay between scent emission and
   thermogenesis.}},
DOI = {{10.1016/j.phytochem.2018.07.001}},
ISSN = {{0031-9422}},
ORCID-Numbers = {{Dotterl, Stefan/0000-0001-5228-1332}},
Unique-ID = {{ISI:000443662400010}},
}

@article{ ISI:000449238300010,
Author = {Aite, Ania and Houde, Olivier and Borst, Gregoire},
Title = {{Stop in the name of lies: The cost of blocking the truth to deceive}},
Journal = {{CONSCIOUSNESS AND COGNITION}},
Year = {{2018}},
Volume = {{65}},
Pages = {{141-151}},
Month = {{OCT}},
Abstract = {{Most researchers assume that deception involves a conflict between a
   predominant truth response and a deliberate deceptive response. Such a
   view is consistent with dual process theories that state that high-order
   cognition operates through fast-automatic processes that may conflict
   with slow-deliberate ones. In the present study, we tested whether one
   must inhibit the truth to deceive in light of inconsistent findings in
   the literature. One hundred and eighty-nine participants were tested
   across two Negative Priming paradigms that rest on the logic that the
   activation of a fast-automatic process will be hampered on a given
   display if it is inhibited on the previous display. Our findings suggest
   that truthful responses are predominant in healthy adults, which is why
   inhibitory control is required to activate a deliberate deceptive mode.
   We argue that the findings from deception studies could be best
   accounted for by dual process theories.}},
DOI = {{10.1016/j.concog.2018.07.015}},
ISSN = {{1053-8100}},
EISSN = {{1090-2376}},
Unique-ID = {{ISI:000449238300010}},
}

@article{ ISI:000448818100017,
Author = {Jeong, Eunju and Ryu, Hokyoung and Jo, Geonsang and Kim, Jaehyeok},
Title = {{Cognitive Load Changes during Music Listening and its Implication in
   Earcon Design in Public Environments: An fNIRS Study}},
Journal = {{INTERNATIONAL JOURNAL OF ENVIRONMENTAL RESEARCH AND PUBLIC HEALTH}},
Year = {{2018}},
Volume = {{15}},
Number = {{10}},
Month = {{OCT}},
Abstract = {{A key for earcon design in public environments is to incorporate an
   individual's perceived level of cognitive load for better communication.
   This study aimed to examine the cognitive load changes required to
   perform a melodic contour identification task (CIT). While healthy
   college students (N = 16) were presented with five CITs, behavioral
   (reaction time and accuracy) and cerebral hemodynamic responses were
   measured using functional near-infrared spectroscopy. Our behavioral
   findings showed a gradual increase in cognitive load from CIT1 to CIT3
   followed by an abrupt increase between CIT4 (i.e., listening to two
   concurrent melodic contours in an alternating manner and identifying the
   direction of the target contour, p < 0.001) and CIT5 (i.e., listening to
   two concurrent melodic contours in a divided manner and identifying the
   directions of both contours, p < 0.001). Cerebral hemodynamic responses
   showed a congruent trend with behavioral findings. Specific to the
   frontopolar area (Brodmann's area 10), oxygenated hemoglobin increased
   significantly between CIT4 and CIT5 (p < 0.05) while the level of
   deoxygenated hemoglobin decreased. Altogether, the findings indicate
   that the cognitive threshold for young adults (CIT5) and appropriate
   tuning of the relationship between timbre and pitch contour can lower
   the perceived cognitive load and, thus, can be an effective design
   strategy for earcon in a public environment.}},
DOI = {{10.3390/ijerph15102075}},
Article-Number = {{2075}},
ISSN = {{1660-4601}},
ORCID-Numbers = {{Jeong, Eunju/0000-0002-5064-5419}},
Unique-ID = {{ISI:000448818100017}},
}

@article{ ISI:000445802200001,
Author = {van Biemen, Tammie and Koedijker, J. and Renden, Peter G. and Mann,
   David L.},
Title = {{The Effect of Blurred Perceptual Training on the Decision Making of
   Skilled Football Referees}},
Journal = {{FRONTIERS IN PSYCHOLOGY}},
Year = {{2018}},
Volume = {{9}},
Month = {{SEP 27}},
Abstract = {{When judging ambiguous foul situations in football (soccer), referees
   must attune to the kinematic characteristics inherent in genuine fouls
   to ensure that they can (i) recognize when a foul has taken place, and
   (ii) discriminate the presence of deceptive intent on the part of the
   tackled player. The aim of this study was to determine whether
   perceptual training that removes superficial visual information would
   improve the decision-making performance of football referees. Two groups
   of skilled referees judged ambiguous foul situations on video before and
   after a training intervention that involved adjudicating foul
   situations. During the training phase, participants in a blurred-footage
   training group watched digitally altered, blurred videos that removed
   superficial visual information, whilst participants in a normal-footage
   control group viewed the same videos without blur (i.e., with the
   superficial information present). We hypothesized that blurred-training
   would train referees to ignore superficial visual information and
   instead focus on the basic kinematic movements that would better reveal
   the true nature of the inter-personal interaction. Consistent with this
   idea, training with blurred footage resulted in a positive change in
   response accuracy from pre to post-test when compared with
   normal-footage training. This improvement could not be explained on the
   basis of changes in response time or bias, but instead reflected a
   change in the sensitivity to genuine fouls. These findings provide a
   promising indication of the potential efficacy of blurred-footage
   training for referees to attune to the kinematic information that
   characterizes a foul. Blurred training might offer an innovative means
   of enhancing the decision-making performance of football referees via
   perceptual training.}},
DOI = {{10.3389/fpsyg.2018.01803}},
Article-Number = {{1803}},
ISSN = {{1664-1078}},
Unique-ID = {{ISI:000445802200001}},
}

@article{ ISI:000444108200016,
Author = {Verschuere, Bruno and Kobis, Nils C. and Bereby-Meyer, Yoella and Rand,
   David and Shalvi, Shaul},
Title = {{Taxing the Brain to Uncover Lying? Meta-analyzing the Effect of Imposing
   Cognitive Load on the Reaction-Time Costs of Lying}},
Journal = {{JOURNAL OF APPLIED RESEARCH IN MEMORY AND COGNITION}},
Year = {{2018}},
Volume = {{7}},
Number = {{3}},
Pages = {{462-469}},
Month = {{SEP}},
Abstract = {{Lying typically requires greater mental effort than telling the truth.
   Imposing cognitive load may improve lie detection by limiting the
   cognitive resources needed to lie effectively, thereby increasing the
   difference in speed between truths and lies. We test this hypothesis
   meta-analytically. Across 21 studies using response-time (RT) paradigms
   (11 unpublished; total N = 792), we consistently found that
   truth-telling was faster than lying, but found no evidence that imposing
   cognitive load increased that difference (Control, d = 1.45; Load, d =
   1.28). Instead, load significantly decreased the lie-truth RT difference
   by increasing the RT of truths, g = -.18, p = .027. Our findings
   therefore suggest that imposing cognitive load does not necessarily
   improve RT-based lie detection, and may actually worsen it by taxing the
   mental system and thus impeding people's ability to easily-and thus
   quickly-tell the truth.}},
DOI = {{10.1016/j.jarmac.2018.04.005}},
ISSN = {{2211-3681}},
EISSN = {{2211-369X}},
ResearcherID-Numbers = {{Bereby-Meyer, Yoella/D-9744-2012
   Kobis, Nils/B-6354-2018}},
ORCID-Numbers = {{VERSCHUERE, BRUNO/0000-0002-6161-4415
   Kobis, Nils/0000-0002-0608-7333}},
Unique-ID = {{ISI:000444108200016}},
}

@article{ ISI:000444326700002,
Author = {Abe, Nobuhito and Greene, Joshua D. and Kiehl, Kent A.},
Title = {{Reduced engagement of the anterior cingulate cortex in the dishonest
   decision-making of incarcerated psychopaths}},
Journal = {{SOCIAL COGNITIVE AND AFFECTIVE NEUROSCIENCE}},
Year = {{2018}},
Volume = {{13}},
Number = {{8}},
Pages = {{797-807}},
Month = {{AUG}},
Abstract = {{A large body of research indicates that psychopathic individuals lie
   chronically and show little remorse or anxiety. Yet, little is known
   about the neurobiological substrates of dishonesty in psychopathy. In a
   sample of incarcerated individuals (n = 67), we tested the hypothesis
   that psychopathic individuals show reduced activity in the anterior
   cingulate cortex (ACC) when confronted with an opportunity for dishonest
   gain, reflecting dishonest behavior that is relatively unhindered by
   response conflict. During functional magnetic resonance imaging,
   incarcerated offenders with different levels of psychopathy performed an
   incentivized prediction task wherein they were given real and repeated
   opportunities for dishonest gain. We found that while incarcerated
   offenders showed a high rate of cheating, levels of psychopathic traits
   did not influence the frequency of dishonesty. Higher psychopathy scores
   predicted decreased activity in the ACC during dishonest
   decision-making. Further analysis revealed that the ACC was functionally
   connected to the dorsolateral prefrontal cortex, and that ACC activity
   mediated the relationship between psychopathic traits and reduced
   reaction times for dishonest behavior. These findings suggest that
   psychopathic individuals behave dishonestly with relatively low levels
   of response conflict and that the ACC may play a critical role in this
   pattern of behavior.}},
DOI = {{10.1093/scan/nsy050}},
ISSN = {{1749-5016}},
EISSN = {{1749-5024}},
ORCID-Numbers = {{Abe, Nobuhito/0000-0002-9897-4414}},
Unique-ID = {{ISI:000444326700002}},
}

@article{ ISI:000441200600006,
Author = {Yoon, Dahlnym and Kruppel, Jonas and Mokros, Andreas and Zimmermann,
   Johannes},
Title = {{Dimensional approaches to the assessment of antisocial personality
   disorder and psychopathy}},
Journal = {{FORENSISCHE PSYCHIATRIE PSYCHOLOGIE KRIMINOLOGIE}},
Year = {{2018}},
Volume = {{12}},
Number = {{3}},
Pages = {{217-228}},
Month = {{AUG}},
Abstract = {{In the field of diagnostics of personality disorders, a development from
   categorical towards dimensional approaches has recently become apparent.
   A dimensional approach relies on the assessment of personality traits in
   terms of continuous variables and also entails an evidence-based
   description of an individual's configuration of personality traits.
   Similarly, the assessment of the psychopathy construct according to
   Hare's classical concept has also changed, thereby replacing the notion
   of psychopaths as a discrete subgroup of individuals. Meanwhile, there
   are various conceptualizations of psychopathic personality traits. Some
   of these conceptualizations also include general or even functional
   personality traits, apart from deceitfulness, callous unemotional
   traits, and social deviance. These considerations also found their way
   into the alternative model for the diagnosis of personality disorders in
   part III of the DSM-5. More specifically, the alternative model entails
   changes with respect to antisocial personality disorder and psychopathy
   (e.aEuro<overline>g., regarding aspects, such as fearless dominance or
   boldness). The current article provides a review of the various
   conceptualizations and research findings on latent structure. Moreover,
   the article provides an overview of assessment instruments. This
   overview includes a reference to the development of indirect measures
   that are intended to allow psychopathic traits to be measured based on
   reaction times.}},
DOI = {{10.1007/s11757-018-0487-y}},
ISSN = {{1862-7072}},
EISSN = {{1862-7080}},
ResearcherID-Numbers = {{Zimmermann, Johannes/K-3151-2013
   }},
ORCID-Numbers = {{Zimmermann, Johannes/0000-0001-6975-2356
   Mokros, Andreas/0000-0002-9706-0928}},
Unique-ID = {{ISI:000441200600006}},
}

@article{ ISI:000439831500001,
Author = {Roma, Paolo and Verrocchio, Maria C. and Mazza, Cristina and Marchetti,
   Daniela and Burla, Franco and Cinti, Maria E. and Ferracuti, Stefano},
Title = {{Could Time Detect a Faking-Good Attitude? A Study With the MMPI-2-RF}},
Journal = {{FRONTIERS IN PSYCHOLOGY}},
Year = {{2018}},
Volume = {{9}},
Month = {{JUL 25}},
Abstract = {{Background and Purpose: Research on the relationship between response
   latency (RL) and faking in self-administered testing scenarios have
   generated contradictory findings. We explored this relationship further,
   aiming to add further insight into the reliability of self-report
   measures. We compared RLs and T-scores on the MMPI-2RF (validity and
   restructured clinical {[}RC] scales) in four experimental groups. Our
   hypotheses were that: the Fake-Good Speeded group would obtain a
   different completion time; show higher RLs than the Honesty Speeded
   Group in the validity scales; show higher T-Scores in the L-r and K-r
   scales and lower T-scores in the F-r and RC scales; and show higher
   levels of tension and fatigue. Finally, the impact of the speeded
   condition in malingering was assessed.
   Materials and Methods: The sample was comprised of 135 subjects (M =
   26.64; SD = 1.88 years old), all of whom were graduates (having
   completed at least 17 years of instruction), male, and Caucasian.
   Subjects were randomly assigned to four groups: Honesty Speeded,
   Fake-Good Speeded, Honesty Un-Speeded, and Fake-Good UnSpeeded. A
   software version of the MMPI-2-RF and Visual Analog Scale (VAS) were
   administered. To test the hypotheses, MANOVAs and binomial logistic
   regressions were run.
   Results: Significant differences were found between the four groups, and
   particularly between the Honest and Fake-Good groups in terms of test
   completion time and the L-r and K-r scales. The speeded condition
   increased T-scores in the L-r and K-r scales but decreased T-scores in
   some of the RC scales. The Fake groups also scored higher on the VAS
   Tension subscale. Completion times for the first and second parts of the
   MMPI-2-RF and T-scores for the K-r scale seemed to predict malingering.
   Conclusion: The speeded condition seemed to bring out the malingerers.
   Limitations include the sample size and gender bias.}},
DOI = {{10.3389/fpsyg.2018.01064}},
Article-Number = {{UNSP 1064}},
ISSN = {{1664-1078}},
ResearcherID-Numbers = {{Verrocchio, Maria Cristina/S-5080-2019
   Marchetti, Daniela/E-6831-2017
   }},
ORCID-Numbers = {{Verrocchio, Maria Cristina/0000-0003-2549-1152
   Roma, Paolo/0000-0002-1031-0948
   Marchetti, Daniela/0000-0002-3745-4562
   MAZZA, CRISTINA/0000-0002-2554-8094}},
Unique-ID = {{ISI:000439831500001}},
}

@article{ ISI:000433550300013,
Author = {Ashley, John and Kim, Youngdeok and Gonzales, Joaquin U.},
Title = {{Impact of L-citrulline supplementation on oxygen uptake kinetics during
   walking}},
Journal = {{APPLIED PHYSIOLOGY NUTRITION AND METABOLISM}},
Year = {{2018}},
Volume = {{43}},
Number = {{6}},
Pages = {{631-637}},
Month = {{JUN}},
Abstract = {{Supplementation with L-citrulline (Cit) has been shown to improve muscle
   oxygenation and oxygen uptake kinetics during moderate-to high-intensity
   cycling in young men. The aim of this study was to test the hypothesis
   that Cit would improve oxygen uptake kinetics during walking in older
   and young adults. In a randomized, double-blind study, 26 (15 women, 11
   men) adults between the ages of 20-35 years (n = 15) and 64-86 years (n
   = 11) completed 7-day periods of taking placebo and Cit (6 g/day) in a
   crossover manner. Participants walked on a treadmill at 40\% heart rate
   reserve while pulmonary oxygen uptake was measured using indirect
   calorimetry. Net oxygen cost, mean response time (MRT), and the oxygen
   deficit were calculated before and after each supplement period. There
   was no significant change (P > 0.05) in net oxygen cost, MRT, or the
   oxygen deficit after Cit in older adults, while young adults showed a
   decrease (P = 0.05) in the oxygen deficit after Cit that tended (P =
   0.053) to be different than the change after placebo. Sex-stratified
   analysis revealed that Cit decreased MRT (P = 0.04, Cohen's d = 0.41)
   and the oxygen deficit (P < 0.01, Cohen's d = 0.56) in men with the
   change after Cit being greater than the change after placebo (MRT: -4.5
   +/- 2.1 vs. 3.4 +/- 2.1 s, P = 0.01; deficit: -0.15 +/- 0.05 vs. 0.01
   +/- 0.05 L, P = 0.02). All oxygen uptake parameters were unchanged (P >
   0.05) following Cit and placebo in women. Cit does not alter the oxygen
   cost of moderate-intensity walking in young or older adults, but Cit
   improved the rate of rise in oxygen uptake at exercise onset in men.}},
DOI = {{10.1139/apnm-2017-0696}},
ISSN = {{1715-5312}},
EISSN = {{1715-5320}},
Unique-ID = {{ISI:000433550300013}},
}

@article{ ISI:000431672900002,
Author = {Gibbons, Henning and Schnuerch, Robert and Wittinghofer, Christina and
   Armbrecht, Anne-Simone and Stahl, Jutta},
Title = {{Detection of deception: Event-related potential markers of attention and
   cognitive control during intentional false responses}},
Journal = {{PSYCHOPHYSIOLOGY}},
Year = {{2018}},
Volume = {{55}},
Number = {{6}},
Month = {{JUN}},
Abstract = {{Successful deception requires the coordination of multiple mental
   processes, such as attention, conflict monitoring, and the regulation of
   emotion. We employed a simple classification task, assessing ERPs to
   further investigate the attentional and cognitive control components of
   (instructed) deception. In Experiment 1, 20 participants repeatedly
   categorized visually presented names of five animals and five plants.
   Prior to the experiment, however, each participant covertly selected one
   animal and one plant for deliberate misclassification. For these
   critical items, we observed significantly increased response times
   (RTs), error rates, and amplitudes of three ERP components: anterior P3a
   indicating the processing of task relevance, medial-frontal negativity
   reflecting conflict monitoring, and posterior P3b indicating sustained
   visual attention. In a blind identification of the individual critical
   words based on a priori defined criteria, an algorithm using two
   behavioral and two ERP measures combined showed a sensitivity of 0.73
   and a specificity of 0.95, thus performing far above chance (0.2/0.2).
   Experiment 2 used five clothing and five furniture names and
   successfully replicated the findings of Experiment 1 in 25 new
   participants. For detection of the critical words, the algorithm from
   Experiment 1 was reused with only slight adjustments of the ERP time
   windows. This resulted in a very high detection performance (sensitivity
   0.88, specificity 0.94) and significantly outperformed an algorithm
   based on RT alone. Thus, at least under controlled laboratory
   conditions, a highly accurate detection of instructed lies via the
   attentional and cognitive control components is feasible, and benefits
   strongly from combined behavioral and ERP measures.}},
DOI = {{10.1111/psyp.13047}},
Article-Number = {{UNSP e13047}},
ISSN = {{0048-5772}},
EISSN = {{1469-8986}},
ORCID-Numbers = {{Stahl, Jutta/0000-0002-3252-180X}},
Unique-ID = {{ISI:000431672900002}},
}

@article{ ISI:000432441400013,
Author = {Suchotzki, Kristina and Gamer, Matthias},
Title = {{Alcohol facilitates detection of concealed identity information}},
Journal = {{SCIENTIFIC REPORTS}},
Year = {{2018}},
Volume = {{8}},
Month = {{MAY 18}},
Abstract = {{The Concealed Information Test (CIT) is a well-validated means to detect
   whether someone possesses certain (e.g., crime-relevant) information.
   The current study investigated whether alcohol intoxication during CIT
   administration influences reaction time (RT) CIT-effects. Two opposing
   predictions can be made. First, by decreasing attention to critical
   information, alcohol intoxication could diminish CIT-effects. Second, by
   hampering the inhibition of truthful responses, alcohol intoxication
   could increase CIT-effects. A correlational field design was employed.
   Participants (n = 42) were recruited and tested at a bar, where alcohol
   consumption was voluntary and incidental. Participants completed a CIT,
   in which they were instructed to hide knowledge of their true identity.
   BAC was estimated via breath alcohol ratio. Results revealed that higher
   BAC levels were correlated with higher CIT-effects. Our results
   demonstrate that robust CIT effects can be obtained even when testing
   conditions differ from typical laboratory settings and strengthen the
   idea that response inhibition contributes to the RT-CIT effect.}},
DOI = {{10.1038/s41598-018-25811-z}},
Article-Number = {{7825}},
ISSN = {{2045-2322}},
ResearcherID-Numbers = {{Gamer, Matthias/E-7967-2010}},
ORCID-Numbers = {{Gamer, Matthias/0000-0002-9676-9038}},
Unique-ID = {{ISI:000432441400013}},
}

@article{ ISI:000431765000008,
Author = {Suchotzki, Kristina and Gamer, Matthias},
Title = {{The Language of Lies: Behavioral and Autonomic Costs of Lying in a
   Native Compared to a Foreign Language}},
Journal = {{JOURNAL OF EXPERIMENTAL PSYCHOLOGY-GENERAL}},
Year = {{2018}},
Volume = {{147}},
Number = {{5}},
Pages = {{734-746}},
Month = {{MAY}},
Abstract = {{Research on trustworthiness indicates that non-native speakers are
   perceived as less trustworthy than native speakers. Research
   investigating whether people do indeed lie less well in a non-native
   language is, however, scarce and yielded inconsistent results. Two
   opposing predictions are possible. Based on the idea that lying is more
   demanding than truth telling, the cognitive load account predicts that
   speaking a foreign language imposes additional cognitive load and
   thereby hampers lying. Based on the idea that lying is emotionally
   arousing and that communication in a non-native language is perceived as
   less emotional, the emotional distance account predicts that speaking a
   foreign language facilitates lying. In three experiments, participants
   were asked neutral and emotional questions both in their mother tongue
   (German) and in a foreign language (English). Depending on a color cue,
   questions had to be answered sometimes truthfully and sometimes
   deceptively. Results across all experiments consistently revealed
   smaller reaction time (RT) differences between lying and truth telling
   in the foreign compared to the native language condition, which was
   mostly driven by prolonged truth responses. There were neither
   differences in this language modulation between emotional and neutral
   questions nor in autonomic responses. Results could be explained by the
   antagonistic effects of cognitive load and emotional distance on lying,
   and suggestions are made how further research may disentangle those
   effects. Importantly, the observation that foreign language use hampers
   truth telling could explain the perceived lower trustworthiness of
   foreign language speakers and education about this effect may help to
   reduce such a bias.}},
DOI = {{10.1037/xge0000437}},
ISSN = {{0096-3445}},
EISSN = {{1939-2222}},
ResearcherID-Numbers = {{Gamer, Matthias/E-7967-2010}},
ORCID-Numbers = {{Gamer, Matthias/0000-0002-9676-9038}},
Unique-ID = {{ISI:000431765000008}},
}

@article{ ISI:000432189900002,
Author = {Kwei, Kimberly T. and Liang, John and Wilson, Natalie and Tuhrim,
   Stanley and Dhamoon, Mandip},
Title = {{Stroke Severity Affects Timing Time From Stroke Code Activation to
   Initial Imaging is Longer in Patients With Milder Strokes}},
Journal = {{NEUROLOGIST}},
Year = {{2018}},
Volume = {{23}},
Number = {{3}},
Pages = {{79-82}},
Month = {{MAY}},
Abstract = {{Optimizing the time it takes to get a potential stroke patient to
   imaging is essential in a rapid stroke response. At our hospital,
   door-to-imaging time is comprised of 2 time periods: the time before a
   stroke is recognized, followed by the period after the stroke code is
   called during which the stroke team assesses and brings the patient to
   the computed tomography scanner. To control for delays due to triage, we
   isolated the time period after a potential stroke has been recognized,
   as few studies have examined the biases of stroke code responders. This
   code-to-imaging time (CIT) encompassed the time from stroke code
   activation to initial imaging, and we hypothesized that perception of
   stroke severity would affect how quickly stroke code responders act. In
   consecutively admitted ischemic stroke patients at The Mount Sinai
   Hospital emergency department, we tested associations between National
   Institutes of Health Stroke Scale scores (NIHSS), continuously and at
   different cutoffs, and CIT using spline regression, t tests for
   univariate analysis, and multivariable linear regression adjusting for
   age, sex, and race/ethnicity. In our study population, mean CIT was 26
   minutes, and mean presentation NIHSS was 8. In univariate and
   multivariate analyses comparing CIT between mild and severe strokes,
   stroke scale scores <4 were associated with longer response times.
   Milder strokes are associated with a longer CIT with a threshold effect
   at a NIHSS of 4.}},
DOI = {{10.1097/NRL.0000000000000157}},
ISSN = {{1074-7931}},
Unique-ID = {{ISI:000432189900002}},
}

@article{ ISI:000430771600007,
Author = {Suchotzki, Kristina and De Houwer, Jan and Kleinberg, Bennett and
   Verschuere, Bruno},
Title = {{Using more different and more familiar targets improves the detection of
   concealed information}},
Journal = {{ACTA PSYCHOLOGICA}},
Year = {{2018}},
Volume = {{185}},
Pages = {{65-71}},
Month = {{APR}},
Abstract = {{When embedded among a number of plausible irrelevant options, the
   presentation of critical (e.g., crime-related or autobiographical)
   information is associated with a marked increase in response time (RT).
   This RT effect crucially depends on the inclusion of a target/non-target
   discrimination task with targets being a dedicated set of items that
   require a unique response (press YES; for all other items press NO).
   Targets may be essential because they share a feature-familiarity-with
   the critical items. Whereas irrelevant items have not been encountered
   before, critical items are known from the event or the facts of the
   investigation. Target items are usually learned before the test, and
   thereby made familiar to the participants. Hence, familiarity-based
   responding needs to be inhibited on the critical items and may therefore
   explain the RT increase on the critical items. This leads to the
   hypothesis that the more participants rely on familiarity, the more
   pronounced the RT increase on critical items may be. We explored two
   ways to increase familiarity-based responding: (1) Increasing the number
   of different target items, and (2) using familiar targets. In two
   web-based studies (n = 357 and n = 499), both the number of different
   targets and the use of familiar targets facilitated concealed
   information detection. The effect of the number of different targets was
   small yet consistent across both studies, the effect of target
   familiarity was large in both studies. Our results support the role of
   familiarity-based responding in the Concealed Information Test and point
   to ways on how to improve validity of the Concealed Information Test.}},
DOI = {{10.1016/j.actpsy.2018.01.010}},
ISSN = {{0001-6918}},
EISSN = {{1873-6297}},
ORCID-Numbers = {{VERSCHUERE, BRUNO/0000-0002-6161-4415
   De Houwer, Jan/0000-0003-0488-5224}},
Unique-ID = {{ISI:000430771600007}},
}

@article{ ISI:000429682500006,
Author = {Foerster, Anna and Pfister, Roland and Schmidts, Constantin and Dignath,
   David and Wirth, Robert and Kunde, Wilfried},
Title = {{Focused Cognitive Control in Dishonesty: Evidence for Predominantly
   Transient Conflict Adaptation}},
Journal = {{JOURNAL OF EXPERIMENTAL PSYCHOLOGY-HUMAN PERCEPTION AND PERFORMANCE}},
Year = {{2018}},
Volume = {{44}},
Number = {{4}},
Pages = {{578-602}},
Month = {{APR}},
Abstract = {{Giving a dishonest response to a question entails cognitive conflict due
   to an initial activation of the truthful response. Following conflict
   monitoring theory, dishonest responding could therefore elicit transient
   and sustained control adaptation processes to mitigate such conflict,
   and the current experiments take on the scope and specificity of such
   conflict adaptation in dishonesty. Transient adaptation reduces
   differences between honest and dishonest responding following a recent
   dishonest response. Sustained adaptation has a similar behavioral
   signature but is driven by the overall frequency of dishonest
   responding. Both types of adaptation to recent and frequent dishonest
   responses have been separately documented, leaving open whether control
   processes in dishonest responding can flexibly adapt to transient and
   sustained conflict signals of dishonest and other actions. This was the
   goal of the present experiments which studied (dis) honest responding to
   autobiographical yes/no questions. Experiment 1 showed robust transient
   adaptation to recent dishonest responses whereas sustained control
   adaptation failed to exert an influence on behavior. It further revealed
   that transient effects may create a spurious impression of sustained
   adaptation in typical experimental settings. Experiments 2 and 3
   examined whether dishonest responding can profit from transient and
   sustained adaption processes triggered by other behavioral conflicts.
   This was clearly not the case: Dishonest responding adapted markedly to
   recent (dis) honest responses but not to any context of other conflicts.
   These findings indicate that control adaptation in dishonest responding
   is strong but surprisingly focused and they point to a potential
   trade-off between transient and sustained adaptation.
   Public Significance Statement
   When asked a simple yes/no question, humans automatically retrieve the
   correct response from memory. Automatic retrieval renders honest
   responding smooth and efficient-but it triggers cognitive conflict
   whenever 1 intends to give a dishonest response. This study explored
   whether cognitive conflict during dishonesty can be mitigated by
   experimental manipulations that have been demonstrated to boost
   cognitive control in general. Our results highlight 1 of these
   manipulations to be particularly efficient: Having responded dishonestly
   in the immediate past helps to counter conflict. By contrast, all
   remaining manipulations-frequent dishonest responding or overcoming
   cognitive conflicts that are unrelated to dishonesty-did not make any
   unique contributions to the resolution of conflict during dishonesty.
   Countering the automatic retrieval of honest responses is only possible
   if recent experiences have just paved the way for giving a dishonest
   response.}},
DOI = {{10.1037/xhp0000480}},
ISSN = {{0096-1523}},
EISSN = {{1939-1277}},
ResearcherID-Numbers = {{Foerster, Anna/U-9686-2019
   }},
ORCID-Numbers = {{Kunde, Wilfried/0000-0001-6256-8011}},
Unique-ID = {{ISI:000429682500006}},
}

@article{ ISI:000426702700001,
Author = {Monaro, Merylin and Gamberini, Luciano and Zecchinato, Francesca and
   Sartori, Giuseppe},
Title = {{False Identity Detection Using Complex Sentences}},
Journal = {{FRONTIERS IN PSYCHOLOGY}},
Year = {{2018}},
Volume = {{9}},
Month = {{MAR 6}},
Abstract = {{The use of faked identities is a current issue for both physical and
   online security. In this paper, we test the differences between subjects
   who report their true identity and the ones who give fake identity
   responding to control, simple, and complex questions. Asking complex
   questions is a new procedure for increasing liars' cognitive load, which
   is presented in this paper for the first time. The experiment consisted
   in an identity verification task, during which response time and errors
   were collected. Twenty participants were instructed to lie about their
   identity, whereas the other 20 were asked to respond truthfully.
   Different machine learning (ML) models were trained, reaching an
   accuracy level around 90-95\% in distinguishing liars from truth tellers
   based on error rate and response time. Then, to evaluate the
   generalization and replicability of these models, a new sample of 10
   participants were tested and classified, obtaining an accuracy between
   80 and 90\%. In short, results indicate that liars may be efficiently
   distinguished from truth tellers on the basis of their response times
   and errors to complex questions, with an adequate generalization
   accuracy of the classification models.}},
DOI = {{10.3389/fpsyg.2018.00283}},
Article-Number = {{283}},
ISSN = {{1664-1078}},
Unique-ID = {{ISI:000426702700001}},
}

@article{ ISI:000431426500008,
Author = {Besken, Miri},
Title = {{Generating Lies Produces Lower Memory Predictions and Higher Memory
   Performance Than Telling the Truth: Evidence for a Metacognitive
   Illusion}},
Journal = {{JOURNAL OF EXPERIMENTAL PSYCHOLOGY-LEARNING MEMORY AND COGNITION}},
Year = {{2018}},
Volume = {{44}},
Number = {{3}},
Pages = {{465-484}},
Month = {{MAR}},
Abstract = {{Manipulations that induce disfluency during encoding generally produce
   lower memory predictions for the disfluent condition than for the fluent
   condition. Similar to other manipulations of disfluency, generating lies
   takes longer and requires more mental effort than does telling the
   truth; hence, a manipulation of lie generation might produce patterns
   similar to other types of fluency for memory predictions. The current
   study systematically investigates the effect of a lie-generation
   manipulation on both actual and predicted memory performance. In a
   series of experiments, participants told the truth or generated
   plausible lies to general knowledge questions and made item-by-item
   predictions about their subsequent memory performance during encoding,
   followed by a free recall test. Participants consistently predicted
   their memory performance to be higher for truth than for lies
   (Experiments 1 through 4), despite their typically superior actual
   memory performance for lies than for the truth (Experiments 1 through
   3), producing double dissociations between memory and metamemory.
   Moreover, lying led to longer response latencies than did telling the
   truth, showing that generating lies is in fact objectively more
   disfluent. An additional experiment compared memory predictions for
   truth and lie trials via a scenario about the lie-generation
   manipulation used in the present study, which revealed superior memory
   predictions of truth than of lies, providing proof for a priori beliefs
   about the effects of lying on predicted memory (Experiment 5). The
   effects of the current lie-generation manipulation on metamemory are
   discussed in light of experience-based and theory-based processes on
   making judgments of learning. Theoretical and practical implications of
   this experimental paradigm are also considered.}},
DOI = {{10.1037/xlm0000459}},
ISSN = {{0278-7393}},
EISSN = {{1939-1285}},
ORCID-Numbers = {{Besken, Miri/0000-0002-8024-4173}},
Unique-ID = {{ISI:000431426500008}},
}

@article{ ISI:000428606300006,
Author = {Rosenfeld, J. Peter and Sitar, Evan and Wasserman, Joshua and Ward, Anne},
Title = {{Moderate financial incentive does not appear to influence the P300
   Concealed Information Test (CIT) effect in the Complex Trial Protocol
   (CTP) version of the CIT in a forensic scenario, while affecting P300
   peak latencies and behavior}},
Journal = {{INTERNATIONAL JOURNAL OF PSYCHOPHYSIOLOGY}},
Year = {{2018}},
Volume = {{125}},
Pages = {{42-49}},
Month = {{MAR}},
Abstract = {{Previous research indicated that the skin conductance response (SCR) of
   the Autonomic Nervous System (ANS) in the Concealed Information Test
   (CIT) is typically increased in subjects who are financially and
   otherwise incentivized to defeat the CIT (the paradoxical ``motivational
   impairment{''} effect). This is not the case for RT-based CITs, nor for
   P300 tests based on the 3-stimulus protocol or Complex Trial Protocol
   for detection of cognitive malingering (although these are not the same
   as forensic CITs). The present report extends earlier studies of
   malingerers by running five groups of subjects (15-16 per group yielding
   78 total) in a mock crime (forensic) scenario: paid (to beat the test)
   and unpaid, instructed and uninstructed, and simply guilty. There was no
   evidence that the ``CIT effect{''} (probe-minus-irrelevant P300
   differences) differed among groups, although behavioral differences
   among groups were seen.}},
DOI = {{10.1016/j.ijpsycho.2018.02.006}},
ISSN = {{0167-8760}},
EISSN = {{1872-7697}},
Unique-ID = {{ISI:000428606300006}},
}

@article{ ISI:000426231400004,
Author = {Kawakubo, Susumu and Komatsu, Yusuke and Komiya, Teruyoshi and Ueta,
   Ikuo and Suzuki, Yasutada},
Title = {{Reducing Vaporization - Catalytic Determination of Trace Mercury in
   Fresh-water Samples}},
Journal = {{BUNSEKI KAGAKU}},
Year = {{2018}},
Volume = {{67}},
Number = {{2}},
Pages = {{103-108}},
Month = {{FEB}},
Abstract = {{A catalytic determination method for mercury has been developed by
   combining two catalytic reactions: mercury-catalyzed dissociation of
   iron from Fe(CN)(6)(4-) and iron-catalyzed oxidative coupling of
   3-mety1-2-benzothiazoline hydrazone with N,N-dimetylaniline in the
   presence of H2O2. Under an optimized reaction condition, the first
   reaction was carried out for a reaction time of 10 min at a reaction
   temperature of 60 degrees C and the second reaction was done for 5 min
   at 25 degrees C. The absorbance of an indamine dye produced by the
   second reaction was measured at 590 nm. The absorbance was proportional
   to the concentration of mercury. The concentration of toxic CIT
   generated from the first reaction was reduced to that much less than the
   effluent standard in Japan. Mercury was separated from interfering
   foreign ions by the reducing evaporation at 40 degrees C for 10 min
   using a Conway microdiffusion unit. Mercury ions in sample were reduced
   by tin(II), and mercury vapor generated was absorbed into an acidic
   permanganate solution. The interference of chloride ion, evaporating
   with mercury, was inhibited by adding thiourea into the sample. In the
   analysis of a 1-mL sample, the calibration curve of mercury was linear
   up to 200 ng mL(-1), and the detection limit of mercury was 5 ng mL(-1).
   The proposed method was applied to river water and industrial waste
   samples. The recoveries of mercury (50 or 150 ng) added were
   satisfactory within an error of 5 \%.}},
ISSN = {{0525-1931}},
ResearcherID-Numbers = {{Ueta, Ikuo/F-7879-2010}},
Unique-ID = {{ISI:000426231400004}},
}

@inproceedings{ ISI:000446114200053,
Author = {Sukma, Narongsak and Chokngamwong, Roongroj},
Editor = {{Mitrpanont, J and Sawangphol, W}},
Title = {{Increasing the efficiency of One-time key Issuing for The First
   Verification Caller ID Spoofing Attacks}},
Booktitle = {{2018 15TH INTERNATIONAL JOINT CONFERENCE ON COMPUTER SCIENCE AND
   SOFTWARE ENGINEERING (JCSSE)}},
Series = {{International Joint Conference on Computer Science and Software
   Engineering}},
Year = {{2018}},
Pages = {{317-322}},
Note = {{15th International Joint Conference on Computer Science and Software
   Engineering (JCSSE), Mahidol Univ, Fac ICT, THAILAND, JUL 11-13, 2018}},
Organization = {{IEEE}},
Abstract = {{Nowadays, verifying the owner of every phone number is still possible
   only by showing the phone number on the screen. The telephone networks
   today do not have a proper validation process. This is a critical
   vulnerability for attackers to use this vulnerability to fake a phone
   number to deceive themselves as someone, i.e., a government agency and
   trick people into believing and eventually transferring money. Based on
   this problem, the research team has researched and found that many kinds
   of research have tried to solve the problem using a short message.
   (SMS), time spent on user response, hardware usage, and digital
   signature verification. However, the research team presented a new
   conceptual model as a one-time password authentication model for
   authentication. This new approach can reduce the need for external
   hardware, learning time and response time without the use of an external
   CA or a certification authority. This paper base on our previous paper
   {[}1] has a point that needed for improvement in the first time
   verification process. We propose a model that adds the ability to the
   first verification called advisory system which uses statistics to
   assist responsiveness to unknown calls. The testing result has shown the
   presence of fraud detection at the first call. The performance of the
   system is satisfied because the mobile phone that has this monitoring
   system installed still usually operates. Temperature, resources usage,
   and power consumption are not affected.}},
ISSN = {{2372-1642}},
ISBN = {{978-1-5386-5538-2}},
Unique-ID = {{ISI:000446114200053}},
}

@article{ ISI:000440588400009,
Author = {Liang, Jing and Chen, Yu-Hsin and Yan, Wen-Jing and Qu, Fangbing and Fu,
   Xiaolan},
Title = {{Effects of task-irrelevant emotional information on deception}},
Journal = {{COGNITION \& EMOTION}},
Year = {{2018}},
Volume = {{32}},
Number = {{6}},
Pages = {{1265-1274}},
Abstract = {{Deception has been reported to be influenced by task-relevant emotional
   information from an external stimulus. However, it remains unclear how
   task-irrelevant emotional information would influence deception. In the
   present study, facial expressions of different valence and emotion
   intensity were presented to participants, where they were asked to make
   either truthful or deceptive gender judgments according to the preceding
   cues. We observed the influence of facial expression intensity upon
   individuals' cognitive cost of deceiving (mean difference of
   individuals' truthful and deceptive response times). Larger cost was
   observed for high intensity faces compared to low intensity faces. These
   results provided insights on how automatic attraction of attention
   evoked by task-irrelevant emotional information in facial expressions
   influenced individuals' cognitive cost of deceiving.}},
DOI = {{10.1080/02699931.2017.1404967}},
ISSN = {{0269-9931}},
EISSN = {{1464-0600}},
Unique-ID = {{ISI:000440588400009}},
}

@article{ ISI:000439712000006,
Author = {Lupu, T. and Elbaum, T. and Wagner, M. and Braw, Y.},
Title = {{Enhanced detection of feigned cognitive impairment using per item
   response time measurements in the Word Memory Test}},
Journal = {{APPLIED NEUROPSYCHOLOGY-ADULT}},
Year = {{2018}},
Volume = {{25}},
Number = {{6}},
Pages = {{532-542}},
Abstract = {{Response time (RT) is a less obvious outcome measure than conventional
   accuracy measures used in performance validity tests (PVTs). It is also
   under less conscious control and is affected by cognitive processes
   associated with deception. Studies that assessed the utility of RT for
   the detection of feigned cognitive impairment are however numbered.
   Moreover, RT variability was not assessed in a clinically used PVT. In
   the current study, we assessed the utility of RT measures for the
   detection of feigned cognitive impairment in the Word Memory Test (WMT).
   Healthy participants (N=90) were randomly assigned to a simulation or
   control condition and their per-item RTs were recorded while they
   performed the WMT's immediate recognition (IR) subtest. Simulators had
   longer mean RTs and larger RT variance than controls. Combining RT
   measures and the IR-subtest's accuracy score enabled a highly accurate
   detection of simulators. Moreover, the combined scale demonstrated
   incremental value (though slight) in predicting group membership beyond
   the use of the accuracy score as the sole PVT measure. The findings
   tentatively point toward the usefulness of RT measures to enhance the
   detection of feigned cognitive impairment. Further studies are needed,
   however, in order to explore the utility of these measures in clinical
   settings.}},
DOI = {{10.1080/23279095.2017.1341410}},
ISSN = {{2327-9095}},
EISSN = {{2327-9109}},
Unique-ID = {{ISI:000439712000006}},
}

@article{ ISI:000423649900002,
Author = {Andersen, Steffen and Gneezy, Uri and Kajackaite, Agne and Marx, Julie},
Title = {{Allowing for reflection time does not change behavior in dictator and
   cheating games}},
Journal = {{JOURNAL OF ECONOMIC BEHAVIOR \& ORGANIZATION}},
Year = {{2018}},
Volume = {{145}},
Pages = {{24-33}},
Month = {{JAN}},
Abstract = {{Reaction time, usually measured in seconds, has been shown to be
   correlated with decisions in experimental games. In this paper, we study
   how allowing for a full day of ``reflection time{''} alters behavior. We
   compare behavior in dictator and cheating games when participants make
   immediate choices with behavior when participants have an extra day to
   decide, and find that allowing for more time does not affect behavior.
   (C) 2017 Elsevier B.V. All rights reserved.}},
DOI = {{10.1016/j.jebo.2017.10.012}},
ISSN = {{0167-2681}},
EISSN = {{1879-1751}},
Unique-ID = {{ISI:000423649900002}},
}

@article{ ISI:000418556200005,
Author = {Yao, Jialiang and Zhao, Fenghua and Pan, Chunyang and Zhuang, Jianle},
Title = {{Controlled Synthesis of BaYF5: Er3+, Yb3+ with Different Morphology for
   the Enhancement of Upconversion Luminescence}},
Journal = {{NANOSCALE RESEARCH LETTERS}},
Year = {{2017}},
Volume = {{12}},
Month = {{DEC 19}},
Abstract = {{In this work, Er3+/Yb3+-codoped BaYF5 with different sizes and shapes
   have been synthesized by a simple solvothermal method. By changing the
   fluoride source, pH value, solvent, surfactants, Yb3+ concentration,
   temperature, and reaction time, the optimum synthetic conditions of
   BaYF5: Er3+, Yb3+ were found to improve the upconversion luminescent
   properties. It is found that the emission intensity of green and red
   light is enhanced for several times by the way of using NaBF4 as a
   fluoride source with the comparison of NH4F and NaF. Moreover, the
   effects of different surfactants are not the same. Adding 5\%
   polyetherimide (PEI) as surfactant can also improve the upconversion
   emission. On the contrary, when sodium citrate (CIT) as another
   surfactant was used to add, the sizes of the nanocrystals were gradually
   increased and the luminous properties also declined.}},
DOI = {{10.1186/s11671-017-2390-4}},
Article-Number = {{633}},
ISSN = {{1556-276X}},
ResearcherID-Numbers = {{Zhuang, Jianle/P-2723-2015}},
ORCID-Numbers = {{Zhuang, Jianle/0000-0002-4649-1939}},
Unique-ID = {{ISI:000418556200005}},
}

@article{ ISI:000413154200001,
Author = {Zhu, Chuanlin and Chen, Xinyun and Zhang, Jianxin and Liu, Zhiying and
   Tang, Zhen and Xu, Yuting and Zhang, Didi and Liu, Dianzhi},
Title = {{Comparison of Ecological Micro-Expression Recognition in Patients with
   Depression and Healthy Individuals}},
Journal = {{FRONTIERS IN BEHAVIORAL NEUROSCIENCE}},
Year = {{2017}},
Volume = {{11}},
Month = {{OCT 17}},
Abstract = {{Previous studies have focused on the characteristics of ordinary facial
   expressions in patients with depression, and have not investigated the
   processing characteristics of ecological micro-expressions (MEs, i.e.,
   MEs that presented in different background expressions) in these
   patients. Based on this, adopting the ecological MEs recognition
   paradigm, this study aimed to comparatively evaluate facial ME
   recognition in depressed and healthy individuals. The findings of the
   study are as follows: (1) background expression: the accuracy (ACC) in
   the neutral background condition tended to be higher than that in the
   fear background condition, and the reaction time (RT) in the neutral
   background condition was significantly longer than that in other
   backgrounds. The type of ME and its interaction with the type of
   background expression could affect participants' ecological MEs
   recognition ACC and speed. Depression type: there was no significant
   difference between the ecological MEs recognition ACC of patients with
   depression and healthy individuals, but the patients' RT was
   significantly longer than that of healthy individuals; and (2) patients
   with depression judged happy MEs that were presented against different
   backgrounds as neutral and judged neutral MEs that were presented
   against sad backgrounds as sad. The present study suggested the
   following: (1) ecological MEs recognition was influenced by background
   expressions. The ACC of happy MEs was the highest, of neutral ME
   moderate and of sadness and fear the lowest. The response to the happy
   MEs was significantly shorter than that of identifying other MEs. It is
   necessary to conduct research on ecological MEs recognition; (2) the
   speed of patients with depression in identifying ecological MEs was
   slower than of healthy individuals; indicating that the patients'
   cognitive function was impaired; and (3) the patients with depression
   showed negative bias in the ecological MEs recognition task, reflecting
   the lack of happy ME recognition ability and the generalized
   identification of sad MEs in those patients.}},
DOI = {{10.3389/fnbeh.2017.00199}},
Article-Number = {{199}},
ISSN = {{1662-5153}},
Unique-ID = {{ISI:000413154200001}},
}

@article{ ISI:000413004200013,
Author = {Mu, Yanlin and Wang, Li and Zhao, Yan and Liu, Mengjiao and Zhang, Wei
   and Wu, Jiangtao and Lai, Xin and Fan, Guangyin and Bi, Jian and Gao,
   Daojiang},
Title = {{3D flower-like MnCO3 microcrystals: evolution mechanisms of morphology
   and enhanced electrochemical performances}},
Journal = {{ELECTROCHIMICA ACTA}},
Year = {{2017}},
Volume = {{251}},
Pages = {{119-128}},
Month = {{OCT 10}},
Abstract = {{3D flower-like MnCO3 microcrystals have been prepared via a facile
   hydrothermal method with the addition of sodium citrate (Na(3)Cit). The
   microstructures of the prepared microcrystals were characterized through
   X-ray diffraction (XRD), scanning electron microscope (SEM),
   thermogravimetric analysis (TGA), fourier transform infrared
   spectroscopy (FTIR) and N-2 adsorption. Moreover, a mechanism for the
   morphology evolution of 3D flower-like MnCO3 microcrystals was also
   discussed in detail. Using the obtained 3D flower-like MnCO3
   microcrystals as anode for lithium ion batteries and a series of tests
   including charge-discharge test, cycling ability, rate performances,
   cyclic voltammetry (CV) and electrochemical impedance spectroscopy (EIS)
   were carried out. The results show that 3D flower-like MnCO3
   microcrystals can be obtained by varying the reaction time and the
   dosage of Na(3)Cit at the hydrothermal temperature of 180 degrees C, and
   the suitable hydrothermal reaction time and the dosage of Na(3)Cit for
   the 3D flower-like MnCO3 microcrystals are 12 h and 3 mmol,
   respectively. The electrochemical measurements indicate that 3D
   flower-like MnCO3 microcrystals exhibit specific capacity of 384 mAh
   g(-1) at 0.2 C after 200 cycles, showing the significantly enhanced
   cycling performance than that of the obtained spherical MnCO3
   microcrystals. (C) 2017 Elsevier Ltd. All rights reserved.}},
DOI = {{10.1016/j.electacta.2017.08.104}},
ISSN = {{0013-4686}},
EISSN = {{1873-3859}},
ResearcherID-Numbers = {{Zhang, Wei/H-2082-2012
   Wu, Jiangtao/T-5066-2018}},
ORCID-Numbers = {{Zhang, Wei/0000-0002-9756-9994
   }},
Unique-ID = {{ISI:000413004200013}},
}

@article{ ISI:000411416600041,
Author = {Ding, Xiao Pan and Wu, Si Jia and Liu, Jiangang and Fu, Genyue and Lee,
   Kang},
Title = {{Functional neural networks of honesty and dishonesty in children:
   Evidence from graph theory analysis}},
Journal = {{SCIENTIFIC REPORTS}},
Year = {{2017}},
Volume = {{7}},
Month = {{SEP 21}},
Abstract = {{The present study examined how different brain regions interact with
   each other during spontaneous honest vs. dishonest communication. More
   specifically, we took a complex network approach based on the
   graph-theory to analyze neural response data when children are
   spontaneously engaged in honest or dishonest acts. Fifty-nine
   right-handed children between 7 and 12 years of age participated in the
   study. They lied or told the truth out of their own volition. We found
   that lying decreased both the global and local efficiencies of
   children's functional neural network. This finding, for the first time,
   suggests that lying disrupts the efficiency of children's cortical
   network functioning. Further, it suggests that the graph theory based
   network analysis is a viable approach to study the neural development of
   deception.}},
DOI = {{10.1038/s41598-017-11754-4}},
Article-Number = {{12085}},
ISSN = {{2045-2322}},
Unique-ID = {{ISI:000411416600041}},
}

@article{ ISI:000412864000008,
Author = {Lukacs, Gaspar and Gula, Bartosz and Szegedi-Hallgato, Emese and
   Csifcsak, Gabor},
Title = {{Association-based Concealed Information Test: A Novel Reaction
   Time-Based Deception Detection Method}},
Journal = {{JOURNAL OF APPLIED RESEARCH IN MEMORY AND COGNITION}},
Year = {{2017}},
Volume = {{6}},
Number = {{3}},
Pages = {{283-294}},
Month = {{SEP}},
Abstract = {{In recent years, numerous studies were published on the reaction time
   (RT)-based Concealed Information Test (CIT). However, an important
   limitation of the CIT is the reliance on the recognition of the probe
   item, and therefore the limited applicability when an innocent person is
   aware of this item. In the present paper, we introduce an RT-based CIT
   that is based on item-category associations: the Association-based
   Concealed Information Test (A-CIT). Using the participants' given names
   as probe items and self-referring ``inducer{''} items (e.g., ``MINE{''}
   or ``ME{''}) that establish an association between ownership and
   responses choices, in Experiment 1 (within-subject design; n = 27), this
   method differentiated with high accuracy between guilty and innocent
   conditions. Experiment 2 (n=25) replicated Experiment 1, except that the
   participants were informed of the probe item in the innocent condition
   nonetheless, the accuracy rate remained high. Implications and future
   possibilities are discussed.}},
DOI = {{10.1016/j.jarmac.2017.06.001}},
ISSN = {{2211-3681}},
EISSN = {{2211-369X}},
ResearcherID-Numbers = {{Gula, Bartosz/M-7822-2019
   Gula, Bartosz/B-9048-2016
   Lukacs, Gaspar/O-3308-2019
   }},
ORCID-Numbers = {{Gula, Bartosz/0000-0003-4741-764X
   Gula, Bartosz/0000-0003-4741-764X
   Lukacs, Gaspar/0000-0001-9401-4830
   Csifcsak, Gabor/0000-0001-7719-7073}},
Unique-ID = {{ISI:000412864000008}},
}

@article{ ISI:000412864000009,
Author = {Lukacs, Gaspar and Kleinberg, Bennett and Verschuere, Bruno},
Title = {{Familiarity-Related Fillers Improve the Validity of Reaction Time-Based
   Memory Detection}},
Journal = {{JOURNAL OF APPLIED RESEARCH IN MEMORY AND COGNITION}},
Year = {{2017}},
Volume = {{6}},
Number = {{3}},
Pages = {{295-305}},
Month = {{SEP}},
Abstract = {{The reaction time (RT)-based Concealed Information Test (CIT) allows for
   the detection of concealed knowledge (e.g., one's true identity) when
   the questions are presented randomly (multiple-probe protocol), but its
   performance is much weaker when questions are presented in blocks (e.g.,
   first question about surname, then about birthday; single-probe
   protocol). The latter test protocol, however, is the preferred and
   sometimes even the only feasible interviewing method in real-life. In a
   first, preregistered, experiment (n = 363), we show that the validity of
   the single-probe protocol version can be substantially improved by
   including familiarity-related fillers: stimuli related to either
   familiarity (e.g., the word ``FAMILIAR,{''}) or unfamiliarity (e.g., the
   word ``UNFAMILIAR{''}). We replicated these findings in a second,
   preregistered, experiment (n = 237), where we further found that the use
   of familiarity related fillers even improved the classic multiple-probe
   protocol. We recommend the use of familiarity-related filler trials for
   the RT-based CIT.}},
DOI = {{10.1016/j.jarmac.2017.01.013}},
ISSN = {{2211-3681}},
EISSN = {{2211-369X}},
ResearcherID-Numbers = {{Lukacs, Gaspar/O-3308-2019
   }},
ORCID-Numbers = {{Lukacs, Gaspar/0000-0001-9401-4830
   VERSCHUERE, BRUNO/0000-0002-6161-4415}},
Unique-ID = {{ISI:000412864000009}},
}

@article{ ISI:000419165800006,
Author = {Foerster, Anna and Wirth, Robert and Herbort, Oliver and Kunde, Wilfried
   and Pfister, Roland},
Title = {{Lying Upside-Down: Alibis Reverse Cognitive Burdens of Dishonesty}},
Journal = {{JOURNAL OF EXPERIMENTAL PSYCHOLOGY-APPLIED}},
Year = {{2017}},
Volume = {{23}},
Number = {{3}},
Pages = {{301-319}},
Month = {{SEP}},
Abstract = {{The cognitive processes underlying dishonesty, especially the inhibition
   of automatic honest response tendencies, are reflected in response times
   and other behavioral measures. Here we suggest that explicit false
   alibis might have a considerable impact on these cognitive operations.
   We tested this hypothesis in a controlled experimental setup.
   Participants first performed several tasks in a preexperimental mission
   (akin to common mock crime procedures) and received a false alibi
   afterward. The false alibi stated alternative actions that the
   participants had to pretend to have performed instead of the actually
   performed actions. In a computer-based inquiry, the false alibi did not
   only reduce, but it even reversed the typical behavioral effects of
   dishonesty on response initiation (Experiment1) and response execution
   (Experiment 2). Follow-up investigations of response activation via
   distractor stimuli suggest that false alibis automatize either dishonest
   response retrieval, the inhibition of the honest response, or both
   (Experiments 3 and 4). This profound impact suggests that false alibis
   can override actually performed activities entirely and, thus, documents
   a severe limitation for cognitive approaches to lie detection.}},
DOI = {{10.1037/xap0000129}},
ISSN = {{1076-898X}},
EISSN = {{1939-2192}},
ResearcherID-Numbers = {{Foerster, Anna/U-9686-2019
   }},
ORCID-Numbers = {{Kunde, Wilfried/0000-0001-6256-8011
   Pfister, Roland/0000-0002-4429-1052}},
Unique-ID = {{ISI:000419165800006}},
}

@article{ ISI:000407196700078,
Author = {Fu, Huijian and Qiu, Wenwei and Ma, Haiying and Ma, Qingguo},
Title = {{Neurocognitive mechanisms underlying deceptive hazard evaluation: An
   event-related potentials investigation}},
Journal = {{PLOS ONE}},
Year = {{2017}},
Volume = {{12}},
Number = {{8}},
Month = {{AUG 9}},
Abstract = {{Deceptive behavior is common in human social interactions. Researchers
   have been trying to uncover the cognitive process and neural basis
   underlying deception due to its theoretical and practical significance.
   We used Event-related potentials (ERPs) to investigate the neural
   correlates of deception when the participants completed a hazard
   judgment task. Pictures conveying or not conveying hazard information
   were presented to the participants who were then requested to
   discriminate the hazard content (safe or hazardous) and make a response
   corresponding to the cues (truthful or deceptive). Behavioral and
   electrophysiological data were recorded during the entire experiment.
   Results showed that deceptive responses, compared to truthful responses,
   were associated with longer reaction time (RT), lower accuracy,
   increased N2 and reduced late positive potential (LPP), suggesting a
   cognitively more demanding process to respond deceptively. The decrement
   in LPP correlated negatively with the increment in RT for deceptive
   relative to truthful responses, regardless of hazard content. In
   addition, hazardous information evoked larger N1 and P300 than safe
   information, reflecting an early processing bias and a later evaluative
   categorization process based on motivational significance, respectively.
   Finally, the interaction between honesty (truthful/deceptive) and safety
   (safe/hazardous) on accuracy and LPP indicated that deceptive responses
   towards safe information required more effort than deceptive responses
   towards hazardous information. Overall, these results demonstrate the
   neurocognitive substrates underlying deception about hazard information.}},
DOI = {{10.1371/journal.pone.0182892}},
Article-Number = {{e0182892}},
ISSN = {{1932-6203}},
ORCID-Numbers = {{Ma, Haiying/0000-0003-1949-8251}},
Unique-ID = {{ISI:000407196700078}},
}

@article{ ISI:000408423000034,
Author = {Mapala, Tessa and Warmelink, Lara and Linkenauger, Sally A.},
Title = {{Jumping the gun: Faster response latencies to deceptive questions in a
   realistic scenario}},
Journal = {{PSYCHONOMIC BULLETIN \& REVIEW}},
Year = {{2017}},
Volume = {{24}},
Number = {{4}},
Pages = {{1350-1358}},
Month = {{AUG}},
Abstract = {{Most theories of lie detection assume that lying increases cognitive
   load, resulting in longer response latencies during questioning.
   However, the studies supporting this theory are typically
   laboratory-based, in settings with no specific validity in security
   contexts. Consequently, using virtual reality (VR), we investigated how
   response latencies were influenced in an ecologically valid environment
   of interest to security professionals. In a highly realistic airport
   security terminal presented in VR, a security officer asked participants
   yes/no questions about their belongings. We found that liars actually
   responded more quickly to questions on which they were lying than to
   questions on which they were telling the truth. A control group, who
   answered the same questions but were not lying, answered equally quickly
   for all questions. We argue that this decrease in response time is
   possibly an unconscious reaction to questions on which individuals must
   answer deceptively. These results call into question the
   generalizability of previous research and highlight the importance of
   ecological validity when researching lie detection. These findings also
   uncover a new potential tool for enhancing lie detection in real-world
   scenarios.}},
DOI = {{10.3758/s13423-016-1218-z}},
ISSN = {{1069-9384}},
EISSN = {{1531-5320}},
ResearcherID-Numbers = {{Warmelink, Lara/T-5787-2018}},
ORCID-Numbers = {{Linkenauger, Sally/0000-0002-6056-0187
   Warmelink, Lara/0000-0003-1218-9448}},
Unique-ID = {{ISI:000408423000034}},
}

@article{ ISI:000403594800015,
Author = {Foerster, Anna and Wirth, Robert and Kunde, Wilfried and Pfister, Roland},
Title = {{The dishonest mind set in sequence}},
Journal = {{PSYCHOLOGICAL RESEARCH-PSYCHOLOGISCHE FORSCHUNG}},
Year = {{2017}},
Volume = {{81}},
Number = {{4}},
Pages = {{878-899}},
Month = {{JUL}},
Abstract = {{Dishonest responding is an important part of the behavioral repertoire
   and perfectly integrated in communication and daily actions. Thus,
   previous research aimed at uncovering the cognitive mechanisms
   underlying dishonest responding by studying its immediate behavioral
   effects. A comprehensive account of the aftereffects of this type of
   behavior has not been presented to date, however. Based on the methods
   and theories from research on task switching, we, therefore, explored
   the notion of honest and dishonest responding as two distinct
   intentional sets. In four experiments, participants responded either
   honestly or dishonestly to simple yes/no questions. Crucially, robust
   switch costs were found between honest and dishonest responding when
   questions succeeded promptly (Exp. 1) but also when an unrelated task
   intervened between questions (Exp. 2). Surprisingly, responding
   dishonestly to a question also affected responses in the subsequent
   intervening task in terms of a more liberal response criterion. Time to
   prepare for the upcoming intentional set further induced asymmetrical
   switch costs (Exp. 3). Finally, a novel control condition (Exp. 4)
   allowed us to pinpoint most of the observed effects to negation
   processing as an inherent mechanism of dishonesty. The experiments shed
   new light on the cognitive mechanisms underlying dishonesty by providing
   strong support for the concept of distinct mental sets for honest and
   dishonest responding. The experiments further reveal that these mental
   sets are notably stable and are not disturbed by intervening task
   performance. The observed aftereffects of dishonest responding might
   also provide a potent extension to applied protocols for lie detection.}},
DOI = {{10.1007/s00426-016-0780-3}},
ISSN = {{0340-0727}},
EISSN = {{1430-2772}},
ResearcherID-Numbers = {{Foerster, Anna/U-9686-2019
   }},
ORCID-Numbers = {{Kunde, Wilfried/0000-0001-6256-8011}},
Unique-ID = {{ISI:000403594800015}},
}

@article{ ISI:000396444900003,
Author = {Suchotzki, Kristina and Verschuere, Bruno and Van Bockstaele, Bram and
   Ben-Shakhar, Gershon and Crombez, Geert},
Title = {{Lying Takes Time: A Meta-Analysis on Reaction Time Measures of Deception}},
Journal = {{PSYCHOLOGICAL BULLETIN}},
Year = {{2017}},
Volume = {{143}},
Number = {{4}},
Pages = {{428-453}},
Month = {{APR}},
Abstract = {{Lie detection techniques are frequently used, but most of them have been
   criticized for the lack of empirical support for their predictive
   validity and presumed underlying mechanisms. This situation has led to
   increased efforts to unravel the cognitive mechanisms underlying
   deception and to develop a comprehensive theory of deception. A
   cognitive approach to deception has reinvigorated interest in reaction
   time (RT) measures to differentiate lies from truths and to investigate
   whether lying is more cognitively demanding than truth telling. Here, we
   provide the results of a meta-analysis of 114 studies (n = 3307) using
   computerized RT paradigms to assess the cognitive cost of lying. Results
   revealed a large standardized RT difference, even after correction for
   publication bias (d = 1.049; 95\% CI {[}0.930; 1.169]), with a large
   heterogeneity amongst effect sizes. Moderator analyses revealed that the
   RT deception effect was smaller, yet still large, in studies in which
   participants received instructions to avoid detection. The
   autobiographical Implicit Association Test produced smaller effects than
   the Concealed Information Test, the Sheffield Lie Test, and the
   Differentiation of Deception paradigm. An additional meta-analysis (17
   studies, n = 348) showed that, like other deception measures, RT
   deception measures are susceptible to countermeasures. Whereas our
   meta-analysis corroborates current cognitive approaches to deception,
   the observed heterogeneity calls for further research on the boundary
   conditions of the cognitive cost of deception. RT-based measures of
   deception may have potential in applied settings, but countermeasures
   remain an important challenge.}},
DOI = {{10.1037/bul0000087}},
ISSN = {{0033-2909}},
EISSN = {{1939-1455}},
ResearcherID-Numbers = {{Suchotzki, Kristina/L-3137-2017
   Van Bockstaele, Bram/U-9041-2018
   }},
ORCID-Numbers = {{Suchotzki, Kristina/0000-0001-6303-357X
   Van Bockstaele, Bram/0000-0002-5860-6449
   VERSCHUERE, BRUNO/0000-0002-6161-4415}},
Unique-ID = {{ISI:000396444900003}},
}

@article{ ISI:000397609900010,
Author = {Luan, Tian and Liu, Jinhan and Yuan, Xiaoxue and Li, Ji-Guang},
Title = {{Controlled Hydrothermal Synthesis and Photoluminescence of
   Nanocrystalline ZnGa2O4:Cr3+ Monospheres}},
Journal = {{NANOSCALE RESEARCH LETTERS}},
Year = {{2017}},
Volume = {{12}},
Month = {{MAR 23}},
Abstract = {{The hydrothermal synthesis of nanocrystalline ZnGa2O4: Cr3+ (ZGC) red
   phosphor monospheres was accomplished in this work, and the effects of
   system pH, reactant content, reaction time, and citrate anions (Cit(3-))
   on the phase and morphology evolution of the product were systematically
   studied. Under the optimized conditions of Cit(3-)/M = 1.0 molar ratio
   (M = total cations), pH = 5.0, and 0.2 mmol of Zn2+, well-dispersed ZGC
   monospheres with an average diameter of similar to 454 +/- 56 nm
   (average crystallite size similar to 15 nm) were successfully obtained
   via hydrothermal reaction at 180 degrees C for 18 h. Cit(3+) ions were
   demonstrated to be crucial to the formation of monospheres and
   substantially affect the pathway of phase formation. The ZGC monospheres
   calcined at 800 degrees C (average diameter similar to 353 +/- 59 nm;
   average crystallite size similar to 30 nm) have an intensity similar to
   6 times that of the original phosphor for the 700 nm red emission of
   Cr3+ (the E-2 -> (4)A(2) transition) under excitation with the O-2 ->
   Ga3+ charge transfer band at 250 nm. Fluorescence decay analysis found
   that the 700 nm emission has lifetime values of similar to 5 ms for the
   ZGC phosphors.}},
DOI = {{10.1186/s11671-017-1996-x}},
Article-Number = {{219}},
ISSN = {{1931-7573}},
EISSN = {{1556-276X}},
Unique-ID = {{ISI:000397609900010}},
}

@article{ ISI:000394397000005,
Author = {Rosenfeld, J. Peter and Ward, Anne and Drapekin, Jesse and Labkovsky,
   Elena and Tullman, Samuel},
Title = {{Instructions to suppress semantic memory enhances or has no effect on
   P300 in a concealed information test (CIT)}},
Journal = {{INTERNATIONAL JOURNAL OF PSYCHOPHYSIOLOGY}},
Year = {{2017}},
Volume = {{113}},
Pages = {{29-39}},
Month = {{MAR}},
Abstract = {{The present study investigated the extent to which people can suppress
   semantic memory as indexed with the P300 ERP and the autobiographical
   implicit association test (aIAT). In EXP 1, participants (22) were run
   in a counterbalanced repeated measures study in both simply
   knowledgeable (SK) and knowledgeable with suppression (SP) conditions. A
   P300-based, concealed information test ({''}Complex Trial Protocol{''};
   CTP) with a 50/50 Target/Nontarget (T/NT) ratio was given both with and
   without instructions to suppress semantic memories.
   The results showed increased P300s to probe name stimuli, reduced (but
   still high positive) aIAT d-scores, and increased simple reaction times
   to all stimuli used in ERP tests in the SP condition. EXP 2 was similar,
   but with SP and SK in two separate groups, and a 20/80 T/NT ratio.
   Again, ERP and aIAT results failed to show a suppression effect for
   semantic memory. The behavioral data suggest some task demand effects
   under suppression instructions, and that EXP 1 was more demanding than
   EXP 2. (C) 2017 Elsevier B.V. All rights reserved.}},
DOI = {{10.1016/j.ijpsycho.2017.01.001}},
ISSN = {{0167-8760}},
EISSN = {{1872-7697}},
Unique-ID = {{ISI:000394397000005}},
}

@article{ ISI:000405439600011,
Author = {Blandon-Gitlin, Iris and Lopez, Rafael M. and Masip, Jaume and Fenn,
   Elise},
Title = {{Cognition, emotion, and lying: Implications to detect deception}},
Journal = {{ANUARIO DE PSICOLOGIA JURIDICA}},
Year = {{2017}},
Volume = {{27}},
Number = {{1}},
Pages = {{95-106}},
Abstract = {{Recently, the dearth of evidence supporting nonverbal-emotional approach
   to lie detection has favored the development of cognitive orientation.
   According to cognitive orientation, lying is cognitively more complex
   than truth telling, such that an artificial increase of cognitive
   difficulty during an interview will lead liars to show indicators of
   cognitive overload. In this paper we argue that lying is not always more
   cognitively difficult than telling the truth. Automatically inferring
   deception from the observation of cognitive load indicators may lead to
   erroneous judgments. Practitioners must know how memory and the human
   cognitive system work, so they can understand the actual meaning of
   cognitive load indicators. Scientists should develop cognitive models of
   deception to guide their research, and should base their research
   hypotheses on specific cognitive mechanisms and processes. Finally,
   because emotions influence cognition, the role of emotions in lie
   detection cannot be neglected.}},
DOI = {{10.1016/j.apj.2017.02.004}},
ISSN = {{1133-0740}},
EISSN = {{2174-0542}},
ResearcherID-Numbers = {{Masip, Jaume/B-2603-2013
   }},
ORCID-Numbers = {{Masip, Jaume/0000-0002-7783-9547
   Blandon-Gitlin, Iris/0000-0002-3485-5774}},
Unique-ID = {{ISI:000405439600011}},
}

@article{ ISI:000416758500001,
Author = {Bouveng, Olof and Bengtsson, Fredrik A. and Carlborg, Andreas},
Title = {{First-year follow-up of the Psychiatric Emergency Response Team (PAM) in
   Stockholm County, Sweden: A descriptive study}},
Journal = {{INTERNATIONAL JOURNAL OF MENTAL HEALTH}},
Year = {{2017}},
Volume = {{46}},
Number = {{2}},
Pages = {{65-73}},
Abstract = {{In the spring of 2015 a project named PAM (Psykiatrisk akut mobilitet,
   i.e., Psychiatric Emergency Response Team) started in Stockholm, Sweden.
   The main purpose of PAM is to respond to emergency calls regarding
   persons in severe mental health or behavioral distress, with focus
   towards patients with acute risk of suicidal behavior. In Sweden these
   emergency cases are traditionally handled by the police, though
   suggestions have been made to involve trained health professionals, thus
   improving the quality of care provided, as well as minimizing
   stigmatization of patients with psychiatric problems. The PAM vehicle is
   staffed with two specialized psychiatry nurses and a paramedic, who
   often collaborate with police, ambulance and rescue services. This
   article is an evaluation of the first year of the project. Our objective
   was to quantify certain parameters regarding patients, response time and
   cooperation with other departments. Data were collected from medical
   records, the police department, the emergency call center and from a
   logbook kept by the PAM personnel. During the first year, PAM was
   requested 1,580 times, and had 1,254 cases attended to which is an
   average of 4.3 requests and 3.4 cases per day. 1,036 individuals of all
   ages were attended to, and 96 of them had contact more than once. One
   third of all attended cases resulted in no further action after a
   psychiatric assessment and sometimes crisis intervention had been made
   on site.}},
DOI = {{10.1080/00207411.2016.1264040}},
ISSN = {{0020-7411}},
EISSN = {{1557-9328}},
Unique-ID = {{ISI:000416758500001}},
}

@article{ ISI:000399459900006,
Author = {Verschuere, Bruno and Kleinberg, Bennett},
Title = {{Assessing autobiographical memory: the web-based autobiographical
   Implicit Association Test}},
Journal = {{MEMORY}},
Year = {{2017}},
Volume = {{25}},
Number = {{4}},
Pages = {{520-530}},
Abstract = {{By assessing the association strength with TRUE and FALSE, the
   autobiographical Implicit Association Test (aIAT) {[}Sartori, G.,
   Agosta, S., Zogmaister, C., Ferrara, S. D., \& Castiello, U. (2008). How
   to accurately detect autobiographical events. Psychological Science, 19,
   772-780. doi: 10.1111/j.1467-9280.2008.02156.x] aims to determine which
   of two contrasting statements is true. To efficiently run well-powered
   aIAT experiments, we propose a web-based aIAT (web-aIAT). Experiment 1
   (n = 522) is a web-based replication study of the first published aIAT
   study {[}Sartori, G., Agosta, S., Zogmaister, C., Ferrara, S. D., \&
   Castiello, U. (2008). How to accurately detect autobiographical events.
   Psychological Science, 19, 772-780. doi:
   10.1111/j.1467-9280.2008.02156.x; Experiment 1]. We conclude that the
   replication was successful as the web-based aIAT could accurately detect
   which of two playing cards participants chose (AUC =.88; Hit rate =
   81\%). In Experiment 2 (n = 424), we investigated whether the use of
   affirmative versus negative sentences may partly explain the variability
   in aIAT accuracy findings. The aIAT could detect the chosen card when
   using affirmative (AUC =.90; Hit rate = 81\%), but not when using
   negative sentences (AUC =.60; Hit rate = 53\%). The web-based aIAT seems
   to be a valuable tool to facilitate aIAT research and may help to
   further identify moderators of the test's accuracy.}},
DOI = {{10.1080/09658211.2016.1189941}},
ISSN = {{0965-8211}},
EISSN = {{1464-0686}},
ORCID-Numbers = {{VERSCHUERE, BRUNO/0000-0002-6161-4415
   Kleinberg, Bennett/0000-0003-1658-9086}},
Unique-ID = {{ISI:000399459900006}},
}

@article{ ISI:000394145400015,
Author = {Nahari, Tal and Breska, Assaf and Elber, Lotem and Selle, Nathalie Klein
   and Ben-Shakhar, Gershon},
Title = {{The External Validity of the Concealed Information Test: The Effect of
   Choosing to Commit a Mock Crime}},
Journal = {{APPLIED COGNITIVE PSYCHOLOGY}},
Year = {{2017}},
Volume = {{31}},
Number = {{1}},
Pages = {{81-90}},
Month = {{JAN-FEB}},
Abstract = {{The Concealed Information Test (CIT) aims to detect concealed
   information through differential physiological and behavioral responses
   to the concealed items. Although extensive experimental research has
   demonstrated the empirical validity of the CIT, the external validity of
   these studies has been questioned. One essential difference between
   experimental setups and realistic contexts is the voluntary act of
   committing the crime and concealing the critical (crime-related) items.
   The present study examined whether the detection efficiency of the CIT
   alters under conditions of free choice to commit a mock crime. In the
   choice' condition, participants chose to perform a mock crime or a
   computerized task, while in the control, instructed' condition
   participants were instructed either to commit the mock crime or a
   computerized task. The results revealed no significant differences in
   the detection efficiency between the two conditions in electrodermal,
   respiration, and reaction time measures. Copyright (c) 2016 John Wiley
   \& Sons, Ltd.}},
DOI = {{10.1002/acp.3304}},
ISSN = {{0888-4080}},
EISSN = {{1099-0720}},
Unique-ID = {{ISI:000394145400015}},
}

@article{ ISI:000388780900002,
Author = {Pollina, Dean A. and Woods, Robert J. and Salyer, C. David and
   Leffingwell, T. Grant and Cooper, Cynthia and Rohrbaugh, John W.},
Title = {{Verbal response time and duration indices of deception in humans
   interviewed by a computer-generated agent}},
Journal = {{INTERNATIONAL JOURNAL OF HUMAN-COMPUTER STUDIES}},
Year = {{2017}},
Volume = {{97}},
Pages = {{23-33}},
Month = {{JAN}},
Abstract = {{To examine the relationship between verbal response time, response
   duration, and deception during an interview with a computer-generated
   agent, we developed a model using logistic regression conducted on a
   training group (n=90) and cross-validated the model on an additional 127
   participants who either did or did not engage in a simulated crime at a
   mock security checkpoint. Verbal responses during the interviews
   required simple ``yes{''} or ``no{''} utterances, which examinees were
   instructed to produce ``promptly{''} but not in a speeded manner. The
   results showed that, overall, 75 of 127 (59.1\%) participants in the
   cross-validation group were correctly classified (p<.05). This result
   was due to the ability to correctly classify nondeceptive participants
   (specificity), and we interpreted this finding as being due to the
   presence of subpopulations of deceptive participants. Group analyses
   also revealed that response durations to mock crime-relevant questions
   were shorter when participants believed that a human was controlling the
   interview (p<.05), and that relative changes in response durations among
   different types of questions during the interview were related to
   deceptive status. The response duration shortening observed in the
   present study was attributed to variations in social dominance,
   motivational systems, or some combination of these factors. Published by
   Elsevier Ltd.}},
DOI = {{10.1016/j.ijhcs.2016.07.003}},
ISSN = {{1071-5819}},
EISSN = {{1095-9300}},
Unique-ID = {{ISI:000388780900002}},
}

@article{ ISI:000390346900012,
Author = {Walczyk, Jeffrey J. and Tcholakian, Talar and Newman, Danielle N. and
   Duck, Terri},
Title = {{Impromptu Decisions to Deceive}},
Journal = {{APPLIED COGNITIVE PSYCHOLOGY}},
Year = {{2016}},
Volume = {{30}},
Number = {{6}},
Pages = {{934-945}},
Month = {{NOV-DEC}},
Abstract = {{This research furthers understanding of the factors that induce
   individuals to choose deception. Its goals were to expand and test a
   recent account of the cognition of deception,
   Activation-Decision-Construction-Action Theory (ADCAT), in a mock job
   interview inviting impromptu deception. Decisions to lie are
   hypothesized to depend on the truth and other information activated from
   long-term memory by the social context. Activated information then
   guides evaluation of the likely costs of truth telling and benefits of
   deception; 166 college students participated in the job interview, who
   learned about the position and then adopted the role of job applicants.
   Afterward, participants shared their thoughts when responding to five
   questions from the interview. The most important findings are that the
   negative expectations of sharing truths and the positive expectations of
   sharing deceptions each account for unique variance in deciding to lie.
   Implications for lie reduction and detection are considered. Copyright
   (c) 2016 John Wiley \& Sons, Ltd.}},
DOI = {{10.1002/acp.3282}},
ISSN = {{0888-4080}},
EISSN = {{1099-0720}},
Unique-ID = {{ISI:000390346900012}},
}

@article{ ISI:000386408600013,
Author = {Varshney, Gaurav and Misra, Manoj and Atrey, Pradeep K.},
Title = {{A phish detector using lightweight search features}},
Journal = {{COMPUTERS \& SECURITY}},
Year = {{2016}},
Volume = {{62}},
Pages = {{213-228}},
Month = {{SEP}},
Abstract = {{Web phishing is a well-known cyber-attack which is used by attackers to
   obtain vital information such as username, password, credit card number,
   social security number, and/or other credentials from Internet users via
   deception. A number of web phishing detection solutions have been
   proposed and implemented in the recent years. These solutions include
   the use of phishing black list, search engine, heuristics and machine
   learning, visual similarity techniques, DNS, access list and proactive
   phishing URLs detection based techniques. However, the current solutions
   are quite heavy in terms of their computational and communication
   requirements. Most of these solutions are dependent on third parties and
   require dedicated servers for their operation. It has been observed that
   search engine based solutions are the most lightweight and viable. This
   paper advances search engine based antiphishing research and presents
   the lightest possible phishing detection system, named the Lightweight
   Phish Detector (LPD). The LPD can run on client browsers for phishing
   detection. The development of LPD was done using the Google Chrome
   browser. Exhaustive testing has been performed to evaluate its accuracy
   and effectiveness. Comparisons are performed with currently available
   search engine based antiphishing approaches and other approaches that
   are currently used by popular browsers such as Chrome, Firefox, Internet
   Explorer, Netcraft toolbar and Cascaded Phish Detector. For testing,
   phishing sites reported from the Phishtank and normal sites available
   from Alexa ranking are used in the experiments. A true negative rate
   varying from 92.4\% to 100\% was obtained from the Alexa dataset of
   normal URLs while a true positive rate of 99.5\% was recorded from the
   Phishtank URLs. Results show that the proposed scheme is very accurate.
   A competitive response time and intelligent action-response mechanism
   makes LPD a fast and intelligent antiphishing solution. (C) 2016
   Elsevier Ltd. All rights reserved.}},
DOI = {{10.1016/j.cose.2016.08.003}},
ISSN = {{0167-4048}},
EISSN = {{1872-6208}},
Unique-ID = {{ISI:000386408600013}},
}

@article{ ISI:000382599700006,
Author = {Masip, Jaume and Blandon-Gitlin, Iris and de la Riva, Clara and Herrero,
   Carmen},
Title = {{An empirical test of the decision to lie component of the
   Activation-Decision-Construction-Action Theory (ADCAT)}},
Journal = {{ACTA PSYCHOLOGICA}},
Year = {{2016}},
Volume = {{169}},
Pages = {{45-55}},
Month = {{SEP}},
Abstract = {{Meta-analyses reveal that behavioral differences between liars and truth
   tellers are small. To facilitate lie detection, researchers are
   currently developing interviewing approaches to increase these
   differences. Some of these approaches assume that lying is cognitively
   more difficult than truth telling; however, they are not based on
   specific cognitive theories of lie production, which are rare. Here we
   examined one existing theory, Walczyk et al.'s (2014)
   Activation-Decision-Construction-Action Theory (ADCAT). We tested the
   Decision component. According to ADCAT, people decide whether to lie or
   tell the truth as if they were using a specific mathematical formula to
   calculate the motivation to lie from (a) the probability of a number of
   outcomes derived from lying vs. telling the truth, and (b) the
   costs/benefits associated with each outcome. In this study, participants
   read several hypothetical scenarios and indicated whether they would lie
   or tell the truth in each scenario (Questionnaire 1). Next, they
   answered several questions about the consequences of lying vs. telling
   the truth in each scenario, and rated the probability and valence of
   each consequence (Questionnaire 2). Significant associations were found
   between the participants' dichotomous decision to lie/tell the truth in
   Questionnaire 1 and their motivation to lie scores calculated from the
   Questionnaire 2 data. However, interestingly, whereas the expected
   consequences of truth telling were associated with the decision to lie
   vs. tell the truth, the expected consequences of lying were not
   Suggestions are made to refine ADCAT, which can be a useful theoretical
   framework to guide deception research. (C) 2016 Elsevier B.V. All rights
   reserved.}},
DOI = {{10.1016/j.actpsy.2016.05.004}},
ISSN = {{0001-6918}},
EISSN = {{1873-6297}},
ResearcherID-Numbers = {{Masip, Jaume/B-2603-2013
   Herrero, Carmen/H-7745-2015
   }},
ORCID-Numbers = {{Masip, Jaume/0000-0002-7783-9547
   Herrero, Carmen/0000-0002-8335-6015
   Blandon-Gitlin, Iris/0000-0002-3485-5774}},
Unique-ID = {{ISI:000382599700006}},
}

@article{ ISI:000382115300001,
Author = {Marini, Maddalena and Agosta, Sara and Sartori, Giuseppe},
Title = {{Electrophysiological Correlates of the Autobiographical Implicit
   Association Test (aIAT): Response Conflict and Conflict Resolution}},
Journal = {{FRONTIERS IN HUMAN NEUROSCIENCE}},
Year = {{2016}},
Volume = {{10}},
Month = {{AUG 30}},
Abstract = {{The autobiographical IAT (aIAT) is an implicit behavioral instrument
   that can detect autobiographical memories encoded in an individual's
   mind by measuring how quickly this person can categorize and associate
   sentences related to a specific event with the logical dimensions true
   and false. Faster categorization when an event (e.g., I went to Paris)
   is associated with the dimension true than false indicates that that
   specific event is encoded as true in the individual's mind. The aim of
   this study is to investigate the electrophysiological correlates of the
   aIAT, used as a memory-detection technique (i.e., to identify which of
   two events is true). To this end, we recorded ERPs while participants
   performed an aIAT assessing which of two playing cards they had
   previously selected. We found an increased N200 and a decreased LPC (or
   P300) at the fronto-central sites when participants associated the
   selected playing card with the dimension false than true. Notably, both
   components have been previously and consistently reported in studies
   investigating deception. These results suggest that associating a true
   autobiographical event with the concept of false may involve the same
   cognitive processes associated with deception.}},
DOI = {{10.3389/fnhum.2016.00391}},
Article-Number = {{391}},
ISSN = {{1662-5161}},
Unique-ID = {{ISI:000382115300001}},
}

@article{ ISI:000376606200018,
Author = {Liu, Yali and Yang, Chunming and Xiong, Hailong and Zhang, Nannan and
   Leng, Zhihua and Li, Ruiqing and Gan, Shucai},
Title = {{Surfactant assisted synthesis of the YVO4:Ln(3+) (Ln = Eu, Dy, Sm)
   phosphors and shape-dependent luminescence properties}},
Journal = {{COLLOIDS AND SURFACES A-PHYSICOCHEMICAL AND ENGINEERING ASPECTS}},
Year = {{2016}},
Volume = {{502}},
Pages = {{139-146}},
Month = {{AUG 5}},
Abstract = {{YVO4 nano/microcrystals with multiform morphologies were successfully
   synthesized via a facile hydrothermal method using NH4VO3 as vanadium
   source. The samples were characterized by XRD, FT-IR, SEM, EDX and
   photoluminescence (PL) spectroscopies. The experimental results indicate
   that the shape and size of as-prepared architectures can be rationally
   modified by controlling the reaction conditions, such as reaction time,
   different organic additives and the pH value of solution. Multiform
   morphologies YVO4:Eu3+ sample have been obtained with the sodium citrate
   reagent (Cit(3-)), macrogol (PEG), polyvinylpyrrolidone (PVP) and cetyl
   trimethyl ammonium bromide (CTAB) were employed as surfactant. When
   Cit(3-) added to solution, YVO4:Eu3+ has the highest PL intensity. In
   addition, the luminescent properties of the YVO4:Ln(3+) (Ln= Eu, Dy and
   Sm) have been systematically investigate. Upon ultraviolet excitation,
   the obtained YVO4:Ln(3+) exhibit red, light blue, orange red, emission,
   respectively. (C) 2016 Elsevier B.V. All rights reserved.}},
DOI = {{10.1016/j.colsurfa.2016.05.006}},
ISSN = {{0927-7757}},
EISSN = {{1873-4359}},
Unique-ID = {{ISI:000376606200018}},
}

@article{ ISI:000372738500007,
Author = {von Stuelpnagel, Rul and Schult, Janette C. and Richter, Claudia and
   Steffens, Melanie C.},
Title = {{Cognitive costs of encoding novel natural activities: Can ``learning by
   doing{''} be distracting and deceptive?}},
Journal = {{QUARTERLY JOURNAL OF EXPERIMENTAL PSYCHOLOGY}},
Year = {{2016}},
Volume = {{69}},
Number = {{8}},
Pages = {{1545-1563}},
Month = {{AUG 2}},
Abstract = {{Findings from action memory research suggest that the enactment of
   simple actions and naturalistic activities results in similar memory
   performance to that from their observation. However, little is known
   about potential differences between the conditions during the encoding
   of the to-be-studied actions and activities. We analysed the cognitive
   costs of encoding two novel naturalistic activities studied via
   enactment or via observation in four experiments. In addition to memory
   performance, we measured objective cognitive costs with a secondary task
   and subjective cognitive costs with repeated ratings of mental effort
   and estimates of general activity difficulty. Memory performance was
   comparable across study conditions throughout all experiments. The
   enactment of activities repeatedly resulted in slower reaction times in
   the secondary task than did observation, suggesting higher objective
   costs. In contrast, subjective costs were rated lower after enactment
   than after observation. Findings from a pantomimic enactment condition
   suggested that the low ratings of subjective costs after enactment
   represent a misinterpretation of task demands. Our findings imply that
   the widespread belief about ``learning by doing{''} as an easy way of
   learning does not stem from an actual advantage in memory performance,
   but rather from continuous feedback about one's performance resulting
   from enactment.}},
DOI = {{10.1080/17470218.2015.1087581}},
ISSN = {{1747-0218}},
EISSN = {{1747-0226}},
Unique-ID = {{ISI:000372738500007}},
}

@article{ ISI:000382975400004,
Author = {Cao, Jie and Liu, Chang and Jia, Qiao-Di},
Title = {{Complex solution chemistry behind the simple ``one-pot{''} synthesis of
   vanadium-substituted polyoxometalates unraveled by electrospray
   ionization mass spectrometry}},
Journal = {{RAPID COMMUNICATIONS IN MASS SPECTROMETRY}},
Year = {{2016}},
Volume = {{30}},
Number = {{1, SI}},
Pages = {{14-19}},
Month = {{AUG}},
Note = {{2nd National Conference on Mass Spectrometry Analysis of China, PEOPLES
   R CHINA, OCT, 2015}},
Organization = {{Zhejiang Univ}},
Abstract = {{RATIONALE: The ``one-pot{''} method is a deceptively simple and
   straightforward method for synthesis of polyoxometalates (POMs).
   However, the complex solution chemistry behind the simple method is
   neither clear nor elucidated thoroughly by a suitable method. In
   general, POM chemists are more focused on what final products are
   obtained by deliberately choosing the ingredients used in the
   ``one-pot{''} process with a limited knowledge of what is actually
   happening in the reaction solution.
   METHODS: Time-resolved electrospray ionization mass spectrometry
   (ESI-MS) was developed to monitor the dynamic solution speciation
   changes occurred in the reaction mixtures (\{SiW12-x\} (x = 1-3) +
   NaVO3) against reaction time. The reactions were conducted as normal,
   with 2 mu L aliquots removed at specific time intervals during the
   reaction. The aliquots were immediately diluted with 1 mL of HPLC grade
   water and then analyzed by ESI-MS. As a control, solutions of each
   \{SiW12-x\} were analyzed alongside the vanadium reactions to
   corroborate which fragments were due to the lacunary precursors and
   which were due to the reactions with sodium metavanadate.
   RESULTS: It was discovered that the reaction solution speciation was
   sensitively changed with the reaction conditions such as concentration,
   temperature, and reaction time. Spontaneous transformations from
   mono-into di- and eventually tri-substituted products (\{SiW11V\} ->
   \{SiW10V2\} -> \{SiW9V3\}) were observed for the reactions of \{SiW11\}
   + VO3- and \{SiW10\} + VO3-, respectively. Higher concentration and
   temperature definitely accelerate the transformation reaction rates
   whereas different molar ratios of reactants have minimal effects on
   changing the solution speciation in the cases studied.
   CONCLUSIONS: Time-resolved ESI-MS is effectively and successfully used
   in the monitoring of the dynamic speciation changes in the reaction
   mixtures consisting of lacunary POMs with transition salts. This study
   will provide guidance for the oriented design and controlled synthesis
   of POMs with novel structures. Copyright (C) 2016 John Wiley \& Sons,
   Ltd.}},
DOI = {{10.1002/rcm.7641}},
ISSN = {{0951-4198}},
EISSN = {{1097-0231}},
Unique-ID = {{ISI:000382975400004}},
}

@article{ ISI:000379106800004,
Author = {Deng, Xiaohong and Rosenfeld, J. Peter and Ward, Anne and Labkovsky,
   Elena},
Title = {{Superiority of visual (verbal) vs. auditory test presentation modality
   in a P300-based CIT: The Complex Trial Protocol for concealed
   autobiographical memory detection}},
Journal = {{INTERNATIONAL JOURNAL OF PSYCHOPHYSIOLOGY}},
Year = {{2016}},
Volume = {{105}},
Pages = {{26-34}},
Month = {{JUL}},
Abstract = {{This paper continues our efforts to determine which modality is best for
   presentation of stimuli in the P300-based concealed information test
   (CIT) called the Complex Trial Protocol (CTP). The first part of the CTP
   trial involves presentation of the key probe or irrelevant stimuli, and
   is followed by presentation of target (T) or non-target (NT). In
   Rosenfeld et al. (2015), probes and irrelevants regularly alternated
   modality over trials, but Ts and NTs were always visual. In the present
   study, (in both its experiments, EXP 1 and EXP 2), probes and
   irrelevants alternated modalities on successive trials, as before. In
   present EXP 1, Ts and NTs were always auditory, but in EXP 2, they were
   simultaneously auditory and visual. Probe P300 data were different in
   each study: In Rosenfeld et al. (2015) and EXP 2 here, the
   bootstrap-based detection rates based on probe-minus-irrelevant
   differences, significantly differed favoring visual probe and irrelevant
   presentation modality. In EXP 1 here, detection rates were the same for
   the two modalities. In Rosenfeld et al. (2015) there was no main effect
   of probe modality, visual vs. auditory on probe-minus-irrelevant P300
   difference. There were such effects here in EXP 1 (p < 0.08, effect size
   = 0.19) and EXP 2 (p < 0.02, effect size = 0.31), favoring the visual
   modality. Probe P300 latencies were shorter for visual than for auditory
   stimuli in Rosenfeld et al. (2015), a trend specifically reversed in the
   present pair of studies. RT was faster for visual stimuli in the present
   studies. The T and NT modality appears to interact with probe/irrelevant
   modality, and the best protocol for detecting concealed information is
   with the 2015 study protocol or that of EXP 2, using visual stimulus
   presentation. (C) 2016 Elsevier B.V. All rights reserved.}},
DOI = {{10.1016/j.ijpsycho.2016.04.010}},
ISSN = {{0167-8760}},
EISSN = {{1872-7697}},
Unique-ID = {{ISI:000379106800004}},
}

@article{ ISI:000413720406624,
Author = {Osugi, Akemi and Ohira, Hideki},
Title = {{Effect of emotional arousal at memory encoding on the subliminal
   Concealed Information Test (CIT) using Event related potential and
   Reaction time}},
Journal = {{INTERNATIONAL JOURNAL OF PSYCHOLOGY}},
Year = {{2016}},
Volume = {{51}},
Number = {{1, SI}},
Pages = {{930}},
Month = {{JUL}},
ISSN = {{0020-7594}},
EISSN = {{1464-066X}},
Unique-ID = {{ISI:000413720406624}},
}

@article{ ISI:000377582000001,
Author = {Jeong, Eunju and Ryu, Hokyoung},
Title = {{Melodic Contour Identification Reflects the Cognitive Threshold of Aging}},
Journal = {{FRONTIERS IN AGING NEUROSCIENCE}},
Year = {{2016}},
Volume = {{8}},
Month = {{JUN 13}},
Abstract = {{Cognitive decline is a natural phenomenon of aging. Although there
   exists a consensus that sensitivity to acoustic features of music is
   associated with such decline, no solid evidence has yet shown that
   structural elements and contexts of music explain this loss of cognitive
   performance. This study examined the extent and the type of cognitive
   decline that is related to the contour identification task (CIT) using
   tones with different pitches (i.e., melodic contours). Both younger and
   older adult groups participated in the CIT given in three listening
   conditions (i.e., focused, selective, and alternating). Behavioral data
   (accuracy and response times) and hemodynamic reactions were measured
   using functional near-infrared spectroscopy (fNIRS). Our findings showed
   cognitive declines in the older adult group but with a subtle difference
   from the younger adult group. The accuracy of the melodic CITs given in
   the target-like distraction task (CIT2) was significantly lower than
   that in the environmental noise (CIT1) condition in the older adult
   group, indicating that CIT2 may be a benchmark test for age-specific
   cognitive decline. The fNIRS findings also agreed with this
   interpretation, revealing significant increases in oxygenated hemoglobin
   (oxyHb) concentration in the younger (p < 0.05 for Delta pre - on task;
   p < 0.01 for Delta on - post task) rather than the older adult group
   (n.s for Delta pre - on task; rho for Delta on - post task). We further
   concluded that the oxyHb difference was present in the brain regions
   near the right dorsolateral prefrontal cortex. Taken together, these
   findings suggest that CIT2 (i.e., the melodic contour task in the
   target-like distraction) is an optimized task that could indicate the
   degree and type of age-related cognitive decline.}},
DOI = {{10.3389/fnagi.2016.00134}},
Article-Number = {{134}},
ISSN = {{1663-4365}},
ORCID-Numbers = {{Jeong, Eunju/0000-0002-5064-5419}},
Unique-ID = {{ISI:000377582000001}},
}

@article{ ISI:000375925300011,
Author = {Koopman, K. E. and Roefs, A. and Elbers, D. C. E. and Fliers, E. and
   Booij, J. and Serlie, M. J. and la Fleur, S. E.},
Title = {{Brain dopamine and serotonin transporter binding are associated with
   visual attention bias for food in lean men}},
Journal = {{PSYCHOLOGICAL MEDICINE}},
Year = {{2016}},
Volume = {{46}},
Number = {{8}},
Pages = {{1707-1717}},
Month = {{JUN}},
Abstract = {{Background. In rodents, the striatal dopamine (DA) system and the (hypo)
   thalamic serotonin (5-HT) system are involved in the regulation of
   feeding behavior. In lean humans, little is known about the relationship
   between these brain neurotransmitter systems and feeding. We studied the
   relationship between striatal DA transporters (DAT) and diencephalic
   5-HT transporters (SERT), behavioral tasks and questionnaires, and food
   intake.
   Method. We measured striatal DAT and diencephalic SERT binding with
   {[}I-123] FP-CIT SPECT in 36 lean male subjects. Visual attention bias
   for food (detection speed and distraction time) and degree of
   impulsivity were measured using response-latency-based computer tasks.
   Craving and emotional eating were assessed with questionnaires and
   ratings of hunger by means of VAS scores. Food intake was assessed
   through a self-reported online diet journal.
   Results. Striatal DAT and diencephalic SERT binding negatively
   correlated with food detection speed (p = 0.008, r = -0.50 and p =
   0.002, r = -0.57, respectively), but not with food distraction time,
   ratings of hunger, craving or impulsivity. Striatal DAT and diencephalic
   SERT binding did not correlate with free choice food intake, whereas
   food detection speed positively correlated with total caloric intake (p
   = 0.001, r = 0.60), protein intake (p = 0.01, r = 0.44), carbohydrate
   intake (p = 0.03, r = 0.39) and fat intake (p = 0.06, r = 0.35).
   Conclusions. These results indicate a role for the central 5-HT and DA
   system in the regulation of visual attention bias for food, which
   contributes to the motivation to eat, in non-obese, healthy humans. In
   addition, this study confirms that food detection speed, measured with
   the latency-based computer task, positively correlates with total food
   and macro-nutrient intake.}},
DOI = {{10.1017/S0033291716000222}},
ISSN = {{0033-2917}},
EISSN = {{1469-8978}},
ORCID-Numbers = {{Roefs, Anne/0000-0002-9935-1075}},
Unique-ID = {{ISI:000375925300011}},
}

@article{ ISI:000373596000001,
Author = {Sporer, Siegfried L.},
Title = {{Deception and Cognitive Load: Expanding Our Horizon with a Working
   Memory Model}},
Journal = {{FRONTIERS IN PSYCHOLOGY}},
Year = {{2016}},
Volume = {{7}},
Month = {{APR 7}},
Abstract = {{Recently, studies on deception and its detection have increased
   dramatically. Many of these studies rely on the ``cognitive load
   approach{''} as the sole explanatory principle to understand deception.
   These studies have been exclusively on lies about negative actions
   (usually lies of suspects of {[}mock] crimes). Instead, we need to re
   -focus more generally on the cognitive processes involved in generating
   both lies and truths, not just on manipulations of cognitive load. Using
   Baddeley's (2000, 2007, 7012) working memory model, which integrates
   verbal and visual processes in working memory with retrieval from
   long-term memory and control of action, not only verbal content cues but
   also nonverbal, paraverbal, and linguistic cues can be investigated
   within a single framework. The proposed model considers long-term
   semantic, episodic and autobiographical memory and their connections
   with working memory and action. It also incorporates ironic processes of
   mental control (Wegner, 1994, 2009), the role of scripts and schemata
   and retrieval cues and retrieval processes. Specific predictions of the
   model are outlined and support from selective studies is presented. The
   model is applicable to different types of reports, particularly about
   lies and truths about complex events, and to different modes of
   production (oral, hand-written, typed). Predictions regarding several
   moderator variables and methods to investigate them are proposed.}},
DOI = {{10.3389/fpsyg.2016.00420}},
Article-Number = {{420}},
ISSN = {{1664-1078}},
Unique-ID = {{ISI:000373596000001}},
}

@article{ ISI:000371596500005,
Author = {Visu-Petra, Laura and Jurje, Ovidiu and Ciornei, Oana and Visu-Petra,
   George},
Title = {{Can you keep a secret? Introducing the RT-based Concealed Information
   Test to children}},
Journal = {{PSYCHOLOGY CRIME \& LAW}},
Year = {{2016}},
Volume = {{22}},
Number = {{3}},
Pages = {{276-301}},
Month = {{MAR 15}},
Abstract = {{The present study validates a novel version of the Reaction time-based
   Concealed Information Test (RT-CIT) adapted for young children (7-10
   years). Their ability to deny the possession of relevant information was
   related to individual differences in intelligence, processing speed,
   executive functioning and affective problems. The comparison between the
   knowledgeable group of children (N = 84) who took part in a mock
   surprise scenario and the unknowledgeable group (N = 78) indicated that
   by early school-age the RT-CIT can be considered a relatively reliable
   diagnostic tool for detecting concealed information. We found evidence
   indicating that executive functions are predictors of children's
   proficiency in concealing information; however, the specific
   interrelations were complex (children with lower inhibition and spatial
   working memory, but with better shifting performance were easier to
   detect as possessing concealed information). Finally, we found limited
   evidence for a substantial association between parent-reported emotional
   problems and children's proficiency in concealing information. This
   investigation has practical implications for the development of rigorous
   protocols to detect children's concealed knowledge within legal
   environments.}},
DOI = {{10.1080/1068316X.2015.1109085}},
ISSN = {{1068-316X}},
EISSN = {{1477-2744}},
Unique-ID = {{ISI:000371596500005}},
}

@article{ ISI:000372886500012,
Author = {Gawrylowicz, Julie and Fairlamb, Samuel and Tantot, Emily and Qureshi,
   Zehra and Redha, Amadeus and Ridley, Anne M.},
Title = {{Does Practice Make the Perfect Liar? The Effect of Rehearsal and
   Increased Cognitive Load on Cues to Deception}},
Journal = {{APPLIED COGNITIVE PSYCHOLOGY}},
Year = {{2016}},
Volume = {{30}},
Number = {{2}},
Pages = {{250-259}},
Month = {{MAR-APR}},
Abstract = {{Recent studies have explored ways to increase cognitive load in liars to
   identify cues to deception. This study used a driving simulator as a
   load-inducing technique to explore differences between truth-tellers and
   liars during an investigative interview scenario and also investigated
   the effect of rehearsing lies in this context. Deception affected
   driving performance. Truth-tellers drove more slowly compared with their
   own baseline, whereas unrehearsed liars sped up. There was no difference
   in speed between truth-tellers and rehearsed liars. In addition,
   truth-tellers had significantly faster reaction times compared with
   their own baseline, than both rehearsed and unrehearsed liars. During
   the interviews, truth-tellers provided significantly more visual and
   auditory details and mentioned significantly fewer cognitive operations
   than liars. The findings add to the body of literature exploring the
   optimal relationship between cognitive load and secondary task
   performance to identify cues to deception.Copyright (c) 2015 John Wiley
   \& Sons, Ltd.}},
DOI = {{10.1002/acp.3199}},
ISSN = {{0888-4080}},
EISSN = {{1099-0720}},
Unique-ID = {{ISI:000372886500012}},
}

@article{ ISI:000373241500005,
Author = {Kleinberg, Bennett and Verschuere, Bruno},
Title = {{The role of motivation to avoid detection in reaction time-based
   concealed information detection}},
Journal = {{JOURNAL OF APPLIED RESEARCH IN MEMORY AND COGNITION}},
Year = {{2016}},
Volume = {{5}},
Number = {{1}},
Pages = {{43-51}},
Month = {{MAR}},
Abstract = {{Do motivated liars lie more successfully? The motivational effort
   hypothesis predicts that higher motivation effectively diminishes the
   chance of being detected, whereas the motivational impairment hypothesis
   predicts that the higher the motivation to go undetected, the greater
   the chance of being detected. We manipulated motivation in two online
   reaction time-based Concealed Information Test studies in which
   participants tried to hide their identity. Detection of concealed
   identity information in Experiment 1 (n = 259) was successful and a
   small financial incentive to avoid detection did not impact upon
   validity. Despite a greater financial incentive and a manipulation check
   showing that motivation was increased, Experiment 2 (n = 233) did not
   impact upon the test's validity either. A financial incentive to avoid
   detection did not decrease the validity of concealed information
   detection. (C) 2015 Society for Applied Research in Memory and
   Cognition. Published by Elsevier Inc. All rights reserved.}},
DOI = {{10.1016/j.jarmac.2015.11.004}},
ISSN = {{2211-3681}},
EISSN = {{2211-369X}},
ORCID-Numbers = {{VERSCHUERE, BRUNO/0000-0002-6161-4415
   Kleinberg, Bennett/0000-0003-1658-9086}},
Unique-ID = {{ISI:000373241500005}},
}

@article{ ISI:000370143900004,
Author = {Fine, Saul and Pirak, Merav},
Title = {{Faking Fast and Slow: Within-Person Response Time Latencies for
   Measuring Faking in Personnel Testing}},
Journal = {{JOURNAL OF BUSINESS AND PSYCHOLOGY}},
Year = {{2016}},
Volume = {{31}},
Number = {{1}},
Pages = {{51-64}},
Month = {{MAR}},
Abstract = {{Item response time (RT) latencies offer a potentially promising approach
   for measuring faking in personnel testing, but have been studied almost
   exclusively as either long or short RTs relative to group norms. As
   such, the ability to reliably assess faking RTs at the individual level
   remains a challenge. To address this issue, the present study set out to
   examine the usefulness of a within-person difference score index (DSI)
   method for measuring faking, in which ``control question{''} (baseline)
   RTs were compared to ``target question{''} RTs, within single test
   administrations.
   Two hundred six participants were randomly selected to simulated faking
   or honest testing conditions, and were administered two types of
   integrity test items (overt and personality), whereby group
   classification (faking/honest) served as the main dependent variable.
   Faking condition RTs were longer than honest condition RTs for both item
   types (overt: d = .43; personality: d = .47), and overt item RTs were
   slightly shorter than personality item RTs in both testing conditions
   (honest: d = .34; faking: d = .41). Finally, using a sample cut score,
   the DSI correctly classified an average of 26 \% more cases of faking,
   and 53 \% less false positives, compared to the traditional normative
   method.
   The results suggest that the DSI can be an advantageous method for
   identifying faking in personnel testing scenarios.
   This is the one of the first studies to propose a practical method for
   identifying individual-level faking RTs within single test
   administrations.}},
DOI = {{10.1007/s10869-015-9398-5}},
ISSN = {{0889-3268}},
EISSN = {{1573-353X}},
Unique-ID = {{ISI:000370143900004}},
}

@incollection{ ISI:000402696900017,
Author = {Mameli, Francesca and Sartori, Giuseppe and Scarpazza, Cristina and
   Zangrossi, Andrea and Pietrini, Pietro and Fumagalli, Manuela and
   Priori, Alberto},
Editor = {{Absher, JR and Cloutier, J}},
Title = {{Honesty}},
Booktitle = {{NEUROIMAGING PERSONALITY, SOCIAL COGNITION AND CHARACTER}},
Year = {{2016}},
Pages = {{305-322}},
DOI = {{10.1016/B978-0-12-800935-2.00016-6}},
ISBN = {{978-0-12-801166-9; 978-0-12-800935-2}},
ORCID-Numbers = {{Scarpazza, Cristina/0000-0002-4126-426X
   Zangrossi, Andrea/0000-0001-7832-1953
   Mameli, Francesca/0000-0003-4774-582X
   Pietrini, Pietro/0000-0002-6768-5556}},
Unique-ID = {{ISI:000402696900017}},
}

@inproceedings{ ISI:000386103000099,
Author = {Pan, Liping},
Book-Group-Author = {{IEEE}},
Title = {{Evaluation of ERP Polygraph Technology in Hidden Information Based on
   P300 and CNV with BP neural Network}},
Booktitle = {{2015 INTERNATIONAL CONFERENCE ON INTELLIGENT TRANSPORTATION, BIG DATA
   AND SMART CITY (ICITBS)}},
Year = {{2016}},
Pages = {{400-403}},
Note = {{International Conference on Intelligent Transportation, Big Data and
   Smart City (ICITBS), Vietnam, AUSTRIA, DEC 19-20, 2015}},
Organization = {{Hunan Univ, Res Inst New Energy \& Energy Saving \& Emiss Reduct;
   Changsha Univ Sci \& Technol, Commun Res Inst; Nanjing Univ Forest;
   Jilin Software Inst; Guangdong Acad Bldg Res, Res Inst Road \& Bridge}},
Abstract = {{In recent years, legal society has become the mainstream in development
   of the times. It requires evidence of a crime in any case, whereby the
   testimony of criminals become more important. However, the effectiveness
   of testimony becomes concerned issue. ERP hidden information polygraph
   technology, as a new type of technology, is particularly important in
   case management. In this paper, P300 and CNV indicators were studied
   with AHP, selecting a suitable indicator used in crimes of theft. Based
   on BP neural network model, comparative experiment as a reference, both
   from the tester's reaction time and waveform amplitude, evaluation model
   was established to provide a theoretical basis for the future.}},
DOI = {{10.1109/ICITBS.2015.105}},
ISBN = {{978-1-5090-0464-5}},
Unique-ID = {{ISI:000386103000099}},
}

@article{ ISI:000379540000006,
Author = {Chen, Hsieh-ching and Kang, Lin-ju and Chen, Chia-ling and Lin,
   Keh-chung and Chen, Fei-chuan and Wu, Katie P. H.},
Title = {{Younger Children with Cerebral Palsy Respond Better Than Older Ones to
   Therapist-Based Constraint-Induced Therapy at Home on Functional
   Outcomes and Motor Control}},
Journal = {{PHYSICAL \& OCCUPATIONAL THERAPY IN PEDIATRICS}},
Year = {{2016}},
Volume = {{36}},
Number = {{2}},
Pages = {{171-185}},
Abstract = {{Aims: To examine the differences in efficacy of home-based
   constraint-induced therapy (CIT) on functional outcomes and motor
   control in two age groups of children with cerebral palsy (CP). Methods:
   Twenty-three children with spastic unilateral CP receiving 4-week
   home-based CIT by a therapist were divided into younger (6-8 years; n =
   11) and older (9-12 years; n = 12) groups. The home-based CIT involved
   intensive functional training of the more affected upper-limb while
   restraining the less affected upper-limb. The outcome measures were
   Peabody Developmental Motor Scale-2nd edition (PDMS-2) that was being
   used in a modified way, Functional Independence Measure for Children
   (WeeFIM), and reach-to-grasp kinematic parameters, including reaction
   time (RT), normalized movement time (MT), normalized movement units
   (MUs), peak velocity (PV), and maximum grip aperture (MGA). The outcome
   measures were assessed at baseline, 4-weeks (post-treatment), 3- and
   6-months (follow-up). Results: The younger group showed greater changes
   in visual motor integration skills and RT at all post-tests after
   intervention than the older group. Groups had comparable changes on any
   other measures. Conclusions: Younger children with CP responded better
   to home-based CIT on some areas of upper-limb functions and
   reach-to-grasp motor control strategies than older children.}},
DOI = {{10.3109/01942638.2015.1101042}},
ISSN = {{0194-2638}},
EISSN = {{1541-3144}},
ORCID-Numbers = {{LIN, KEH-CHUNG/0000-0003-1110-8773}},
Unique-ID = {{ISI:000379540000006}},
}

@article{ ISI:000369438700032,
Author = {Verschuere, Bruno and Kleinberg, Bennett},
Title = {{ID-Check: Online Concealed Information Test Reveals True Identity}},
Journal = {{JOURNAL OF FORENSIC SCIENCES}},
Year = {{2016}},
Volume = {{61}},
Number = {{1}},
Pages = {{S237-S240}},
Month = {{JAN}},
Abstract = {{The Internet has already changed people's lives considerably and is
   likely to drastically change forensic research. We developed a web-based
   test to reveal concealed autobiographical information. Initial studies
   identified a number of conditions that affect diagnostic efficiency. By
   combining these moderators, this study investigated the full potential
   of the online ID-check. Participants (n = 101) tried to hide their
   identity and claimed a false identity in a reaction time-based Concealed
   Information Test. Half of the participants were presented with personal
   details (e.g., first name, last name, birthday), whereas the others only
   saw irrelevant details. Results showed that participants' true identity
   could be detected with high accuracy (AUC = 0.98; overall accuracy:
   86-94\%). Online memory detection can reliably and validly detect
   whether someone is hiding their true identity. This suggests that online
   memory detection might become a valuable tool for forensic applications.}},
DOI = {{10.1111/1556-4029.12960}},
ISSN = {{0022-1198}},
EISSN = {{1556-4029}},
ORCID-Numbers = {{Kleinberg, Bennett/0000-0003-1658-9086
   VERSCHUERE, BRUNO/0000-0002-6161-4415}},
Unique-ID = {{ISI:000369438700032}},
}

@article{ ISI:000366757000002,
Author = {Cid-Fernandez, Susana and Lindin, Monica and Diaz, Fernando},
Title = {{Information processing becomes slower and predominantly serial in aging:
   Characterization of response-related brain potentials in an
   auditory-visual distraction-attention task}},
Journal = {{BIOLOGICAL PSYCHOLOGY}},
Year = {{2016}},
Volume = {{113}},
Pages = {{12-23}},
Month = {{JAN}},
Abstract = {{The aim of this study was to evaluate the effects of aging and
   attentional capture provoked by novel auditory stimuli on behavior
   (reaction time {[}RT], hits) and on response-related brain potentials
   (pre-RFP, CRN, postRFP, parietalRP) to target visual stimuli. Twenty-two
   young, 27 middle-aged, and 24 old adults performed an auditory-visual
   distraction-attention task. The RTs and latencies of preRFP, postRFP and
   parietaIRT were longer in old and middle-aged than in young
   participants, reflecting the well-established age-related slowing of
   processing and performance. The inter-peak latencies (P3b-preRFP,
   preRFP-parietalRP, parietalRP-postRFP) were also longer in old and
   middle-aged than in young participants, further indicating an
   age-related tendency to increased predominance of serial (rather than
   parallel) processing of information, and that preRFP, CRN, postRFP, and
   parietalRP represent different cognitive processes from those indexed by
   the stimulus-related P3b. Finally, a distraction effect in performance
   (all three groups) and in postRFP latency (only middle-aged group) was
   also observed. (C) 2015 Elsevier B.V. All rights reserved.}},
DOI = {{10.1016/j.biopsycho.2015.11.002}},
ISSN = {{0301-0511}},
EISSN = {{1873-6246}},
ResearcherID-Numbers = {{Diaz, Fernando/C-9217-2011
   Cid-Fernandez, Susana/B-1998-2014
   Lindin, Monica/L-3418-2014}},
ORCID-Numbers = {{Diaz, Fernando/0000-0003-3373-4855
   Cid-Fernandez, Susana/0000-0002-9739-4266
   Lindin, Monica/0000-0001-5936-9644}},
Unique-ID = {{ISI:000366757000002}},
}

@article{ ISI:000366646700015,
Author = {Padrao, Goncalo and Gonzalez-Franco, Mar and Sanchez-Vives, Maria V. and
   Slater, Mel and Rodriguez-Fornells, Antoni},
Title = {{Violating body movement semantics: Neural signatures of self-generated
   and external-generated errors}},
Journal = {{NEUROIMAGE}},
Year = {{2016}},
Volume = {{124}},
Number = {{A}},
Pages = {{147-156}},
Month = {{JAN 1}},
Abstract = {{How do we recognize ourselves as the agents of our actions? Do we use
   the same error detection mechanisms to monitor self-generated vs.
   externally imposed actions? Using event-related brain potentials (ERPs),
   we identified two different error-monitoring loops involved in providing
   a coherent sense of the agency of our actions. In the first ERP
   experiment, the participants were embodied in a virtual body (avatar)
   while performing an error-prone fast reaction time task. Crucially, in
   certain trials, participants were deceived regarding their own actions,
   i.e., the avatar movement did not match the participant's movement.
   Self-generated real errors and false (avatar) errors showed very
   different ERP signatures and with different processing latencies: while
   real errors showed a classical frontal-central error-related negativity
   (Ne/ERN), peaking 100 ms after error commission, false errors elicited a
   larger and delayed parietal negative component (at about 350-400 ms).
   The violation of the sense of agency elicited by false avatar errors
   showed a strong similarity to ERP signatures related to semantic or
   conceptual violations (N400 component). In a follow-up ERP control
   experiment, a subset of the same participants merely acted as observers
   of the avatar correct and error movements. This experimental situation
   did not elicit the N400 component associated with agency violation.
   Thus, the results show a clear neural dissociation between internal and
   external error-monitoring loops responsible for distinguishing our
   self-generated errors from those imposed externally, opening new avenues
   for the study of the mental processes underlying the integration of
   internal and sensory feedback information while being actors of our own
   actions. (C) 2015 Elsevier Inc. All rights reserved.}},
DOI = {{10.1016/j.neuroimage.2015.08.022}},
ISSN = {{1053-8119}},
EISSN = {{1095-9572}},
ResearcherID-Numbers = {{Sanchez-Vives, Maria/J-8526-2014
   Gonzalez-Franco, Mar/L-4994-2014
   Rodriguez Fornells, Antoni/L-5878-2014
   Slater, Mel/M-5210-2014}},
ORCID-Numbers = {{Sanchez-Vives, Maria/0000-0002-8437-9083
   Gonzalez-Franco, Mar/0000-0001-6165-4495
   Rodriguez Fornells, Antoni/0000-0002-3249-6931
   Slater, Mel/0000-0002-6223-0050}},
Unique-ID = {{ISI:000366646700015}},
}

@article{ ISI:000466963500068,
Author = {Zhang, Yu and Yu, Min},
Title = {{Sodium citrate (Na(3)Cit)-assisted hydrothermal synthesis and
   characterization of twinned hemisphere shaped La-2(MoO4)(3):Eu3+
   phosphors}},
Journal = {{RSC ADVANCES}},
Year = {{2016}},
Volume = {{6}},
Number = {{80}},
Pages = {{76652-76658}},
Abstract = {{La-2(MoO4)(3):Eu3+ phosphors with a uniform twinned hemisphere
   morphology have been successfully synthesized by a sodium citrate
   (Na(3)Cit) mediated hydrothermal approach. The crystal structure has
   been determined by X-ray powder diffraction (XRD) and the
   microstructures were characterized by scanning electron microscopy
   (SEM). The controlled experiments indicate the reaction temperature and
   reaction time are responsible for shape determination of the
   La-2(MoO4)(3):Eu3+ products. The possible formation mechanism for these
   particles is presented by increasing the reaction time. The emission
   spectra of the samples at different reaction times exhibited intense
   emission bands at different wavelengths. Under UV light excitation,
   La-2(MoO4)(3):Eu3+ emits bright red luminescence. This property shows
   that these materials have potential applications in lighting and display
   fields.}},
DOI = {{10.1039/c6ra10953e}},
ISSN = {{2046-2069}},
Unique-ID = {{ISI:000466963500068}},
}

@article{ ISI:000366925200001,
Author = {Falkiewicz, Marcel and Sarzynska, Justyna and Babula, Justyna and
   Szatkowska, Iwona and Grabowska, Anna and Necka, Edward},
Title = {{Explicit Instructions Increase Cognitive Costs of Deception in
   Predictable Social Context}},
Journal = {{FRONTIERS IN PSYCHOLOGY}},
Year = {{2015}},
Volume = {{6}},
Month = {{DEC 15}},
Abstract = {{Convincing participants to deceive remains one of the biggest and most
   important challenges of laboratory-based deception research. The
   simplest and most prevalent method involves explicitly instructing
   participants to lie or tell the truth before presenting each task item.
   The usual finding of such experiments is increased cognitive load
   associated with deceptive responses, explained by necessity to inhibit
   default and automatic honest responses. However, explicit instructions
   are usually coupled with the absence of social context in the
   experimental task. Context plays a key role in social cognition by
   activating prior knowledge, which facilitates behaviors consistent with
   the latter. We hypothesized that in the presence of social context, both
   honest and deceptive responses can be produced on the basis of prior
   knowledge, without reliance on truth and without additional cognitive
   load during deceptive responses. In order to test the hypothesis, we
   have developed Speed-Dating Task (SDT), which is based on a real-life
   social event. In SDT, participants respond both honestly and deceptively
   to questions in order to appear similar to each of the dates. The dates
   are predictable and represent well-known categories (i.e., atheist or
   conservative). In one condition participants rely on explicit
   instructions preceding each question (external cue). In the second
   condition no explicit instructions are present, so the participants need
   to adapt based on prior knowledge about the category the dates belong to
   (internal cue). With internal cues, reaction times (RTs) are similar for
   both honest and deceptive responses. However, in the presence of
   external cues (EC), RTs are longer for deceptive than honest responses,
   suggesting that deceptive responses are associated with increased
   cognitive load. Compared to internal cues, deception costs were higher
   when EC were present. However, the effect was limited to the first part
   of the experiment, only partially confirming our initial hypothesis. The
   results suggest that the presence of social context in deception tasks
   might have a significant influence on cognitive processes associated
   with deception.}},
DOI = {{10.3389/fpsyg.2015.01863}},
Article-Number = {{863}},
ISSN = {{1664-1078}},
ResearcherID-Numbers = {{Szatkowska, Iwona/R-4152-2016
   }},
ORCID-Numbers = {{Szatkowska, Iwona/0000-0002-3185-7336
   Grabowska, Anna/0000-0003-2156-350X}},
Unique-ID = {{ISI:000366925200001}},
}

@article{ ISI:000364802800015,
Author = {Debey, Evelyne and Ridderinkhof, Richard K. and De Houwer, Jan and De
   Schryver, Maarten and Verschuere, Bruno},
Title = {{Suppressing the truth as a mechanism of deception: Delta plots reveal
   the role of response inhibition in lying}},
Journal = {{CONSCIOUSNESS AND COGNITION}},
Year = {{2015}},
Volume = {{37}},
Pages = {{148-159}},
Month = {{DEC}},
Abstract = {{Lying takes more time than telling the truth. Because lying involves
   withholding the truth, this ``lie effect{''} has been related to
   response inhibition. We investigated the response inhibition hypothesis
   of lying using the delta-plot method: A leveling-off of the standard
   increase of the lie effect with slower reaction times would be
   indicative of successful response inhibition. Participants performed a
   reaction-time task that required them to alternate between lying and
   truth telling in response to autobiographical questions. In two
   experiments, we found that the delta plot of the lie effect leveled off
   with longer response latencies, but only in a group of participants who
   had better inhibitory skills as indexed by relatively small lie effects.
   This finding supports the role of response inhibition in lying. We
   elaborate on repercussions for cognitive models of deception and the
   data analysis of reaction-time based lie tests. (C) 2015 Elsevier Inc.
   All rights reserved.}},
DOI = {{10.1016/j.concog.2015.09.005}},
ISSN = {{1053-8100}},
EISSN = {{1090-2376}},
ORCID-Numbers = {{VERSCHUERE, BRUNO/0000-0002-6161-4415}},
Unique-ID = {{ISI:000364802800015}},
}

@article{ ISI:000366559500001,
Author = {Zangrossil, Andrea and Agosta, Sara and Cervesato, Gessica and
   Tessarotto, Federica and Sartori, Giuseppe},
Title = {{``I didn't want to do it!{''} The detection of past intentions}},
Journal = {{FRONTIERS IN HUMAN NEUROSCIENCE}},
Year = {{2015}},
Volume = {{9}},
Month = {{NOV 5}},
Abstract = {{In daily life and in courtrooms, people regularly analyze the minds of
   others to understand intentions. Specifically, the detection of
   intentions behind prior events is one of the main issues dealt with in
   courtrooms. To our knowledge, there are no experimental works focused on
   the use of memory detection techniques to detect past intentions. This
   study aims at investigating whether reaction times (RTs) could be used
   for this purpose, by evaluating the accuracy of the autobiographical
   Implicit Association Test (alAT) in the detection of past intentions.
   Sixty healthy volunteers took part in the experiment (mean age: 36.5 y;
   range: 18-55; 30 males). Participants were asked to recall and report
   information about a meeting with a person that had occurred at least 1
   month before. Half of the participants were required to report about an
   intentional meeting, whereas the other half reported on a chance
   meeting. Based on the conveyed information, participants performed a
   tailored alAT in which they had to categorize real reported information
   contrasted with counterfeit information. Results demonstrated that RTs
   can be a useful measure for the detection of past intentions and that
   alAT can detect real past intentions with an accuracy of 95\%.}},
DOI = {{10.3389/fnhum.2015.00608}},
Article-Number = {{608}},
ISSN = {{1662-5161}},
ORCID-Numbers = {{Zangrossi, Andrea/0000-0001-7832-1953
   Agosta, Sara/0000-0002-1004-8265}},
Unique-ID = {{ISI:000366559500001}},
}

@article{ ISI:000363477700001,
Author = {Siller, Alexander and Ambach, Wolfgang and Vaitl, Dieter},
Title = {{Investigating expectation effects using multiple physiological measures}},
Journal = {{FRONTIERS IN PSYCHOLOGY}},
Year = {{2015}},
Volume = {{6}},
Month = {{OCT 9}},
Abstract = {{The study aimed at experimentally investigating whether the human body
   can anticipate future events under improved methodological conditions.
   Previous studies have reported contradictory results for the phenomenon
   typically called presentiment. If the positive findings are accurate,
   they call into doubt our views about human perception, and if they are
   inaccurate, a plausible conventional explanation might be based on the
   experimental design of the previous studies, in which expectation due to
   item sequences was misinterpreted as presentiment. To address these
   points, we opted to collect several physiological variables, to test
   different randomization types and to manipulate subjective significance
   individually. For the latter, we combined a mock crime scenario, in
   which participants had to steal specific items, with a concealed
   information test (CIT), in which the participants had to conceal their
   knowledge when interrogated about items they had stolen or not stolen.
   We measured electrodermal activity, respiration, finger pulse, heart
   rate (HR), and reaction times. The participants (n = 154) were assigned
   randomly to four different groups. Items presented in the CIT were
   either drawn with replacement (full) or without replacement (pseudo) and
   were either presented category-wise (cat) or regardless of categories
   (nocat). To understand how these item sequences influence expectation
   and modulate physiological reactions, we compared the groups with
   respect to effect sizes for stolen vs not stolen items. Group pseudo cat
   yielded the highest effect sizes, and pseude\_nocat yielded the lowest.
   We could not find any evidence of presentiment but did find evidence of
   physiological correlates of expectation. Due to the design differing
   fundamentally from previous studies, these findings do not allow for
   conclusions on the question whether the expectation bias is being
   confounded with presentiment.}},
DOI = {{10.3389/fpsyg.2015.01553}},
Article-Number = {{1553}},
ISSN = {{1664-1078}},
Unique-ID = {{ISI:000363477700001}},
}

@article{ ISI:000361260000006,
Author = {Debey, Evelyne and De Schryver, Maarten and Logan, Gordon D. and
   Suchotzki, Kristina and Verschuere, Bruno},
Title = {{From junior to senior Pinocchio: A cross-sectional lifespan
   investigation of deception}},
Journal = {{ACTA PSYCHOLOGICA}},
Year = {{2015}},
Volume = {{160}},
Pages = {{58-68}},
Month = {{SEP}},
Abstract = {{We present the first study to map deception across the entire lifespan.
   Specifically, we investigated age-related difference in lying
   proficiency and lying frequency. A large community sample (n = 1005)
   aged between 6 and 77 were surveyed on their lying frequency, and
   performed a reaction-time (RT) based deception task to assess their
   lying proficiency. Consistent with the inverted U-shaped pattern of
   age-related changes in inhibitory control that we observed in a stop
   signal task, we found that lying proficiency improved during childhood
   (in accuracy, not RTs), excelled in young adulthood (in accuracy and
   RTs), and worsened throughout adulthood (in accuracy and RTs). Likewise,
   lying frequency increased in childhood, peaked in adolescence, and
   decreased during adulthood. In sum, we observed important age-related
   difference in deception that generally fit with the U-shaped pattern of
   age-related changes observed in inhibitory control. Theoretical and
   practical implications are discussed from a cognitive view of deception.
   (C) 2015 Elsevier B.V. All rights reserved.}},
DOI = {{10.1016/j.actpsy.2015.06.007}},
ISSN = {{0001-6918}},
EISSN = {{1873-6297}},
ResearcherID-Numbers = {{Suchotzki, Kristina/L-3137-2017
   }},
ORCID-Numbers = {{Suchotzki, Kristina/0000-0001-6303-357X
   VERSCHUERE, BRUNO/0000-0002-6161-4415}},
Unique-ID = {{ISI:000361260000006}},
}

@article{ ISI:000359720900008,
Author = {Bailey, Stephen J. and Blackwell, Jamie R. and Lord, Terrence and
   Vanhatalo, Anni and Winyard, Paul G. and Jones, Andrew M.},
Title = {{L-Citrulline supplementation improves O-2 uptake kinetics and
   high-intensity exercise performance in humans}},
Journal = {{JOURNAL OF APPLIED PHYSIOLOGY}},
Year = {{2015}},
Volume = {{119}},
Number = {{4}},
Pages = {{385-395}},
Month = {{AUG 15}},
Abstract = {{The purpose of this study was to compare the effects of L-citrulline
   (Cit) and L-arginine (Arg) supplementation on nitric oxide (NO)
   biomarkers, pulmonary O-2 uptake ((V) over dot O-2) kinetics, and
   exercise performance. In a randomized, placebo (Pla)-controlled,
   crossover study, 10 healthy adult men completed moderate- and
   severe-intensity cycling exercise on days 6 and 7 of a 7-day
   supplementation period with Pla, Arg (6 g/day), and Cit (6 g/day).
   Compared with Pla, plasma Arg concentration was increased by a similar
   magnitude with Arg and Cit supplementation, but plasma Cit concentration
   was only increased (P < 0.001) with Cit supplementation. Plasma nitrite
   (NO2-) concentration was increased with Arg supplementation (P < 0.05)
   and tended to increase with Cit supplementation (P < 0.08) compared with
   Pla (83 +/- 25, 106 +/- 41, and 100 +/- 38 nM with Pla, Arg, and Cit,
   respectively); however, mean arterial blood pressure was only lower (P <
   0.05) after Cit supplementation. The steady-state (V) over dot O-2
   amplitude during moderateintensity cycle exercise was not significantly
   different between supplements, but Cit lowered the (V) over dot O-2 mean
   response time (59 +/- 8 and 53 +/- 5 s with Pla and Cit, respectively, P
   < 0.05) during severe-intensity exercise, improved tolerance to
   severe-intensity exercise (589 +/- 101 and 661 +/- 107 s with Pla and
   Cit, respectively), and increased the total amount of work completed in
   the exercise performance test (123 +/- 18 and 125 +/- 19 kJ with Pla and
   Cit, respectively, P < 0.05). These variables were not altered by Arg
   supplementation (P < 0.05). In conclusion, these results suggest that
   short-term Cit, but not Arg, supplementation can improve blood pressure,
   (V) over dot O-2 kinetics, and exercise performance in healthy adults.}},
DOI = {{10.1152/japplphysiol.00192.2014}},
ISSN = {{8750-7587}},
EISSN = {{1522-1601}},
ResearcherID-Numbers = {{Winyard, Paul/B-6743-2011}},
ORCID-Numbers = {{Winyard, Paul/0000-0002-9613-1202}},
Unique-ID = {{ISI:000359720900008}},
}

@article{ ISI:000356783200001,
Author = {Schindler, Sebastian and Wolff, Wanja and Kissler, Johanna M. and Brand,
   Ralf},
Title = {{Cerebral correlates of faking: evidence from a brief implicit
   association test on doping attitudes}},
Journal = {{FRONTIERS IN BEHAVIORAL NEUROSCIENCE}},
Year = {{2015}},
Volume = {{9}},
Month = {{MAY 29}},
Abstract = {{Direct assessment of attitudes toward socially sensitive topics can be
   affected by deception attempts. Reaction-time based indirect measures,
   such as the Implicit Association Test (IAT), are less susceptible to
   such biases. Neuroscientific evidence shows that deception can evoke
   characteristic ERP differences. However, the cerebral processes involved
   in faking an IAT are still unknown. We randomly assigned 20 university
   students (15 females, 24.65 +/- 3.50 years of age) to a counterbalanced
   repeated-measurements design, requesting them to complete a Brief-IAT
   (BIAT) on attitudes toward doping without deception instruction, and
   with the instruction to fake positive and negative doping attitudes.
   Cerebral activity during BIAT completion was assessed using high-density
   EEG. Event-related potentials during faking revealed enhanced frontal
   and reduced occipital negativity, starting around 150 ms after stimulus
   presentation. Further, a decrease in the P300 and LPP components was
   observed. Source analyses showed enhanced activity in the right inferior
   frontal gyrus between 150 and 200 ms during faking, thought to reflect
   the suppression of automatic responses. Further, more activity was found
   for faking in the bilateral middle occipital gyri and the bilateral
   temporoparietal junction. Results indicate that faking reaction-time
   based tests alter brain processes from early stages of processing and
   reveal the cortical sources of the effects. Analyzing the EEG helps to
   uncover response patterns in indirect attitude tests and broadens our
   understanding of the neural processes involved in such faking. This
   knowledge might be useful for uncovering faking in socially sensitive
   contexts, where attitudes are likely to be concealed.}},
DOI = {{10.3389/fnbeh.2015.00139}},
Article-Number = {{139}},
ISSN = {{1662-5153}},
ResearcherID-Numbers = {{Wolff, Wanja/Q-6714-2019
   Kissler, Johanna/B-7361-2019
   Brand, Ralf/A-6079-2009
   }},
ORCID-Numbers = {{Wolff, Wanja/0000-0001-8130-0272
   Kissler, Johanna/0000-0002-4567-1997
   Schindler, Sebastian/0000-0002-7054-5431}},
Unique-ID = {{ISI:000356783200001}},
}

@article{ ISI:000436712100002,
Author = {Masip, Jaume and Herrero, Carmen},
Title = {{NEW APPROACHES IN DECEPTION DETECTION I. BACKGROUND AND THEORETICAL
   FRAMEWORK}},
Journal = {{PAPELES DEL PSICOLOGO}},
Year = {{2015}},
Volume = {{36}},
Number = {{2}},
Pages = {{83-95}},
Month = {{MAY-AUG}},
Abstract = {{Deception detection research has traditionally assumed that when humans
   deceive they spontaneously display tell-tale behavioural indicators.
   However, recent meta-analytical integrations reveal that such indicators
   do not abound. This has produced a shift in deception research, which
   has taken two different directions: (a) the development of active
   interviewing strategies to detect deception, and (b) the use of
   contextual (rather than behavioural) indicators of deception. This paper
   is the first of two articles where we review this research. We begin by
   describing the traditional approaches, as well as the evidence that
   questions these approaches and justifies the shift in focus. We also
   argue that the new active interviewing approaches should be grounded on
   solid and coherent cognitive models. In the subsequent article
   (published in this same issue), specific interviewing strategies to
   detect deception will be described along with the contextual indicia
   approach.}},
ISSN = {{0214-7823}},
EISSN = {{1886-1415}},
ResearcherID-Numbers = {{Herrero, Carmen/H-7745-2015}},
ORCID-Numbers = {{Herrero, Carmen/0000-0002-8335-6015}},
Unique-ID = {{ISI:000436712100002}},
}

@article{ ISI:000436712100003,
Author = {Masip, Jaume and Herrero, Carmen},
Title = {{NEW APPROACHES IN DECEPTION DETECTION II. ACTIVE INTERVIEWING STRATEGIES
   AND CONTEXTUAL INFORMATION}},
Journal = {{PAPELES DEL PSICOLOGO}},
Year = {{2015}},
Volume = {{36}},
Number = {{2}},
Pages = {{96-108}},
Month = {{MAY-AUG}},
Abstract = {{Meta-analytical evidence shows that behavioural indicators of deception
   are scant, poorly diagnostic and inconsistent. This has yielded a shift
   in deception detection research. Rather than passively scrutinising the
   communication sender to find tell-tale behavioural indicators of
   deception, the deception judge needs to (a) adopt an active role by
   using interviewing techniques specifically designed to detect deception,
   or (b) focus on contextual (rather than behavioural) deception cues. In
   the previous paper (Masip \& Herrero, 2015a), we reviewed the
   antecedents of this change in focus, as well as the theoretical
   grounding of the new approaches. Here we describe specific interviewing
   strategies for detecting deception, as well as the (still scant)
   research on contextual deception indicia. In doi ng this, we hope to
   offer the reader a detailed perspective on the recent developments in
   this specific area of psychology and law.}},
ISSN = {{0214-7823}},
EISSN = {{1886-1415}},
ResearcherID-Numbers = {{Herrero, Carmen/H-7745-2015}},
ORCID-Numbers = {{Herrero, Carmen/0000-0002-8335-6015}},
Unique-ID = {{ISI:000436712100003}},
}

@article{ ISI:000351518200012,
Author = {Debey, Evelyne and Liefooghe, Baptist and De Houwer, Jan and Verschuere,
   Bruno},
Title = {{Lie, truth, lie: the role of task switching in a deception context}},
Journal = {{PSYCHOLOGICAL RESEARCH-PSYCHOLOGISCHE FORSCHUNG}},
Year = {{2015}},
Volume = {{79}},
Number = {{3}},
Pages = {{478-488}},
Month = {{MAY}},
Abstract = {{A cornerstone of the task switching literature is the finding that task
   performance is typically slower and more error-prone when the task
   switches than when it repeats. So far, deception research has largely
   ignored that such cognitive switch costs should also emerge when
   switching between truth telling and lying, and may affect the cognitive
   cost of lying as reflected in higher prefrontal brain activity and
   slower and less accurate responding compared to truth telling. To get a
   grasp on the relative size of the switch costs associated with lying and
   truth telling, the current study had participants perform a reaction
   time-based deception task, in which they alternated between lying and
   telling the truth to yes/no questions that were related to activities
   performed in the lab (Experiment 1) or neutral autobiographical facts
   (Experiment 2). In both experiments, the error and reaction time switch
   costs were found to be equally large for switching from truth telling to
   lying and from lying to truth telling. This symmetry in switch costs can
   be explained from the hypothesis that lying requires a first step of
   truth telling, and demonstrates that task switching does not contribute
   to the cognitive cost of lying when the repetition/switch ratio is
   balanced. Theoretical and methodological implications are considered.}},
DOI = {{10.1007/s00426-014-0582-4}},
ISSN = {{0340-0727}},
EISSN = {{1430-2772}},
ResearcherID-Numbers = {{Liefooghe, Baptist/C-7336-2018
   }},
ORCID-Numbers = {{Liefooghe, Baptist/0000-0001-5896-2884
   VERSCHUERE, BRUNO/0000-0002-6161-4415}},
Unique-ID = {{ISI:000351518200012}},
}

@article{ ISI:000352845100010,
Author = {Kleinberg, Bennett and Verschuere, Bruno},
Title = {{Memory Detection 2.0: The First Web-Based Memory Detection Test}},
Journal = {{PLOS ONE}},
Year = {{2015}},
Volume = {{10}},
Number = {{4}},
Month = {{APR 13}},
Abstract = {{There is accumulating evidence that reaction times (RTs) can be used to
   detect recognition of critical (e.g., crime) information. A limitation
   of this research base is its reliance upon small samples (average n =
   24), and indications of publication bias. To advance RT-based memory
   detection, we report upon the development of the first web-based memory
   detection test. Participants in this research (Study1: n = 255; Study2:
   n = 262) tried to hide 2 high salient (birthday, country of origin) and
   2 low salient (favourite colour, favourite animal) autobiographical
   details. RTs allowed to detect concealed autobiographical information,
   and this, as predicted, more successfully so than error rates, and for
   high salient than for low salient items. While much remains to be
   learned, memory detection 2.0 seems to offer an interesting new platform
   to efficiently and validly conduct RT-based memory detection research.}},
DOI = {{10.1371/journal.pone.0118715}},
Article-Number = {{UNSP e0118715}},
ISSN = {{1932-6203}},
ORCID-Numbers = {{VERSCHUERE, BRUNO/0000-0002-6161-4415
   Kleinberg, Bennett/0000-0003-1658-9086}},
Unique-ID = {{ISI:000352845100010}},
}

@article{ ISI:000353088800003,
Author = {Rosenfeld, J. Peter and Ward, Anne and Frigo, Vincent and Drapekin,
   Jesse and Labkovsky, Elena},
Title = {{Evidence suggesting superiority of visual (verbal) vs. auditory test
   presentation modality in the P300-based, Complex Trial Protocol for
   concealed autobiographical memory detection}},
Journal = {{INTERNATIONAL JOURNAL OF PSYCHOPHYSIOLOGY}},
Year = {{2015}},
Volume = {{96}},
Number = {{1}},
Pages = {{16-22}},
Month = {{APR}},
Abstract = {{One group of participants received a series of city name stimuli
   presented on trials of the Complex Trial Protocol (CTP) version of a
   P300-based, concealed information test (CIT). Stimuli were presented on
   alternating trials in either auditory or visual presentation modality.
   In 1/7 of the trials the participant's home town (probe) repeatedly
   appeared in a series of 6 other (irrelevant) repeated city names. In
   both modalities, probe stimuli produced larger P300s than irrelevant
   stimuli. Visual stimuli produced shorter behavioral reaction times and
   P300 latencies, as well as larger P300 probe amplitudes,
   probe-irrelevant amplitude differences, and individual diagnostic
   accuracies than the same stimuli presented in the auditory modality.
   Possible reasons for these effects are discussed, and subject to
   discussed limitations, the applied conclusion reached is that in all
   CITs, visual presentation of stimuli, if feasible, should be
   preferentially used. (C) 2015 Elsevier B.V. All rights reserved.}},
DOI = {{10.1016/j.ijpsycho.2015.02.026}},
ISSN = {{0167-8760}},
EISSN = {{1872-7697}},
Unique-ID = {{ISI:000353088800003}},
}

@article{ ISI:000352995900009,
Author = {Verschuere, Bruno and Kleinberg, Bennett and Theocharidou, Kalliopi},
Title = {{RT-based memory detection: Item saliency effects in the single-probe and
   the multiple-probe protocol}},
Journal = {{JOURNAL OF APPLIED RESEARCH IN MEMORY AND COGNITION}},
Year = {{2015}},
Volume = {{4}},
Number = {{1}},
Pages = {{59-65}},
Month = {{MAR}},
Abstract = {{RT-based memory detection may provide an efficient means to assess
   recognition of concealed information. There is, however, considerable
   heterogeneity in detection rates, and we explored two potential
   moderators: item saliency and test protocol. Participants tried to
   conceal low salient (e.g., favourite colour) and high salient items
   (e.g., first name) and were tested with either the single-probe protocol
   or the multiple-probe protocol. Experiment 1 was a laboratory study with
   knowledgeable individuals only (n = 47). Experiment 2 was an Internet
   study (n = 283) that also included unknowledgeable individuals. High
   salient items were better detected than low salient items in the
   laboratory, but not the Internet study (in which the item saliency
   manipulation was less successful). The multiple-probe protocol
   outperformed the single-probe protocol in both studies. We conclude that
   pronounced differences in item saliency affect the validity of RT-based
   memory detection, and we recommend the multiple-probe protocol for
   RT-based memory detection. (C) 2015 Society for Applied Research in
   Memory and Cognition. Published by Elsevier Inc. All rights reserved.}},
DOI = {{10.1016/j.jarmac.2015.01.001}},
ISSN = {{2211-3681}},
EISSN = {{2211-369X}},
ORCID-Numbers = {{VERSCHUERE, BRUNO/0000-0002-6161-4415
   Kleinberg, Bennett/0000-0003-1658-9086}},
Unique-ID = {{ISI:000352995900009}},
}

@article{ ISI:000351869500008,
Author = {Doemoetoer, Z. S. and Szemerszky, R. and Koeteles, F.},
Title = {{Subjective and objective effects of coffee consumption - caffeine or
   expectations?}},
Journal = {{ACTA PHYSIOLOGICA HUNGARICA}},
Year = {{2015}},
Volume = {{102}},
Number = {{1}},
Pages = {{77-85}},
Month = {{MAR}},
Abstract = {{Impact of 5 mg/kg caffeine, chance of receiving caffeine (stimulus
   expectancies), and expectations of effects of caffeine (response
   expectancies) on objective (heart rate (HR), systolic/diastolic blood
   pressure (SBP/DBP), measures of heart rate variability (HRV), and
   reaction time (RT)) and subjective variables were investigated in a
   double-blind, placebo-controlled experiment with a no-treatment group.
   Participants were 107 undergraduate university students (mean age 22.3
   +/- 3.96 years). Consumption of 5 mg/kg caffeine had an impact on
   participants' SBP, standard deviation of normal heartbeat intervals, HR
   (decrease), and subjective experience 40 minutes later even after
   controlling for respective baseline values, stimulus and response
   expectancies, and habitual caffeine consumption. No effects on DBP, high
   frequency component of HRV, the ratio of low-and high-frequency, and RT
   were found. Beyond actual caffeine intake, response expectancy score was
   also a determinant of subjective experience which refers to a placebo
   component in the total effect. Actual autonomic (SBP, HR) changes and
   somatosensory amplification tendency, however, had no significant impact
   on subjective experience. Placebo reaction plays a role in the
   subjective changes caused by caffeine consumption but it has no impact
   on objective variables. Conditional vs deceptive administration of
   caffeine (i.e. stimulus expectancies) had no impact on any assessed
   variable.}},
DOI = {{10.1556/APhysiol.101.2014.012}},
ISSN = {{0231-424X}},
EISSN = {{1588-2683}},
ResearcherID-Numbers = {{Szemerszky, Renata/J-5833-2017
   Domotor, Zsuzsanna/J-6439-2017}},
ORCID-Numbers = {{Szemerszky, Renata/0000-0003-0924-5568
   Domotor, Zsuzsanna/0000-0002-0149-6859}},
Unique-ID = {{ISI:000351869500008}},
}

@article{ ISI:000351977400019,
Author = {Suchotzi, Kristina and Crombez, Geert and Smulders, Fren T. Y. and
   Meijer, Ewout and Verschuere, Bruno},
Title = {{The cognitive mechanisms underlying deception: An event-related
   potential study}},
Journal = {{INTERNATIONAL JOURNAL OF PSYCHOPHYSIOLOGY}},
Year = {{2015}},
Volume = {{95}},
Number = {{3}},
Pages = {{395-405}},
Month = {{MAR}},
Abstract = {{The cognitive view on deception proposes that lying comes with a
   cognitive cost This view is supported by the finding that lying
   typically takes longer than truth telling. Event-related potentials
   (ERPs) provide a means to unravel the cognitive processes underlying
   this cost. Using a mock-crime design, the current study (n = 20)
   investigated the effects of deception on the Contingent Negative
   Variation (CNV), the Lateralized Readiness Potential (LRP), the Correct
   Response Negativity (CRN), and the stimulus-locked N200 and P300
   components. In line with previous research, lying resulted in more
   errors, longer reaction times (RTs) and longer RT standard deviations
   compared to truthful responses. A marginally significant effect
   suggested a stronger CNV for the anticipation of lying compared to the
   anticipation of truth telling. There were no significant deception
   effects on the stimulusand the response-locked LRPs. Unexpectedly, we
   found a significantly larger CRN for truth telling compared to lying.
   Additional analyses revealed an enhanced N200 and a decreased P300 for
   lying compared to truth telling. Our results support the cognitive load
   hypothesis for lying, yet are mixed regarding the response conflict
   hypothesis. Results are discussed with regard to the specific
   characteristics of our design and their theoretical and applied
   implications. (C) 2015 Elsevier B.V. All rights reserved.}},
DOI = {{10.1016/j.ijpsycho.2015.01.010}},
ISSN = {{0167-8760}},
EISSN = {{1872-7697}},
ResearcherID-Numbers = {{Suchotzki, Kristina/L-3137-2017
   Crombez, Geert/O-2268-2013
   }},
ORCID-Numbers = {{Suchotzki, Kristina/0000-0001-6303-357X
   Crombez, Geert/0000-0002-4744-8561
   VERSCHUERE, BRUNO/0000-0002-6161-4415
   Smulders, Fren/0000-0001-9167-8498}},
Unique-ID = {{ISI:000351977400019}},
}

@article{ ISI:000349789800006,
Author = {Varga, Mihai and Visu-Petra, George and Miclea, Mircea and Visu-Petra,
   Laura},
Title = {{The ``Good Cop, Bad Cop{''} Effect in the RT-Based Concealed Information
   Test: Exploring the Effect of Emotional Expressions Displayed by a
   Virtual Investigator}},
Journal = {{PLOS ONE}},
Year = {{2015}},
Volume = {{10}},
Number = {{2}},
Month = {{FEB 20}},
Abstract = {{Concealing the possession of relevant information represents a complex
   cognitive process, shaped by contextual demands and individual
   differences in cognitive and socio-emotional functioning. The Reaction
   Time-based Concealed Information Test (RT-CIT) is used to detect
   concealed knowledge based on the difference in RTs between denying
   recognition of critical (probes) and newly encountered (irrelevant)
   information. Several research questions were addressed in this scenario
   implemented after a mock crime. First, we were interested whether the
   introduction of a social stimulus (facial identity) simulating a virtual
   investigator would facilitate the process of deception detection. Next,
   we explored whether his emotional displays (friendly, hostile or
   neutral) would have a differential impact on speed of responses to probe
   versus irrelevant items. We also compared the impact of introducing
   similar stimuli in a working memory (WM) updating context without
   requirements to conceal information. Finally, we explored the
   association between deceptive behavior and individual differences in WM
   updating proficiency or in internalizing problems (state / trait anxiety
   and depression). Results indicated that the mere presence of a neutral
   virtual investigator slowed down participants' responses, but not the
   appended lie-specific time (difference between probes and irrelevants).
   Emotional expression was shown to differentially affect speed of
   responses to critical items, with positive displays from the virtual
   examiner enhancing lie-specific time, compared to negative facial
   expressions, which had an opposite impact. This valence-specific effect
   was not visible in the WM updating context. Higher levels of trait /
   state anxiety were related to faster responses to probes in the negative
   condition (hostile facial expression) of the RT-CIT. These preliminary
   findings further emphasize the need to take into account motivational
   and emotional factors when considering the transfer of deception
   detection techniques from the laboratory to real-life settings.}},
DOI = {{10.1371/journal.pone.0116087}},
Article-Number = {{e0116087}},
ISSN = {{1932-6203}},
Unique-ID = {{ISI:000349789800006}},
}

@article{ ISI:000350682600024,
Author = {Wang, Yue and Ng, Wu Chun and Ng, Khoon Siong and Yu, Ke and Wu,
   Tiecheng and Li, Xiaoping},
Title = {{An Electroencephalography Network and Connectivity Analysis for
   Deception in Instructed Lying Tasks}},
Journal = {{PLOS ONE}},
Year = {{2015}},
Volume = {{10}},
Number = {{2}},
Month = {{FEB 13}},
Abstract = {{Deception is an impactful social event that has been the focus of an
   abundance of researches over recent decades. In this paper, an
   electroencephalography (EEG) study is presented regarding the cognitive
   processes of an instructed liar/truth-teller during the time window of
   stimulus (question) delivery period (SDP) prior to their
   deceptive/truthful responses towards questions related to authentic (WE:
   with prior experience) and fictional experience (NE: no prior
   experience). To investigate deception in non-experienced events, the
   subjects were given stimuli in a mock interview scenario that induced
   them to fabricate lies. To analyze the data, frequency domain network
   and connectivity analysis was performed in the source space in order to
   provide a more systematic level understanding of deception during SDP.
   This study reveals several groups of neuronal generators underlying both
   the instructed lying (IL) and the instructed truth-telling (IT)
   conditions for both tasks during the SDP. Despite the similarities
   existed in these group components, significant differences were found in
   the intra- and inter-group connectivity between the IL and IT conditions
   in either task. Additionally, the response time was found to be
   positively correlated with the clustering coefficient of the inferior
   frontal gyrus (44R) in the WE-IL condition and positively correlated
   with the clustering coefficient of the precuneus (7L) and the angular
   gyrus (39R) in the WE-IT condition. However, the response time was found
   to be marginally negatively correlated with the clustering coefficient
   of the secondary auditory cortex (42L) in the NE-IL condition and
   negatively correlated with the clustering coefficient of the
   somatosensory association cortex (5L, R) in the NE-IT condition.
   Therefore, these results provide complementary and intuitive evidence
   for the differences between the IL and IT conditions in SDP for two
   types of deception tasks, thus elucidating the electrophysiological
   mechanisms underlying SDP of deception from regional, inter-regional,
   network, and inter-network scale analyses.}},
DOI = {{10.1371/journal.pone.0116522}},
Article-Number = {{e0116522}},
ISSN = {{1932-6203}},
Unique-ID = {{ISI:000350682600024}},
}

@article{ ISI:000348378800002,
Author = {Suchotzki, Kristina and Verschuere, Bruno and Peth, Judith and Crombez,
   Geert and Gamer, Matthias},
Title = {{Manipulating Item Proportion and Deception Reveals Crucial Dissociation
   Between Behavioral, Autonomic, and Neural Indices of Concealed
   Information}},
Journal = {{HUMAN BRAIN MAPPING}},
Year = {{2015}},
Volume = {{36}},
Number = {{2}},
Pages = {{427-439}},
Month = {{FEB}},
Abstract = {{Developed as an alternative to traditional deception detection methods,
   the concealed information test (CIT) assesses recognition of critical
   (e.g., crime-relevant) probes. Most often, recognition has been measured
   as enhanced skin conductance responses (SCRs) to probes compared to
   irrelevant foils (CIT effect). More recently, also differentially
   enlarged reaction times (RTs) and increased neural activity in the
   bilateral inferior frontal gyrus, the right middle frontal gyrus, and
   the right temporo-parietal junction have been observed. The aims of the
   current functional magnetic resonance imaging (fMRI) study were to (1)
   investigate the boundary conditions of the CIT effects in all three
   measures and thereby (2) gain more insight into the relative
   contribution of two mechanisms underlying enhanced responding to
   concealed information (i.e., orienting versus response inhibition).
   Therefore, we manipulated the proportion of probe versus irrelevant
   items, and whether suspects were instructed to actively deny recognition
   of probe knowledge (i.e., deceive) during the test. Results revealed
   that whereas overt deception was not necessary for the SCR CIT effect,
   it was crucial for the RT and the fMRI-based CIT effects. The proportion
   manipulation enhanced the CIT effect in all three measures. The results
   indicate that different mental processes might underlie the response
   pattern in the CIT. While skin conductance responding to concealed
   information may best be explained by orienting theory, it seems that
   response inhibition drives RT and blood oxygen level dependent
   responding to concealed information. Hum Brain Mapp 36:427-439, 2015.
   (c) 2014 Wiley Periodicals, Inc.}},
DOI = {{10.1002/hbm.22637}},
ISSN = {{1065-9471}},
EISSN = {{1097-0193}},
ResearcherID-Numbers = {{Crombez, Geert/O-2268-2013
   Suchotzki, Kristina/L-3137-2017
   Gamer, Matthias/E-7967-2010
   }},
ORCID-Numbers = {{Crombez, Geert/0000-0002-4744-8561
   Suchotzki, Kristina/0000-0001-6303-357X
   Gamer, Matthias/0000-0002-9676-9038
   VERSCHUERE, BRUNO/0000-0002-6161-4415}},
Unique-ID = {{ISI:000348378800002}},
}

@article{ ISI:000356771900001,
Author = {Marinelli, Lucio and Piccardo, Arnoldo and Mori, Laura and Morbelli,
   Silvia and Girtler, Nicola and Castaldi, Antonio and Picco, Agnese and
   Trompetto, Carlo and Ghilardi, Maria Felice and Abbruzzese, Giovanni and
   Nobili, Flavio},
Title = {{Orbitofrontal F-18-DOPA Uptake and Movement Preparation in Parkinson's
   Disease}},
Journal = {{PARKINSONS DISEASE}},
Year = {{2015}},
Abstract = {{In Parkinson's disease (PD) degeneration of mesocortical dopaminergic
   projections may determine cognitive and behavioral symptoms. Choice
   reaction time task is related to attention, working memory, and
   goal-directed behavior. Such paradigm involves frontal cortical circuits
   receiving mesocortical dopamine which are affected early in PD. The aim
   of this study is to characterize the role of dopamine on the cognitive
   processes that precede movement in a reaction time paradigm in PD. We
   enrolled 16 newly diagnosed and untreated patients with PD without
   cognitive impairment or depression and 10 control subjects with
   essential tremor. They performed multiple-choice reaction time task with
   the right upper limb and brain F-18-DOPA PET/CT scan. A significant
   inverse correlation was highlighted between average reaction time and
   F-18-DOPA uptake in the left lateral orbitofrontal cortex. No
   correlations were found between reaction time and PD disease severity or
   between reaction time and F-18-DOPA uptake in controls. Our study shows
   that in PD, but not in controls, reaction time is inversely related to
   the levels of dopamine in the left lateral orbitofrontal cortex. This
   novel finding underlines the role of dopamine in the lateral
   orbitofrontal cortex in the early stages of PD, supporting a relation
   between the compensatory cortical dopamine and movement preparation.}},
DOI = {{10.1155/2015/180940}},
Article-Number = {{180940}},
ISSN = {{2090-8083}},
EISSN = {{2042-0080}},
ResearcherID-Numbers = {{Marinelli, Lucio/K-3141-2012
   Mori, Laura/K-2450-2018
   nobili, flavio/K-1136-2018
   Piccardo, Arnoldo/R-9621-2016
   }},
ORCID-Numbers = {{Marinelli, Lucio/0000-0003-0620-7654
   Mori, Laura/0000-0003-2762-8327
   nobili, flavio/0000-0001-9811-0897
   Piccardo, Arnoldo/0000-0002-6779-1471
   Trompetto, Carlo/0000-0003-3419-0669}},
Unique-ID = {{ISI:000356771900001}},
}

@article{ ISI:000348880800015,
Author = {Farrow, Tom F. D. and Burgess, Jenny and Wilkinson, Iain D. and Hunter,
   Michael D.},
Title = {{Neural correlates of self-deception and impression-management}},
Journal = {{NEUROPSYCHOLOGIA}},
Year = {{2015}},
Volume = {{67}},
Pages = {{159-174}},
Month = {{JAN}},
Abstract = {{Self-deception and impression-management comprise two types of
   deceptive, but generally socially acceptable behaviours, which are
   common in everyday life as well as being present in a number of
   psychiatric disorders. We sought to establish and dissociate the
   `normal' brain substrates of self-deception and impression-management.
   Twenty healthy participants underwent fMRI scanning at 3T whilst
   completing the `Balanced Inventory of Desirable Responding' test under
   two conditions: `fake good', giving the most desirable impression
   possible and `fake bad' giving an undesirable impression.
   Impression-management scores were more malleable to manipulation via
   `faking' than self-deception scores. Response times to self-deception
   questions and `fake bad' instructions were significantly longer than to
   impression-management questions and `fake good' instructions
   respectively. Self-deception and impression-management manipulation and
   `faking bad' were associated with activation of medial prefrontal cortex
   (mPFC) and left ventrolateral prefrontal cortex (vIPFC).
   Impression-management manipulation was additionally associated with
   activation of left dorsolateral prefrontal cortex and left posterior
   middle temporal gyrus. `Faking bad' was additionally associated with
   activation of right vIPFC, left temporo-parietal junction and right
   cerebellum. There were no supra-threshold activations associated with
   `faking good'. Our neuroimaging data suggest that manipulating
   self-deception and impression-management and more specifically `faking
   bad' engages a common network comprising mPFC and left vIPFC. Shorter
   response times and lack of dissociable neural activations suggests that
   `faking good', particularly when it comes to impression-management, may
   be our most practiced `default' mode. (c) 2014 Elsevier Ltd. All rights
   reserved.}},
DOI = {{10.1016/j.neuropsychologia.2014.12.016}},
ISSN = {{0028-3932}},
EISSN = {{1873-3514}},
ResearcherID-Numbers = {{Farrow, Tom/B-5003-2009}},
ORCID-Numbers = {{Wilkinson, Iain/0000-0003-2703-6890
   Farrow, Tom/0000-0001-5096-6370}},
Unique-ID = {{ISI:000348880800015}},
}

@article{ ISI:000347415400012,
Author = {Suchotzki, Kristina and Crombez, Geert and Debey, Evelyne and van
   Oorsouw, Kim and Verschuere, Bruno},
Title = {{In Vino Veritas? Alcohol, Response Inhibition and Lying}},
Journal = {{ALCOHOL AND ALCOHOLISM}},
Year = {{2015}},
Volume = {{50}},
Number = {{1}},
Pages = {{74-81}},
Month = {{JAN-FEB}},
Abstract = {{Aims: Despite the widespread belief that alcohol makes the truth come
   out more easily, we know very little on how alcohol impacts deception.
   Given that alcohol impairs response inhibition, and that response
   inhibition may be critically involved in deception, we expected that
   alcohol intake would hamper lying. Methods: In total, 104 volunteers
   were tested at a science festival, where they had the opportunity to
   drink alcohol. Stop-Signal Reaction Times (SSRTs) served as
   operationalization of response inhibition. Differences in error rates
   and reaction times (RTs) between lying and truth telling served as
   indicators of the cognitive cost of lying. Results: Higher blood alcohol
   concentration was related to longer SSRTs, but unrelated to the
   cognitive costs of lying. Conclusion: This study validates previous
   laboratory research on alcohol and response inhibition in a realistic
   drinking environment, yet failed to find an effect of alcohol on lying.
   Implications of these findings and for the role of response inhibition
   in lying are discussed.}},
DOI = {{10.1093/alcalc/agu079}},
ISSN = {{0735-0414}},
EISSN = {{1464-3502}},
ResearcherID-Numbers = {{Suchotzki, Kristina/L-3137-2017
   Crombez, Geert/O-2268-2013
   }},
ORCID-Numbers = {{Suchotzki, Kristina/0000-0001-6303-357X
   Crombez, Geert/0000-0002-4744-8561
   VERSCHUERE, BRUNO/0000-0002-6161-4415}},
Unique-ID = {{ISI:000347415400012}},
}

@incollection{ ISI:000363127100014,
Author = {Bull, Ray},
Editor = {{Granhag, PA and Vrij, A and Verschuere, B}},
Title = {{Detecting Deception Through Reaction Times}},
Booktitle = {{DETECTING DECEPTION: CURRENT CHALLENGES AND COGNITIVE APPROACHES}},
Series = {{Wiley Series in the Psychology of Crime Policing and Law}},
Year = {{2015}},
Pages = {{269-291}},
ISBN = {{978-1-118-50975-3; 978-1-118-51000-1; 978-1-118-50966-1}},
ORCID-Numbers = {{VERSCHUERE, BRUNO/0000-0002-6161-4415
   Suchotzki, Kristina/0000-0001-6303-357X}},
Unique-ID = {{ISI:000363127100014}},
}

@article{ ISI:000349704900005,
Author = {Ceylan, Arzu Ozkan and Culha, Meral and Karakas, Sirel},
Title = {{The Relationship between Attention Del? cit Hyperactivity Disorder
   Symptoms in University Students, Electrophysiological Components, and
   MMPI-2 Scores}},
Journal = {{TURK PSIKOLOJI DERGISI}},
Year = {{2014}},
Volume = {{29}},
Number = {{74}},
Pages = {{66-94}},
Month = {{DEC}},
Abstract = {{This study examined ADHD symptoms based on brain function and determined
   the correlation between them and clinical scale scores. The sample used
   in the initial phase of the study consisted of a total of 232 young
   adults (158 female, 74 male) within the age range of 17 to 25 years (M =
   20.11 +/- 1.60). These participants were all university students who
   volunteered to participate in the study. The sample used in the second
   phase of the study, which involved electrophysiological measurements,
   consisted of 17 subjects with ADHD (ADHD+; eight female, nine male) and
   16 control subjects (ADHD-; nine female, seven male), all of whom
   obtained extreme scores on the Adult ADD/ADHD Scale and were
   right-handed. The effects of the stimulus conditions used in the
   selective attention neuropsychological task on behavior (correct
   response percentages and correct response latencies) and event-related
   potential parameters (amplitude and latency) were tested and analyzed
   through multivariate analysis of variance (2 x 5). The peak amplitudes
   of the P200 and P300 groups and the effect of the P300 peak on latency
   were significant. The relationships between the clinical scale scores
   and the amplitude and latency values were mostly obtained for the
   distracting stimuli. Furthermore, the anxiety and depression scores
   obtained using the Minnesota Multiphasic Personality Inventory-2
   (MMPI-2), as well as the lie and infrequency scale scores; were found to
   correlate with the total score from the ADD/ADHD Scale. These main
   results showed that a multi-technological bio-psychological approach
   involving the use of neuropsychological tasks that allow the observation
   of electrical activity in the brain during the evaluation of ADHD
   symptoms and personality introduces new perspectives and
   interpretations.}},
ISSN = {{1300-4433}},
ResearcherID-Numbers = {{Ozkan Ceylan, Arzu/E-7951-2013}},
ORCID-Numbers = {{Ozkan Ceylan, Arzu/0000-0001-6952-8418}},
Unique-ID = {{ISI:000349704900005}},
}

@article{ ISI:000348015200025,
Author = {Winograd, Michael R. and Rosenfeld, J. Peter},
Title = {{The impact of prior knowledge from participant instructions in a mock
   crime P300 Concealed Information Test}},
Journal = {{INTERNATIONAL JOURNAL OF PSYCHOPHYSIOLOGY}},
Year = {{2014}},
Volume = {{94}},
Number = {{3}},
Pages = {{473-481}},
Month = {{DEC}},
Abstract = {{In P300-Concealed Information Tests used with mock crime scenarios, the
   amount of detail revealed to a participant prior to the commission of
   the mock crime can have a serious impact on a study's validity. We
   predicted that exposure to crime details through instructions would bias
   detection rates toward enhanced sensitivity. In a 2 x 2 factorial
   design, participants were either informed (through mock crime
   instructions) or naive as to the identity of a to-be-stolen item, and
   then either committed (guilty) or did not commit (innocent) the crime.
   Results showed that prior knowledge of the stolen item was sufficient to
   cause 69\% of innocent informed participants to be incorrectly
   classified as guilty. Further, we found a trend toward enhanced
   detection rate for guilty informed participants over guilty naive
   participants. Results suggest that revealing details to participants
   through instructions biases detection rates in the P300-CIT toward
   enhanced sensitivity. (C) 2014 Elsevier B.V. All rights reserved.}},
DOI = {{10.1016/j.ijpsycho.2014.08.002}},
ISSN = {{0167-8760}},
EISSN = {{1872-7697}},
Unique-ID = {{ISI:000348015200025}},
}

@article{ ISI:000342956000045,
Author = {Ren, Xiaolei and Zhang, Yu and Li, Qiuyu and Yu, Min},
Title = {{Sodium citrate (Na(3)Cit)-assisted hydrothermal synthesis of uniform
   spindle-like SrMoO4:Eu3+ phosphors}},
Journal = {{MATERIALS RESEARCH BULLETIN}},
Year = {{2014}},
Volume = {{59}},
Pages = {{283-289}},
Month = {{NOV}},
Abstract = {{Highly uniform spindle-like SrMoO4:Eu3+ phosphors have been prepared by
   a facile hydrothermal method using sodium citrate (Na(3)Cit) as the
   chelating reagent. X-ray powder diffraction (XRD), field emission
   scanning electron microscopy (FE-SEM), energy-dispersive X-ray spectrum
   (EDS), transmission electron microscopy (TEM), X-ray photoelectron
   spectra (XPS), Fourier transform-infrared spectroscopy (FT-IR) and
   photoluminescence spectra (PL) were used to characterize the resulting
   samples. The dosage of sodium citrate, reaction temperature and reaction
   time. play key roles in the formation of the final samples. The possible
   formation mechanism for SrMoO4:Eu3+ phosphors has been proposed. Upon
   excitation by ultraviolet radiation, the as-synthesized SrMoO4:Eu3+
   phosphors show the characteristic D-5(0)-F-7(J) (J= 1, 2, 3, 4) emission
   lines with red emission D-5(0)-F-7(2) (613 nm) as the most prominent
   group. (C) 2014 Elsevier Ltd. All rights reserved.}},
DOI = {{10.1016/j.materresbull.2014.07.036}},
ISSN = {{0025-5408}},
EISSN = {{1873-4227}},
Unique-ID = {{ISI:000342956000045}},
}

@article{ ISI:000343641600005,
Author = {Pollina, Dean A. and Barretta, Allison},
Title = {{The effectiveness of a national security screening interview conducted
   by a computer-generated agent}},
Journal = {{COMPUTERS IN HUMAN BEHAVIOR}},
Year = {{2014}},
Volume = {{39}},
Pages = {{39-50}},
Month = {{OCT}},
Abstract = {{To determine the feasibility of automating the process of interviewing
   applicants for Federal security clearances, the authors examined
   behavioral and physiological responses of individuals (n = 120) to
   questions concerning their mental health, drug, alcohol, and criminal
   histories. The interviews were administered by a computer-generated (CG)
   agent. The results indicated that the number of relevant admissions
   during the CG interview exceeded the number of admissions made using a
   self-report questionnaire. In addition, significant blood volume and
   skin conductance amplitude differences were observed between individuals
   who made two or more relevant admissions and individuals who made less
   than two admissions. An interaction between perceived locus of interview
   control (either computer or human) and behavioral activation systems
   (BAS) on skin conductance (SC) responses was also observed. Published by
   Elsevier Ltd.}},
DOI = {{10.1016/j.chb.2014.06.010}},
ISSN = {{0747-5632}},
EISSN = {{1873-7692}},
Unique-ID = {{ISI:000343641600005}},
}

@article{ ISI:000340141800070,
Author = {Hao, Lijing and Yang, Hui and Du, Shaolong and Zhao, Naru and Wang,
   Yingjun},
Title = {{The growth process of hierarchical porous hydroxyapatite microspheres
   precipitated by propionamide and citrate through hydrothermal synthesis}},
Journal = {{MATERIALS LETTERS}},
Year = {{2014}},
Volume = {{131}},
Pages = {{252-254}},
Month = {{SEP 15}},
Abstract = {{Hydroxyapatite (HA) microspheres were hydrothermally synthesized by
   using propionamide (PA) and trisodium citrate (Cit). The capability of
   PA and Cit to control ions release in synthesis solution contributed to
   the formation of hierarchical porous structure. The effect of
   hydrothermal time was investigated to explore the formation mechanism of
   HA microspheres. The result demonstrated that the morphology of products
   transformed from microsheets to microspheres as reaction time increased.
   Combining with the theory of Ostwald ripening, it was proposed that
   earlandite nanosheets as primary building units were firstly formed from
   nucleation and then self-assembled into the final HA microspheres. (C)
   2014 Elsevier B.V. All rights reserved.}},
DOI = {{10.1016/j.matlet.2014.05.193}},
ISSN = {{0167-577X}},
EISSN = {{1873-4979}},
ResearcherID-Numbers = {{yang, hui/E-8863-2018}},
Unique-ID = {{ISI:000340141800070}},
}

@article{ ISI:000340730600008,
Author = {Verschuere, Bruno and Shalvi, Shaul},
Title = {{The Truth Comes Naturally! Does It?}},
Journal = {{JOURNAL OF LANGUAGE AND SOCIAL PSYCHOLOGY}},
Year = {{2014}},
Volume = {{33}},
Number = {{4, SI}},
Pages = {{417-423}},
Month = {{SEP}},
Abstract = {{Does the truth come naturally? And by implication, does this mean that a
   lie may not come as naturally as the truth? Truth-Default Theory and the
   Information Manipulation Theory 2 diverge in their opinion on whether
   people's natural response is to lie or tell the truth. In line with
   Truth-Default Theory, cognitive psychology research supports the notion
   that the truth is the default in human communication. Information
   Manipulation Theory 2 holds that lying may come as naturally as, or even
   more naturally than, truth telling, and recent social psychology
   research supports this possibility. We suggest that motivation may
   explain the divergence between the two theories and the two lines of
   research. We raise the hypothesis that truth telling may be the natural
   response absent clear motivations to lie (hence, most human
   communication) and that lying may prevail as the automatic reaction when
   it brings about important self-profit. We hope that this hypothesis will
   stimulate new research that will allow for bridging the theoretical and
   empirical findings that seem discrepant at first and show when the truth
   (vs. the lie) comes naturally.}},
DOI = {{10.1177/0261927X14535394}},
ISSN = {{0261-927X}},
EISSN = {{1552-6526}},
ORCID-Numbers = {{Shalvi, Shaul/0000-0003-2225-7352
   VERSCHUERE, BRUNO/0000-0002-6161-4415}},
Unique-ID = {{ISI:000340730600008}},
}

@article{ ISI:000340730600009,
Author = {Walczyk, Jeffrey J.},
Title = {{A Commentary on Information Manipulation Theory 2: Its Place in
   Deception Research and Suggestions for Elaboration}},
Journal = {{JOURNAL OF LANGUAGE AND SOCIAL PSYCHOLOGY}},
Year = {{2014}},
Volume = {{33}},
Number = {{4, SI}},
Pages = {{424-430}},
Month = {{SEP}},
Abstract = {{Information Manipulation Theory 2 is a powerful, expansive account of
   deception, drawing on several models and theories, with potential to
   revolutionize how deception is understood and researched. In this
   commentary, Information Manipulation Theory 2's most important
   contributions are reviewed. For instance, the theory debunks the myth
   that deception is intrinsically more cognitive load inducing than
   honesty. I also offer several suggestions for the refinement,
   elaboration, and expansion of the theory, including the need for
   specification of the processing modules crucial to deception as well as
   the need to clarify what is meant by ``efficiency.{''}}},
DOI = {{10.1177/0261927X14535395}},
ISSN = {{0261-927X}},
EISSN = {{1552-6526}},
Unique-ID = {{ISI:000340730600009}},
}

@article{ ISI:000340494600006,
Author = {Sai, Liyang and Zhou, Xiaomei and Ding, Xiao Pan and Fu, Genyue and
   Sang, Biao},
Title = {{Detecting Concealed Information Using Functional Near-Infrared
   Spectroscopy}},
Journal = {{BRAIN TOPOGRAPHY}},
Year = {{2014}},
Volume = {{27}},
Number = {{5}},
Pages = {{652-662}},
Month = {{SEP}},
Abstract = {{The present study focused on the potential application of fNIRS in the
   detection of concealed information. Participants either committed a mock
   crime or not and then were presented with a randomized series of probes
   (crime-related information) and irrelevants (crime-irrelevant
   information) in a standard concealed information test (CIT).
   Participants in the guilty group were instructed to conceal
   crime-related information they obtained from the mock crime, thus making
   deceptive response to the probes. Meanwhile, their brain activity to
   probes and irrelevants was recorded by functional near-infrared
   spectroscopy (fNIRS). At the group level, we found that probe items were
   associated with longer reaction times and greater activity in bilateral
   dorsolateral prefrontal cortex and supplementary motor cortex than
   irrelevant items in the guilty group, but not in the innocent group.
   These findings provided evidence on neural correlates of recognition
   during a CIT. Finally, on the basis of the activity in bilateral
   dorsolateral prefrontal cortex and supplementary motor cortex, the
   correct classification of guilty versus innocent participants was
   approximately 75 \% and the combination of fNIRS and reaction time
   measures yielded a better classification rate of 83.3 \%. These findings
   illustrate the feasibility and promise of using fNIRS to detect
   concealed information.}},
DOI = {{10.1007/s10548-014-0352-z}},
ISSN = {{0896-0267}},
EISSN = {{1573-6792}},
Unique-ID = {{ISI:000340494600006}},
}

@article{ ISI:000340013900008,
Author = {Debey, Evelyne and De Houwer, Jan and Verschuere, Bruno},
Title = {{Lying relies on the truth}},
Journal = {{COGNITION}},
Year = {{2014}},
Volume = {{132}},
Number = {{3}},
Pages = {{324-334}},
Month = {{SEP}},
Abstract = {{Cognitive models of deception focus on the conflict-inducing nature of
   the truth activation during lying. Here we tested the counterintuitive
   hypothesis that the truth can also serve a functional role in the act of
   lying. More specifically, we examined whether the construction of a lie
   can involve a two-step process, where the first step entails activating
   the truth, based upon which a lie response can be formulated in a second
   step. To investigate this hypothesis, we tried to capture the covert
   truth activation in a reaction-time based deception paradigm. Together
   with each question, we presented either the truth or lie response as
   distractors. If lying depends on the covert activation of the truth,
   deceptive responses would thus be facilitated by truth distractors
   relative to lie distractors. Our results indeed revealed such a ``covert
   congruency{''} effect, both in errors and reaction times (Experiment 1).
   Moreover, stimulating participants to use the distractor information by
   increasing the proportion of truth distractor trials enlarged the
   ``covert congruency{''} effects, and as such confirmed that the effects
   operate at a covert response level (Experiment 2). Our findings lend
   support to the idea that lying relies on a first step of truth telling,
   and call for a shift in theoretical thinking that highlights both the
   functional and interfering properties of the truth activation in the
   lying process. (C) 2014 Elsevier B.V. All rights reserved.}},
DOI = {{10.1016/j.cognition.2014.04.009}},
ISSN = {{0010-0277}},
EISSN = {{1873-7838}},
ORCID-Numbers = {{VERSCHUERE, BRUNO/0000-0002-6161-4415}},
Unique-ID = {{ISI:000340013900008}},
}

@article{ ISI:000339995100059,
Author = {Wright, Michael J. and Jackson, Robin C.},
Title = {{Deceptive Body Movements Reverse Spatial Cueing in Soccer}},
Journal = {{PLOS ONE}},
Year = {{2014}},
Volume = {{9}},
Number = {{8}},
Month = {{AUG 6}},
Abstract = {{The purpose of the experiments was to analyse the spatial cueing effects
   of the movements of soccer players executing normal and deceptive
   (step-over) turns with the ball. Stimuli comprised normal resolution or
   point-light video clips of soccer players dribbling a football towards
   the observer then turning right or left with the ball. Clips were
   curtailed before or on the turn (-160, -80, 0 or +80 ms) to examine the
   time course of direction prediction and spatial cueing effects.
   Participants were divided into higher-skilled (HS) and lower-skilled
   (LS) groups according to soccer experience. In experiment 1, accuracy on
   full video clips was higher than on point-light but results followed the
   same overall pattern. Both HS and LS groups correctly identified
   direction on normal moves at all occlusion levels. For deceptive moves,
   LS participants were significantly worse than chance and HS participants
   were somewhat more accurate but nevertheless substantially impaired. In
   experiment 2, point-light clips were used to cue a lateral target. HS
   and LS groups showed faster reaction times to targets that were
   congruent with the direction of normal turns, and to targets incongruent
   with the direction of deceptive turns. The reversed cueing by deceptive
   moves coincided with earlier kinematic events than cueing by normal
   moves. It is concluded that the body kinematics of soccer players
   generate spatial cueing effects when viewed from an opponent's
   perspective. This could create a reaction time advantage when
   anticipating the direction of a normal move. A deceptive move is
   designed to turn this cueing advantage into a disadvantage. Acting on
   the basis of advance information, the presence of deceptive moves primes
   responses in the wrong direction, which may be only partly mitigated by
   delaying a response until veridical cues emerge.}},
DOI = {{10.1371/journal.pone.0104290}},
Article-Number = {{e104290}},
ISSN = {{1932-6203}},
ORCID-Numbers = {{Jackson, Robin/0000-0001-7983-3870
   Wright, Michael/0000-0001-8969-6830}},
Unique-ID = {{ISI:000339995100059}},
}

@article{ ISI:000339687200002,
Author = {Chen, Hsieh-ching and Chen, Chia-ling and Kang, Lin-ju and Wu, Ching-yi
   and Chen, Fei-chuan and Hong, Wei-hsien},
Title = {{Improvement of Upper Extremity Motor Control and Function After
   Home-Based Constraint Induced Therapy in Children With Unilateral
   Cerebral Palsy: Immediate and Long-Term Effects}},
Journal = {{ARCHIVES OF PHYSICAL MEDICINE AND REHABILITATION}},
Year = {{2014}},
Volume = {{95}},
Number = {{8}},
Pages = {{1423-1432}},
Month = {{AUG}},
Abstract = {{Objective: To investigate the long-term effects of home-based constraint
   induced therapy (CIT) on motor control underlying functional change in
   children with unilateral cerebral palsy (CP).
   Design: Randomized controlled trial.
   Setting: Home based.
   Participants: Children with unilateral CP (N=45; aged 6-12y) were
   randomly assigned to receive home-based CIT (n=23) or traditional
   rehabilitation (TR) (n=22).
   Interventions: Both groups received a 4-week therapist-based
   intervention at home. The home-based CIT involved intensive functional
   training of the more affected upper extremity during which the less
   affected one was restrained. The TR involved functional unimanual and
   bimanual training.
   Main Outcome Measures: All children underwent kinematic and clinical
   assessments at baseline, 4 weeks (posttreatment), and 3 and 6 months
   (follow-up). The reach-to-grasp kinematics were reaction time (RT),
   normalized movement time, normalized movement unit, peak velocity (PV),
   maximum grip aperture (MGA), and percentage of movement where MGA
   occurs. The clinical measures were the Peabody Developmental Motor
   Scales, Second Edition (PDMS-2), Bruininks-Oseretsky Test of Motor
   Proficiency (BOTMP), and Functional Independence Measure for children
   (WeeFTM).
   Results: The home-based CIT group showed a shorter RT (P<.05) and
   normalized movement time (P<.01), smaller MGA (P = .006), and fewer
   normalized movement units (P = .014) in the reach-to-grasp movements at
   posttreatment and follow-up than the TR group. The home-based CIT group
   improved more on the PDMS-2 (P<.001) and WeeFIM (P<.01) in all
   posttreatment tests and on the BOTMP (P<.01) at follow-up than the TR
   group.
   Conclusions: The home-based CIT induced better spatial and temporal
   efficiency (smoother movement, more efficient grasping, better movement
   preplanning and execution) for functional improvement up to 6 months
   after treatment than TR. (C) 2014 by the American Congress of
   Rehabilitation Medicine}},
DOI = {{10.1016/j.apmr.2014.03.025}},
ISSN = {{0003-9993}},
EISSN = {{1532-821X}},
ORCID-Numbers = {{Wu, Ching-yi/0000-0003-4726-2916}},
Unique-ID = {{ISI:000339687200002}},
}

@article{ ISI:000336351400003,
Author = {Walczyk, Jeffrey J. and Harris, Laura L. and Duck, Terri K. and Mulay,
   Devyani},
Title = {{A social-cognitive framework for understanding serious lies:
   Activation-decision-construction-action theory}},
Journal = {{NEW IDEAS IN PSYCHOLOGY}},
Year = {{2014}},
Volume = {{34}},
Pages = {{22-36}},
Month = {{AUG}},
Abstract = {{Little is known about the cognition of deception (Gombos, 2006). We
   propose a cognitive account of serious lying (i.e., deception involving
   high stakes) in response to a solicitation of a truth:
   Activation-Decision-Construction-Action Theory (ADCAT). Built on the
   Activation-Decision-Construction Model of answering questions
   deceptively (Walczyk, Roper, Seeman, 82 Humphrey, 2003), the theory
   elaborates on the roles of executive processes, theory of mind,
   emotions, motivation, specifies cognitive processing thoroughly, and
   considers the rehearsal of lies. ADCAT's four processing components are
   (a) activation of the truth, the (b) decision whether and how to alter
   deceptively the information shared, (c) construction of a deception, and
   (d) action {[}acting sincere while delivering a lie]. Core constructs
   are ``theory of mind{''} and ``cognitive resources{''}. Specifically,
   throughout serious deception, individuals are inferring the current or
   potential mental states of targets and taking steps to minimize the
   allocation of cognitive resources during delivery to appear honest and
   lie well. (C) 2014 The Authors. Published by Elsevier Ltd. This is an
   open access article under the CC BY-NC-ND license
   (http://creativecommons.org/licenses/by-nc-nd/3.0/).}},
DOI = {{10.1016/j.newideapsych.2014.03.001}},
ISSN = {{0732-118X}},
EISSN = {{1873-3522}},
Unique-ID = {{ISI:000336351400003}},
}

@article{ ISI:000336821000061,
Author = {Gao, Yu and Zhao, Qian and Xu, Zhenhe and Sun, Yaguang},
Title = {{Hydrothermally derived NaLuF4:Yb3+, Ln(3+) (Ln(3+) = Er3+, Tm3+ and
   Ho3+) microstructures with controllable synthesis, morphology evolution
   and multicolor luminescence properties}},
Journal = {{NEW JOURNAL OF CHEMISTRY}},
Year = {{2014}},
Volume = {{38}},
Number = {{6}},
Pages = {{2629-2638}},
Month = {{JUN}},
Abstract = {{A series of NaLuF4:Yb3+, Ln(3+) (Ln(3+) = Er3+, Tm3+, and Ho3+)
   microstructures with diverse morphologies and sizes were successfully
   prepared via a designed hydrothermal route with the assistance of
   trisodium citrate (Na(3)Cit). The phases, morphologies, sizes and
   luminescent properties of the as-prepared products were fully
   characterized by means of X-ray diffraction (XRD), field scanning
   electron microscopy (FESEM), transmission electron microscopy (TEM),
   energy dispersive X-ray spectroscopy (EDX) and up-conversion (UC)
   photoluminescence spectroscopy, respectively. It can be found that the
   as-prepared microcrystals can be rationally modified in phase, size and
   morphology by tuning the pH value, Na3Cit content, and reaction time.
   Based on the experimental results, the possible formation mechanism of
   the crystal growth process was proposed. Moreover, a systematic study of
   the up-conversion (UC) luminescent properties of NaLuF4 has also been
   performed through doping different rare earth ions (Yb3+/Er3+, Yb3+/Tm3+
   and Yb3+/Ho3+). It is found that under 980 nm NIR excitation, the
   emission intensity and the corresponding luminescent colors of
   Yb3+/Er3+, Yb3+/Tm3+, and Yb3+/Ho3+ co-doped NaLuF4 can be precisely
   modulated by changing the Yb3+ doping concentration. These merits of
   multicolor emissions in the visible region endow this kind of material
   with potential applications in the fields of light display systems,
   lasers, and optoelectronic devices.}},
DOI = {{10.1039/c4nj00058g}},
ISSN = {{1144-0546}},
EISSN = {{1369-9261}},
ResearcherID-Numbers = {{Xu, Zhenhe/B-6625-2014
   Gao, Yu/D-4106-2016
   }},
ORCID-Numbers = {{Sun, Yaguang/0000-0001-5850-0938}},
Unique-ID = {{ISI:000336821000061}},
}

@article{ ISI:000337508800003,
Author = {Morgan, III, Charles A. and Rabinowitz, Yaron and Leidy, Robert and
   Coric, Vladimir},
Title = {{Efficacy of Combining Interview Techniques in Detecting Deception
   Related to Bio-threat Issues}},
Journal = {{BEHAVIORAL SCIENCES \& THE LAW}},
Year = {{2014}},
Volume = {{32}},
Number = {{3, SI}},
Pages = {{269-285}},
Month = {{MAY-JUN}},
Abstract = {{The purpose of this project was to assess the detecting deception
   efficacy of three well-validated detecting deception methods - i.e.,
   forced choice testing (FCT), modified cognitive interviewing (MCI) and
   autobiographical implicit association testing (aIAT) - when applied to
   the issue of bio-threat.The detecting deception accuracies of FCT and
   MCI were 81\% and 75\%, respectively. Although the aIAT mean response
   times in block 5 differed significantly between deceptive and truthful
   persons, the classification accuracy was low. FCT alone reduced the
   group of 64 persons to 11 and detected 50\% of the liars; the false
   positive rate was 9\%. MCI alone reduced the group of 64 to 24 and
   detected 92\% of the liars; the false positive rate was 54\%. When FCT
   was paired with MCI, 75\% of liars were detected and the false positive
   rate was 13\%.Forced choice testing and MCI show promise as methods for
   detecting deception related to bio-threat under low-base-rate
   conditions. These methods took little time, enhanced the odds of
   detecting deceptive individuals and exhibited high positive likelihood
   ratios, suggesting that they have merit as screening tools. The aIAT
   required more time and was less accurate but may still serve as a useful
   screening tool. Copyright (c) 2014 John Wiley \& Sons, Ltd.}},
DOI = {{10.1002/bsl.2098}},
ISSN = {{0735-3936}},
EISSN = {{1099-0798}},
Unique-ID = {{ISI:000337508800003}},
}

@article{ ISI:000332688200047,
Author = {Li, Jun-Jun and Xue, Jun-Fa and Xu, Meng and Ouyang, Jian-Ming},
Title = {{Effect of Unitary, Binary and Ternary Carboxylates on Crystallization
   Kinetics of Calcium Oxalate in Artificial Urine}},
Journal = {{ASIAN JOURNAL OF CHEMISTRY}},
Year = {{2014}},
Volume = {{26}},
Number = {{3, A}},
Pages = {{835-840}},
Month = {{FEB}},
Abstract = {{The effect of three types of carboxylates on the crystallization
   kinetics of calcium oxalate (CaC2O4) were studied by detecting the
   change of free Ca2+ ions concentration, size of CaC2O4 crystallites,
   zeta potential, autocorrelation curve and decay time with reaction time
   (t) in artificial urine. Sodium glycinate (NaGly; a monocarboxylate),
   sodium tartrate (Na(2)Tart; a dicarboxylate) and sodium citrate
   (Na(3)Cit; a tricarboxylate) were the three carboxylates investigated in
   this study. The crystallization kinetics equation of CaC2O4 was r =
   kc(3.3) and the average reaction rate constant ((k) over bar) was 0.99 x
   10(9). All the three carboxylates could inhibit the kinetics process of
   nucleation, growth and aggregation of CaC2O4 crystallites. In the
   presence of various carboxylate, the value is arranged from smallest to
   largest in the following order Na(3)Cit (2.29 x 10(5)) < Na(2)Tart (9.76
   x 10(5)) < NaGly (1.68 x 10(7)) < Blank (0.99 x 109). The changes in
   size, zeta potential and decay time of the crystallites can also be
   arranged in the following order: Na(3)Cit < Na(2)Tart < NaGly < blank.}},
DOI = {{10.14233/ajchem.2014.15703}},
ISSN = {{0970-7077}},
EISSN = {{0975-427X}},
Unique-ID = {{ISI:000332688200047}},
}

@article{ ISI:000327834200002,
Author = {Visu-Petra, George and Miclea, Mircea and Bus, Ioan and Visu-Petra,
   Laura},
Title = {{Detecting concealed information: The role of individual differences in
   executive functions and social desirability}},
Journal = {{PSYCHOLOGY CRIME \& LAW}},
Year = {{2014}},
Volume = {{20}},
Number = {{1}},
Pages = {{20-36}},
Month = {{JAN 2}},
Abstract = {{The aim of the study was to assess the relationship between deception
   efficiency and individual differences in executive functioning (EF) and
   personality, with a particular focus on the influence of social
   desirability. A mock crime scenario was used, followed by a Concealed
   Information Test based on reaction times (RT-based CIT). Individual
   measures of EF (inhibition, shifting, and working memory {[}WM]) and
   personality (the Eysenck Personality Questionnaire - Revised, EPQ-R),
   plus a measure of social desirability (Balanced Inventory of Desirable
   Responding, BIDR) were collected in a distinct session. Results
   indicated that better executive functions were associated with faster
   responses to irrelevant items in the RT-based CIT. In a regression
   analysis, individual differences in shifting and spatial WM were
   significant predictors of the extra-time taken to lie, compare to
   truth-telling. No significant relations between deception outcomes and
   personality measures were noted. Looking at social desirability, the
   Impression Management scale predicted a further portion of variance in
   the extra time required to lie, beyond the contribution of executive
   functions. The utility of an individual differences approach to
   deception is advocated.}},
DOI = {{10.1080/1068316X.2012.736509}},
ISSN = {{1068-316X}},
EISSN = {{1477-2744}},
ResearcherID-Numbers = {{Visu-Petra, Laura/N-2182-2019}},
ORCID-Numbers = {{Visu-Petra, Laura/0000-0001-6905-9279}},
Unique-ID = {{ISI:000327834200002}},
}

@article{ ISI:000333580100019,
Author = {Shen, Zhurui and Liu, Ji and Hu, Fangyun and Liu, Song and Cao, Ning and
   Sui, Ying and Zeng, Qingdao and Shen, Yongtao},
Title = {{Bottom-up synthesis of cerium-citric acid coordination polymers hollow
   microspheres with tunable shell thickness and their corresponding porous
   CeO2 hollow spheres for Pt-based electrocatalysts}},
Journal = {{CRYSTENGCOMM}},
Year = {{2014}},
Volume = {{16}},
Number = {{16}},
Pages = {{3387-3394}},
Abstract = {{Dispersed cerium based CPs hollow microspheres derived from the
   ``green{''} ligand-citric acid were fabricated for the first time via a
   bottom-up and template-free way under hydrothermal conditions. The shell
   thickness of hollow spheres could be facially tuned by changing the
   reaction time, and the morphology could also be regulated by tuning the
   pH values and molar ratios of reactants. The formation mechanism of
   hollow microspheres was demonstrated as an Ostwald ripening process, and
   the release of H(2)Cit-was proposed as the promotion of the hollowing
   process. Moreover, with the CPs hollow spheres as precursors,
   corresponding porous CeO2 hollow spheres were obtained, and after
   loading with Pt, the Pt/CeO2 electrodes displayed a relatively high
   current density and If/Ib value for electrocatalysis of methanol.}},
DOI = {{10.1039/c3ce42400f}},
ISSN = {{1466-8033}},
Unique-ID = {{ISI:000333580100019}},
}

@inproceedings{ ISI:000396755600133,
Author = {Varga, Mihai and Visu-Petra, George and Miclea, Mircea and Bus, Joan},
Editor = {{Chraif, M and Vasile, C and Anitei, M}},
Title = {{The RT-based Concealed Information Test: An overview of current research
   and future perspectives}},
Booktitle = {{INTERNATIONAL CONFERENCE PSYCHOLOGY AND THE REALITIES OF THE
   CONTEMPORARY WORLD (PSIWORLD 2013), 4TH EDITION}},
Series = {{Procedia Social and Behavioral Sciences}},
Year = {{2014}},
Volume = {{127}},
Pages = {{681-685}},
Note = {{4th International Conference on Psychology and the Realities of the
   Contemporary World (PSIWORLD), Bucharest Univ, Fac Psychol \& Educ Sci,
   Bucharest, ROMANIA, OCT 18-20, 2013}},
Organization = {{Romanian Soc Appl Expt Psychol}},
Abstract = {{Research interest in deception detection has significantly increased
   during the past decades. The current overview discusses the validity of
   specific behavioral measures that can detect concealed information. Thus
   we reviewed the main theoretical assumptions behind a novel method
   labeled as Reaction Time based Concealed Information Test (RT-based CIT)
   and we presented an overview of the current research in the field.
   Although the RT-based CIT is a promising method for lie detection, the
   focus of this article is on its potential value in understanding the
   cognition of deception. Given the robust theoretical background of the
   RT-based CIT, we argue for the value of this line of research in
   uncovering the underlying cognitive mechanisms involved in deceptive
   behavior. (C) 2014 Mihai Varga. Published by Elsevier Ltd.}},
DOI = {{10.1016/j.sbspro.2014.03.335}},
ISSN = {{1877-0428}},
Unique-ID = {{ISI:000396755600133}},
}

@article{ ISI:000342313100003,
Author = {Panasiti, Maria Serena and Pavone, Enea F. and Mancini, Alessandra and
   Merla, Arcangelo and Grisoni, Luigi and Aglioti, Salvatore M.},
Title = {{The motor cost of telling lies: Electrocortical signatures and
   personality foundations of spontaneous deception}},
Journal = {{SOCIAL NEUROSCIENCE}},
Year = {{2014}},
Volume = {{9}},
Number = {{6}},
Pages = {{573-589}},
Abstract = {{Although universal, lying is generally considered immoral behavior. Most
   neuroscience studies on lying sanction or instruct deceptive behaviors
   and thus might fail to acknowledge the significance of lie-related moral
   conflicts. By combining electroencephalogram (EEG) recordings with a
   novel paradigm in which participants decided freely whether to deceive
   another person, we have generated indices of the cognitive (reaction
   times and stimulus-locked event-related components) and moral (readiness
   potential and its correlations with deception-related personality
   traits) cost of spontaneous deception. Our data fail to support the
   consensus that deception is cognitively more demanding than truth
   telling, suggesting that spontaneous deception, as opposed to lying out
   of requirement, might not mandate additional cognitive workload.
   Interestingly, lying was associated with decreased motor readiness, an
   event-related potential (ERP) component that is linked to motor
   preparation of self-determined actions and modulated when we face moral
   dilemmas. Notably, this reduction was less extensive in manipulative
   participants and greater in those who cared highly about their
   impression management. Our study expands on previous findings on
   deception by associating a cortical marker of reduced preparation to act
   with individual differences in moral cognition.}},
DOI = {{10.1080/17470919.2014.934394}},
ISSN = {{1747-0919}},
EISSN = {{1747-0927}},
ResearcherID-Numbers = {{Panasiti, Maria Serena/J-5893-2016
   Aglioti, Salvatore M/E-9829-2012
   }},
ORCID-Numbers = {{Panasiti, Maria Serena/0000-0002-3149-8855
   Pavone, Enea Francesco/0000-0002-8263-3594}},
Unique-ID = {{ISI:000342313100003}},
}

@article{ ISI:000327863600010,
Author = {Li, Hongjia and Gao, Xiadi and DeMartini, Jaclyn D. and Kumar, Rajeev
   and Wyman, Charles E.},
Title = {{Application of High Throughput Pretreatment and Co-Hydrolysis System to
   Thermochemical Pretreatment. Part 2: Dilute Alkali}},
Journal = {{BIOTECHNOLOGY AND BIOENGINEERING}},
Year = {{2013}},
Volume = {{110}},
Number = {{11}},
Pages = {{2894-2901}},
Month = {{NOV}},
Abstract = {{High throughput pretreatment (HTPH) and enzymatic hydrolysis systems are
   now vital for screening large numbers of biomass samples to investigate
   biomass recalcitrance over various pretreatment and enzymatic hydrolysis
   conditions. Although hydrothermal pretreatment is currently being
   employed in most high throughput applications, thermochemical
   pretreatment at low and high pH conditions can offer additional insights
   to better understand the roles of hemicellulose and lignin,
   respectively, in defining biomass recalcitrance. Thus, after
   successfully applying the HTPH approach to dilute acid pretreatment
   {[}Gao et al. (2012) Biotechnol. Bioeng. 110(3): 754-762], extension to
   dilute alkali pretreatment was also achieved using a similar single-step
   neutralization and buffering concept. In the latter approach, poplar and
   switchgrass were pretreated with 1wt\% sodium hydroxide at 120 degrees C
   for different reaction times. Following pretreatment, an
   H(2)Cit(-)/HCit(2-) buffer with a pH of 4.5 was used to condition the
   pretreatment slurry to a pH range of 4.69-4.89, followed by enzymatic
   hydrolysis for 72h of the entire mixture. Sugar yields showed different
   trends for poplar and switchgrass with increases in pretreatment times,
   demonstrating the method provided a clearly discernible screening tool
   at alkali conditions. This method was then applied to selected Populus
   tremuloides samples to follow ring-by-ring sugar release patterns.
   Observed variations were compared to results from hydrothermal
   pretreatments, providing new insights in understanding the influence of
   biomass structural differences on recalcitrance. Biotechnol. Bioeng.
   2013;110: 2894-2901. (c) 2013 Wiley Periodicals, Inc.}},
DOI = {{10.1002/bit.24951}},
ISSN = {{0006-3592}},
EISSN = {{1097-0290}},
ResearcherID-Numbers = {{Kumar, Rajeev/Y-8257-2019
   }},
ORCID-Numbers = {{Kumar, Rajeev/0000-0001-7523-0108}},
Unique-ID = {{ISI:000327863600010}},
}

@article{ ISI:000325140000001,
Author = {Vartanian, Oshin and Kwantes, Peter J. and Mandel, David R. and Bouak,
   Fethi and Nakashima, Ann and Smith, Ingrid and Lam, Quan},
Title = {{Right inferior frontal gyrus activation as a neural marker of successful
   lying}},
Journal = {{FRONTIERS IN HUMAN NEUROSCIENCE}},
Year = {{2013}},
Volume = {{7}},
Month = {{OCT 3}},
Abstract = {{There is evidence to suggest that successful lying necessitates
   cognitive effort. We tested this hypothesis by instructing participants
   to lie or tell the truth under conditions of high and low working memory
   (WM) load. The task required participants to register a response on 80
   trials of identical structure within a 2 (WM Load: high, low) x 2
   (Instruction: truth or lie) repeated-measures design. Participants were
   less accurate and responded more slowly when WM load was high, and also
   when they lied. High WM load activated the fronto-parietal WM network
   including dorsolateral prefrontal cortex (PFC), middle frontal gyrus,
   precuneus, and intraparietal cortex. Lying activated areas previously
   shown to underlie deception, including middle and superior frontal gyrus
   and precuneus. Critically, successful lying in the high vs. low WM load
   condition was associated with longer response latency, and it activated
   the right inferior frontal gyrus-a key brain region regulating
   inhibition. The same pattern of activation in the inferior frontal gyrus
   was absent when participants told the truth. These findings demonstrate
   that lying under high cognitive load places a burden on inhibition, and
   that the right inferior frontal gyrus may provide a neural marker for
   successful lying.}},
DOI = {{10.3389/fnhum.2013.00616}},
Article-Number = {{616}},
ISSN = {{1662-5161}},
ORCID-Numbers = {{Mandel, David/0000-0003-1036-2286}},
Unique-ID = {{ISI:000325140000001}},
}

@article{ ISI:000325834500002,
Author = {Suchotzki, Kristina and Verschuere, Bruno and Crombez, Geert and De
   Houwer, Jan},
Title = {{Reaction time measures in deception research: Comparing the effects of
   irrelevant and relevant stimulus-response compatibility}},
Journal = {{ACTA PSYCHOLOGICA}},
Year = {{2013}},
Volume = {{144}},
Number = {{2}},
Pages = {{224-231}},
Month = {{OCT}},
Abstract = {{Evidence regarding the validity of reaction time (RT) measures in
   deception research is mixed. One possible reason for this inconsistency
   is that structurally different RT paradigms have been used. The aim of
   this study was to experimentally investigate whether structural
   differences between RT tasks are related to how effective those tasks
   are for capturing deception. We achieved this aim by comparing the
   effectiveness of relevant and irrelevant stimulus-response compatibility
   (SRC) tasks. We also investigated whether an intended but not yet
   completed mock crime could be assessed with both tasks. Results showed
   (1) a larger compatibility effect in the relevant SRC task compared to
   the irrelevant SRC task, (2) for both the completed and the intended
   crime. These results were replicated in a second experiment in which a
   semantic feature (instead of color) was used as critical response
   feature in the irrelevant SRC task. The findings support the idea that a
   structural analysis of deception tasks helps to identify RI measures
   that produce robust group effects, and that strong compatibility effects
   for both enacted crimes as well as merely intended crimes can be found
   with RT measures that are based on the manipulation of relevant SRC. (C)
   2013 Elsevier B.V. All rights reserved.}},
DOI = {{10.1016/j.actpsy.2013.06.014}},
ISSN = {{0001-6918}},
EISSN = {{1873-6297}},
ResearcherID-Numbers = {{Suchotzki, Kristina/L-3137-2017
   Crombez, Geert/O-2268-2013
   }},
ORCID-Numbers = {{Suchotzki, Kristina/0000-0001-6303-357X
   Crombez, Geert/0000-0002-4744-8561
   VERSCHUERE, BRUNO/0000-0002-6161-4415}},
Unique-ID = {{ISI:000325834500002}},
}

@article{ ISI:000324513100003,
Author = {Marchand, Yannick and Inglis-Assaff, Pauline C. and Lefebvre, Celeste D.},
Title = {{Impact of stimulus similarity between the probe and the irrelevant items
   during a card-playing deception detection task: The ``irrelevants{''}
   are not irrelevant}},
Journal = {{JOURNAL OF CLINICAL AND EXPERIMENTAL NEUROPSYCHOLOGY}},
Year = {{2013}},
Volume = {{35}},
Number = {{7}},
Pages = {{686-701}},
Month = {{AUG 19}},
Abstract = {{Event-related brain potential paradigms for the detection of concealed
   information commonly involve presenting probes embedded within a series
   of irrelevant items. This study investigated the impact of similarity of
   the irrelevant items with the probe. For the task, a card was shown
   followed by the sequential presentation of six test cards, one of which
   was the same as the initial card (the probe) along with five irrelevant
   cards that varied in terms of similarity with the probe. Participants
   either identified or denied recognition of the probe. The results show
   that P300 amplitude is modulated by stimulus similarity and highlight
   the importance of the irrelevant items on deception detection rates.}},
DOI = {{10.1080/13803395.2013.819837}},
ISSN = {{1380-3395}},
EISSN = {{1744-411X}},
Unique-ID = {{ISI:000324513100003}},
}

@article{ ISI:000331188100001,
Author = {Agosta, Sara and Sartori, Giuseppe},
Title = {{The autobiographical IAT: a review}},
Journal = {{FRONTIERS IN PSYCHOLOGY}},
Year = {{2013}},
Volume = {{4}},
Month = {{AUG 13}},
Abstract = {{The autobiographical Implicit Association Test (alAT; Sartori et al.,
   2008) is a variant of the Implicit Association Test (IAT; Greenwald et
   al., 1998) that is used to establish whether an autobiographical memory
   is encoded in the respondent's mind/brain. More specifically, with the
   alAT, it is possible to evaluate which one of two autobiographical
   events is true. The method consists of a computerized categorization
   task. The alAT includes stimuli belonging to four categories, two of
   them are logical categories and are represented by sentences that are
   always true (e.g., I am in front of a computer) or always false (e.g., I
   am climbing a mountain) for the respondent; two other categories are
   represented by alternative versions of an autobiographical event (e.g.,
   I went to Paris for Christmas, or I went to New York for Christmas),
   only one of which is true. The true autobiographical event is identified
   because, in a combined block, it gives rise to faster reaction times
   when it shares the same motor response with true sentences. Here, we
   reviewed all the validation experiments and found more than 90\%
   accuracy in detecting the true memory. We show that agreement in
   identifying the true autobiographical memory of the same alAT repeated
   twice is, on average, more than 90\%, and we report a technique for
   estimating accuracy associated with a single classification based on the
   D-IAT value, which may be used in single subject's investigations. We
   show that the alAT might be used to identify also true intentions and
   reasons and conclude with a series of guidelines for building an
   effective a IAT.}},
DOI = {{10.3389/fpsyg.2013.00519}},
Article-Number = {{519}},
ISSN = {{1664-1078}},
ORCID-Numbers = {{Agosta, Sara/0000-0002-1004-8265
   Sartori, Giuseppe/0000-0002-6026-0133}},
Unique-ID = {{ISI:000331188100001}},
}

@article{ ISI:000445859500005,
Author = {Derrick, Douglas C. and Meservy, Thomas O. and Jenkins, Jeffrey L. and
   Burgoon, Judee K. and Nunamaker, Jr., Jay F.},
Title = {{Detecting Deceptive Chat-Based Communication Using Typing Behavior and
   Message Cues}},
Journal = {{ACM TRANSACTIONS ON MANAGEMENT INFORMATION SYSTEMS}},
Year = {{2013}},
Volume = {{4}},
Number = {{2}},
Month = {{AUG}},
Abstract = {{Computer-mediated deception is prevalent and may have serious
   consequences for individuals, organizations, and society. This article
   investigates several metrics as predictors of deception in synchronous
   chat-based environments, where participants must often spontaneously
   formulate deceptive responses. Based on cognitive load theory, we
   hypothesize that deception influences response time, word count, lexical
   diversity, and the number of times a chat message is edited. Using a
   custom chatbot to conduct interviews in an experiment, we collected
   1,572 deceitful and 1,590 truthful chat-based responses. The results of
   the experiment confirm that deception is positively correlated with
   response time and the number of edits and negatively correlated to word
   count. Contrary to our prediction, we found that deception is not
   significantly correlated with lexical diversity. Furthermore, the age of
   the participant moderates the influence of deception on response time.
   Our results have implications for understanding deceit in chat-based
   communication and building deception-detection decision aids in
   chat-based systems.}},
DOI = {{10.1145/2499962.2499967}},
Article-Number = {{UNSP 9}},
ISSN = {{2158-656X}},
EISSN = {{2158-6578}},
Unique-ID = {{ISI:000445859500005}},
}

@article{ ISI:000320837300009,
Author = {Xu, Zhenhe and Zhao, Qian and Ding, Fu and Sun, Yaguang},
Title = {{Controllable synthesis, shape evolution, and luminescence properties of
   uniform and well-dispersed NaEuF4 microcrystals through hydrothermal
   route}},
Journal = {{MATERIALS RESEARCH BULLETIN}},
Year = {{2013}},
Volume = {{48}},
Number = {{8}},
Pages = {{2797-2803}},
Month = {{AUG}},
Abstract = {{Sodium europium fluorides NaEuF4 microcrystals with uniform and
   well-dispersed shapes and dimensions have been prepared via a facile
   hydrothermal route using Na(3)Cit as the chelating ligand and shape
   modifier. X-ray diffraction (XRD), scanning electron microscopy (SEM),
   transmission electron microscopy (TEM), high-resolution transmission
   electron microscopy (HRTEM), selected-area electron diffraction (SAED),
   energy-dispersive X-ray (EDX) and photoluminescence spectra (PL) were
   taken to characterize the samples. A series of controlled experiments
   reveal that the trisodium citrate (Na(3)Cit) content, pH value of the
   initial solution, and reaction time have an indispensable role on the
   phase, size, and morphology of the as-prepared microcrystals. Based on
   the experimental results, the possible growth mechanism of the
   microcrystals prepared under different conditions was proposed.
   Moreover, we systematically investigated the luminescent properties of
   the as-prepared microcrystals with different morphologies obtained under
   different amounts of Na(3)Cit, which have potential application in the
   fields of color display, UV laser and biomedicine. (C) 2013 Elsevier
   Ltd. All rights reserved.}},
DOI = {{10.1016/j.materresbull.2013.04.023}},
ISSN = {{0025-5408}},
ResearcherID-Numbers = {{Xu, Zhenhe/B-6625-2014
   }},
ORCID-Numbers = {{Sun, Yaguang/0000-0001-5850-0938}},
Unique-ID = {{ISI:000320837300009}},
}

@article{ ISI:000321171400002,
Author = {Jacob, Heike and Kreifelts, Benjamin and Brueck, Carolin and Nizielski,
   Sophia and Schuetz, Astrid and Wildgruber, Dirk},
Title = {{Nonverbal signals speak up: Association between perceptual nonverbal
   dominance and emotional intelligence}},
Journal = {{COGNITION \& EMOTION}},
Year = {{2013}},
Volume = {{27}},
Number = {{5}},
Pages = {{783-799}},
Month = {{AUG 1}},
Abstract = {{Emotional communication uses verbal and nonverbal means. In case of
   conflicting signals, nonverbal information is assumed to have a stronger
   impact. It is unclear, however, whether perceptual nonverbal dominance
   varies between individuals and whether it is linked to emotional
   intelligence. Using audiovisual stimulus material comprising verbal and
   nonverbal emotional cues that were varied independently, perceptual
   nonverbal dominance profiles and their relations to emotional
   intelligence were examined. Nonverbal dominance was found in every
   participant, ranging from 55 to 100\%. Moreover, emotional intelligence,
   particularly the ability to understand emotions, correlated positively
   with nonverbal dominance. Furthermore, higher overall emotional
   intelligence as well as a higher ability to understand emotions were
   linked to smaller reaction time differences between emotionally
   incongruent and congruent stimuli. The association between perceptual
   nonverbal dominance and emotional intelligence, and more specifically
   the ability to understand emotions, might reflect an adaptive process
   driven by the experience of higher authenticity in nonverbal cues.}},
DOI = {{10.1080/02699931.2012.739999}},
ISSN = {{0269-9931}},
ORCID-Numbers = {{Kreifelts, Benjamin/0000-0002-9233-3800
   Schutz, Astrid/0000-0002-6358-167X}},
Unique-ID = {{ISI:000321171400002}},
}

@article{ ISI:000331167200001,
Author = {Foerster, Anna and Pfister, Roland and Schmidts, Constantin and Dignath,
   David and Kunde, Wilfried},
Title = {{Honesty saves time (and justifications)}},
Journal = {{FRONTIERS IN PSYCHOLOGY}},
Year = {{2013}},
Volume = {{4}},
Month = {{JUL 23}},
DOI = {{10.3389/fpsyg.2013.00473}},
Article-Number = {{473}},
ISSN = {{1664-1078}},
ResearcherID-Numbers = {{Foerster, Anna/U-9686-2019
   }},
ORCID-Numbers = {{Kunde, Wilfried/0000-0001-6256-8011
   Pfister, Roland/0000-0002-4429-1052}},
Unique-ID = {{ISI:000331167200001}},
}

@article{ ISI:000320672800013,
Author = {Iyoki, Kenta and Itabashi, Keiji and Okubo, Tatsuya},
Title = {{Seed-Assisted, One-Pot Synthesis of Hollow Zeolite Beta without Using
   Organic Structure-Directing Agents}},
Journal = {{CHEMISTRY-AN ASIAN JOURNAL}},
Year = {{2013}},
Volume = {{8}},
Number = {{7}},
Pages = {{1419-1427}},
Month = {{JUL}},
Abstract = {{Hollow aluminosilicate zeolite beta was successfully synthesized by
   adding CIT-6, that is, zincosilicate zeolite, which has the same
   topology as beta, as seeds to the Na-aluminosilicate gel without the
   need for organic structure-directing agents. One important factor in the
   successful organic structure-directing agent (OSDA)-free synthesis of
   hollow beta crystals is the solubility of the seed crystals in alkaline
   media. CIT-6 was less stable than aluminosilicate zeolite beta in
   alkaline media and the solubility changed depending on whether the
   crystals were calcined or not. The hollow beta could be obtained by
   using the uncalcined CIT-6 seed crystals. The volumes of
   intra-crystalline voids were tuned by changing the reaction time and the
   initial gel compositions, such as the SiO2/Al2O3 and Na2O/SiO2 ratios.
   We estimated that the intra-crystalline voids were formed through the
   dissolution of the seed crystals, just after the crystal growth of new
   beta on the outer surface of the seeds. In addition, new crystal growth
   toward inside of the void was also observed by TEM. On the basis of the
   characterization data, such as chemical analysis,
   N2-adsorption/desorption measurements, and TEM observation, a formation
   mechanism of the intra-crystalline voids is proposed and discussed.}},
DOI = {{10.1002/asia.201300365}},
ISSN = {{1861-4728}},
EISSN = {{1861-471X}},
ORCID-Numbers = {{Iyoki, Kenta/0000-0002-1111-7111}},
Unique-ID = {{ISI:000320672800013}},
}

@article{ ISI:000320135000005,
Author = {Gregg, Aiden P. and Klymowsky, James},
Title = {{The Implicit Association Test in Market Research: Potentials and
   Pitfalls}},
Journal = {{PSYCHOLOGY \& MARKETING}},
Year = {{2013}},
Volume = {{30}},
Number = {{7}},
Pages = {{588-601}},
Month = {{JUL}},
Abstract = {{Direct measures of attitudes, such as self-reported evaluations of
   consumer products and brands, are vulnerable to biases that undermine
   their validity (i.e., social desirability, self-deception, and
   self-ignorance). In contrast, indirect measures, many of which rely on
   reaction time to index underlying associations, resist such biases.
   Here, one such indirect measure, the Implicit Association Test (IAT), is
   highlighted, and its promise and pitfalls in market research, evaluated.
   It is concluded that the IAT can serve as a viable and valuable
   methodological tool. Its diagnostic and predictive advantages, which
   have been empirically established, outweigh its practical and
   theoretical drawbacks, which can be satisfactorily addressed. (C) 2013
   Wiley Periodicals, Inc.}},
DOI = {{10.1002/mar.20630}},
ISSN = {{0742-6046}},
EISSN = {{1520-6793}},
Unique-ID = {{ISI:000320135000005}},
}

@article{ ISI:000317924400013,
Author = {Mori, Shuji and Shimada, Takuro},
Title = {{Expert anticipation from deceptive action}},
Journal = {{ATTENTION PERCEPTION \& PSYCHOPHYSICS}},
Year = {{2013}},
Volume = {{75}},
Number = {{4}},
Pages = {{751-770}},
Month = {{MAY}},
Abstract = {{Expertise in sports enhances the ability to anticipate forthcoming
   events from the observation of a player's actions. In the present study,
   we investigated whether this ability is applicable to deceptive action.
   In three experiments, performance at anticipating the direction change
   of a running opponent was examined with experienced rugby players and
   novice counterparts. These experiments were conducted with reaction-time
   and temporal-occlusion tasks, in combination with eye movement
   recordings and the presentation of filmed actions and their point-light
   representations. The main finding was that the experienced players were
   superior to the novices in their anticipation of deceptive actions,
   although their performance was still impaired by the deception, in
   comparison with their anticipation of nondeceptive actions. We also
   found that the experienced players anticipated nondeceptive actions less
   accurately than the novices, suggesting that the players' expectations
   of deceptive actions worked negatively on their judgments of
   nondeceptive actions. The results obtained with the point-light
   representations closely resembled those obtained with the filmed
   sequences, indicating that anticipation was based on the kinematics of
   the running action. These results are discussed in the context of recent
   developments in research on expertise and deception in sports.}},
DOI = {{10.3758/s13414-013-0435-z}},
ISSN = {{1943-3921}},
EISSN = {{1943-393X}},
Unique-ID = {{ISI:000317924400013}},
}

@article{ ISI:000317794200016,
Author = {Shoda, Tonya M. and McConnell, Allen R.},
Title = {{Interpersonal sensitivity and self-knowledge: Those chronic for
   trustworthiness are more accurate at detecting it in others}},
Journal = {{JOURNAL OF EXPERIMENTAL SOCIAL PSYCHOLOGY}},
Year = {{2013}},
Volume = {{49}},
Number = {{3}},
Pages = {{440-443}},
Month = {{MAY}},
Abstract = {{Previous research has demonstrated that chronically accessible
   self-knowledge impacts how corresponding traits are perceived in oneself
   and in others. Although people perceive and judge others in line with
   their chronic traits, we know less about the accuracy of these
   judgments. In the current work, we explored whether chronicity results
   in greater accuracy in interpersonal sensitivity. Using a response time
   measure of attribute chronicity, we found that individuals for whom
   trustworthiness was a chronic trait were better able to distinguish
   cheaters from cooperators in a real life prisoner's dilemma game.
   Implications for how self-knowledge affects the accuracy of social
   perceptions are discussed. (c) 2013 Elsevier Inc. All rights reserved.}},
DOI = {{10.1016/j.jesp.2012.12.011}},
ISSN = {{0022-1031}},
EISSN = {{1096-0465}},
Unique-ID = {{ISI:000317794200016}},
}

@article{ ISI:000318114200007,
Author = {Noordraven, Ernst and Verschuere, Bruno},
Title = {{Predicting the Sensitivity of the Reaction Time-based Concealed
   Information Test}},
Journal = {{APPLIED COGNITIVE PSYCHOLOGY}},
Year = {{2013}},
Volume = {{27}},
Number = {{3}},
Pages = {{328-335}},
Month = {{MAY-JUN}},
Abstract = {{Current lie detection and memory detection tests are imperfect. One
   possibility is that they work in some individuals but not in others.
   Here, we investigate whether we can statistically predict the accuracy
   of the Concealed Information Test (CIT). We examined the CIT's potential
   by (1) its sensitivity on an unrelated set of autobiographic questions
   and by (2) using mock crime target-irrelevant differences. A mock crime
   CIT that included autobiographical questions was used to detect criminal
   intent. The mock crime CIT discriminated (receiver operating
   characteristic a=.87; d=1.25; hit rate: 86\%) between the criminal
   intent and the control condition. Using target-irrelevant differences,
   but not the autobiographical questions, successfully screened out
   individuals and increased the CIT's accuracy (receiver operating
   characteristic a=.95; d=1.67; hit rate: 97\%). Our study provides
   preliminary evidence that we can predict for whom the CIT is likely to
   work and that this information can be used to increase detection
   efficiency. Copyright (c) 2013 John Wiley \& Sons, Ltd.}},
DOI = {{10.1002/acp.2910}},
ISSN = {{0888-4080}},
EISSN = {{1099-0720}},
ORCID-Numbers = {{VERSCHUERE, BRUNO/0000-0002-6161-4415}},
Unique-ID = {{ISI:000318114200007}},
}

@article{ ISI:000318840100097,
Author = {Williams, Emma J. and Bott, Lewis A. and Patrick, John and Lewis,
   Michael B.},
Title = {{Telling Lies: The Irrepressible Truth?}},
Journal = {{PLOS ONE}},
Year = {{2013}},
Volume = {{8}},
Number = {{4}},
Month = {{APR 3}},
Abstract = {{Telling a lie takes longer than telling the truth but precisely why
   remains uncertain. We investigated two processes suggested to increase
   response times, namely the decision to lie and the construction of a lie
   response. In Experiments 1 and 2, participants were directed or chose
   whether to lie or tell the truth. A colored square was presented and
   participants had to name either the true color of the square or lie
   about it by claiming it was a different color. In both experiments we
   found that there was a greater difference between lying and telling the
   truth when participants were directed to lie compared to when they chose
   to lie. In Experiments 3 and 4, we compared response times when
   participants had only one possible lie option to a choice of two or
   three possible options. There was a greater lying latency effect when
   questions involved more than one possible lie response. Experiment 5
   examined response choice mechanisms through the manipulation of lie
   plausibility. Overall, results demonstrate several distinct mechanisms
   that contribute to additional processing requirements when individuals
   tell a lie.}},
DOI = {{10.1371/journal.pone.0060713}},
Article-Number = {{e60713}},
ISSN = {{1932-6203}},
ResearcherID-Numbers = {{Lewis, Michael/D-1488-2009
   }},
ORCID-Numbers = {{Lewis, Michael/0000-0002-5735-5318
   Williams, Emma/0000-0002-8581-6214
   Bott, Lewis/0000-0002-4926-1231}},
Unique-ID = {{ISI:000318840100097}},
}

@article{ ISI:000330834600001,
Author = {Visu-Petra, George and Varga, Mihai and Miclea, Mircea and Visu-Petra,
   Laura},
Title = {{When interference helps: increasing executive load to facilitate
   deception detection in the concealed information test}},
Journal = {{FRONTIERS IN PSYCHOLOGY}},
Year = {{2013}},
Volume = {{4}},
Month = {{MAR 28}},
Abstract = {{The possibility to enhance the detection efficiency of the Concealed
   Information Test (CIT) by increasing executive load was investigated,
   using an interference design. After learning and executing a mock crime
   scenario, subjects underwent three deception detection tests: an
   RT-based CIT, an RT-based CIT plus a concurrent memory task (CITMem),
   and an RT-based CIT plus a concurrent set-shifting task (CITShift). The
   concealed information effect, consisting in increased RT and lower
   response accuracy for probe items compared to irrelevant items, was
   evidenced across all three conditions.The group analyses indicated a
   larger difference between RTs to probe and irrelevant items in the
   dual-task conditions, but this difference was not translated in a
   significantly increased detection efficiency at an individual level.
   Signal detection parameters based on the comparison with a simulated
   innocent group showed accurate discrimination for all conditions.
   Overall response accuracy on the CITMem was highest and the difference
   between response accuracy to probes and irrelevants was smallest in this
   condition. Accuracy on the concurrent tasks (Mem and Shift) was high,
   and responses on these tasks were significantly influenced by CIT
   stimulus type (probes vs. irrelevants). The findings are interpreted in
   relation to the cognitive load/dual-task interference literature,
   generating important insights for research on the involvement of
   executive functions in deceptive behavior.}},
DOI = {{10.3389/fpsyg.2013.00146}},
Article-Number = {{146}},
ISSN = {{1664-1078}},
ResearcherID-Numbers = {{Visu-Petra, Laura/N-2182-2019}},
ORCID-Numbers = {{Visu-Petra, Laura/0000-0001-6905-9279}},
Unique-ID = {{ISI:000330834600001}},
}

@article{ ISI:000317397200022,
Author = {Proverbio, Alice Mado and Vanutelli, Maria Elide and Adorni, Roberta},
Title = {{Can You Catch a Liar? How Negative Emotions Affect Brain Responses when
   Lying or Telling the Truth}},
Journal = {{PLOS ONE}},
Year = {{2013}},
Volume = {{8}},
Number = {{3}},
Month = {{MAR 25}},
Abstract = {{The capacity to deceive others is a complex mental skill that requires
   the ability to suppress truthful information. The polygraph is widely
   used in countries such as the USA to detect deception. However, little
   is known about the effects of emotional processes (such as the fear of
   being found guilty despite being innocent) on the physiological
   responses that are used to detect lies. The aim of this study was to
   investigate the time course and neural correlates of untruthful behavior
   by analyzing electrocortical indexes in response to visually presented
   neutral and affective questions. Affective questions included sexual,
   shameful or disgusting topics. A total of 296 questions that were
   inherently true or false were presented to 25 subjects while ERPs were
   recorded from 128 scalp sites. Subjects were asked to lie on half of the
   questions and to answer truthfully on the remaining half. Behavioral and
   ERP responses indicated an increased need for executive control
   functions, namely working memory, inhibition and task switching
   processes, during deceptive responses. Deceptive responses also elicited
   a more negative N400 over the prefrontal areas and a smaller late
   positivity (LP 550-750 ms) over the prefrontal and frontal areas.
   However, a reduction in LP amplitude was also elicited by truthful
   affective responses. The failure to observe a difference in LP responses
   across conditions likely results from emotional interference. A swLORETA
   inverse solution was computed on the N400 amplitude (300-400 ms) for the
   dishonest - honest contrast. These results showed the activation of the
   superior, medial, middle and inferior frontal gyri (BA9, 11, 47) and the
   anterior cingulate cortex during deceptive responses. Our results
   conclude that the N400 amplitude is a reliable neural marker of
   deception.}},
DOI = {{10.1371/journal.pone.0059383}},
Article-Number = {{e59383}},
ISSN = {{1932-6203}},
ORCID-Numbers = {{Proverbio, Alice Mado/0000-0002-5138-1523
   Vanutelli, Maria Elide/0000-0001-9349-1707}},
Unique-ID = {{ISI:000317397200022}},
}

@article{ ISI:000316700900014,
Author = {Agosta, Sara and Pezzoli, Patrizia and Sartori, Giuseppe},
Title = {{How to Detect Deception in Everyday Life and the Reasons Underlying It}},
Journal = {{APPLIED COGNITIVE PSYCHOLOGY}},
Year = {{2013}},
Volume = {{27}},
Number = {{2}},
Pages = {{256-262}},
Month = {{MAR-APR}},
Abstract = {{The autobiographical Implicit Association Test (aIAT) evaluates which of
   two contrasting autobiographical events is true for an individual on the
   basis of implicit associations and corresponding reaction times in
   classifying sentences. In this research, white lies and corresponding
   reasons to lie were investigated. White lies are social lies. They are
   widespread in our in our daily lives, in the business world and in the
   forensic contexts. The ability to deceive is essential for polite
   interactions and, at times, self-preservation, but little research was
   conducted so far on this type of deception. The authors tested the
   efficiency of the aIAT in identifying a white lie and the real reason
   for producing a white lie, contrasting each participant's real
   motivation for lying and a false (faked) one. In both cases, aIAT
   differentiated truth from white lies and also identified the real reason
   from the faked one for all 20 participants. Copyright (c) 2013 John
   Wiley \& Sons, Ltd.}},
DOI = {{10.1002/acp.2902}},
ISSN = {{0888-4080}},
EISSN = {{1099-0720}},
ORCID-Numbers = {{Agosta, Sara/0000-0002-1004-8265
   Sartori, Giuseppe/0000-0002-6026-0133
   Pezzoli, Patrizia/0000-0002-2425-5249}},
Unique-ID = {{ISI:000316700900014}},
}

@article{ ISI:000314666300005,
Author = {Tian, Yue and Chen, Baojiu and Tian, Bining and Yu, Naisen and Sun,
   Jiashi and Li, Xiangping and Zhang, Jinsu and Cheng, Lihong and Zhong,
   Haiyang and Meng, Qingyu and Hua, Ruinian},
Title = {{Hydrothermal synthesis and tunable luminescence of persimmon-like sodium
   lanthanum tungstate:Tb3+, Eu3+ hierarchical microarchitectures}},
Journal = {{JOURNAL OF COLLOID AND INTERFACE SCIENCE}},
Year = {{2013}},
Volume = {{393}},
Pages = {{44-52}},
Month = {{MAR 1}},
Abstract = {{Persimmon-like NaLa(WO4)(2) microarchitectures were prepared via
   hydrothermal process with using trisodium citrate (Na3Cit) as chelated
   reagent and characterized by X-ray diffraction (XRD), field emission
   scanning electron microscope (FE-SEM), photoluminescence (PL), and
   fluorescent dynamics. The influences of Na3Cit concentration, organic
   additivities, and reaction time on the morphologies of NaLa(WO4)(2)
   phosphor were studied. The results revealed that Na(3)Cit species had
   double functions of strong ligand and structure-directing reagent that
   could efficiently control the formation of persimmon-like NaLa(WO4)(2)
   microarchitectures. The possible mechanism for the growth of
   persimmon-like NaLa(WO4)(2) microarchitectures was attributed to the
   Ostwald ripening mechanism. The energy transfer from Tb3+ to Eu3+ in the
   persimmon-like NaLa(WO4)(2) phosphors was observed. The energy transfer
   efficiencies and emission colors can be tuned by changing the
   concentration of Eu3+. Finally, it was deduced that the electric
   dipole-dipole interaction (D-D) is the main mechanism for energy
   transfer between Tb3+ and Eu3+ in the persimmon-like NaLa(WO4)(2)
   phosphor. (C) 2012 Elsevier Inc. All rights reserved.}},
DOI = {{10.1016/j.jcis.2012.10.031}},
ISSN = {{0021-9797}},
EISSN = {{1095-7103}},
Unique-ID = {{ISI:000314666300005}},
}

@article{ ISI:000316090500015,
Author = {Wu, Ching-Yi and Wang, Tien-Ni and Chen, Yu-Ting and Lin, Keh-Chung and
   Chen, Yi-An and Li, Hsiang-Ting and Tsai, Pei-Luen},
Title = {{Effects of Constraint-Induced Therapy Combined With Eye Patching on
   Functional Outcomes and Movement Kinematics in Poststroke Neglect}},
Journal = {{AMERICAN JOURNAL OF OCCUPATIONAL THERAPY}},
Year = {{2013}},
Volume = {{67}},
Number = {{2}},
Pages = {{236-245}},
Month = {{MAR-APR}},
Abstract = {{OBJECTIVE. We investigated the effect of constraint-induced therapy
   (CIT) plus eye patching (EP), CIT alone, and conventional treatment on
   functional performance, eye movement, and trunk arm kinematics in stroke
   patients with neglect syndrome.
   METHOD. Twenty-four participants were recruited and randomly allocated
   to three intervention groups. All participants received intervention 2
   hr/day, 5 days/wk, for 3 wk. Outcome measures included the Catherine
   Bergego Scale, eye movement, and trunk arm kinematic analysis.
   RESULTS. The CIT + EP and CIT groups demonstrated larger improvements in
   functional performance than the control group. The CIT group showed
   better performance with left fixation points than the CIT+EP group and
   shorter reaction time than the control group. The CIT + EP group
   improved more in preplanned control and leftward trunk shift than the
   other two groups.
   CONCLUSION. CIT + EP and CIT were more effective interventions than
   conventional treatment of patients with neglect syndrome in daily
   functional performance.
   Wu, C.-Y., Wang, T.-N., Chen, Y.-T., Lin, K.-C., Chen, Y.-A., Li, H.-T.,
   \& Tsai, P.-.L. (2013). `Effects of constraint-induced therapy combined
   with eye patching on functional outcomes and movement kinematics in
   poststroke neglect. American Journal of Occupational Therapy' 67,
   236-245. http://dx.doi.org/10.5014/ajot.2013.006486}},
DOI = {{10.5014/ajot.2013.006486}},
ISSN = {{0272-9490}},
ORCID-Numbers = {{Chen, Yu-Ting/0000-0002-3789-1244
   WANG, TIEN-NI/0000-0001-9096-5815
   LIN, KEH-CHUNG/0000-0003-1110-8773
   Wu, Ching-yi/0000-0003-4726-2916}},
Unique-ID = {{ISI:000316090500015}},
}

@article{ ISI:000315549800016,
Author = {Hu, Xiaoqing and Evans, Angela and Wu, Haiyan and Lee, Kang and Fu,
   Genyue},
Title = {{An interfering dot-probe task facilitates the detection of mock crime
   memory in a reaction time (RT)-based concealed information test}},
Journal = {{ACTA PSYCHOLOGICA}},
Year = {{2013}},
Volume = {{142}},
Number = {{2}},
Pages = {{278-285}},
Month = {{FEB}},
Abstract = {{The present study aimed to test the hypothesis that an interfering task
   in the concealed information test will help the detection of concealed
   memory based on participants' behavioral performance (e.g. reaction
   time, error rate). Here, after participants enacted a mock crime, they
   were introduced to a concealed information test either with or without
   an interfering dot-probe task. Results showed that the RT-based pure-CIT
   (without interference) can detect concealed memory well above chance
   (AUC=.88). The detection efficiency was higher (AUC=.94) in the
   interference-CIT based on participants' performance of the interfering
   task. The findings suggested that the elevation of cognitive workload
   could possibly increase the detection efficiency of concealed memory
   based on behavioral measures. (C) 2012 Elsevier B.V. All rights
   reserved.}},
DOI = {{10.1016/j.actpsy.2012.12.006}},
ISSN = {{0001-6918}},
ResearcherID-Numbers = {{Wu, Haiyan/E-5184-2010
   Evans, Angela/Z-2524-2019}},
Unique-ID = {{ISI:000315549800016}},
}

@article{ ISI:000330784000001,
Author = {Walczyk, Jeffrey J. and Igou, Frank P. and Dixon, Alexa P. and
   Tcholakian, Talar},
Title = {{Advancing lie detection by inducing cognitive load on liars: a review of
   relevant theories and techniques guided by lessons from polygraph-based
   approaches}},
Journal = {{FRONTIERS IN PSYCHOLOGY}},
Year = {{2013}},
Volume = {{4}},
Month = {{FEB 1}},
Abstract = {{This article critically reviews techniques and theories relevant to the
   emerging field of ``lie detection by inducing cognitive load selectively
   on liars.{''} To help these techniques benefit from past mistakes, we
   start with a summary of the polygraph-based Controlled Question
   Technique (CQT) and the major criticisms of it made by the National
   Research Council (2003), including that it not based on a validated
   theory and administration procedures have not been standardized. Lessons
   from the more successful Guilty Knowledge Test are also considered. The
   critical review that follows starts with the presentation of models and
   theories offering insights for cognitive lie detection that can
   undergird theoretically load-inducing approaches. This is followed by
   evaluation of specific research-based, load-inducing proposals,
   especially for their susceptibility to rehearsal and other
   countermeasures. To help organize these proposals and suggest new
   direction for innovation and refinement, a theoretical taxonomy is
   presented based on the type of cognitive load induced in examinees
   (intrinsic or extraneous) and how open-ended the responses to test items
   are. Finally, four recommendations are proffered that can help
   researchers and practitioners to avert the corresponding mistakes with
   the CQT and yield new, valid cognitive lie detection technologies.}},
DOI = {{10.3389/fpsyg.2013.00014}},
Article-Number = {{14}},
ISSN = {{1664-1078}},
Unique-ID = {{ISI:000330784000001}},
}

@article{ ISI:000327259700023,
Author = {Guo, Linna and Wang, Yuhua and Han, Lili and Qiang, Qinping and Zeng,
   Wei and Zou, Zehua and Wang, Bing and Guo, Xiaoxia},
Title = {{Band structure, shape controllable synthesis and luminescence properties
   of the precursor and final product Lu6O5F8:Eu/Tb/Ce/Dy
   nano/microstructures}},
Journal = {{JOURNAL OF MATERIALS CHEMISTRY C}},
Year = {{2013}},
Volume = {{1}},
Number = {{47}},
Pages = {{7952-7962}},
Abstract = {{In the present paper, the band structure and density of states of
   Lu6O5F8 were primarily studied with the help of first-principles
   calculations, and the indirect band gap of Lu6O5F8 is estimated to be
   4.13 eV wide. Lu(OH)(1.57)F-1.43/NH4Lu2F7/Lu6O5F8 nano/microcrystals
   with diverse morphologies, sizes and dimensions have been synthesized
   via a mild and controllable hydrothermal process using citric acid
   trisodium salt dehydrate (Cit(3-)), hexadecyltrimethylammonium bromide
   (CTAB), ethylenediaminetetraacetic acid (EDTA),
   ethylenediaminetetraacetic acid disodium salt (EDTA(2-)), sodium dodecyl
   benzene sulfonate (SDBS), ethylenediamine (EA) or polyvinylpyrrolidone
   (PVP), etc. as an additive, respectively. The phases, morphologies,
   sizes, and luminescence properties of the as-prepared samples were well
   characterized by means of X-ray diffraction (XRD), scanning electron
   microscopy (SEM), transmission electron microscopy (TEM),
   photoluminescence (PL) and cathodoluminescence (CL) spectroscopy,
   respectively. The results indicate that the phase, morphology, and size
   of Lu(OH)(1.57)F-1.43/Lu6O5F8 can be tuned in a controlled manner by
   altering the amount or kinds of additives, the pH values of the initial
   solution, and the reaction time. Furthermore, the time-dependent
   morphology evolution shows that the resulting microrods, hexagonal
   prisms, flower clusters and spheres were synthesized by a
   dissolution-reconstruction formation mechanism. It is expected that the
   synthetic strategy can be extended to controllable synthesis of other
   types of nano/microcrystals as well. Upon ultraviolet (UV), vacuum
   ultraviolet (VUV) and electron beam excitation, the luminescence
   properties as well as the emission mechanisms of the Ln(3+) (Ln -
   Eu/Tb/Ce/Dy) single doped precursor (NH4Lu2F7, Lu(OH)(1.57)F-1.43) and
   final product (Lu6O5F8) are all compared and studied. All in all, the
   multifunctional Ln(3+) doped NH4Lu2F7/Lu(OH)(1.57)F-1.43/Lu6O5F8
   nano/microcrystals have potential applications in photoluminescence
   areas and field emission display devices.}},
DOI = {{10.1039/c3tc31838a}},
ISSN = {{2050-7526}},
EISSN = {{2050-7534}},
ResearcherID-Numbers = {{Zeng, Wei/B-6866-2011}},
ORCID-Numbers = {{Zeng, Wei/0000-0002-1112-3263}},
Unique-ID = {{ISI:000327259700023}},
}

@article{ ISI:000315179000011,
Author = {Meek, Scott W. and Phillips, Michelle C. and Boswell, Corey P. and
   Vendemia, Jennifer M. C.},
Title = {{Deception and the misinformation effect: An event-related potential
   study}},
Journal = {{INTERNATIONAL JOURNAL OF PSYCHOPHYSIOLOGY}},
Year = {{2013}},
Volume = {{87}},
Number = {{1}},
Pages = {{81-87}},
Month = {{JAN}},
Abstract = {{Research in the field of deception often tests participants' ability to
   lie about information with which they are familiar and have a strong
   recall of base truth. The current study examined the impact of
   uncertainty in memory on the ability to deceive, as may happen in
   real-world eye-witness scenarios. A visual misinformation paradigm was
   combined with event-related potentials (ERPs) to examine the impact of
   deception and misinformation on ERP components previously associated
   with deception and memory processes. Deception was associated with
   strong parietal P3b suppression and a large frontal negativity (N400).
   Misinformation was also associated with parietal P3b suppression and had
   effects on a late positive component (LPC) in occipital regions. The
   results indicate that while deception and memory uncertainty may have
   combined effects, they still both independently influence information
   processing. Published by Elsevier B.V.}},
DOI = {{10.1016/j.ijpsycho.2012.11.004}},
ISSN = {{0167-8760}},
Unique-ID = {{ISI:000315179000011}},
}

@article{ ISI:000314973000019,
Author = {Gao, Yu and Fan, Miaomiao and Fang, Qionghong and Han, Wenchi},
Title = {{Controllable synthesis, morphology evolution and luminescence properties
   of YbVO4 microcrystals}},
Journal = {{NEW JOURNAL OF CHEMISTRY}},
Year = {{2013}},
Volume = {{37}},
Number = {{3}},
Pages = {{670-678}},
Abstract = {{In the present paper, YbVO4 microcrystals with diverse morphologies,
   sizes and dimensions have been synthesized via a mild and controllable
   hydrothermal process using trisodium citrate (Na(3)Cit) as an organic
   additive. The phases, morphologies, sizes, and photoluminescent
   properties of the as-prepared products were well characterized by means
   of X-ray diffraction (XRD), Fourier transform infrared spectroscopy
   (FT-IR), scanning electron microscopy (SEM), transmission electron
   microscopy (TEM), high-resolution transmission electron microscopy
   (HRTEM), and up-conversion (UC) luminescence, respectively. The results
   indicate that the morphology and size of the YbVO4 samples can be tuned
   in a controlled manner by altering the amount of Na(3)Cit, pH value of
   the initial solution, and the reaction time. The possible formation
   mechanism for products with diverse architectures has been presented in
   detail. The UC luminescence properties as well as the emission
   mechanisms of YbVO4:Ln(3+) (Ln(3+) = Er3+, Tm3+, Ho3+) microcrystals
   were systematically investigated, which show green (Er3+, S-4(3/2),
   H-2(11/2) -> I-4(15/2)), blue (Tm3+, (1)G(4) -> H-3(6)) and red (Ho3+,
   F-5(5) -> I-5(8)) luminescence under 980 nm NIR excitation. Furthermore,
   the experimental results also reveal that the optical properties of the
   YbVO4:Er3+/Ho3+ phosphors with different morphologies are strongly
   dependent on their morphologies and sizes.}},
DOI = {{10.1039/c2nj41027c}},
ISSN = {{1144-0546}},
EISSN = {{1369-9261}},
ResearcherID-Numbers = {{Gao, Yu/D-4106-2016}},
Unique-ID = {{ISI:000314973000019}},
}

@inproceedings{ ISI:000331259200118,
Author = {Wang Yue and Ng, Wu Chun and Ng, Khoon Siong and Wu Tiecheng and Li
   Xiaoping},
Book-Group-Author = {{IEEE}},
Title = {{An EEG Source Localization and Connectivity Study on Deception of
   Autobiography Memories}},
Booktitle = {{2013 6TH INTERNATIONAL IEEE/EMBS CONFERENCE ON NEURAL ENGINEERING (NER)}},
Series = {{International IEEE EMBS Conference on Neural Engineering}},
Year = {{2013}},
Pages = {{468-471}},
Note = {{6th International IEEE EMBS Conference on Neural Engineering (NER), San
   Diego, CA, NOV 06-08, 2013}},
Organization = {{IEEE EMBS; Battelle; Brain Vis LLC; Cortech Solut; Univ Minnesota, IGERT
   Program, Syst Neuroengineering; IOP Publishing; Ripple; Univ Minnesota,
   Inst Engn Med; Plexon}},
Abstract = {{Three key cognitive components involved in deception, i.e., working
   memory, inhibition control and task switching share a most fundamental
   neuropsychological process, i.e., execution control. Although
   dissociable neuroanatomies associated with individual cognitive
   component for deception have been identified by fMRI, practical
   application of fMRI in lie detection remains constrained by its limited
   accessibility and low affordability, compared with which, EEG has
   greater advantages. However, fewer theoretical studies have been
   reported from EEG community and hence leads to the lack of EEG based
   knowledge on deception. This study therefore aims to propose new methods
   to extend the current EEG researches in deception by carrying out EEG
   source localization method combined with connectivity analysis on EEG
   data collected from fifteen subjects, who participated in a deception
   paradigm inducing both instructed lying (IL) and instructed
   truth-telling (IT) conditions. The results show that: (1) significant
   ERS in upper alpha band (10-12 Hz) in cuneus is observed for IL compared
   with IT condition, (2) event related connectivity strength between
   neural substrates responsible for execution control in executing
   selectively retrieving, monitoring and scrutinizing memory information
   is observed increased in upper alpha band for IL compared with IT
   condition, (3) regional and global clustering coefficient derived in
   connectivity analysis have shown strong correlation to the response
   time, and (4) relative higher upper alpha band power founded during
   self-reflection period may indicate sustained alertness.}},
ISSN = {{1948-3546}},
ISBN = {{978-1-4673-1969-0}},
Unique-ID = {{ISI:000331259200118}},
}

@inproceedings{ ISI:000369733600116,
Author = {Kumar, Prem and Bhattacharya, Abhijit and Padhi, Radhakant},
Book-Group-Author = {{IEEE}},
Title = {{MPSP Guidance of Tactical Surface-to-Surface Missiles with Way-point as
   well as Terminal Impact and Body Angle Constraints}},
Booktitle = {{2013 IEEE INTERNATIONAL CONFERENCE ON CONTROL APPLICATIONS (CCA)}},
Series = {{IEEE International Conference on Control Applications}},
Year = {{2013}},
Pages = {{865-870}},
Note = {{IEEE International Conference on Control Applications (CCA), Hyderabad,
   INDIA, AUG 28-30, 2013}},
Organization = {{IEEE}},
Abstract = {{Using the recently proposed computationally efficient model predictive
   static programming (MPSP), a suboptimal guidance law is presented in
   this paper for guidance of small range tactical surface-to-surface
   missiles satisfying both way-point as well as terminal impact angle
   constraints. The guidance law also satisfies terminal lateral
   acceleration constraint, and hence, it indirectly satisfies terminal
   body angle constraint as well. Way-point constraint gives the
   flexibility to shape the trajectory as well as to deceive the enemy by
   giving an impression that it is targeted elsewhere until the very last
   moment, thereby denying the enemy a long reaction time. The MPSP
   guidance law is primarily based on nonlinear optimal control theory and
   hence imbed effective trajectory optimization concepts into the guidance
   law. The computational requirement by the MPSP guidance is quite small
   and hence the necessary trajectory optimization is done in the onboard
   processor in real time. This throws the possibility of dynamically
   changing the way points onboard if necessary, which can serve as an
   effective additional counter measure strategy, without compromising on
   the terminal position and angle accuracies.}},
ISSN = {{1085-1992}},
ISBN = {{978-1-4799-1559-0}},
Unique-ID = {{ISI:000369733600116}},
}

@article{ ISI:000420216400001,
Author = {Walczyk, Jeffrey J. and Griffith, Diana A. and Yates, Rachel and
   Visconte, Shelley and Simoneaux, Byron},
Title = {{EYE MOVEMENTS AND OTHER COGNITIVE CUES TO REHEARSED AND UNREHEARSED
   DECEPTION WHEN INTERROGATED ABOUT A MOCK CRIME}},
Journal = {{APPLIED PSYCHOLOGY IN CRIMINAL JUSTICE}},
Year = {{2013}},
Volume = {{9}},
Number = {{1}},
Pages = {{1-23}},
Abstract = {{Accurate lie detection is crucial for fighting terrorism and for
   advancing justice. New theoretically-undergirded methods are needed to
   replace the polygraph-based Control Question Test (National Research
   Council, 2003). We tested a promising one in a mock crime, Time
   Restricted Integrity-Confirmation (Walczyk et al., 2005), which
   selectively induces cognitive load on liars. Also, for the first time,
   the effects of rehearsal, a likely load-reducing countermeasure, were
   assessed on the cognitive cues of response times, answer wordiness and
   consistency, eye movement, and pupil dilation. After ``stealing{''}
   money during a job interview, participants were randomly assigned to
   either a truth telling, an unrehearsed lying, or a rehearsed lying
   condition and then were interrogated. Among the important findings were
   that truthful answers to multiple-response questions (versus yes/no)
   were quicker than deceptive answers. Liars had wordier answers,
   especially when rehearsed, and more inconsistencies. Truth tellers had
   the fewest eye movements and rehearsed liars had the most, suggesting
   that liars may be able to reduce cognitive load by briefly breaking eye
   contact with another. Discriminant analyses revealed liar-truth teller
   classification accuracies from 67\% to 84\%, with few false positives.}},
ISSN = {{1550-3550}},
EISSN = {{1550-4409}},
Unique-ID = {{ISI:000420216400001}},
}

@article{ ISI:000209684400029,
Author = {Seymour, Travis L. and Baker, Christopher A. and Gaunt, Joshua T.},
Title = {{Combining blink, pupil, and response time measures in a concealed
   knowledge test}},
Journal = {{FRONTIERS IN PSYCHOLOGY}},
Year = {{2013}},
Volume = {{3}},
Abstract = {{The response time (RT) based Concealed Knowledge Test (CKT) has been
   shown to accurately detect participants knowledge of mock-crime-related
   information. Tests based on ocular measures such as pupil-size and
   blink-rate have sometimes resulted in poor classification, or lacked
   detailed classification analyses. The present study examines the fitness
   of multiple pupil and blink related responses in the CKT paradigm. To
   maximize classification efficiency, participants concealed knowledge was
   assessed using both individual test measures and combinations of test
   measures. Results show that individual pupil-size, pupil-slope, and
   pre-response blink-rate measures produce efficient classifications.
   Combining pupil and blink measures yielded more accuracy classifications
   than individual ocular measures. Although RT-based tests proved
   efficient, combining RT with ocular measures had little incremental
   benefit. It is argued that covertly assessing ocular measures during
   RT-based tests may guard against effective countermeasure use in applied
   settings. A compound classification procedure was used to categorize
   individual participants and yielded high hit rates and low false-alarm
   rates without the need for adjustments between test paradigms and
   subject populations. We conclude that with appropriate test paradigms
   and classification analyses, ocular measures may prove as effective as
   other indices, though additional research is needed.}},
DOI = {{10.3389/fpsyg.2012.00614}},
Article-Number = {{614}},
ISSN = {{1664-1078}},
Unique-ID = {{ISI:000209684400029}},
}

@inproceedings{ ISI:000354623100089,
Author = {Machado, Margarida and Mesquita, Raquel and Novo, Rosa},
Editor = {{Pracana, C and Silva, L}},
Title = {{LIE TO ME: AN EXPLORATORY STUDY REGARDING FAKING GOOD EXPRESSION ON
   MMPI-2 AND PHYSIOLOGICAL MEASURES}},
Booktitle = {{INPACT 2013: INTERNATIONAL PSYCHOLOGICAL APPLICATIONS CONFERENCE AND
   TRENDS}},
Year = {{2013}},
Pages = {{343-345}},
Note = {{International Psychological Applications Conference and Trends, Madrid,
   SPAIN, APR 26-28, 2013}},
Organization = {{World Inst Adv Res \& Sci; PsychNol Journal; Jean Piaget Soc}},
Abstract = {{Literature data shows how faking good can compromise the validity of the
   information obtained in assessment. There have been several studies
   concerning faking good in personality assessment and the MMPI-2
   (Minnesota Multiphasic Personality Inventory-2, Butcher, Bem-Porath,
   Dahlstrom, Graham, Tellegen, \& Kaemer, 1989) sensibility to detect it.
   However, most of these studies privilege artificial situations -
   simulation settings where instructions are given so that the individual
   simulates a response attitude. The present study aimed at the
   characterisation of faking good in personality and psychopathology
   assessment through response to MMPI-2 applied in a natural setting - in
   real situations, without alteration in the instructions and inserted in
   the on-going assessment process, maximizing the ecological validity.
   Another idea was to study faking through objective measures. There are
   many studies in literature which explore the physiological expression of
   faking good responses and EDA (electrodermal activity) has been one of
   the most used and reliable markers. The goal of this study is to
   characterize faking good behavior in real personality and
   psychopathology assessment situations, as well as its physiological
   expression. For such, a differential methodology was used, using
   quantitative and qualitative data, with intra and inter-participants
   analysis. We studied a sample of participants from different settings,
   normal and clinical/forensic (N = 24). Results suggest the occurrence of
   faking good in both settings. It was also possible to identify different
   faking good styles: a) `classical' faking good, detected by the validity
   scales, as described in literature (see Green, 2000), with longer
   response times and higher levels of EDA arousal; and b) `non-classical'
   faking good, also identified by the validity scales, but with smaller
   response times and lower levels of EDA arousal. `Non-classical' faking
   good is discussed relating to Paulhus conceptualization (1984; Paulhus
   \& John, 1998) regarding self-deception and impression management. The
   implications and limitations of this study are also discussed.}},
ISBN = {{978-989-97866-0-8}},
Unique-ID = {{ISI:000354623100089}},
}

@article{ ISI:000313851000019,
Author = {Gao, Yu and Feng, Bin and Fang, Qinghong and Gong, Jian},
Title = {{Shape Controllable Synthesis and Luminescence Properties of LuVO4:Ln(3+)
   (Ln(3+) = Eu, Sm, and Dy) Nano/Microstructure}},
Journal = {{JOURNAL OF NANOSCIENCE AND NANOTECHNOLOGY}},
Year = {{2012}},
Volume = {{12}},
Number = {{11}},
Pages = {{8372-8381}},
Month = {{NOV}},
Abstract = {{The LuVO4:Ln(3+) (Ln(3+) = Eu, Dy, and Sm) nano/microcrystals with
   different shapes were synthesized through a simple hydrothermal route
   assisted by trisodium citrate (Na(3)Cit). X-ray diffraction (XRD), X-ray
   photoelectron spectroscopy (XPS), Fourier transform infrared
   spectroscopy (FT-IR), scanning electron microscopy (SEM), transmission
   electron microscopy (TEM), photoluminescence (PL), and
   cathodoluminescence (CL) spectra were employed to characterize the
   samples. A series of controlled experiments indicate that the shape and
   size of as-prepared architectures can be tuned effectively by
   controlling the reaction conditions, such as vanadium sources, different
   organic additives, the content of organic additive trisodium citrate
   (Cit(3-)), and reaction time. It is found that Cit(3-) as a ligand and
   shape modifier has the dynamic effect by adjusting the growth rate of
   different facets under different experimental conditions, resulting in
   the formation of various geometries of the final products. The possible
   formation mechanisms for products with diverse architectures have been
   presented in detail. The Ln(3+) ions doped LuVO4 sample exhibit
   respective bright red, orange and green yellow luminescence of Eu3+,
   Sm3+, and Dy3+ under ultraviolet excitation and low-voltage electron
   beam excitation. The ability to generate LuVO4 nano/microstructures with
   diverse shapes, and multicolor emission provides a great opportunity for
   systematically evaluating their luminescence properties, as well as
   fully exploring their applications in many types of color display
   fields.}},
DOI = {{10.1166/jnn.2012.6683}},
ISSN = {{1533-4880}},
EISSN = {{1533-4899}},
ResearcherID-Numbers = {{Gao, Yu/D-4106-2016}},
Unique-ID = {{ISI:000313851000019}},
}

@article{ ISI:000310210200001,
Author = {Verschuere, Bruno and Schuhmann, Teresa and Sack, Alexander T.},
Title = {{Does the inferior frontal sulcus play a functional role in deception? A
   neuronavigated theta-burst transcranial magnetic stimulation study}},
Journal = {{FRONTIERS IN HUMAN NEUROSCIENCE}},
Year = {{2012}},
Volume = {{6}},
Month = {{OCT 18}},
Abstract = {{By definition, lying involves withholding the truth. Response inhibition
   may therefore be the cognitive function at the heart of deception.
   Neuroimaging research has shown that the same brain region that is
   activated during response inhibition tasks, namely the inferior frontal
   region, is also activated during deception paradigms. This led to the
   hypothesis that the inferior frontal region is the neural substrate
   critically involved in withholding the truth. In the present study, we
   critically examine the functional necessity of the inferior frontal
   region in withholding the truth during deception. We experimentally
   manipulated the neural activity level in right inferior frontal sulcus
   (IFS) by means of neuronavigated continuous theta-burst stimulation
   (cTBS). Individual structural magnetic resonance brain images (MRI) were
   used to allow precise stimulation in each participant. Twenty-six
   participants answered autobiographical questions truthfully or
   deceptively before and after sham and real cTBS. Deception was reliably
   associated with more errors, longer and more variable response times
   than truth telling. Despite the potential role of IFS in deception as
   suggested by neuroimaging data, the cTBS-induced disruption of right IFS
   did not affect response times or error rates, when compared to sham
   stimulation. The present findings do not support the hypothesis that the
   right IFS is critically involved in deception.}},
DOI = {{10.3389/fnhum.2012.00284}},
Article-Number = {{284}},
ISSN = {{1662-5161}},
ORCID-Numbers = {{Sack, Alexander/0000-0002-1471-0885
   VERSCHUERE, BRUNO/0000-0002-6161-4415}},
Unique-ID = {{ISI:000310210200001}},
}

@article{ ISI:000314272300507,
Author = {Hu, Xiaoqing and Rosenfeld, J. Peter},
Title = {{COMBINING THE P300-COMPLEX TRIAL-BASED CONCEALED INFORMATION TEST AND
   THE REACTION TIME-BASED AUTOBIOGRAPHICAL IMPLICIT ASSOCIATION TEST IN
   CONCEALED MEMORY DETECTION}},
Journal = {{PSYCHOPHYSIOLOGY}},
Year = {{2012}},
Volume = {{49}},
Number = {{1, SI}},
Pages = {{S94}},
Month = {{SEP}},
Note = {{52nd Annual Meeting of the Society-for-Psychophysiological-Research, New
   Orleans, LA, SEP 19-23, 2012}},
Organization = {{Soc Psychophysiol Res}},
ISSN = {{0048-5772}},
Unique-ID = {{ISI:000314272300507}},
}

@article{ ISI:000306405800008,
Author = {Hu, Xiaoqing and Rosenfeld, J. Peter},
Title = {{Combining the P300-complex trial-based Concealed Information Test and
   the reaction time-based autobiographical Implicit Association Test in
   concealed memory detection}},
Journal = {{PSYCHOPHYSIOLOGY}},
Year = {{2012}},
Volume = {{49}},
Number = {{8}},
Pages = {{1090-1100}},
Month = {{AUG}},
Abstract = {{Despite the P300-Concealed Information Test's validity in detecting
   concealed memory when it is conducted immediately after the mock crime,
   whether the P300-CIT's detection efficiency is moderated by time delay
   remains unknown. Here, we conducted a mock crime study in which guilty
   participants were tested immediately after the mock crime or 1 month
   later. An innocent group was also tested. Assuming that the
   autobiographical Implicit Association Test (aIAT) and the P300-CIT rely
   on nonoverlapping mechanisms for memory detection, participants were
   tested using both the P300-CIT and the reaction time (RT)based aIAT.
   Results suggested that the sensitivity of both tests remains even after
   the 1-month delay. The indicators from the RT-aIAT and P300-CIT were
   uncorrelated, thus combining P300-CIT and aIAT data further increased
   the efficiency of memory detection.}},
DOI = {{10.1111/j.1469-8986.2012.01389.x}},
ISSN = {{0048-5772}},
Unique-ID = {{ISI:000306405800008}},
}

@article{ ISI:000306409400017,
Author = {McPherson, Bradley and McMahon, Katie and Wilson, Wayne and Copland,
   David},
Title = {{``I know you can hear me{''}: Neural correlates of feigned hearing loss}},
Journal = {{HUMAN BRAIN MAPPING}},
Year = {{2012}},
Volume = {{33}},
Number = {{8}},
Pages = {{1964-1972}},
Month = {{AUG}},
Abstract = {{In the assessment of human hearing, it is often important to determine
   whether hearing loss is organic or nonorganic in nature. Nonorganic, or
   functional, hearing loss is often associated with deceptive intention on
   the part of the listener. Over the past decade, functional neuroimaging
   has been used to study the neural correlates of deception, and studies
   have consistently highlighted the contribution of the prefrontal cortex
   in such behaviors. Can patterns of brain activity be similarly used to
   detect when an individual is feigning a hearing loss? To answer this
   question, 15 adult participants were requested to respond to pure tones
   and simple words correctly, incorrectly, randomly, or with the intent to
   feign a hearing loss. As predicted, more activity was observed in the
   prefrontal cortices (as measured by functional magnetic resonance
   imaging), and delayed behavioral reaction times were noted, when the
   participants feigned a hearing loss or responded randomly versus when
   they responded correctly or incorrectly. The results suggest that
   cortical imaging techniques could play a role in identifying individuals
   who are feigning hearing loss. Hum Brain Mapp, 2012. (c) 2011 Wiley
   Periodicals, Inc}},
DOI = {{10.1002/hbm.21337}},
ISSN = {{1065-9471}},
ResearcherID-Numbers = {{, Wayne/M-8937-2019
   McMahon, Katie L/C-6440-2009
   Wilson, Wayne/F-8735-2010
   Copland, David A/F-1409-2010}},
ORCID-Numbers = {{, Wayne/0000-0002-8141-5173
   McMahon, Katie L/0000-0002-6357-615X
   Wilson, Wayne/0000-0002-8141-5173
   Copland, David A/0000-0002-2257-4270}},
Unique-ID = {{ISI:000306409400017}},
}

@article{ ISI:000305006100002,
Author = {Walczyk, Jeffrey J. and Griffith, Diana A. and Yates, Rachel and
   Visconte, Shelley R. and Simoneaux, Byron and Harris, Laura L.},
Title = {{LIE DETECTION BY INDUCING COGNITIVE LOAD Eye Movements and Other Cues to
   the False Answers of ``Witnesses{''} to Crimes}},
Journal = {{CRIMINAL JUSTICE AND BEHAVIOR}},
Year = {{2012}},
Volume = {{39}},
Number = {{7}},
Pages = {{887-909}},
Month = {{JUL}},
Abstract = {{Research on the accuracy of eyewitness testimony has expanded
   dramatically in recent years. Most of it concerns the issue of mistaken
   identification, not the problem of uncovering deceptive accounts of
   witnesses, which is the focus of this research. In the literature, a
   technique for lie detection has been proposed that induces cognitive
   load on liars by averting their rehearsal of deception: Time Restricted
   Integrity-Confirmation. The current authors tested it by instructing
   ``witnesses{''} of actual crime videos to lie or tell the truth to
   related questions. Each of 145 adults was randomly assigned to a truth
   telling, an unrehearsed lying, or a rehearsed lying condition. The
   cognitive cues were response time, answer consistency, eye movements,
   and pupil dilation. Eye data were gathered with an infrared eye tracker.
   Truth tellers had the quickest response times and the fewest
   inconsistencies. Moreover, they generally had more eye movements,
   suggesting low cognitive loads. Discriminant analyses classified
   rehearsed liars, unrehearsed liars, and truth tellers up to 69\%
   accurately, with few false positives. Further refinement is warranted.}},
DOI = {{10.1177/0093854812437014}},
ISSN = {{0093-8548}},
Unique-ID = {{ISI:000305006100002}},
}

@article{ ISI:000305341900069,
Author = {Evans, David W. and Orr, Patrick T. and Lazar, Steven M. and Breton,
   Daniel and Gerard, Jennifer and Ledbetter, David H. and Janosco,
   Kathleen and Dotts, Jessica and Batchelder, Holly},
Title = {{Human Preferences for Symmetry: Subjective Experience, Cognitive
   Conflict and Cortical Brain Activity}},
Journal = {{PLOS ONE}},
Year = {{2012}},
Volume = {{7}},
Number = {{6}},
Month = {{JUN 13}},
Abstract = {{This study examines the links between human perceptions, cognitive
   biases and neural processing of symmetrical stimuli. While preferences
   for symmetry have largely been examined in the context of disorders such
   as obsessive-compulsive disorder and autism spectrum disorders, we
   examine various these phenomena in non-clinical subjects and suggest
   that such preferences are distributed throughout the typical population
   as part of our cognitive and neural architecture. In Experiment 1, 82
   young adults reported on the frequency of their obsessive-compulsive
   spectrum behaviors. Subjects also performed an emotional Stroop or
   variant of an Implicit Association Task (the OC-CIT) developed to assess
   cognitive biases for symmetry. Data not only reveal that subjects
   evidence a cognitive conflict when asked to match images of positive
   affect with asymmetrical stimuli, and disgust with symmetry, but also
   that their slowed reaction times when asked to do so were predicted by
   reports of OC behavior, particularly checking behavior. In Experiment 2,
   26 participants were administered an oddball Event-Related Potential
   task specifically designed to assess sensitivity to symmetry as well as
   the OC-CIT. These data revealed that reaction times on the OC-CIT were
   strongly predicted by frontal electrode sites indicating faster
   processing of an asymmetrical stimulus (unparallel lines) relative to a
   symmetrical stimulus (parallel lines). The results point to an overall
   cognitive bias linking disgust with asymmetry and suggest that such
   cognitive biases are reflected in neural responses to
   symmetrical/asymmetrical stimuli.}},
DOI = {{10.1371/journal.pone.0038966}},
Article-Number = {{e38966}},
ISSN = {{1932-6203}},
Unique-ID = {{ISI:000305341900069}},
}

@article{ ISI:000305591300003,
Author = {Li Jun-Jun and Yang Jin and Xia Zhi-Yue and Ouyang Jian-Ming},
Title = {{Crystallization Kinetics of CaOxa and the Influence of Different
   Carboxylic Acid Salt}},
Journal = {{CHINESE JOURNAL OF INORGANIC CHEMISTRY}},
Year = {{2012}},
Volume = {{28}},
Number = {{6}},
Pages = {{1091-1098}},
Month = {{JUN 10}},
Abstract = {{The kinetics of calcium oxalate (CaOxa) crystallization and the effect
   of three carboxylates were studied by determining the changes of free
   Ca2+ ions concentration and the size of CaOxa crystallites with the
   reaction time. These carboxylates were monocarboxylic acid salt (NaGlu),
   dicarboxylic acid salt (Na(2)Tart), and tricarboxylic acid salt
   (Na(3)Cit), respectively. The dynamics equations of calcium oxalate
   crystallization in normal saline was r=kc(3.3 +/- 0.3), the average
   reaction rate constant ((k) over bar) was (3.1 +/- 1.8)x10(9). The
   effect of three inhibitors on k values was in the order from large to
   small: Na(3)Cit>Na(2)Tart>NaGlu>blank. However, there is little
   difference for the average reaction order ((alpha) over bar) value and
   (alpha) over bar = 3.2 +/- 0.1. Since Na(3)Cit and Na(3)Tart can inhibit
   the growth and aggregation of CaOxa crystals, they may be potential
   inhibitors for formation of kidney stones.}},
ISSN = {{1001-4861}},
Unique-ID = {{ISI:000305591300003}},
}

@article{ ISI:000305728900004,
Author = {Debey, Evelyne and Verschuere, Bruno and Crombez, Geert},
Title = {{Lying and executive control: An experimental investigation using ego
   depletion and goal neglect}},
Journal = {{ACTA PSYCHOLOGICA}},
Year = {{2012}},
Volume = {{140}},
Number = {{2}},
Pages = {{133-141}},
Month = {{JUN}},
Abstract = {{This study investigated whether lying requires executive control using a
   reaction-time based lie test. We hypothesized that (1) goal neglect
   induced by a long response-stimulus interval (RSI; 5-8 s) would make
   lying harder relative to a short RSI (.2 s) that promoted attentional
   focus, and (2) participants whose executive control resources were
   depleted by an initial executive control task would experience more
   difficulty to lie than control participants who performed a task that
   required little executive control. Across two experiments, the ego
   depletion manipulation did not reliably affect lying. Both experiments
   revealed that the cognitive cost associated with lying was larger for
   the long compared to the short RSI. This finding supports the idea that
   lying requires more executive control than truth telling. The
   manipulation of RSI may provide a simple, yet effective means to improve
   lie detection accuracy. (C) 2012 Elsevier B.V. All rights reserved.}},
DOI = {{10.1016/j.actpsy.2012.03.004}},
ISSN = {{0001-6918}},
EISSN = {{1873-6297}},
ResearcherID-Numbers = {{Crombez, Geert/O-2268-2013
   }},
ORCID-Numbers = {{Crombez, Geert/0000-0002-4744-8561
   VERSCHUERE, BRUNO/0000-0002-6161-4415}},
Unique-ID = {{ISI:000305728900004}},
}

@article{ ISI:000304085300002,
Author = {Visu-Petra, George and Miclea, Mircea and Visu-Petra, Laura},
Title = {{Reaction Time-based Detection of Concealed Information in Relation to
   Individual Differences in Executive Functioning}},
Journal = {{APPLIED COGNITIVE PSYCHOLOGY}},
Year = {{2012}},
Volume = {{26}},
Number = {{3}},
Pages = {{342-351}},
Month = {{MAY-JUN}},
Abstract = {{Executive functioning has been shown to play an essential role in a
   person's ability to accurately and efficiently execute deceptive
   responses. The present study relates individual differences in executive
   functions and anxiety to the accuracy and latency of deceptive responses
   in a reaction time (RT)-based Concealed Information Test with pictorial
   stimuli extracted from a mock crime scenario. Results indicated that the
   pictorial RT-based Concealed Information Test successfully
   differentiated between guilty and innocent participants. In terms of
   executive functions, set-shifting and inhibition were directly related
   to deception accuracy and speed, respectively. However, enhanced
   underlying working memory skills (both verbal and spatial) were
   associated with longer RTs for item classification. No strong
   associations were noted with anxiety dimensions. The implications of
   these findings are discussed in relation to neurocognitive models of
   deception and to the process of deception detection. Copyright (c) 2011
   John Wiley \& Sons, Ltd.}},
DOI = {{10.1002/acp.1827}},
ISSN = {{0888-4080}},
EISSN = {{1099-0720}},
ResearcherID-Numbers = {{Visu-Petra, Laura/N-2182-2019}},
ORCID-Numbers = {{Visu-Petra, Laura/0000-0001-6905-9279}},
Unique-ID = {{ISI:000304085300002}},
}

@article{ ISI:000303876500001,
Author = {Labkovsky, Elena and Rosenfeld, J. Peter},
Title = {{The P300-Based, Complex Trial Protocol for Concealed Information
   Detection Resists Any Number of Sequential Countermeasures Against Up to
   Five Irrelevant Stimuli}},
Journal = {{APPLIED PSYCHOPHYSIOLOGY AND BIOFEEDBACK}},
Year = {{2012}},
Volume = {{37}},
Number = {{1}},
Pages = {{1-10}},
Month = {{MAR}},
Abstract = {{We previously tested the P300-based Complex Trial protocol for deception
   detection against 2 and 4 countered of 4 irrelevant stimuli. The
   protocol detected 90-100\% of these subjects with <10\% false positives.
   We have also shown that Reaction Time (RT) to the first trial stimulus
   is increased (group effect) with countermeasure use. We also reported a
   new P900 component associated with countermeasure use when 2 of 4
   irrelevants are countered. In the present study we report data from 4
   new groups and re-present for comparison previously collected data to
   have 7 groups: an innocent control, a guilty group not using
   countermeasures, and 5 guilty/countermeasure groups who counter from 1
   to all 5 stimuli presented (4 irrelevants plus a probe). Subjects were
   detected at rates varying from 92 to 100\% in the 6 guilty groups (n =
   12 or 13 per group). There was 1 false positive in 13 innocent subjects.
   Additionally, 41 of 60 CM users were identified with RT as using
   countermeasures. P900 appeared in the 2 groups using 2 and 3
   countermeasures.}},
DOI = {{10.1007/s10484-011-9171-0}},
ISSN = {{1090-0586}},
Unique-ID = {{ISI:000303876500001}},
}

@article{ ISI:000302508700002,
Author = {Otgaar, Henry and Verschuere, Bruno and Meijer, Ewout H. and van
   Oorsouw, Kim},
Title = {{The origin of children's implanted false memories: Memory traces or
   compliance?}},
Journal = {{ACTA PSYCHOLOGICA}},
Year = {{2012}},
Volume = {{139}},
Number = {{3}},
Pages = {{397-403}},
Month = {{MAR}},
Abstract = {{A longstanding question in false memory research is whether children's
   implanted false memories represent actual memory traces or merely result
   from compliance. The current study examined this question using a
   response latency based deception task. Forty-five 8-year-old children
   received narratives about a true (first day at school) and false event
   (hot air balloon ride). Across two interviews, 58/32\% of the
   participants developed a partial/full false memory. Interestingly, these
   children also showed higher false recall on an unrelated DRM paradigm
   compared to children without a false memory. The crucial finding,
   however, was that the results of the deception task revealed that
   children with partial and full false memories were faster to confirm
   than to deny statements relating to the false event. This indicates that
   children's implanted false memories reflect actual memory traces, and
   are unlikely to be explained by mere compliance. (C) 2012 Elsevier B.V.
   All rights reserved.}},
DOI = {{10.1016/j.actpsy.2012.01.002}},
ISSN = {{0001-6918}},
ResearcherID-Numbers = {{Otgaar, Henry/M-3410-2017
   }},
ORCID-Numbers = {{VERSCHUERE, BRUNO/0000-0002-6161-4415}},
Unique-ID = {{ISI:000302508700002}},
}

@article{ ISI:000301321900004,
Author = {van Hooft, Edwin A. J. and Born, Marise Ph},
Title = {{Intentional Response Distortion on Personality Tests: Using Eye-Tracking
   to Understand Response Processes When Faking}},
Journal = {{JOURNAL OF APPLIED PSYCHOLOGY}},
Year = {{2012}},
Volume = {{97}},
Number = {{2}},
Pages = {{301-316}},
Month = {{MAR}},
Abstract = {{Intentional response distortion or faking among job applicants
   completing measures such as personality and integrity tests is a concern
   in personnel selection. The present study aimed to investigate whether
   eye-tracking technology can improve our understanding of the response
   process when faking. In an experimental within-participants design, a
   Big Five personality test and an integrity measure were administered to
   129 university students in 2 conditions: a respond honestly and a faking
   good instruction. Item responses, response latencies, and eye movements
   were measured. Results demonstrated that all personality dimensions were
   fakeable. In support of the theoretical position that faking involves a
   less cognitively demanding process than responding honestly, we found
   that response times were on average 0.25 s slower and participants had
   less eye fixations in the fake good condition. However, in the fake good
   condition, participants had more fixations on the 2 extreme response
   options of the 5-point answering scale, and they fixated on these more
   directly after having read the question. These findings support the idea
   that faking leads to semantic rather than self-referenced item
   interpretations. Eye-tracking was demonstrated to be potentially useful
   in detecting faking behavior, improving detecting rates over and beyond
   response extremity and latency metrics.}},
DOI = {{10.1037/a0025711}},
ISSN = {{0021-9010}},
ResearcherID-Numbers = {{van Hooft, Edwin A. J./I-5968-2019
   Born, Marise/Q-3746-2019}},
ORCID-Numbers = {{van Hooft, Edwin A. J./0000-0001-6625-5362
   Born, Marise/0000-0002-5539-3388}},
Unique-ID = {{ISI:000301321900004}},
}

@article{ ISI:000306972100025,
Author = {Xu, Zhenhe and Feng, Bin and Gao, Yu and Zhao, Qian and Sun, Di and Gao,
   Xin and Li, Kelong and Ding, Fu and Sun, Yaguang},
Title = {{Uniform and well-dispersed GdVO4 hierarchical architectures:
   hydrothermal synthesis, morphology evolution, and luminescence
   properties}},
Journal = {{CRYSTENGCOMM}},
Year = {{2012}},
Volume = {{14}},
Number = {{17}},
Pages = {{5530-5538}},
Abstract = {{GdVO4 nano/microcrystals with different morphologies were successfully
   synthesized via an efficient and facile hydrothermal process using
   trisodium citrate (Na(3)Cit) as the chelating ligand. X-Ray diffraction
   (XRD), scanning electron microscopy (SEM), transmission electron
   microscopy (TEM), high-resolution transmission electron microscopy
   (HRTEM), X-ray photoelectron spectra (XPS), fourier transform infrared
   spectroscopy (FT-IR), photoluminescence (PL) and cathodoluminescence
   (CL) spectra were employed to characterize the samples. By tuning the
   reaction time, vanadium sources, and Na(3)Cit content, GdVO4 samples
   with different morphologies and sizes have been successfully
   synthesised. The possible formation mechanism for these diverse
   architectures is proposed on the basis of time-dependent experiments.
   Under ultraviolet (UV) and low-voltage electron beam excitation, GdVO4 :
   Ln(3+) (Ln(3+) = Eu, Dy, and Sm) phosphors show strong light emissions
   with different colors coming from various Ln(3+) ions due to an
   efficient energy transfer from vanadate groups to the dopants. The
   ability to generate GdVO4 nano/microstructures with diverse shapes, and
   multicolor emission provides a great opportunity for systematically
   evaluating their luminescence properties, as well as fully exploring
   their applications in light emitting phosphors, advanced flat panel
   display, field emission display devices or biological labeling.}},
DOI = {{10.1039/c2ce25521a}},
ISSN = {{1466-8033}},
ResearcherID-Numbers = {{Sun, Di/G-3352-2010
   Gao, Yu/D-4106-2016
   Xu, Zhenhe/B-6625-2014
   }},
ORCID-Numbers = {{Sun, Di/0000-0001-5966-1207
   Sun, Yaguang/0000-0001-5850-0938}},
Unique-ID = {{ISI:000306972100025}},
}

@article{ ISI:000298593800008,
Author = {Hu, Xiaoqing and Hegeman, Daniel and Landry, Elizabeth and Rosenfeld, J.
   Peter},
Title = {{Increasing the number of irrelevant stimuli increases ability to detect
   countermeasures to the P300-based Complex Trial Protocol for concealed
   information detection}},
Journal = {{PSYCHOPHYSIOLOGY}},
Year = {{2012}},
Volume = {{49}},
Number = {{1}},
Pages = {{85-95}},
Month = {{JAN}},
Abstract = {{We previously found that simultaneously executing a mental
   countermeasure and an explicit required response impairs reaction time
   (RT)-based detection of countermeasure use in a P300- based concealed
   information test. To address this issue, we increased the numbers of
   irrelevant stimuli to eight, and manipulated the proportions of
   to-be-countered irrelevant stimuli from 25\% to 50\% to 75\% in three
   groups. Results: Based on P300 data, 100\% of the simple guilty (no
   countermeasure use) and 92\% of the innocent subjects were correctly
   identified as having or not having concealed information. In the
   countermeasure groups, detection rates varied from 71\% to 92\% across
   the different groups. Notably, in the present study with eight
   irrelevant items, simultaneous countermeasure use was indicated by
   elevated RT in the 50\% and 75\% countermeasure proportion groups, which
   it was not, previously, with 50\% (two) countermeasures and four
   irrelevants.}},
DOI = {{10.1111/j.1469-8986.2011.01286.x}},
ISSN = {{0048-5772}},
Unique-ID = {{ISI:000298593800008}},
}

@article{ ISI:000208864000197,
Author = {Hu, Xiaoqing and Chen, Hao and Fu, Genyue},
Title = {{A repeated lie becomes a truth? The effect of intentional control and
   training on deception}},
Journal = {{FRONTIERS IN PSYCHOLOGY}},
Year = {{2012}},
Volume = {{3}},
Abstract = {{Deception has been demonstrated as a task that involves executive
   control such as conflict monitoring and response inhibition. In the
   present study, we investigated whether or not the controlled processes
   associated with deception could be trained to be more efficient.
   Forty-eight participants finished a reaction time-based differentiation
   of deception paradigm (DDP) task using self- and other-referential
   information on two occasions. After the first baseline DDP task,
   participants were randomly assigned to one of three groups: a control
   group in which participants finished the same task for a second time; an
   instruction group in which participants were instructed to speed up
   their deceptive responses in the second DDP; a training group in which
   participants received training in speeding up their deceptive responses,
   and then proceeded to the second DDP. Results showed that instruction
   alone significantly reduced the RTs associated with participants'
   deceptive responses. However, the differences between deceptive and
   truthful responses were erased only in the training group. The result
   suggests that the performance associated with deception is malleable and
   could be voluntarily controlled with intention or training.}},
DOI = {{10.3389/fpsyg.2012.00488}},
Article-Number = {{488}},
ISSN = {{1664-1078}},
Unique-ID = {{ISI:000208864000197}},
}

@article{ ISI:000208864000165,
Author = {Spence, Katelyn and Villar, Gina and Arciuli, Joanne},
Title = {{Markers of deception in Italian speech}},
Journal = {{FRONTIERS IN PSYCHOLOGY}},
Year = {{2012}},
Volume = {{3}},
Abstract = {{Lying is a universal activity and the detection of lying a universal
   concern. Presently, there is great interest in determining objective
   measures of deception. The examination of speech, in particular, holds
   promise in this regard; yet, most of what we know about the relationship
   between speech and lying is based on the assessment of English speaking
   participants. Few studies have examined indicators of deception in
   languages other than English. The world's languages differ in
   significant ways, and cross-linguistic studies of deceptive
   communications are a research imperative. Here we review some of these
   differences amongst the world's languages, and provide an overview of a
   number of recent studies demonstrating that cross-linguistic research is
   a worthwhile endeavor. In addition, we report the results of an
   empirical investigation of pitch, response latency, and speech rate as
   cues to deception in Italian speech. True and false opinions were
   elicited in an audio-taped interview. A within-subjects analysis
   revealed no significant difference between the average pitch of the two
   conditions; however, speech rate was significantly slower, while
   response latency was longer, during deception compared with
   truth-telling. We explore the implications of these findings and propose
   directions for future research, with the aim of expanding the
   cross-linguistic branch of research on markers of deception.}},
DOI = {{10.3389/fpsyg.2012.00453}},
Article-Number = {{453}},
ISSN = {{1664-1078}},
ORCID-Numbers = {{Arciuli, Joanne/0000-0002-7467-9939}},
Unique-ID = {{ISI:000208864000165}},
}

@article{ ISI:000208864000234,
Author = {Van Bockstaele, B. and Verschuere, B. and Moens, T. and Suchotzki,
   Kristina and Debey, Evelyne and Spruyt, Adriaan},
Title = {{Learning to lie: effects of practice on the cognitive cost of lying}},
Journal = {{FRONTIERS IN PSYCHOLOGY}},
Year = {{2012}},
Volume = {{3}},
Abstract = {{Cognitive theories on deception posit that lying requires more cognitive
   resources than telling the truth. In line with this idea, it has been
   demonstrated that deceptive responses are typically associated with
   increased response times and higher error rates compared to truthful
   responses. Although the cognitive cost of lying has been assumed to be
   resistant to practice, it has recently been shown that people who are
   trained to lie can reduce this cost. In the present study (n = 42), we
   further explored the effects of practice on one's ability to lie by
   manipulating the proportions of lie and truth-trials in a Sheffield lie
   test across three phases: Baseline (50\% lie, 50\% truth), Training
   (frequent-lie group: 75\% lie, 25\% truth; control group: 50\% lie, 50\%
   truth; and frequent-truth group: 25\% lie, 75\% truth), and Test (50\%
   lie, 50\% truth). The results showed that lying became easier while
   participants were trained to lie more often and that lying became more
   difficult while participants were trained to tell the truth more often.
   Furthermore, these effects did carry over to the test phase, but only
   for the specific items that were used for the training manipulation.
   Hence, our study confirms that relatively little practice is enough to
   alter the cognitive cost of lying, although this effect does not persist
   over time for non-practiced items.}},
DOI = {{10.3389/fpsyg.2012.00526}},
Article-Number = {{526}},
ISSN = {{1664-1078}},
ResearcherID-Numbers = {{Suchotzki, Kristina/L-3137-2017
   Spruyt, Adriaan/H-8554-2019
   Van Bockstaele, Bram/U-9041-2018
   }},
ORCID-Numbers = {{Suchotzki, Kristina/0000-0001-6303-357X
   Van Bockstaele, Bram/0000-0002-5860-6449
   VERSCHUERE, BRUNO/0000-0002-6161-4415}},
Unique-ID = {{ISI:000208864000234}},
}

@article{ ISI:000295238900008,
Author = {Reynolds, Edward and Rendle-Short, Johanna},
Title = {{Cues to deception in context: Response latency/gaps in denials and blame
   shifting}},
Journal = {{BRITISH JOURNAL OF SOCIAL PSYCHOLOGY}},
Year = {{2011}},
Volume = {{50}},
Number = {{3}},
Pages = {{431-449}},
Month = {{SEP}},
Abstract = {{Over 40 years of work on lying in psychology and communication has
   investigated numerous `cues to deception' - the subtle signals people
   show when they are lying. One of these cues to deception is `response
   latency' or the gap that occurs between questions and the lying
   response. The current investigation uses the methodology of conversation
   analysis to re-consider the question of response latency in the context
   of lying. Drawing on data from two naturalistic sources, the television
   shows COPS and the Jeremy Kyle Show, this investigation analyses
   response latencies in order to show the regular organization of gaps
   between turns in both lies and non-lies. The current investigation
   demonstrates that in blame shifting turns which are lies, any gaps
   between turns result from a display of upcoming `trouble', rather than
   being related to lying per se. The investigation highlights the need to
   analyse lies in the contexts in which they are told, taking prior and
   subsequent talk into account.}},
DOI = {{10.1348/014466610X520104}},
ISSN = {{0144-6665}},
ResearcherID-Numbers = {{Rendle-Short, Johanna/C-4818-2017
   }},
ORCID-Numbers = {{Rendle-Short, Johanna/0000-0002-4916-1118
   Reynolds, Edward/0000-0003-3544-1458}},
Unique-ID = {{ISI:000295238900008}},
}

@article{ ISI:000295048300025,
Author = {Apperly, Ian A. and Warren, Frances and Andrews, Benjamin J. and Grant,
   Jay and Todd, Sophie},
Title = {{Developmental Continuity in Theory of Mind: Speed and Accuracy of
   Belief-Desire Reasoning in Children and Adults}},
Journal = {{CHILD DEVELOPMENT}},
Year = {{2011}},
Volume = {{82}},
Number = {{5}},
Pages = {{1691-1703}},
Month = {{SEP-OCT}},
Abstract = {{On belief-desire reasoning tasks, children first pass tasks involving
   true belief before those involving false belief, and tasks involving
   positive desire before those involving negative desire. The current
   study examined belief-desire reasoning in participants old enough to
   pass all such tasks. Eighty-three 6- to 11-year-olds and 20 adult
   participants completed simple, computer-based tests of belief-desire
   reasoning, which recorded response times as well as error rates. Both
   measures suggested that, like young children, older children and adults
   find it more difficult to reason about false belief and negative desires
   than true beliefs and positive desires. It is argued that this
   developmental continuity is most consistent with either executive
   competence or executive performance accounts of the development of
   belief-desire reasoning.}},
DOI = {{10.1111/j.1467-8624.2011.01635.x}},
ISSN = {{0009-3920}},
ResearcherID-Numbers = {{Apperly, Ian/N-9165-2018}},
ORCID-Numbers = {{Apperly, Ian/0000-0001-9485-563X}},
Unique-ID = {{ISI:000295048300025}},
}

@article{ ISI:000292489600008,
Author = {Sokolovsky, Alexander and Rothenberg, Jessica and Labkovsky, Elena and
   Meixner, John and Rosenfeld, J. Peter},
Title = {{A novel countermeasure against the reaction time index of countermeasure
   use in the P300-based complex trial protocol for detection of concealed
   information}},
Journal = {{INTERNATIONAL JOURNAL OF PSYCHOPHYSIOLOGY}},
Year = {{2011}},
Volume = {{81}},
Number = {{1}},
Pages = {{60-63}},
Month = {{JUL}},
Abstract = {{A P300 deception detection protocol was tested using simultaneous versus
   serial countermeasures and stimulus acknowledgment responses.
   Previously, P300 showed recognition and elevated reaction time
   identified countermeasure use. Probe-irrelevant P300 differences were
   significant in both countermeasure groups and control group. Detection
   rates were 11/12 for controls, 10/12 for serial countermeasure users,
   and 11/13 for simultaneous countermeasure users. Reaction time detected
   countermeasure use in serial responders, but not simultaneous
   responders. The simultaneous response reaction times were
   indistinguishable from controls. (C) 2011 Elsevier B.V. All rights
   reserved.}},
DOI = {{10.1016/j.ijpsycho.2011.03.008}},
ISSN = {{0167-8760}},
ResearcherID-Numbers = {{Sokolovsky, Alexander W/J-4861-2019}},
ORCID-Numbers = {{Sokolovsky, Alexander W/0000-0003-3545-5745}},
Unique-ID = {{ISI:000292489600008}},
}

@article{ ISI:000291759700003,
Author = {Kunde, Wilfried and Skirde, Stefanie and Weigelt, Matthias},
Title = {{Trust My Face: Cognitive Factors of Head Fakes in Sports}},
Journal = {{JOURNAL OF EXPERIMENTAL PSYCHOLOGY-APPLIED}},
Year = {{2011}},
Volume = {{17}},
Number = {{2}},
Pages = {{110-127}},
Month = {{JUN}},
Abstract = {{In many competitive sports, players try to deceive their opponents about
   their behavioral intentions by using specific body movements or postures
   called fakes. For example, fakes are performed in basketball when a
   player gazes in one direction but passes or shoots the ball in another
   direction to avert efficient defense actions. The present study aimed to
   identify the cognitive processes that underlie the effects of fakes. The
   paradigmatic situation studied was the head fake in basketball.
   Observers (basketball novices) had to decide as quickly as possible
   whether a basketball player would pass a ball to the left or to the
   right. The player's head and gaze were oriented in the direction of an
   intended pass or in the opposite direction (i.e., a head fake).
   Responding was delayed for incongruent compared to congruent directions
   of the player's gaze and the pass. This head fake effect was independent
   of response speed, the presence of a fake in the immediately preceding
   trial, and practice with the task. Five further experiments using
   additive-factors logic and locus-of-slack logic revealed a perceptual
   rather than motor-related origin of this effect: Turning the head in a
   direction opposite the pass direction appears to hamper the perceptual
   encoding of pass direction, although it does not induce a tendency to
   move in the direction of the head's orientation. The implications of
   these results for research on deception in sports and their relevance
   for sports practice are discussed.}},
DOI = {{10.1037/a0023756}},
ISSN = {{1076-898X}},
ORCID-Numbers = {{Kunde, Wilfried/0000-0001-6256-8011}},
Unique-ID = {{ISI:000291759700003}},
}

@article{ ISI:000291376900006,
Author = {Ambach, Wolfgang and Stark, Rudolf and Vaitl, Dieter},
Title = {{An interfering n-back task facilitates the detection of concealed
   information with EDA but impedes it with cardiopulmonary physiology}},
Journal = {{INTERNATIONAL JOURNAL OF PSYCHOPHYSIOLOGY}},
Year = {{2011}},
Volume = {{80}},
Number = {{3}},
Pages = {{217-226}},
Month = {{JUN}},
Abstract = {{One approach to investigate psychophysiological processes occurring in
   the Concealed Information Test (CIT) is to use a parallel task, which
   engages specific mental activity in addition to the CIT. In the present
   study, the influence of an interfering n-back task on the physiological
   responses in a Concealed Information Test (CIT) was investigated. Forty
   participants underwent a mock-crime experiment with a modified CIT. In a
   within-subject design, the CIT was applied in blocks with and without an
   additional n-back task. Electrodermal activity (EDA), respiration line
   length (RLL), heart rate (HR), and finger pulse waveform length (FPWL)
   were registered. Reaction times in the n-back task and the CIT were
   recorded. The parallel task enhanced the differential EDA response to
   probe vs. irrelevant items, while it diminished the response differences
   for RLL and phasic HR. Results shed light upon working-memory-related
   processes in the CIT. The diverging effects of the interfering mental
   activity on electrodermal and cardiopulmonary measures, if replicable,
   might contribute to a better understanding of the psychophysiological
   responsiveness underlying the CIT. (C) 2011 Elsevier B.V. All rights
   reserved.}},
DOI = {{10.1016/j.ijpsycho.2011.03.010}},
ISSN = {{0167-8760}},
EISSN = {{1872-7697}},
Unique-ID = {{ISI:000291376900006}},
}

@article{ ISI:000289560100017,
Author = {Nandam, L. Sanjay and Hester, Robert and Wagner, Joe and Cummins,
   Tarrant D. R. and Garner, Kelly and Dean, Angela J. and Kim, Bung Nyun
   and Nathan, Pradeep J. and Mattingley, Jason B. and Bellgrove, Mark A.},
Title = {{Methylphenidate But Not Atomoxetine or Citalopram Modulates Inhibitory
   Control and Response Time Variability}},
Journal = {{BIOLOGICAL PSYCHIATRY}},
Year = {{2011}},
Volume = {{69}},
Number = {{9}},
Pages = {{902-904}},
Month = {{MAY 1}},
Abstract = {{Background: Response inhibition is a prototypical executive function of
   considerable clinical relevance to psychiatry. Nevertheless, our
   understanding of its pharmacological modulation remains incomplete.
   Methods: We used a randomized, double-blind, placebo-controlled,
   crossover design to examine the effect of an acute dose of
   methylphenidate (MPH) (30 mg), atomoxetine (ATM) (60 mg), citalopram
   (CIT) (30 mg), and placebo (PLAC) (dextrose) on the stop signal
   inhibition task in 24 healthy, right-handed men 18-35 years of age.
   Participants performed the task under each of the four drug conditions
   across four consecutive sessions.
   Results: Methylphenidate led to a reduction in both response time
   variability and stop-signal reaction time (SSRT), indicating enhanced
   response inhibition compared with all other drug conditions. Crucially,
   the enhancement of response inhibition by MPH occurred without
   concomitant changes in overall response speed, arguing against a simple
   enhancement of processing speed. We found no significant differences
   between ATM and PLAC, CIT and PLAC, or ATM and CIT for either response
   time variability or SSRT.
   Conclusions: An acute dose of MPH but not ATM or CIT was able to improve
   SSRT and reduce response time variability in nonclinical participants.
   Improvements in response inhibition and response variability might
   underlie the reported clinical benefits of MPH in disorders such as
   attention-deficit/hyperactivity disorder.}},
DOI = {{10.1016/j.biopsych.2010.11.014}},
ISSN = {{0006-3223}},
ResearcherID-Numbers = {{Kim, Boong Nyun/J-5397-2012
   Hester, Robert/F-2097-2011
   Mattingley, Jason/J-1537-2014
   Dean, Angela/D-5618-2011
   }},
ORCID-Numbers = {{Hester, Robert/0000-0003-0982-8026
   Mattingley, Jason/0000-0003-0929-9216
   Dean, Angela/0000-0003-4017-4809
   Garner, Kelly/0000-0002-0690-6941
   Bellgrove, Mark/0000-0003-0186-8349
   Cummins, Tarrant/0000-0003-2324-3366}},
Unique-ID = {{ISI:000289560100017}},
}

@article{ ISI:000286495800033,
Author = {Fazio, Leonardo and Blasi, Giuseppe and Taurisano, Paolo and
   Papazacharias, Apostolos and Romano, Raffaella and Gelao, Barbara and
   Ursini, Gianluca and Quarto, Tiziana and Lo Bianco, Luciana and Di
   Giorgio, Annabella and Mancini, Marina and Popolizio, Teresa and Rubini,
   Giuseppe and Bertolino, Alessandro},
Title = {{D2 receptor genotype and striatal dopamine signaling predict motor
   cortical activity and behavior in humans}},
Journal = {{NEUROIMAGE}},
Year = {{2011}},
Volume = {{54}},
Number = {{4}},
Pages = {{2915-2921}},
Month = {{FEB 14}},
Abstract = {{Objective: Pre-synaptic D2 receptors regulate striatal dopamine release
   and DAT activity, key factors for modulation of motor pathways. A
   functional SNP of DRD2 (rs1076560 G>T) is associated with alternative
   splicing such that the relative expression of D2S (mainly pre-synaptic)
   vs. D2L (mainly post-synaptic) receptor isoforms is decreased in
   subjects with the Tallele with a putative increase of striatal dopamine
   levels. To evaluate how DRD2 genotype and striatal dopamine signaling
   predict motor cortical activity and behavior in humans, we have
   investigated the association of rs1076560 with BOLD fMRI activity during
   a motor task. To further evaluate the relationship of this circuitry
   with dopamine signaling, we also explored the correlation between
   genotype based differences in motor brain activity and pre-synaptic
   striatal DAT binding measured with {[}I-123] FP-CIT SPECT.
   Methods: Fifty healthy subjects, genotyped for DRD2 rs1076560 were
   studied with BOLD-EM RI at 3 T while performing a visually paced motor
   task with their right hand; eleven of these subjects also underwent
   {[}I-123] FP-CIT SPECT. SPM5 random-effects models were used for
   statistical analyses.
   Results: Subjects carrying the T allele had greater BOLD responses in
   left basal ganglia, thalamus, supplementary motor area, and primary
   motor cortex, whose activity was also negatively correlated with
   reaction time at the task. Moreover, left striatal DAT binding and
   activity of left supplementary motor area were negatively correlated.
   Interpretation: The present results suggest that DRD2 genetic variation
   was associated with focusing of responses in the whole motor network, in
   which activity of predictable nodes was correlated with reaction time
   and with striatal pre-synaptic dopamine signaling. Our results in humans
   may help shed light on genetic risk for neurobiological mechanisms
   involved in the pathophysiology of disorders with dysregulation of
   striatal dopamine like Parkinson's disease. (C) 201 0 Elsevier Inc. All
   rights reserved.}},
DOI = {{10.1016/j.neuroimage.2010.11.034}},
ISSN = {{1053-8119}},
EISSN = {{1095-9572}},
ResearcherID-Numbers = {{Taurisano, Paolo/U-1828-2017
   Di Giorgio, Annabella/D-7353-2017
   Fazio, Leonardo/J-4570-2012
   }},
ORCID-Numbers = {{Taurisano, Paolo/0000-0001-6140-9326
   Di Giorgio, Annabella/0000-0001-7876-3495
   Fazio, Leonardo/0000-0003-4000-974X
   Blasi, Giuseppe/0000-0003-0878-1131
   Rubini, Giuseppe/0000-0003-1972-3308
   Papazacharias, Apostolos/0000-0001-5470-1601}},
Unique-ID = {{ISI:000286495800033}},
}

@article{ ISI:000286005100002,
Author = {Winograd, Michael R. and Rosenfeld, J. Peter},
Title = {{Mock crime application of the Complex Trial Protocol (CTP) P300-based
   concealed information test}},
Journal = {{PSYCHOPHYSIOLOGY}},
Year = {{2011}},
Volume = {{48}},
Number = {{2}},
Pages = {{155-161}},
Month = {{FEB}},
Abstract = {{The Complex Trial Protocol (CTP), was shown to be an improvement over
   the previous ``three stimulus{''} P300-based concealed information tests
   (CITs). Not only was it highly accurate with autobiographical
   information but was also resistant to the use of countermeasures (CMs).
   The current study applied the CTP to the detection of incidentally
   acquired information in a mock crime scenario. In previous ``three
   stimulus{''} mock crime studies utilizing P300-based CITs, participants
   memorized a guilty knowledge item(s). Special care was taken in the
   current study to ensure that participants' knowledge of the guilty item
   in the mock crime was obtained only during the commission of the act in
   order to bolster ecological validity. Overall, 92\% of all participants
   in guilty, innocent, and countermeasure conditions were correctly
   classified. CM use was again indexed by reaction times (RTs).}},
DOI = {{10.1111/j.1469-8986.2010.01054.x}},
ISSN = {{0048-5772}},
ORCID-Numbers = {{Winograd, Michael/0000-0002-4087-6387}},
Unique-ID = {{ISI:000286005100002}},
}

@article{ ISI:000291856300006,
Author = {Heaver, Becky and Hutton, Sam B.},
Title = {{Keeping an eye on the truth? Pupil size changes associated with
   recognition memory}},
Journal = {{MEMORY}},
Year = {{2011}},
Volume = {{19}},
Number = {{4}},
Pages = {{398-405}},
Abstract = {{During recognition memory tests participants' pupils dilate more when
   they view old items compared to novel items. We sought to replicate this
   opupil old/new effecto and to determine its relationship to
   participants' responses. We compared changes in pupil size during
   recognition when participants were given standard recognition memory
   instructions, instructions to feign amnesia, and instructions to report
   all items as new. Participants' pupils dilated more to old items
   compared to new items under all three instruction conditions. This
   finding suggests that the increase in pupil size that occurs when
   participants encounter previously studied items is not under conscious
   control. Given that pupil size can be reliably and simply measured, the
   pupil old/new effect may have potential in clinical settings as a means
   for determining whether patients are feigning memory loss.}},
DOI = {{10.1080/09658211.2011.575788}},
Article-Number = {{PII 938669881}},
ISSN = {{0965-8211}},
ResearcherID-Numbers = {{Heaver, Becky/F-3502-2010}},
ORCID-Numbers = {{Heaver, Becky/0000-0003-2266-1777}},
Unique-ID = {{ISI:000291856300006}},
}

@article{ ISI:000284171600004,
Author = {Boltz, Marilyn G. and Dyer, Rebecca L. and Miller, Anna R.},
Title = {{Are You Lying to Me? Temporal Cues for Deception}},
Journal = {{JOURNAL OF LANGUAGE AND SOCIAL PSYCHOLOGY}},
Year = {{2010}},
Volume = {{29}},
Number = {{4}},
Pages = {{458-466}},
Month = {{DEC}},
Abstract = {{This research investigated whether variations in speech rate and
   response latency provide cues for deception. Participants listened to a
   conversation between a male/female couple containing responses to
   questions that not only varied in timing characteristics but also
   potential type of lie. Results revealed gender differences in the type
   of lie told that depended on speech timing characteristics.}},
DOI = {{10.1177/0261927X10385976}},
ISSN = {{0261-927X}},
Unique-ID = {{ISI:000284171600004}},
}

@article{ ISI:000285688000007,
Author = {Farrow, Tom F. D. and Hopwood, Marie-Clare and Parks, Randolph W. and
   Hunter, Michael D. and Spence, Sean A.},
Title = {{Evidence of mnemonic ability selectively affecting truthful and
   deceptive response dynamics}},
Journal = {{AMERICAN JOURNAL OF PSYCHOLOGY}},
Year = {{2010}},
Volume = {{123}},
Number = {{4}},
Pages = {{447-453}},
Month = {{WIN}},
Abstract = {{In the executive model of deception, the telling of a lie necessitates
   the inhibition of a veridical prepotent response (the truth), and such
   inhibition incurs a temporal penalty, manifest as a longer response
   time. If memory processes are engaged in generating such truths, then
   memory function should affect truthful and deceptive response times. To
   investigate this we examined the relationship between performance on a
   semantic knowledge deception task and a test of verbal memory in 40
   college students. We found that verbal memory performance differentially
   affects the temporal parameters of truth and deception.}},
ISSN = {{0002-9556}},
ResearcherID-Numbers = {{Farrow, Tom F.D./B-5003-2009}},
ORCID-Numbers = {{Farrow, Tom F.D./0000-0001-5096-6370}},
Unique-ID = {{ISI:000285688000007}},
}

@article{ ISI:000286402600004,
Author = {Amati, Franco and Oh, Hanna and Kwan, Virginia S. Y. and Jordan, Kelly
   and Keenan, Julian Paul},
Title = {{Overclaiming and the medial prefrontal cortex: A transcranial magnetic
   stimulation study}},
Journal = {{COGNITIVE NEUROSCIENCE}},
Year = {{2010}},
Volume = {{1}},
Number = {{4}},
Pages = {{268-276}},
Month = {{DEC}},
Abstract = {{The tendency to claim more knowledge than one actually has is common and
   well documented; however, little research has focused on the neural
   mechanisms that underlie this phenomenon. The goal of the present study
   was to investigate the cortical correlates of overclaiming. Transcranial
   magnetic stimulation (TMS) was delivered to the medial prefrontal cortex
   (MPFC), supplementary motor area, and precuneus during the presentation
   of a series of words that participants were told made up a cultural IQ
   test. However, participants were not informed that 50\% of the words
   were actually fabricated. False claiming was reduced following MPFC TMS.
   Furthermore, reaction time decreases following MPFC TMS indicated that
   participants engaged in less reflection during the task, suggesting a
   potential reduction in social monitoring of behavior.}},
DOI = {{10.1080/17588928.2010.493971}},
ISSN = {{1758-8928}},
Unique-ID = {{ISI:000286402600004}},
}

@article{ ISI:000282471800007,
Author = {Verschuere, Bruno and Crombez, Geert and Degrootte, Tessie and Rosseel,
   Yves},
Title = {{Detecting Concealed Information with Reaction Times: Validity and
   Comparison with the Polygraph}},
Journal = {{APPLIED COGNITIVE PSYCHOLOGY}},
Year = {{2010}},
Volume = {{24}},
Number = {{7}},
Pages = {{991-1002}},
Month = {{OCT}},
Abstract = {{The Concealed Information Test is used to assess recognition of
   information that the examinee cannot or does not want to reveal.
   Physiological measures recorded with the polygraph have shown to be
   highly valid measures of concealed information. Research suggests that a
   reaction-time (RT) based test may also successfully reveal concealed
   information. Due to its simplicity, an RT-based test has great
   advantages for applied testing. In the present study, we assessed the
   validity of the RT-based test for concealed information detection, and
   compared its discriminative power with the polygraph. Thirty two
   participants in a feigned amnesia study were promised a financial reward
   when successfully concealing autobiographical information. Participants
   performed an RT-based test, and a polygraph test. The data support the
   validity of the RT-based test for concealed information detection, and
   indicate its discriminative power is similar to the polygraph. Our data
   confirm the potential of the RT-based test. Copyright (C) 2009 John
   Wiley \& Sons, Ltd.}},
DOI = {{10.1002/acp.1601}},
ISSN = {{0888-4080}},
EISSN = {{1099-0720}},
ResearcherID-Numbers = {{Crombez, Geert/O-2268-2013
   }},
ORCID-Numbers = {{Crombez, Geert/0000-0002-4744-8561
   Rosseel, Yves/0000-0002-4129-4477
   VERSCHUERE, BRUNO/0000-0002-6161-4415}},
Unique-ID = {{ISI:000282471800007}},
}

@article{ ISI:000278168200004,
Author = {Mameli, Francesca and Mrakic-Sposta, Simona and Vergari, Maurizio and
   Fumagalli, Manuela and Macis, Margherita and Ferrucci, Roberta and
   Nordio, Francesco and Consonni, Dario and Sartori, Giuseppe and Priori,
   Alberto},
Title = {{Dorsolateral prefrontal cortex specifically processes general - but not
   personal - knowledge deception: Multiple brain networks for lying}},
Journal = {{BEHAVIOURAL BRAIN RESEARCH}},
Year = {{2010}},
Volume = {{211}},
Number = {{2}},
Pages = {{164-168}},
Month = {{AUG 25}},
Abstract = {{Despite intensive research into ways of detecting deception in legal,
   moral and clinical contexts, few experimental data are available on the
   neural substrate for the different types of lies. We used transcranial
   direct current stimulation (tDCS) to modulate dorsolateral prefrontal
   cortex (DLPFC) function and to assess its influence on various types of
   lies. Twenty healthy volunteers were tested before and after tDCS
   (anodal and sham). In each session the Guilty Knowledge Task and Visual
   Attention Task were administered at baseline and immediately after tDCS
   ended. A computer-controlled task was used to evaluate truthful
   responses and lie responses to questions referring to personal
   information and general knowledge. Dependent variables collected were
   reaction times (RTs) and accuracy.
   At baseline the RTs were significantly longer for lies than for truthful
   responses. After sham stimulation, lie responses remained unchanged (p =
   0.24) but after anodal tDCS. RTs decreased significantly only for lies
   involving general knowledge (p = 0.02). tDCS left the Visual Attention
   Task unaffected.
   These findings show that manipulating DLPFC function with tDCS
   specifically modulates deceptive responses for general information
   leaving those on personal information unaffected. Multiple cortical
   networks intervene in deception involving general and personal
   knowledge. Deception referring to general and personal knowledge
   probably involves multiple cortical networks. (C) 2010 Elsevier B.V. All
   rights reserved.}},
DOI = {{10.1016/j.bbr.2010.03.024}},
ISSN = {{0166-4328}},
EISSN = {{1872-7549}},
ResearcherID-Numbers = {{Ferrucci, Roberta/K-6081-2016
   Vergari, Maurizio/K-6513-2016
   Mrakic-Sposta, Simona/J-2969-2018
   }},
ORCID-Numbers = {{Ferrucci, Roberta/0000-0001-5109-9483
   Vergari, Maurizio/0000-0002-5350-8014
   Mrakic-Sposta, Simona/0000-0001-7359-2690
   Sartori, Giuseppe/0000-0002-6026-0133
   Mameli, Francesca/0000-0003-4774-582X}},
Unique-ID = {{ISI:000278168200004}},
}

@article{ ISI:000279726700001,
Author = {Hallett, Mark},
Title = {{Physiology of psychogenic movement disorders}},
Journal = {{JOURNAL OF CLINICAL NEUROSCIENCE}},
Year = {{2010}},
Volume = {{17}},
Number = {{8}},
Pages = {{959-965}},
Month = {{AUG}},
Abstract = {{Psychogenic movement disorders (PMDs) are common, but their physiology
   is largely unknown. In most situations, the movement is involuntary, but
   in a minority, when the disorder is malingering or factitious, the
   patient is lying and the movement is voluntary. Physiologically, we
   cannot tell the difference between voluntary and involuntary. The
   Bereitschaftspotential (BP) is indicative of certain brain mechanisms
   for generating movement, and is seen with ordinarily voluntary
   movements, but by itself does not indicate that a movement is voluntary.
   There are good clinical neurophysiological methods available to
   determine whether myoclonus or tremor is a PMD. For example, psychogenic
   myoclonus generally has a BP, and psychogenic stimulus-sensitive
   myoclonus has a variable latency with times similar to normal reaction
   times. Psychogenic tremor will have variable frequency over time, be
   synchronous in the two arms, and might well be entrained with voluntary
   rhythmic movements. These facts suggest that PMDs share voluntary
   mechanisms for movement production. There are no definitive tests to
   differentiate psychogenic dystonia from organic dystonia, although one
   has been recently reported. Similar physiological abnormalities are seen
   in both groups. The question arises as to how a movement can be produced
   with voluntary mechanisms, but not be considered voluntary. Published by
   Elsevier Ltd.}},
DOI = {{10.1016/j.jocn.2009.11.021}},
ISSN = {{0967-5868}},
Unique-ID = {{ISI:000279726700001}},
}

@article{ ISI:000281130700004,
Author = {Duran, Nicholas D. and Dale, Rick and McNamara, Danielle S.},
Title = {{The action dynamics of overcoming the truth}},
Journal = {{PSYCHONOMIC BULLETIN \& REVIEW}},
Year = {{2010}},
Volume = {{17}},
Number = {{4}},
Pages = {{486-491}},
Month = {{AUG}},
Abstract = {{A convincing deceiver must act in discordance with their knowledge of
   the truth. To do so requires the deceiver to resolve competition between
   what is known to be true and what is intended to be false. We
   investigated the temporal signature of this competition by examining the
   action dynamics of arm movement while participants responded falsely or
   truthfully to autobiographical information. The participants answered no
   or yes by navigating a Nintendo Wii Remote to NO and YES regions on a
   large projector screen. Trajectory analyses of the fine-grained arm
   movements show increased complexity in false responding relative to
   truthful responding, with the greatest difference in false yes answers.
   The dynamic motor movements also reveal greater strength of competition
   during the act of false responding, thereby extending traditional
   response time measures that capture latent competition alone. These
   results suggest that deceptive processes may be detectable when action
   is allowed to covary with thought. Supplemental figures and a list of
   the sentence stimuli may be downloaded from
   http://pbr.psychonomic-journals.org/content/supplemental.}},
DOI = {{10.3758/PBR.17.4.486}},
ISSN = {{1069-9384}},
ResearcherID-Numbers = {{Duran, Nicholas/P-1079-2017
   Dale, Rick/F-4660-2010}},
ORCID-Numbers = {{Duran, Nicholas/0000-0002-8872-5617
   Dale, Rick/0000-0001-7865-474X}},
Unique-ID = {{ISI:000281130700004}},
}

@article{ ISI:000279621200057,
Author = {Xu, Zhenhe and Kang, Xiaojiao and Li, Chunxia and Hou, Zhiyao and Zhang,
   Cuimiao and Yang, Dongmei and Li, Guogang and Lin, Jun},
Title = {{Ln(3+) (Ln Eu, Dy, Sm, and Er) Ion-Doped YVO4 Nano/Microcrystals with
   Multiform Morphologies: Hydrothermal Synthesis, Growing Mechanism, and
   Luminescent Properties}},
Journal = {{INORGANIC CHEMISTRY}},
Year = {{2010}},
Volume = {{49}},
Number = {{14}},
Pages = {{6706-6715}},
Month = {{JUL 19}},
Abstract = {{YVO4 nano/microcrystals with multiform morphologies, such as
   nanoparticles, microdoughnut, micropancake, pillar structure, and
   microflower, have been synthesized via a facile hydrothermal route. A
   series of controlled experiments indicate that the shape and size of
   as-prepared architectures can be tuned effectively by controlling the
   reaction conditions, such as reaction time, vanadium sources, different
   organic additives, and the molar ratio of organic additive trisodium
   citrate (Cit(3-)):Y3+. It is found that Cit(3-) as a ligand and shape
   modifier has the dynamic effect by adjusting the growth rate of
   different facets under different experimental conditions, resulting in
   the formation of various geometries of the final products. The possible
   formation mechanisms for products with diverse architectures have been
   presented in detail. Additionally, we systematically investigate the
   luminescent properties of the YVO4:Ln(3+) (Ln = Eu, Dy, Sm, and Er).
   Because of an efficient energy transfer from vanadate groups to dopants,
   YVO4:Ln(3+) (Ln = Eu, Dy, Sm, and Er) phosphors showed their strong
   characteristic emission under ultraviolet excitation and low-voltage
   electron beam excitation. The ability to generate YVO4
   nano/microstructures with diverse shapes, multicolor emission, and
   higher quantum efficiency provides a great opportunity for
   systematically evaluating their luminescence properties, as well as
   fully exploring their applications in many types of color display
   fields.}},
DOI = {{10.1021/ic100953m}},
ISSN = {{0020-1669}},
ResearcherID-Numbers = {{Xu, Zhenhe/B-6625-2014
   Lin, Jun/D-3750-2012
   }},
ORCID-Numbers = {{Kang, Xiaojiao/0000-0002-6513-5550}},
Unique-ID = {{ISI:000279621200057}},
}

@article{ ISI:000275414300021,
Author = {Sperandio, Irene and Savazzi, Silvia and Marzi, Carlo A.},
Title = {{Is simple reaction time affected by visual illusions?}},
Journal = {{EXPERIMENTAL BRAIN RESEARCH}},
Year = {{2010}},
Volume = {{201}},
Number = {{2}},
Pages = {{345-350}},
Month = {{MAR}},
Abstract = {{A number of studies have shown that while perceptual judgment is
   deceived by pictorial illusions, grasping and other kinds of motor
   behaviour are not. This is in keeping with the existence of two
   different cortical systems: a ventral stream subserving
   vision-for-perception and a dorsal stream subserving vision-for-action.
   The former is sensitive to illusions, the latter is not. Given this
   dissociation of functions, one wonders whether simple visuomotor
   reaction time (RT) follows the ventral or the dorsal rule in perceiving
   illusory figures. Answering this question might contribute to a better
   understanding of the different functions of the two systems. We carried
   out two experiments, one with the Ponzo and the other with the
   Ebbinghaus-Titchener illusion and found that RT is sensitive to both
   illusions with faster responses to stimuli appearing illusorily bigger
   than the others. These results show that motor action is subserved by
   the ventral system when that action directly reports the presence or
   onset of a target rather than when that action requires a spatial
   adjustment that reflects the physical features of the target.}},
DOI = {{10.1007/s00221-009-2023-y}},
ISSN = {{0014-4819}},
EISSN = {{1432-1106}},
ResearcherID-Numbers = {{Savazzi, Silvia/K-1396-2018
   Sperandio, Irene/L-8136-2019
   }},
ORCID-Numbers = {{Sperandio, Irene/0000-0003-1775-2842
   Savazzi, Silvia/0000-0002-5333-9046
   Marzi, Carlo Alberto/0000-0003-4618-1874}},
Unique-ID = {{ISI:000275414300021}},
}

@article{ ISI:000274354800027,
Author = {Xu, Zhenhe and Li, Chunxia and Li, Guogang and Chai, Ruitao and Peng,
   Chong and Yang, Dongmei and Lin, Jun},
Title = {{Self-Assembled 3D Urchin-Like NaY(MoO4)(2):EU3+/Tb3+ Microarchitectures:
   Hydrothermal Synthesis and Tunable Emission Colors}},
Journal = {{JOURNAL OF PHYSICAL CHEMISTRY C}},
Year = {{2010}},
Volume = {{114}},
Number = {{6}},
Pages = {{2573-2582}},
Month = {{FEB 18}},
Abstract = {{Novel 3D urchin-like NaY(MoO4)(2) microarchitectures have been
   successfully synthesized by a complexing-agent-assisted hydrothermal
   process followed by a subsequent heat treatment process. The shape and
   size of the double alkaline rare earth molybdates precursor
   microstructures can be tuned effectively by controlling the reaction
   conditions, such as reaction time, the amount of organic additive
   trisodium citrate (Cit(3-)), and the kinds of organic additives. The
   possible formation mechanism for urchin-like microarchitectures has been
   presented. It is found that the Cit(3-) organic molecule, acting as the
   chelating agent and shape modifier, plays a key role in fine-tuning the
   precursor microstructures. The as-formed precursor could transform into
   NaY(MoO4)(2) with their original urchin-like morphology and slight
   shrinkage in the size after postannealing process. Under UV and
   low-voltage electron beam excitation, 5 mol \% Eu3+ and 5 mol \% Tb3+
   doped NaY(MoO4)(2) samples exhibit strong red and green emission,
   corresponding to the characteristic lines of Eu3+ and Tb3+,
   respectively. Moreover, the luminescence colors of the Eu3+ and Tb3+
   codoped NaY(MoO4)(2) samples can be tuned from red, yellow, and
   green-yellow to green by simply adjusting the relative doping
   concentrations of the activator ions under a single wavelength
   excitation, which might find potential applications in the fields such
   as light display systems and optoelectronic devices.}},
DOI = {{10.1021/jp9115029}},
ISSN = {{1932-7447}},
ResearcherID-Numbers = {{Lin, Jun/D-3750-2012
   Xu, Zhenhe/B-6625-2014}},
Unique-ID = {{ISI:000274354800027}},
}

@article{ ISI:000434889200002,
Author = {Hsieh, Sophie Y.},
Title = {{The use of patient complaints to drive quality improvement: an
   exploratory study in Taiwan}},
Journal = {{HEALTH SERVICES MANAGEMENT RESEARCH}},
Year = {{2010}},
Volume = {{23}},
Number = {{1}},
Pages = {{5-11}},
Month = {{FEB}},
Abstract = {{This study aims to investigate the nature and resolutions of patient
   complaints and further to explore the use of complaints to drive quality
   improvement in a selected hospital in Taiwan. A teaching hospital (i.e.
   the Case Hospital) in Taiwan was purposefully chosen for a case study.
   The author conducted the critical incident technique (CIT) using
   questionnaires to obtain information about the complaints and the
   process of their resolutions. To enhance the reliability of the study,
   the author also conducted non-participant observations as an outsider at
   the Case Hospital. In this study, 59 complainants registered 87
   complaints. The CIT found that care/treatment, humaneness and
   communication were the most common causes of complaints. The response
   time of patient complaints averaged 1.76 days, except for five cases in
   which response time was not reported. The majority of complaints were
   resolved within three days. Moreover, this study found that of 149
   resolutions, 105 taken by the hospital involved an explanation of the
   facts to complainants (n = 41), investigation of events (n = 33) and
   empathy with complainants (n = 31). The lack of any systematic use of
   complaints data was one of the most crucial failures of the Case
   Hospital. Instead of attempting to use such data as the basis for
   initiating quality improvement measures, complaints were consigned to a
   `black hole' where their existence was conveniently forgotten. Based on
   this study, the author suggests ways to strengthen the capacity of the
   hospital in terms of using patient feedback and complaints to improve
   the quality.}},
DOI = {{10.1258/hsmr.2009.009011}},
ISSN = {{0951-4848}},
EISSN = {{1758-1044}},
Unique-ID = {{ISI:000434889200002}},
}

@article{ ISI:000272685000017,
Author = {Karim, Ahmed A. and Schneider, Markus and Lotze, Martin and Veit, Ralf
   and Sauseng, Paul and Braun, Christoph and Birbaumer, Niels},
Title = {{The Truth about Lying: Inhibition of the Anterior Prefrontal Cortex
   Improves Deceptive Behavior}},
Journal = {{CEREBRAL CORTEX}},
Year = {{2010}},
Volume = {{20}},
Number = {{1}},
Pages = {{205-213}},
Month = {{JAN}},
Abstract = {{Recent neuroimaging studies have indicated a predominant role of the
   anterior prefrontal cortex (aPFC) in deception and moral cognition, yet
   the functional contribution of the aPFC to deceptive behavior remains
   unknown. We hypothesized that modulating the excitability of the aPFC by
   transcranial direct current stimulation (tDCS) could reveal its
   functional contribution in generating deceitful responses. Forty-four
   healthy volunteers participated in a thief role-play in which they were
   supposed to steal money and then to attend an interrogation with the
   Guilty Knowledge Test. During the interrogation, participants received
   cathodal, anodal, or sham tDCS. Remarkably, inhibition of the aPFC by
   cathodal tDCS did not lead to an impairment of deceptive behavior but
   rather to a significant improvement. This effect manifested in faster
   reaction times in telling lies, but not in telling the truth, a decrease
   in sympathetic skin-conductance response and feelings of guilt while
   deceiving the interrogator and a significantly higher lying quotient
   reflecting skillful lying. Increasing the excitability of the aPFC by
   anodal tDCS did not affect deceptive behavior, confirming the
   specificity of the stimulation polarity. These findings give causal
   support to recent correlative data obtained by functional magnetic
   resonance imaging studies indicating a pivotal role of the aPFC in
   deception.}},
DOI = {{10.1093/cercor/bhp090}},
ISSN = {{1047-3211}},
ResearcherID-Numbers = {{Braun, Christoph/E-4561-2010
   Sauseng, Paul/A-5273-2009
   Westwood, Sam/P-7000-2015
   Braun, Christoph/J-4160-2014
   Karim, Ahmed/D-2503-2009
   Veit, Ralf/F-8907-2012
   }},
ORCID-Numbers = {{Braun, Christoph/0000-0002-7836-4010
   Braun, Christoph/0000-0002-7836-4010
   Veit, Ralf/0000-0001-9860-642X
   Birbaumer, Niels/0000-0002-6786-5127
   Karim, Ahmed/0000-0003-1763-1565}},
Unique-ID = {{ISI:000272685000017}},
}

@article{ ISI:000272073900003,
Author = {Wu, Haiyan and Hu, Xiaoqing and Fu, Genyue},
Title = {{Does willingness affect the N2-P3 effect of deceptive and honest
   responses?}},
Journal = {{NEUROSCIENCE LETTERS}},
Year = {{2009}},
Volume = {{467}},
Number = {{2}},
Pages = {{63-66}},
Month = {{DEC 25}},
Abstract = {{The present investigation examined the effect of willingness on honest
   and deceptive responses. Event-related potentials were recorded while
   participants made deceptive and honest response that were either
   self-determined or forced. Results showed that the reaction time was
   faster in response to old words compared to new words and honest
   responses were faster than deceptive responses. In addition, the P300 of
   honest responses was significantly more positive than deceptive
   responses and a significant main effect of willingness indicated that
   the P300 amplitude, elicited by self-determined responses, was more
   positive than forced responses. Moreover, the conflict detection N2
   component was significantly more negative-going in the lying versus
   honest responses at Cz. The main effect of willingness also revealed
   that the forced response evoked a more negative N2 than the
   self-determined response. These results suggested that deception may
   involve conflict detection and that there are significant differences in
   neurological processing between forced deception and self-determined
   deception. (C) 2009 Elsevier Ireland Ltd. All rights reserved.}},
DOI = {{10.1016/j.neulet.2009.10.002}},
ISSN = {{0304-3940}},
EISSN = {{1872-7972}},
ResearcherID-Numbers = {{Wu, Haiyan/E-5184-2010}},
Unique-ID = {{ISI:000272073900003}},
}

@article{ ISI:000268994900005,
Author = {Seymour, Travis L. and Fraynt, Becky R.},
Title = {{Time and Encoding Effects in the Concealed Knowledge Test}},
Journal = {{APPLIED PSYCHOPHYSIOLOGY AND BIOFEEDBACK}},
Year = {{2009}},
Volume = {{34}},
Number = {{3}},
Pages = {{177-187}},
Month = {{SEP}},
Abstract = {{Although the traditional ``lie detector{''} test is used frequently in
   forensic contexts, it has (like most test of deception) some
   limitations. The concealed knowledge test (CKT) focuses on participants'
   recognition of privileged knowledge rather than lying per-se and has
   been studied extensively using a variety of measures. A ``guilty{''}
   suspect's interaction with and memory of crimescene items may vary.
   Furthermore, memory for crimescene items may diminish over time. The
   interaction of encoding quality and test delay on CKT efficiency has
   been previously implied, but not yet demonstrated. We used a
   response-time based CKT to detect concealed knowledge from shallow and
   deep study procedures after 10-min, 24-h, and 1-week delays. Results
   show that more elaborately encoded information afforded higher detection
   accuracy than poorly encoded items. Although classification accuracy
   following deep study was unaffected by delay, detection of poorly
   elaborated information was initially high, but compromised after 1 week.
   Thus, choosing optimal test items requires considering both test delay
   and initial encoding level.}},
DOI = {{10.1007/s10484-009-9092-3}},
ISSN = {{1090-0586}},
EISSN = {{1573-3270}},
Unique-ID = {{ISI:000268994900005}},
}

@article{ ISI:000269032100008,
Author = {van Hooff, Johanna C. and Sargeant, Elizabeth and Foster, Jonathan K.
   and Schmand, Ben A.},
Title = {{Identifying deliberate attempts to fake memory impairment through the
   combined use of reaction time and event-related potential measures}},
Journal = {{INTERNATIONAL JOURNAL OF PSYCHOPHYSIOLOGY}},
Year = {{2009}},
Volume = {{73}},
Number = {{3}},
Pages = {{246-256}},
Month = {{SEP}},
Abstract = {{The central aim of this study was to evaluate the value of reaction time
   (RT) measures and event-related potentials (ERPs) for the assessment of
   simulated memory impairment. In two identical experiments (N = 24),
   healthy volunteers carried out an adapted version of the Amsterdam
   Short-Term Memory (ASTM) test. In half of the cases participants were
   instructed to perform to their best of abilities (control condition)
   while in the other half participants were asked to feign a believable
   memory deficit (simulation condition). Compared to controls, simulating
   participants were found to produce longer and more variable RTs. in
   addition, they took longer to respond to new words than to old words,
   while control participants showed the opposite pattern. Both early
   (300-500 ms) and late (500-800 ms) ERP old/new effects were similar in
   magnitude and scalp distribution for both groups of participants,
   regardless of the fact that simulating participants had significantly
   lower recognition accuracy than controls. The ERP old/new effect was
   assumed to reflect unaffected retrieval mechanisms and thus the
   discrepancy between this measure and recognition performance was
   interpreted as evidence for intentional underperformance. Results are
[truncated: 126,228 more chars]
