# Supplementary material for: Dispersion matters: Diagnostics and control data computer simulation in Concealed Information Test studies
Source: PLoS One. 2020 Oct 2;15(10):e0240259. doi: 10.1371/journal.pone.0240259 (PMC7531802; doi:10.1371/journal.pone.0240259)
Supplement: S1 File — The lists of references obtained from the search, as well as after at each of the exclusion steps (either as extracted search results or as plain text). (ZIP) [file pone.0240259.s007.zip › rt_cit_all_references.txt]

RT-CIT:

Georgiadou, K., Chronos, A., Verschuere, B., & Sauerland, M. (2019). Reaction time-based concealed information test in eyewitness identification is moderated by picture similarity but not eyewitness cooperation. Psychological Research, No Pagination Specified.
Geven, Linda M., Ben-Shakhar, G., Kindt, M., & Verschuere, B. (2018). Memory-based deception detection: Extending the cognitive signature of lying from instructed to self-initiated cheating. Topics in Cognitive Science, No Pagination Specified.
Geven, Linda Marjoleine, Ben-Shakhar, G., Kindt, M., & Verschuere, B. (2019). It’s a match!? Appropriate item selection in the Concealed Information Test. Cognitive Research: Principles and Implications, 4(1), 11. https://doi.org/10.1186/s41235-019-0161-8
Hu, X., Evans, A., Wu, H., Lee, K., & Fu, G. (2013). An interfering dot-probe task facilitates the detection of mock crime memory in a reaction time (RT)-based concealed information test. Acta Psychologica, 142(2), 278–285. https://doi.org/10.1016/j.actpsy.2012.12.006
Kleinberg, B., & Verschuere, B. (2015). Memory Detection 2.0: The First Web-Based Memory Detection Test. PLOS ONE, 10(4). https://doi.org/10.1371/journal.pone.0118715
Kleinberg, B., & Verschuere, B. (2016). The role of motivation to avoid detection in reaction time-based concealed information detection. Journal of Applied Research in Memory and Cognition, 5(1), 43–51.
Lukacs, G., & Ansorge, U. (2019). Information leakage in the response time-based concealed information test. Applied Cognitive Psychology.
Noordraven, E., & Verschuere, B. (2013). Predicting the sensitivity of the reaction time-based Concealed Information Test. Applied Cognitive Psychology, 27(3), 328–335.
Sauerland, M., Wolfs, A. C. F., Crans, S., & Verschuere, B. (2019). Testing a potential alternative to traditional identification procedures: Reaction time-based concealed information test does not work for lineups with cooperative witnesses. Psychological Research, 83(6), 1210–1222. https://doi.org/10.1007/s00426-017-0948-5
Seymour, T. L., & Fraynt, B. R. (2009). Time and encoding effects in the concealed knowledge test. Applied Psychophysiology and Biofeedback, 34(3), 177–187.
Seymour, T. L., & Kerlin, J. R. (2008). Successful detection of verbal and visual concealed knowledge using an RT-based paradigm. APPLIED COGNITIVE PSYCHOLOGY, 22(4), 475–490. https://doi.org/10.1002/acp.1375
Seymour, T., Seifert, C., Shafto, M., & Mosmann, A. (2000). Using response time measures to assess “guilty knowledge.” JOURNAL OF APPLIED PSYCHOLOGY, 85(1), 30–37. https://doi.org/10.1037/0021-9010.85.1.30
Suchotzki, K., De Houwer, J., Kleinberg, B., & Verschuere, B. (2018). Using more different and more familiar targets improves the detection of concealed information. Acta Psychologica, 185, 65–71. https://doi.org/10.1016/j.actpsy.2018.01.010
Suchotzki, K., & Gamer, M. (2018). Alcohol facilitates detection of concealed identity information. SCIENTIFIC REPORTS, 8. https://doi.org/10.1038/s41598-018-25811-z
Suchotzki, K., Kakavand, A., & Gamer, M. (2019). Validity of the Reaction Time Concealed Information Test in a Prison Sample. FRONTIERS IN PSYCHIATRY, 9. https://doi.org/10.3389/fpsyt.2018.00745
Suchotzki, K., Verschuere, B., Crombez, G., & De Houwer, J. (2013). Reaction time measures in deception research: Comparing the effects of irrelevant and relevant stimulus-response compatibility. ACTA PSYCHOLOGICA, 144(2), 224–231. https://doi.org/10.1016/j.actpsy.2013.06.014
Varga, M., Visu-Petra, G., Miclea, M., & Visu-Petra, L. (2015). The “good cop, bad cop” effect in the RT-based concealed information test: Exploring the effect of emotional expressions displayed by a virtual investigator. PloS One, 10(2), e0116087. https://doi.org/10.1371/journal.pone.0116087
Verschuere, B., Crombez, G., Degrootte, T., & Rosseel, Y. (2010). Detecting concealed information with reaction times: Validity and comparison with the polygraph. Applied Cognitive Psychology, 24(7), 991–1002.
Verschuere, B., & Kleinberg, B. (2016). ID-Check: Online Concealed Information Test Reveals True Identity. Journal of Forensic Sciences, 61 Suppl 1, S237-240. https://doi.org/10.1111/1556-4029.12960
Verschuere, B., Kleinberg, B., & Theocharidou, K. (2015). RT-based memory detection: Item saliency effects in the single-probe and the multiple-probe protocol. JOURNAL OF APPLIED RESEARCH IN MEMORY AND COGNITION, 4(1), 59–65. https://doi.org/10.1016/j.jarmac.2015.01.001
Visu-Petra, G., Jurje, O., Opre, A., Miclea, M., & Visu-Petra, L. (2014). Which came first, the truth or the lie? Effects of order and habituation in the reaction time-based concealed information test. Cognition, Brain, Behavior: An Interdisciplinary Journal, 18(4), 283–297.
Visu-Petra, G., Miclea, M., Bus, I., & Visu-Petra, L. (2014). Detecting concealed information: The role of individual differences in executive functions and social desirability. PSYCHOLOGY CRIME & LAW, 20(1), 20–36. https://doi.org/10.1080/1068316X.2012.736509
Visu-Petra, G., Miclea, M., & Visu-Petra, L. (2012). Reaction Time-based Detection of Concealed Information in Relation to Individual Differences in Executive Functioning. APPLIED COGNITIVE PSYCHOLOGY, 26(3), 342–351. https://doi.org/10.1002/acp.1827
Visu-Petra, G., Varga, M., Miclea, M., & Visu-Petra, L. (2013). When interference helps: Increasing executive load to facilitate deception detection in the concealed information test. FRONTIERS IN PSYCHOLOGY, 4. https://doi.org/10.3389/fpsyg.2013.00146


Has control data:

Geven, Linda M., Ben-Shakhar, G., Kindt, M., & Verschuere, B. (2018). Memory-based deception detection: Extending the cognitive signature of lying from instructed to self-initiated cheating. Topics in Cognitive Science, No Pagination Specified.
Hu, X., Evans, A., Wu, H., Lee, K., & Fu, G. (2013). An interfering dot-probe task facilitates the detection of mock crime memory in a reaction time (RT)-based concealed information test. Acta Psychologica, 142(2), 278–285. https://doi.org/10.1016/j.actpsy.2012.12.006
Kleinberg, B., & Verschuere, B. (2015). Memory Detection 2.0: The First Web-Based Memory Detection Test. PLOS ONE, 10(4). https://doi.org/10.1371/journal.pone.0118715
Kleinberg, B., & Verschuere, B. (2016). The role of motivation to avoid detection in reaction time-based concealed information detection. Journal of Applied Research in Memory and Cognition, 5(1), 43–51.
Noordraven, E., & Verschuere, B. (2013). Predicting the sensitivity of the reaction time-based Concealed Information Test. Applied Cognitive Psychology, 27(3), 328–335.
Seymour, T. L., & Fraynt, B. R. (2009). Time and encoding effects in the concealed knowledge test. Applied Psychophysiology and Biofeedback, 34(3), 177–187.
Seymour, T. L., & Kerlin, J. R. (2008). Successful detection of verbal and visual concealed knowledge using an RT-based paradigm. APPLIED COGNITIVE PSYCHOLOGY, 22(4), 475–490. https://doi.org/10.1002/acp.1375
Seymour, T., Seifert, C., Shafto, M., & Mosmann, A. (2000). Using response time measures to assess “guilty knowledge.” JOURNAL OF APPLIED PSYCHOLOGY, 85(1), 30–37. https://doi.org/10.1037/0021-9010.85.1.30
Verschuere, B., & Kleinberg, B. (2016). ID-Check: Online Concealed Information Test Reveals True Identity. Journal of Forensic Sciences, 61 Suppl 1, S237-240. https://doi.org/10.1111/1556-4029.12960
Verschuere, B., Kleinberg, B., & Theocharidou, K. (2015). RT-based memory detection: Item saliency effects in the single-probe and the multiple-probe protocol. JOURNAL OF APPLIED RESEARCH IN MEMORY AND COGNITION, 4(1), 59–65. https://doi.org/10.1016/j.jarmac.2015.01.001
Visu-Petra, G., Miclea, M., & Visu-Petra, L. (2012). Reaction Time-based Detection of Concealed Information in Relation to Individual Differences in Executive Functioning. APPLIED COGNITIVE PSYCHOLOGY, 26(3), 342–351. https://doi.org/10.1002/acp.1827
