# Supplementary material for: Dispersion matters: Diagnostics and control data computer simulation in Concealed Information Test studies
Source: PLoS One. 2020 Oct 2;15(10):e0240259. doi: 10.1371/journal.pone.0240259 (PMC7531802; doi:10.1371/journal.pone.0240259)
Supplement: S2 File — Full original raw dataset, extensive aggregated statistics, and all code used for meta-analytic and other comparisons using the data. (ZIP) [file pone.0240259.s008.zip]

Archive with 7 entries (7 files):
- cit_meta_data_aggregated.Rda
- cit_meta_data_trial_level.Rda
- data_files_description.txt
- extra_collect_data.R
- extra_table_generation.R
- meta_functions.R
- meta_main_code.R
