# Supplementary material for: Dispersion matters: Diagnostics and control data computer simulation in Concealed Information Test studies
Source: PLoS One. 2020 Oct 2;15(10):e0240259. doi: 10.1371/journal.pone.0240259 (PMC7531802; doi:10.1371/journal.pone.0240259)
Supplement: S2 File — Full original raw dataset, extensive aggregated statistics, and all code used for meta-analytic and other comparisons using the data. (ZIP) [file pone.0240259.s008.zip › data_files_description.txt]

cit_meta_data_aggregated.Rda contains the aggregated data per study, under the following columns:
    'dataset', # simply an assigned number of the given data from each particular experimental design with both liar and control data, based on the alphabetic order of the study reference names
    'study', # study reference
    'protocol', # multiple: multiple-probe protocol, single: single-probe protocol, filler: single-probe protocol with fillers
    'crowdsourced', # participants crowdsourced or not
    'predictor', # the type of predictor; p_vs_i: mean probe-irrelevant difference, p_standard: standardized probe RT, p_vs_i_standard: standardized probe-irrelevant difference, p_vs_i_simulated: mean probe-irrelevant difference with simulated control data
    'n_g', # number of liar participants
    'n_i', # number of truthteller participants
    'cohens_d', # liar-truthteller effect size used for meta analysis
    'variance_d', #  variance used for meta analysis
    'sed', #  standard error of the difference used for meta analysis
    'm_g', # predictor mean for liar
    'm_i', # predictor mean for truthteller
    'sd_g', # predictor SD for liar
    'sd_i', # predictor SD for truthteller
    'aucs', # AUC
    'auc_lower', # AUC 95% CI lower boundarity
    'auc_upper', # AUC 95% CI upper boundarity
    'thresholds', # optimal threshold for AUC
    'acc_orig', # overall classification accuracy using optimal threshold
    'TPs_orig', # TNRs using optimal threshold
    'TNs_orig', # TPRs using optimal threshold
    'acc_cv_mean', # overall classification accuracy using the MEAN of optimal threshold of other studies
    'TPs_cv_mean',
    'TNs_cv_mean',
    'acc_cv_med', # overall classification accuracy using the MEDIAN of optimal threshold of other studies
    'TPs_cv_med',
    'TNs_cv_med'


cit_meta_data_trial_level.Rda contains all raw trial data from all studies, under the following columns:

    'study', # study reference
    'condition', # 0 means truthteller, 1 means liar
    'multiple_single', # 0: single-probe protocol, 1: multiple-probe protocol, 2: single-probe protocol with fillers
    'subject_id',
    'block',
    'dataset', # simply an assigned number of the given data from each particular experimental design with both liar and control data, based on the alphabetic order of the study reference names
    'trial',
    'type', # "probe", "irrelevant", or "target". in case of fillers, there is also "itarget" (target-side filler) and "nontarget" (other side fillers)     
    'correct', # 1 means correct response, 2 means incorrect (or too slow)
    'rt', # response time
    'stimulus', # displayed stimulus
    'isi', # interstimulus interval
    'age',
    'gender'

Some of these data was not available in all studies; in those cases the given values are "NA".
